# Supplementary material for: The top 100 most-cited articles on adult spinal deformity: The most popular topics are still sagittal plane parameters and complications
Source: Front Surg. 2023 Jan 6;9:961582. doi: 10.3389/fsurg.2022.961582 (PMC9852520; doi:10.3389/fsurg.2022.961582)
Supplement: Supplementary file 2 [file Datasheet1.zip]

Archive with 10 entries (8 files):
- VOSviewer data/
- VOSviewer data/VOSviewer_map.txt
- VOSviewer data/VOSviewer_network.txt
- WOS data download/
- WOS data download/download_BIOSIS-1.txt
- WOS data download/download_KCI-Korean_1-9.txt
- WOS data download/download_mediline_1-234.txt
- WOS data download/download_SciELO_1-9.txt
- WOS data download/download_WOS_1-1000new.txt
- WOS data download/download_WOS_1001-1740.txt
