# Supplementary material for: The top 100 most-cited articles on adult spinal deformity: The most popular topics are still sagittal plane parameters and complications
Source: Front Surg. 2023 Jan 6;9:961582. doi: 10.3389/fsurg.2022.961582 (PMC9852520; doi:10.3389/fsurg.2022.961582)
Supplement: Supplementary file 2 [file Datasheet1.zip › VOSviewer data/VOSviewer_map.txt]

id	label	x	y	cluster	weight<Links>	weight<Total link strength>	weight<Occurrences>	score<Avg. pub. year>	score<Avg. citations>	score<Avg. norm. citations>
60	Adolescent idiopathic scoliosis	-1.2108	-0.5292	4	19	28	19	2019.1053	6.5789	1.056
64	Adult	0.0278	-1.1024	1	20	48	22	2019.4762	4.5	0.726
67	Adult deformity	-0.1904	0.1512	3	26	35	20	2018.4	6.7	0.9615
72	Adult degenerative scoliosis	-0.3519	-0.3251	1	34	48	48	2019.4419	5.25	1.0402
81	Adult scoliosis	-0.4325	-0.0573	5	38	70	37	2019.0833	7.5676	1.5071
83	Adult spinal deformity	0.1424	0.0401	2	74	1242	690	2019.4108	6.9623	1.3262
88	Adult spinal deformity surgery	1.1588	0.0815	2	15	24	19	2019.1053	12.5263	1.6141
95	Adult spine deformity	0.0524	0.4292	2	33	53	29	2019.68	3.2414	1.0317
128	Alignment	-0.7175	-0.0303	4	28	49	18	2018.9412	7.8333	1.1754
179	Anterior lumbar interbody fusion	-0.2919	1.0035	3	21	34	15	2019.6	6.2667	0.8005
203	ASD	0.912	0.4365	2	29	62	20	2019.05	11.35	2.8517
258	Biomechanics	-0.4626	-0.9731	1	21	38	19	2019.4118	8.6842	1.1342
342	Cervical deformity	0.5813	-0.2186	2	20	35	20	2019.2	4.3	0.8624
389	Classification	-0.7262	-0.8842	5	26	58	22	2019.6667	7.3182	1.4216
460	Complication	0.3778	-0.2892	2	47	139	47	2019.2174	10.383	1.6706
466	Complications	0.695	0.1579	2	63	369	146	2018.965	10.7329	1.6015
516	Coronal imbalance	-1.2499	-0.3542	4	21	52	18	2020.4118	7.4444	2.0615
540	Cost	0.6068	-1.0467	1	16	31	15	2019.6667	7.3333	1.5174
615	Deformity	0.0378	-0.2453	1	59	196	78	2019.0972	6.4872	1.0974
619	Deformity correction	-0.77703	0.5912	3	25	34	18	2019.4444	5.2222	0.8889
643	Degenerative lumbar scoliosis	-0.7124	-0.2006	5	23	28	21	2019.4286	4.4286	0.7188
649	Degenerative scoliosis	-0.1529	-0.1619	1	38	78	56	2018.8333	5.4107	0.7957
895	Frailty	1.2734	-0.1032	2	17	40	18	2019.4667	10.0556	1.6833
930	Fusion	0.2448	0.2985	3	55	154	48	2019.1778	11.3333	1.7051
1001	Health-related quality of life	0.3996	-0.1417	2	49	149	54	2019.3137	7.0926	1.1061
1051	Hrqol	0.8945	-0.367	2	26	61	21	2019.05	5.6667	0.6874
1166	Interbody fusion	0.3893	0.4998	3	27	45	16	2019.1875	6.8125	0.9475
1236	Kyphosis	-0.3977	-0.6898	1	35	89	34	2019.2941	4.5294	0.9605
1275	Lateral lumbar interbody fusion	-0.3869	0.8879	3	29	75	42	2019.5789	5.9048	1.1695
1295	Length of stay	0.3908	-0.9654	1	26	52	19	2019.5263	7.8421	1.2558
1365	Low back pain	-0.5334	-0.8087	1	17	24	16	2019.8	5.0625	1.2241
1392	Lumbar	0.3296	0.6014	3	32	64	28	2019.25	15.1786	2.8509
1414	Lumbar fusion	-0.2135	0.6571	3	30	57	27	2019.1923	5.2593	0.6909
1420	Lumbar lordosis	-0.9771	0.1092	4	40	124	47	2018.8696	7.6809	0.9101
1439	Lumbar spine	-0.168	0.2395	3	31	51	18	2018.1667	10.2222	0.9062
1555	Minimally invasive	0.2046	1.0788	3	30	81	34	2019	8.8824	1.5382
1563	Minimally invasive spine surgery	-0.553	0.7224	3	25	42	22	2019.2381	7.8182	1.4699
1564	Minimally invasive surgery	-0.2799	0.5311	3	34	70	33	2018.9394	5.6667	1.2262
1837	Osteoporosis	-0.0096	-0.7133	1	20	31	22	2020.0455	3.9091	1.0374
1847	Osteotomy	-0.1777	-0.4672	1	37	89	34	2018.8235	9.9706	1.2909
1849	Oswestry disability index	0.7615	-0.4531	2	34	73	30	2018.7586	7.7333	1.0347
1853	Outcome	0.9302	-0.2203	2	23	45	18	2018.8889	5.7778	0.8607
1855	Outcomes	0.6168	-0.0571	2	54	207	63	2019.2131	7.9683	1.2581
1908	Patient-reported outcomes	0.8298	0.6007	2	21	38	17	2019.5625	7.7647	1.4936
1932	Pedicle subtraction osteotomy	0.1572	0.7263	3	46	153	61	2019.2712	7.4426	1.2617
1940	Pelvic fixation	-0.0551	0.7993	3	26	49	19	2018.7222	10.1053	1.4305
1941	Pelvic incidence	-0.9871	0.0153	4	32	100	45	2019.3023	6.9556	0.9691
1954	Pelvic tilt	-1.2327	-0.0905	4	26	71	23	2019.2857	6.7391	0.6412
2056	Postoperative complications	-0.0963	-0.9029	1	20	37	17	2019.8125	4.1765	0.633
2156	Proximal junctional failure	0.8432	0.6122	2	35	154	57	2019.4808	7.9474	2.0304
2159	Proximal junctional kyphosis	0.962	0.2997	2	58	325	145	2019.4559	9.0138	1.7225
2164	Pseudarthrosis	0.4586	0.7967	3	40	108	34	2019.4062	8.7647	1.5218
2187	Quality of life	-0.1845	-0.5821	1	29	57	26	2019.3846	6.3846	1.0215
2281	Reoperation	0.9248	-0.102	2	26	47	16	2019.8462	3.25	1.1852
2302	Revision	0.7198	0.4244	2	31	77	22	2019.6818	6.0909	2.7342
2309	Revision surgery	-0.6265	0.4577	4	32	74	28	2019.1481	5.6071	1.0215
2319	Risk factor	-0.8511	-0.7893	5	16	34	15	2019.1333	14.1333	1.655
2320	Risk factors	-0.5078	-0.5209	5	24	53	27	2019.3077	7.7037	1.6694
2325	Risk stratification	-0.6074	0.1029	5	17	34	15	2018.9333	13.8667	1.8394
2343	Rod fracture	0.51	0.3888	2	32	81	25	2019.4783	7.92	1.6762
2413	Sagittal alignment	-0.9254	-0.4276	4	52	204	94	2019	9.5426	1.4475
2418	Sagittal balance	-0.6535	0.2486	4	51	178	74	2018.9412	7.2838	1.0429
2422	Sagittal imbalance	-0.6573	0.3283	4	34	65	31	2019.0968	6.4839	1.0366
2424	Sagittal malalignment	-1.0931	0.1995	4	26	52	20	2019.4211	9.25	1.3331
2443	Sagittal vertical axis	-0.9558	-0.2829	4	31	92	36	2018.6571	6.1111	0.7505
2461	Scoliosis	0.0771	-0.3926	1	67	450	189	2019.3152	6.2804	1.3326
2605	Spinal deformity	0.0004	-0.0591	1	55	163	81	2019.1282	6.7531	1.122
2613	Spinal fusion	0.127	-0.6336	1	39	103	49	2018.5106	9.4898	1.276
2642	Spine	0.2461	-0.8165	1	46	154	74	2019.1857	5.0541	0.972
2647	Spine deformity	-0.3201	-0.3994	1	16	29	17	2019.3125	8.5294	1.1868
2663	Spine surgery	0.5577	-0.7343	1	49	199	78	2019.4143	8.9744	2.177
2676	Spinopelvic alignment	-0.8904	-0.1083	4	23	40	16	2018.875	9.5625	1.5379
2684	Spinopelvic parameters	-1.1066	0.3945	4	33	63	28	2019.5556	4.4286	0.7124
2692	Spondylolisthesis	0.1838	0.9286	3	18	33	15	2018.8	19.4	3.1631
2761	Surgery	0.4622	-0.5266	2	45	185	69	2019.1364	7.1739	1.1171
2796	Surgical technique	-0.2084	0.3389	3	31	69	21	2019.2381	7.619	1.2789
2849	Thoracic kyphosis	-1.2401	-0.2118	4	22	74	28	2019.3846	4.8571	0.6603
2877	Three-column osteotomy	-0.7093	-0.6073	5	22	41	16	2019.7143	8.3125	1.3795
