# Supplementary material for: The top 100 most-cited articles on adult spinal deformity: The most popular topics are still sagittal plane parameters and complications
Source: Front Surg. 2023 Jan 6;9:961582. doi: 10.3389/fsurg.2022.961582 (PMC9852520; doi:10.3389/fsurg.2022.961582)
Supplement: Supplementary file 2 [file Datasheet1.zip › VOSviewer data/VOSviewer_network.txt]

60	81	2
60	83	3
60	342	1
60	615	1
60	643	1
60	930	1
60	1001	1
60	1236	1
60	1420	2
60	1954	1
60	2159	2
60	2413	2
60	2461	1
60	2613	1
60	2642	1
60	2647	1
60	2676	1
60	2761	1
60	2849	4
64	389	1
64	460	1
64	466	2
64	615	2
64	649	1
64	1001	1
64	1236	1
64	1365	1
64	1555	1
64	1847	1
64	1855	1
64	2056	2
64	2187	3
64	2320	2
64	2413	1
64	2461	13
64	2605	6
64	2613	2
64	2642	5
64	2761	1
67	81	1
67	95	2
67	128	1
67	389	1
67	460	1
67	649	1
67	1001	1
67	1392	1
67	1414	2
67	1420	2
67	1439	2
67	1555	1
67	1564	1
67	1853	1
67	1855	2
67	1932	1
67	1941	1
67	2164	1
67	2187	2
67	2413	2
67	2418	1
67	2422	1
67	2443	1
67	2461	1
67	2642	3
67	2761	1
72	83	3
72	466	1
72	615	1
72	643	1
72	649	1
72	895	1
72	930	2
72	1275	1
72	1295	1
72	1365	1
72	1420	2
72	1439	1
72	1555	2
72	1563	1
72	1564	1
72	1849	1
72	1853	1
72	1940	1
72	1941	2
72	2056	1
72	2159	2
72	2187	1
72	2320	1
72	2413	1
72	2418	5
72	2422	1
72	2443	1
72	2461	4
72	2613	1
72	2642	1
72	2647	1
72	2684	1
72	2761	1
72	2849	1
81	83	14
81	95	1
81	389	3
81	460	2
81	466	2
81	516	4
81	615	1
81	649	1
81	1001	3
81	1051	1
81	1365	1
81	1414	1
81	1555	1
81	1563	3
81	1564	1
81	1847	1
81	1855	1
81	1940	1
81	1954	1
81	2159	2
81	2164	1
81	2302	2
81	2319	1
81	2413	2
81	2418	1
81	2424	1
81	2443	1
81	2461	1
81	2605	2
81	2613	1
81	2663	1
81	2676	1
81	2684	1
81	2761	4
81	2796	1
81	2877	1
83	88	1
83	128	13
83	179	5
83	203	17
83	258	4
83	342	8
83	389	16
83	460	34
83	466	83
83	516	11
83	540	9
83	615	8
83	619	7
83	643	1
83	649	10
83	895	12
83	930	18
83	1001	37
83	1051	17
83	1166	8
83	1236	13
83	1275	22
83	1295	10
83	1365	2
83	1392	6
83	1414	9
83	1420	12
83	1439	6
83	1555	10
83	1563	9
83	1564	13
83	1837	8
83	1847	14
83	1849	21
83	1853	10
83	1855	31
83	1908	12
83	1932	33
83	1940	11
83	1941	10
83	1954	12
83	2056	7
83	2156	37
83	2159	88
83	2164	18
83	2187	10
83	2281	11
83	2302	17
83	2309	14
83	2319	9
83	2320	17
83	2325	6
83	2343	20
83	2413	52
83	2418	28
83	2422	16
83	2424	11
83	2443	15
83	2461	70
83	2605	5
83	2613	22
83	2642	16
83	2647	1
83	2663	34
83	2676	8
83	2684	17
83	2692	2
83	2761	40
83	2796	10
83	2849	16
83	2877	12
88	466	5
88	895	1
88	930	1
88	1001	1
88	1166	1
88	1295	1
88	1855	2
88	1908	1
88	2156	1
88	2159	3
88	2309	1
88	2320	1
88	2325	3
88	2424	1
95	179	1
95	203	1
95	342	1
95	466	4
95	619	1
95	930	1
95	1001	2
95	1051	1
95	1853	1
95	1932	6
95	1940	2
95	1941	3
95	2056	1
95	2156	1
95	2159	1
95	2164	1
95	2187	2
95	2281	1
95	2302	1
95	2309	2
95	2343	1
95	2418	2
95	2422	1
95	2424	1
95	2443	1
95	2461	1
95	2663	5
95	2684	1
95	2761	1
95	2796	1
95	2849	1
128	203	1
128	342	1
128	615	1
128	619	1
128	649	2
128	930	1
128	1001	1
128	1236	1
128	1420	2
128	1555	1
128	1847	2
128	1849	1
128	1855	1
128	1932	1
128	1941	1
128	1954	2
128	2302	1
128	2418	2
128	2443	1
128	2461	3
128	2605	2
128	2613	1
128	2647	1
128	2676	1
128	2684	2
128	2761	1
179	258	1
179	460	1
179	466	2
179	615	1
179	930	2
179	1166	1
179	1275	3
179	1420	1
179	1439	1
179	1563	1
179	1564	1
179	1855	1
179	1932	4
179	1940	1
179	2418	1
179	2422	2
179	2461	2
179	2605	1
179	2684	1
203	460	2
203	466	5
203	615	2
203	619	1
203	895	1
203	930	1
203	1001	1
203	1051	1
203	1295	1
203	1555	1
203	1564	1
203	1855	2
203	1908	1
203	1940	1
203	1941	1
203	2156	1
203	2159	2
203	2164	2
203	2302	1
203	2343	1
203	2413	1
203	2424	2
203	2461	5
203	2613	2
203	2663	3
203	2877	1
258	615	2
258	619	1
258	649	2
258	930	1
258	1563	1
258	1932	1
258	1940	1
258	2156	2
258	2159	6
258	2164	1
258	2302	1
258	2343	1
258	2413	1
258	2461	3
258	2605	3
258	2613	1
258	2642	2
258	2647	2
258	2796	1
342	460	1
342	466	4
342	615	1
342	619	1
342	1001	1
342	1051	3
342	1295	1
342	1847	1
342	1932	1
342	2159	3
342	2325	1
342	2424	2
342	2461	1
342	2605	1
342	2761	1
342	2796	1
389	460	1
389	466	2
389	516	2
389	643	1
389	1236	2
389	1295	1
389	1392	1
389	1849	1
389	1853	1
389	1855	3
389	1932	2
389	2056	1
389	2159	1
389	2187	1
389	2319	1
389	2413	5
389	2418	1
389	2461	4
389	2613	1
389	2642	1
389	2761	3
389	2877	1
460	516	2
460	540	1
460	615	3
460	895	2
460	930	1
460	1001	1
460	1051	2
460	1166	1
460	1275	4
460	1295	1
460	1392	1
460	1420	1
460	1555	2
460	1563	1
460	1847	2
460	1849	1
460	1853	3
460	1855	1
460	1932	3
460	1954	2
460	2156	2
460	2159	9
460	2281	1
460	2302	2
460	2309	1
460	2319	4
460	2320	2
460	2325	3
460	2343	2
460	2413	4
460	2418	1
460	2461	9
460	2605	4
460	2613	2
460	2642	2
460	2663	2
460	2761	8
460	2796	2
460	2849	1
466	516	1
466	540	3
466	615	4
466	619	1
466	643	1
466	649	3
466	895	6
466	930	14
466	1001	7
466	1051	3
466	1275	4
466	1295	3
466	1392	4
466	1414	5
466	1420	1
466	1439	3
466	1555	5
466	1563	2
466	1564	6
466	1837	1
466	1847	4
466	1853	3
466	1855	28
466	1908	3
466	1932	7
466	1940	4
466	1941	1
466	1954	1
466	2156	5
466	2159	9
466	2164	5
466	2187	1
466	2281	4
466	2302	6
466	2309	4
466	2320	4
466	2325	3
466	2343	2
466	2413	2
466	2418	3
466	2422	1
466	2424	5
466	2461	17
466	2605	13
466	2613	6
466	2642	4
466	2663	11
466	2684	1
466	2692	2
466	2761	14
466	2796	3
466	2849	3
466	2877	3
516	615	1
516	643	2
516	649	2
516	1275	1
516	1847	1
516	1855	1
516	1932	3
516	2164	1
516	2319	1
516	2343	1
516	2461	5
516	2605	2
516	2647	1
516	2663	4
516	2796	4
516	2877	2
540	615	1
540	649	1
540	930	1
540	1295	1
540	1555	1
540	1837	1
540	1849	1
540	1855	1
540	2605	1
540	2613	1
540	2642	4
540	2663	1
540	2761	3
615	649	3
615	930	9
615	1001	3
615	1051	1
615	1166	2
615	1236	3
615	1275	2
615	1295	4
615	1392	5
615	1420	1
615	1555	5
615	1563	1
615	1837	1
615	1847	7
615	1849	1
615	1855	8
615	1932	4
615	1941	2
615	1954	2
615	2056	1
615	2156	2
615	2159	9
615	2164	4
615	2187	2
615	2281	1
615	2309	2
615	2320	1
615	2325	1
615	2413	7
615	2418	4
615	2422	1
615	2424	1
615	2443	4
615	2461	21
615	2605	1
615	2613	4
615	2642	18
615	2663	6
615	2676	1
615	2684	1
615	2692	1
615	2761	6
615	2796	2
615	2849	1
615	2877	1
619	643	1
619	1001	1
619	1392	1
619	1420	2
619	1439	1
619	1563	2
619	1564	1
619	1855	1
619	1908	1
619	1932	1
619	2159	1
619	2418	1
619	2422	2
619	2424	1
619	2461	1
619	2605	1
619	2663	1
619	2761	1
643	1001	1
643	1420	1
643	1439	2
643	1564	1
643	1837	1
643	1849	1
643	1855	1
643	1941	1
643	2319	1
643	2320	1
643	2418	2
643	2422	1
643	2461	2
643	2605	2
643	2663	1
643	2796	1
649	930	2
649	1001	2
649	1275	2
649	1365	1
649	1420	2
649	1439	1
649	1555	1
649	1563	1
649	1564	3
649	1837	2
649	1849	3
649	1941	1
649	2159	1
649	2164	2
649	2320	2
649	2343	2
649	2413	1
649	2418	3
649	2422	1
649	2461	1
649	2605	2
649	2613	3
649	2642	1
649	2663	6
649	2692	2
649	2761	2
649	2796	1
895	930	1
895	1001	2
895	1051	1
895	1855	1
895	2281	1
895	2320	1
895	2325	1
895	2461	2
895	2642	2
895	2663	4
895	2761	1
930	1001	2
930	1051	1
930	1166	2
930	1236	1
930	1392	3
930	1414	1
930	1420	2
930	1439	2
930	1555	1
930	1563	1
930	1847	3
930	1849	1
930	1855	6
930	1908	1
930	1932	2
930	1940	2
930	1941	1
930	1954	2
930	2156	3
930	2159	3
930	2164	6
930	2187	2
930	2281	1
930	2302	1
930	2309	1
930	2320	1
930	2325	1
930	2343	3
930	2424	1
930	2443	2
930	2461	14
930	2605	1
930	2642	5
930	2647	1
930	2663	7
930	2684	1
930	2692	2
930	2761	5
930	2796	1
930	2849	2
1001	1051	5
1001	1166	1
1001	1236	1
1001	1365	1
1001	1420	1
1001	1439	1
1001	1555	1
1001	1564	1
1001	1837	1
1001	1849	8
1001	1855	6
1001	1908	3
1001	1932	4
1001	1941	1
1001	2159	1
1001	2281	1
1001	2302	4
1001	2343	1
1001	2413	8
1001	2418	3
1001	2422	5
1001	2424	3
1001	2443	4
1001	2461	4
1001	2605	1
1001	2642	1
1001	2663	1
1001	2676	3
1001	2684	1
1001	2761	2
1001	2877	3
1051	1439	1
1051	1849	1
1051	1853	2
1051	1855	2
1051	2159	1
1051	2164	1
1051	2187	1
1051	2302	3
1051	2343	1
1051	2413	2
1051	2443	2
1051	2461	3
1051	2642	1
1051	2663	1
1051	2761	3
1166	1414	1
1166	1439	2
1166	1555	3
1166	1564	1
1166	1837	1
1166	1847	1
1166	1908	1
1166	1954	1
1166	2159	1
1166	2164	1
1166	2309	1
1166	2343	1
1166	2413	1
1166	2424	1
1166	2461	4
1166	2605	2
1166	2613	1
1166	2663	3
1166	2761	1
1166	2877	1
1236	1295	1
1236	1392	1
1236	1420	1
1236	1564	1
1236	1837	1
1236	1847	5
1236	1932	1
1236	1954	1
1236	2056	2
1236	2156	2
1236	2159	4
1236	2164	1
1236	2187	2
1236	2302	1
1236	2309	3
1236	2413	3
1236	2418	1
1236	2422	1
1236	2443	2
1236	2461	16
1236	2605	2
1236	2613	4
1236	2642	5
1236	2647	2
1236	2663	1
1236	2684	1
1236	2877	1
1275	1392	1
1275	1420	2
1275	1439	1
1275	1555	2
1275	1563	3
1275	1564	4
1275	1847	1
1275	1932	1
1275	2156	2
1275	2159	2
1275	2164	1
1275	2343	1
1275	2413	1
1275	2418	2
1275	2422	1
1275	2461	4
1275	2605	1
1275	2676	1
1275	2684	1
1275	2692	2
1275	2877	2
1295	1392	2
1295	1555	1
1295	1847	1
1295	1853	1
1295	1855	5
1295	1932	1
1295	2056	2
1295	2281	2
1295	2302	1
1295	2461	4
1295	2605	2
1295	2613	1
1295	2647	1
1295	2663	2
1295	2761	1
1365	1420	1
1365	1564	1
1365	1837	1
1365	1849	1
1365	1941	2
1365	1954	1
1365	2056	1
1365	2413	2
1365	2418	1
1365	2461	4
1365	2642	2
1392	1555	2
1392	1564	1
1392	1847	1
1392	1853	1
1392	1855	2
1392	1908	1
1392	1932	3
1392	2156	1
1392	2159	1
1392	2164	4
1392	2281	1
1392	2343	1
1392	2413	2
1392	2418	2
1392	2461	3
1392	2605	2
1392	2642	1
1392	2663	3
1392	2684	1
1392	2692	3
1392	2796	2
1414	1420	3
1414	1439	2
1414	1563	1
1414	1564	2
1414	1849	1
1414	1855	4
1414	1908	1
1414	1940	2
1414	2159	2
1414	2164	1
1414	2302	1
1414	2319	1
1414	2413	1
1414	2418	1
1414	2422	1
1414	2461	2
1414	2605	1
1414	2613	1
1414	2642	1
1414	2663	4
1414	2684	1
1414	2692	2
1414	2796	1
1414	2849	1
1420	1439	3
1420	1563	2
1420	1564	1
1420	1849	1
1420	1932	1
1420	1941	18
1420	1954	7
1420	2156	1
1420	2159	3
1420	2309	1
1420	2319	1
1420	2320	1
1420	2413	8
1420	2418	13
1420	2422	5
1420	2443	7
1420	2461	1
1420	2613	1
1420	2676	1
1420	2684	1
1420	2761	1
1420	2849	7
1439	1564	2
1439	1847	1
1439	1932	2
1439	2156	1
1439	2159	1
1439	2164	1
1439	2187	1
1439	2302	1
1439	2343	1
1439	2413	1
1439	2422	2
1439	2443	1
1439	2461	2
1439	2605	2
1439	2613	2
1439	2663	1
1555	1855	2
1555	2159	1
1555	2164	2
1555	2418	3
1555	2422	1
1555	2461	11
1555	2605	8
1555	2642	3
1555	2663	4
1555	2676	2
1555	2761	2
1555	2796	1
1563	1855	1
1563	1941	1
1563	1954	1
1563	2159	1
1563	2164	1
1563	2302	1
1563	2418	1
1563	2443	1
1563	2461	3
1563	2684	1
1563	2849	1
1564	1855	2
1564	1908	1
1564	1932	2
1564	1954	1
1564	2156	1
1564	2159	1
1564	2281	1
1564	2418	2
1564	2461	5
1564	2605	3
1564	2613	1
1564	2663	3
1564	2676	1
1564	2684	2
1564	2796	1
1837	1847	1
1837	1849	1
1837	1855	1
1837	2156	1
1837	2187	2
1837	2302	1
1837	2320	1
1837	2461	2
1837	2663	2
1837	2684	1
1847	1849	1
1847	1855	2
1847	1932	2
1847	1940	1
1847	1954	1
1847	2164	1
1847	2319	1
1847	2320	2
1847	2413	1
1847	2418	1
1847	2443	1
1847	2461	9
1847	2605	5
1847	2613	1
1847	2642	2
1847	2647	2
1847	2663	4
1847	2684	1
1847	2761	2
1847	2796	2
1849	1853	1
1849	1908	2
1849	1932	1
1849	1941	1
1849	2156	1
1849	2159	1
1849	2281	1
1849	2302	1
1849	2325	1
1849	2343	1
1849	2413	3
1849	2418	3
1849	2422	2
1849	2443	2
1849	2642	1
1849	2663	2
1849	2761	3
1853	1855	1
1853	1932	1
1853	2164	1
1853	2281	2
1853	2309	2
1853	2413	1
1853	2422	1
1853	2461	3
1853	2613	1
1853	2642	1
1853	2692	1
1853	2761	5
1855	1908	1
1855	1932	2
1855	2159	2
1855	2164	1
1855	2187	3
1855	2281	4
1855	2302	4
1855	2309	1
1855	2325	3
1855	2413	3
1855	2418	3
1855	2422	1
1855	2424	3
1855	2443	2
1855	2461	17
1855	2605	7
1855	2613	3
1855	2642	5
1855	2663	5
1855	2676	2
1855	2684	1
1855	2692	3
1855	2761	9
1855	2796	1
1855	2877	1
1908	2302	1
1908	2320	1
1908	2343	1
1908	2424	1
1908	2605	1
1908	2642	1
1908	2663	2
1908	2692	1
1932	1941	1
1932	2159	2
1932	2164	6
1932	2302	5
1932	2309	2
1932	2343	6
1932	2413	5
1932	2418	4
1932	2422	3
1932	2424	2
1932	2443	1
1932	2461	8
1932	2605	5
1932	2642	2
1932	2663	4
1932	2684	1
1932	2692	1
1932	2761	1
1932	2796	2
1932	2877	2
1940	1941	1
1940	2156	1
1940	2159	1
1940	2164	2
1940	2309	1
1940	2320	1
1940	2343	1
1940	2413	1
1940	2418	1
1940	2461	2
1940	2605	1
1940	2613	1
1940	2647	1
1940	2663	5
1940	2796	2
1941	1954	8
1941	2156	2
1941	2159	3
1941	2187	1
1941	2309	2
1941	2413	5
1941	2418	13
1941	2422	2
1941	2443	6
1941	2461	1
1941	2642	1
1941	2684	2
1941	2692	1
1941	2849	4
1954	2156	1
1954	2159	2
1954	2309	1
1954	2413	2
1954	2418	5
1954	2443	7
1954	2605	1
1954	2684	2
1954	2761	1
1954	2849	5
2056	2159	1
2056	2281	1
2056	2343	1
2056	2413	2
2056	2418	1
2056	2443	1
2056	2461	3
2056	2613	3
2056	2642	2
2056	2647	2
2056	2663	2
2156	2159	46
2156	2302	2
2156	2309	5
2156	2319	1
2156	2320	1
2156	2418	5
2156	2443	1
2156	2461	4
2156	2605	6
2156	2613	1
2156	2642	2
2156	2663	5
2156	2684	1
2156	2796	3
2156	2849	3
2159	2164	1
2159	2281	1
2159	2302	5
2159	2309	6
2159	2319	5
2159	2320	4
2159	2413	13
2159	2418	10
2159	2422	1
2159	2424	2
2159	2443	1
2159	2461	12
2159	2605	8
2159	2613	6
2159	2642	4
2159	2647	3
2159	2663	7
2159	2684	3
2159	2692	1
2159	2796	3
2159	2849	9
2159	2877	1
2164	2187	1
2164	2281	1
2164	2302	3
2164	2309	2
2164	2343	12
2164	2413	1
2164	2418	1
2164	2424	1
2164	2461	9
2164	2605	2
2164	2613	2
2164	2663	4
2164	2796	1
2164	2877	1
2187	2302	1
2187	2319	1
2187	2343	1
2187	2413	1
2187	2418	1
2187	2422	1
2187	2424	1
2187	2443	2
2187	2461	7
2187	2613	1
2187	2642	1
2187	2676	1
2187	2761	3
2281	2302	2
2281	2309	2
2281	2343	1
2281	2413	2
2281	2605	1
2281	2642	1
2281	2663	1
2281	2761	1
2281	2877	1
2302	2343	3
2302	2418	1
2302	2461	2
2302	2613	1
2302	2642	1
2309	2320	1
2309	2343	1
2309	2418	4
2309	2422	1
2309	2461	3
2309	2605	1
2309	2613	1
2309	2663	3
2309	2676	1
2309	2684	2
2309	2849	1
2309	2877	1
2319	2413	2
2319	2676	1
2319	2761	2
2319	2849	2
2320	2343	2
2320	2413	2
2320	2422	1
2320	2605	1
2320	2761	2
2325	2424	1
2325	2461	3
2325	2605	1
2325	2642	1
2325	2663	3
2325	2761	1
2325	2877	1
2343	2418	1
2343	2461	3
2343	2605	1
2343	2663	3
2343	2761	2
2343	2796	2
2413	2418	6
2413	2422	1
2413	2424	1
2413	2443	8
2413	2461	4
2413	2605	4
2413	2613	2
2413	2642	4
2413	2663	2
2413	2676	4
2413	2692	1
2413	2761	8
2413	2849	3
2413	2877	2
2418	2422	1
2418	2424	1
2418	2443	5
2418	2461	4
2418	2605	5
2418	2642	1
2418	2676	2
2418	2684	4
2418	2692	4
2418	2761	3
2418	2849	4
2422	2443	1
2422	2605	1
2422	2613	1
2422	2642	1
2422	2684	2
2422	2796	1
2424	2461	3
2424	2605	2
2424	2642	1
2424	2676	1
2424	2761	2
2443	2461	4
2443	2605	2
2443	2642	2
2443	2849	3
2461	2605	16
2461	2613	15
2461	2642	22
2461	2647	3
2461	2663	19
2461	2676	1
2461	2684	1
2461	2692	3
2461	2761	13
2461	2796	6
2461	2849	1
2605	2613	1
2605	2642	3
2605	2663	1
2605	2676	1
2605	2684	2
2605	2761	7
2605	2796	4
2605	2849	1
2605	2877	1
2613	2642	2
2613	2663	1
2613	2761	1
2642	2663	1
2642	2676	1
2642	2761	12
2647	2663	6
2647	2796	1
2663	2692	1
2663	2761	1
2663	2796	5
2663	2877	1
2676	2684	2
2676	2761	2
2676	2796	1
2684	2796	2
2684	2877	1
