# Supplementary material for: The top 100 most-cited articles on adult spinal deformity: The most popular topics are still sagittal plane parameters and complications
Source: Front Surg. 2023 Jan 6;9:961582. doi: 10.3389/fsurg.2022.961582 (PMC9852520; doi:10.3389/fsurg.2022.961582)
Supplement: Supplementary file 2 [file Datasheet1.zip › WOS data download/download_BIOSIS-1.txt]

FN Clarivate Analytics Web of Science
VR 1.0
PT J
UT BCI:BCI201800521349
DT Meeting
LT Meeting Summary
TI Annual Scientific Meeting of the
   American-Association-of-Neurologic-Surgeons (AANS), New Orleans, LA,
   USA, April 29 -May 02, 2018
AU Anonymous
SO Journal of Neurosurgery
PY 2018
PD APR 2018
VL 128
IS 4
PS 1-62
BP 1
EP 62
LA English
CT Annual Scientific Meeting of the
   American-Association-of-Neurologic-Surgeons (AANS)
CL New Orleans, LA, USA
CY April 29 -May 02, 2018
SP Amer Assoc Neurol Surg
AB This AANS Annual Scientific Meeting, which focuses on neurosurgery,
   contains abstracts of 308 oral presentations written in English. Topics
   include spine and peripheral nerve enhanced recovery after surgery
   pathway, glioblastoma resection, glioblastoma readmission risk score,
   transcranial magnetic resonance-guided ultrasound diagnosis, peptide
   therapeutics, vasospasm, subarachnoid hemorrhage, trigeminal nerve
   stimulation, glioma cell growth, chemotherapy, genomic disruption in
   pituitary adenoma, clinicopathologic implications, neuropathic pain -
   high intensity focused ultrasound treatment, common peroneal nerve
   injury, neurosurgery residency, autism spectrum disorder, social
   encoding and Leksell stereotactic radiosurgery.
U1 0
U2 0
NR 0
TC 0
Z9 0
SC Neurosciences & Neurology; Surgery
SN 0022-3085
EI 1933-0693
MC Neurology (Human Medicine, Medical Sciences); Surgery (Medical Sciences)
CC 00520, General biology - Symposia, transactions and proceedings; 07004,
   Behavioral biology - Human behavior; 10062, Biochemistry studies -
   Nucleic acids, purines and pyrimidines; 11105, Anatomy and Histology -
   Surgery; 12512, Pathology - Therapy; 14508, Cardiovascular system -
   Blood vessel pathology; 17014, Endocrine - Pituitary; 18004, Bones,
   joints, fasciae, connective and adipose tissue - Physiology and
   biochemistry; 18006, Bones, joints, fasciae, connective and adipose
   tissue - Pathology; 20006, Sense organs - Pathology; 20504, Nervous
   system - Physiology and biochemistry; 20506, Nervous system - Pathology;
   21002, Psychiatry - Psychopathology, psychodynamics and therapy; 24004,
   Neoplasms - Pathology, clinical aspects and systemic effects; 24008,
   Neoplasms - Therapeutic agents and therapy
TA Primates, Mammalia, Vertebrata, Chordata, Animalia; Animals, Chordates,
   Humans, Mammals, Primates, Vertebrates; Hominidae [86215];
   [human]/Rodentia, Mammalia, Vertebrata, Chordata, Animalia; Animals,
   Chordates, Mammals, Nonhuman Vertebrates, Nonhuman Mammals, Rodents,
   Vertebrates; Muridae [86375]; [mouse]/Artiodactyla, Mammalia,
   Vertebrata, Chordata, Animalia; Animals, Artiodactyls, Chordates,
   Mammals, Nonhuman Vertebrates, Nonhuman Mammals, Vertebrates; Suidae
   [85740]; [pig]
DS brain tumor; Brain Neoplasms (MeSH); nervous system disease, neoplastic
   disease; surgery/subarachnoid hemorrhage; Subarachnoid Hemorrhage
   (MeSH); vascular disease, nervous system disease/vestibular schwannoma;
   Neurilemmoma (MeSH); nervous system disease, ear disease, neoplastic
   disease/vasospasm; vascular disease/autism spectrum disorder; Autistic
   Disorder (MeSH); nervous system disease, behavioral and mental
   disorders/neuropathic pain; Pain (MeSH); nervous system disease;
   radiotherapy/glioblastoma; Glioblastoma (MeSH); nervous system disease,
   neoplastic disease; surgery/social dysfunction; behavioral and mental
   disorders/pituitary adenoma; Pituitary Neoplasms (MeSH), Adenoma (MeSH);
   nervous system disease, endocrine disease/pituitary, neoplastic
   disease/degenerative scoliosis; bone disease; surgery/common peroneal
   nerve injury; nervous system disease, injury
CH ribavirin; antineoplastic-drug
MQ craniotomy; therapeutic and prophylactic techniques, clinical
   techniques/peripheral nerve surgery; therapeutic and prophylactic
   techniques, clinical techniques/psychosurgery; therapeutic and
   prophylactic techniques, clinical techniques/spine surgery; therapeutic
   and prophylactic techniques, clinical techniques/trigeminal nerve
   stimulation; therapeutic and prophylactic techniques, clinical
   techniques/laser interstitial thermal therapy; therapeutic and
   prophylactic techniques, clinical techniques/operating microscope;
   laboratory equipment
PR brain; nervous system/cranial nerve; nervous system/peripheral nerve;
   nervous system/spine; skeletal system
MI cell growth, genomic disruption, opiate use, critical care service
DA 2022-05-03
ER

EF
