# Supplementary material for: The top 100 most-cited articles on adult spinal deformity: The most popular topics are still sagittal plane parameters and complications
Source: Front Surg. 2023 Jan 6;9:961582. doi: 10.3389/fsurg.2022.961582 (PMC9852520; doi:10.3389/fsurg.2022.961582)
Supplement: Supplementary file 2 [file Datasheet1.zip › WOS data download/download_KCI-Korean_1-9.txt]

FN Clarivate Analytics Web of Science
VR 1.0
PT J
AU Kang, Shinwoo
   Park, Hyunsun
   Park, Seo Hyun
   Sung, Won-Suk
   Kim, Eun-Jung
   Dong-ho, Keum
TI Retrospective Study on the Characteristics of Patients with Scoliosis at the Korean Medicine Hospital
Z1 한방병원에 내원한 척추측만증 환자의 특성에 대한 후향적 연구
SO Journal of Korean Medicine Rehabilitation	
S1 한방재활의학과학회지	
LA Korean	
DT research-article	
DE Scoliosis; Korean traditional medicine; Characterization	
AB Objectives This study was conducted to characterize scoliosis patients visiting Korean medicine hospital and to analyze the demands and factors affecting discomfort.Methods This retrospective study analyzed 33 scoliosis patients who visited Korean medicine hospital from March, 2021 to October, 2021. The data analysis consisted of three factors: (1) demographic characteristics, (2) characteristics of demands on Korean medicine (reasons for choosing Korean medical treatment, preferred treatment methods, most uncomfortable part, treatment priorities) and (3) discomfort factors (treatment experiences, diagnosed age and Cobb's angle). Statistical analyses were performed and a p-valueâ‰¤0.05 was considered to be statistically significant.Results 43.75% of the patients chose ‘effectiveness’ for the reason why they preferred Korean medicine treatment. ‘Chuna treatment’ was the most preferred treatment method. The patients chose ‘lower back’ for the most uncomfortable part and ‘pain’ for the highest priority of improvement. The Cobb's angle of included patients was 16.02±7.65Â° and it is not much differ to average of Cobb's angle in Korean.Discomfort was more severe in the patients with treatment-experienced than treatment- naive. The score of discomfort in appearance and psychological were higher in the patients diagnosed in childhood or adolescent period than who were diagnosed after adult. Classification based on Cobb's angle showed no statistical difference.Conclusions Not only Cobb's angle but also other clinical factors should be considered for effective treatment in scoliosis. Also, It is necessary to pay attention to adult scoliosis patients.	
U1 0
U2 0
PU The Korean Academy Of Oriental Rehabilitation Medicine
SN 1229-1854
PY 2022
VL 32
IS 1
BP 63
EP 72
EC Korean Medicine
SC General & Internal Medicine (由 Clarivate Analytics 提供)	
UT KJD:ART002807960	
DA 2022-05-03
ER

PT J
AU Won-Moon, Kim，
   Seo, Hyun
   Gon, Seo Yong
TI Effects of Schroth Method Exercise Program on Spinal Curvature and Scoliosis Angle in Adult Women Patients with Scoliosis
Z1 성인 척추옆굽음증 여성 환자의 슈로스 운동요법이 척추만곡 및 척추옆굽음 각도 변화에 미치는 영향
SO The Korean Journal of Growth and Development	
S1 한국발육발달학회지	
LA Korean	
DT research-article	
DE Exercise therapy; chronic pain; disability evaluation; posture balance	
AB Aims of this study was to show the effects of 16 weeks of Schroth exercise program on spinal curvature axial rotation angle in patients with adult scoliosis. Sixteen patients with chronic back pain enrolled for the study and were randomly assigned according to order to participation into the exercise group(n=8) and the control group(n=8). The Schroth exercise program with four t imes a week for 16 weeks was conducted by exercise group and control group received only physical therapy for duration of the study.In the results of two-way repeated measure ANOVA, there was a significant difference in thoracic kyphosis angle(p<.05), lumbar lordosis angle(p<.05), sacrum tilt angle(p<.05), and Cobb's angle(p<.05) after intervention. According to this results, authors suggest that 3-dimensional Schroth exercise is a more effective intervention compared with only physical therapy on spinal curve and axial rotational angle in adult women patients with scoliosis.	
U1 2
U2 2
PU Korean Society Of Growth And Development
SN 1226-4008
PY 2021
VL 29
IS 2
BP 219
EP 225
EC Kinesiology
SC Physiology (由 Clarivate Analytics 提供)	
UT KJD:ART002719981	
DA 2022-05-03
ER

PT J
AU Yu-Kyeong, Park
   Hee, Lee Jung
   Kim, Jae Soo
   Lee, Yun Kyu
   Lee, Hyun Jong
TI Thread Embedding Acupuncture and Complex Korean Medicine Treatment for Lumbar Spinal Stenosis with Degenerative Scoliosis: A Clinical Case Report
SO Journal of Acupuncture Research	
LA English	
DT research-article	
DE case report; herbal medicine; acupuncture; conservative treatment; Korean traditional medicine; lumbar region; spinal stenosis	
AB Lumbar spinal stenosis (LSS) is a common degenerative spinal condition that can have unpredictable improvement and worsening of symptoms which include low back pain, radiating pain, claudication, and degenerative lumbar scoliosis affecting quality of life. In this study, thread embedding acupuncture (TEA) was used as a conservative treatment for LSS in combination with complex Korean medicine treatments (acupuncture, herbal medicines, and physical therapy). The treatment was evaluated using the numerical rating scale, walking distance and duration, and inclination of radiological lumbar scoliosis according to antalgic posture. TEA was performed 27 times between June 8, 2020, and March 16, 2021. The patient showed improvement in numerical rating scale score from 7 to 2, pain-free walking distance from 10 m to 900 m, and scoliosis inclination following treatment. The findings of this study suggest that TEA may be helpful in the treatment of LSS.	
OI Lee, Hyun-Jong/0000-0003-0779-8433; Lee, Yun Kyu/0000-0001-8806-9501;
   kim, jaesoo/0000-0003-4101-8058
U1 0
U2 0
PU The Korean Acupuncture & Moxibustion Medicine Society
SN 2586-288X
PY 2021
VL 38
IS 4
BP 320
EP 324
DI 10.13045/jar.2021.00108
EC Korean Medicine
SC General & Internal Medicine (由 Clarivate Analytics 提供)	
UT KJD:ART002777373	
OA gold
DA 2022-05-03
ER

PT J
AU PARK,, SE JUN
   LEE,, CHONG SUH
   염태훈
   Nam, Yunjin
   Park, Jin-Sung
TI Anterolateral and Posterior versus Posterior-Only Approaches for the Correction of Degenerative Adult Spinal Deformity
Z1 퇴행성 성인 척추 변형 교정에 대한 전측-후방 접근법과 후방 접근법의 비교
SO Journal of Korean Society of Spine Surgery	
S1 대한척추외과학회지	
LA Korean	
DT research-article	
DE Key words: Adult spinal deformity; Anterior lumbar interbody fusion; Lateral lumbar interbody fusion; Sagittal balance; Complication	
ZK 색인 단어: 성인 척추 변형; 전방 추체간 유합술; 측방 추체간 유합술; 시상 정렬; 합병증	
AB Study Design: A case-control study.Objectives: This study was conducted to demonstrate the reliability of mini-open anterior lumbar interbody fusion (ALIF) combined with lateral lumbar interbody fusion (LLIF) followed by 2-stage posterior fixation in patients with adult spinal deformity (ASD).Summary of Literature Review: Although the correction of ASD using LLIF has become more widespread, the amount of sagittal plane correction has been reported to be suboptimal.Materials and Method: Thirty ASD patients who underwent ALIF with LLIF followed by 2-stage posterior fixation (AP group) were compared to 60 patients who underwent posterior-only surgery (PO group) and were matched according to age, sex, diagnosis, fusion level, pelvic incidence, and follow-up duration. Spinopelvic parameters, hospitalization data, clinical outcomes, and complications were compared between the 2 groups.Results: Postoperative lumbar lordosis was greater in the AP group than in the PO group (p<0.001). The reduction in the sagittal vertical axis was also greater in the AP group than in the PO group (p=0.005). Postoperatively, 90.0% of the AP group had a pelvic incidence–lumbar lordosis value within 9Â°, whereas only 50.0% of the PO group met that criterion (p<0.001). The operation time of the AP group was longer than that of the PO group, while estimated blood loss and red cell transfusion were lower in the AP group. Postoperative medical complications and delayed surgical complications developed more frequently in the PO group.Conclusions: Mini-open ALIF with LLIF followed by 2-stage posterior fixation can restore sagittal balance more appropriately, with a lower rate of complications, than posterior-only surgery for the correction of ASD.	
AK 연구 계획: 환자 대조군 연구목적: 성인 척추 변형 환자에서 측방 추체간 유합술과 최소 절개 전방 추체간 유합술을 시행한 후 단계적으로 후방 고정술을 시행하는 것이 신뢰할만한술식 인지를 확인하고자 하였다.선행 연구문헌의 요약: 성인 척추 변형 환자에서 측방 추체간 유합술을 이용한 교정 수술이 증가하고 있지만 시상 정렬의 교정 정도는 충분하지 못하다.대상 및 방법: 측방 추제간 유합술과 함께 전방 추체간 유합술을 시행한 후 단계적으로 후방 고정술을 시행한 AP 그룹 30명의 환자와 나이, 성별, 진단명, 유합 분절 수, 골반 입사각, 추시 기간이 같은 PO 그룹 60명의 환자를 비교하였다. 척추골반지표, 입원기간, 임상 결과와 합병증 발생을 비교 분석하였다.결과: 수술 후 요추 전만각은 AP 그룹이 PO 그룹보다 유의하게 더 컸다(p<0.001). 시상면 수직축 교정 정도는 AP 그룹에서 PO 그룹보다 더 많이 교정되었다(p=0.005). 수술 후 AP 그룹에서는 90.0%에서, PO 그룹은 50.0%에서 PI-LL이 9도 이내의 적절한 교정을 보였다(p<0.001). 총 수술 시간은 AP그룹이 PO 그룹보다 더 많은 시간이 소요되었지만 수술 중 출혈량과 수혈량은 AP 그룹에서 더 적었다. 수술 후 발생한 내과적 합병증과 수술과 관련된 합병증은 PO 그룹에서 더 많이 발생하였다.결론: 성인 척추 변형 교정에 있어서 측방 추체간 유합술과 함께 최소 절개 전방 추체간 유합술 후 후방 고정 방법은 후방 접근만으로 수술을 시행하는 것과 비교하였을 때 적은 합병증으로 효과적인 시상 정렬 교정을 가능하게 해주었다.약칭 제목: 성인 척추 변형 교정에 대한 전측-후방 접근	
OI Nam, Yunjin/0000-0003-2294-3280
U1 0
U2 0
PU Korean Society Of Spine Surgery
SN 2093-4378
PY 2020
VL 27
IS 1
BP 9
EP 18
EC Orthopedic Surgery
SC Orthopedics; Surgery (由 Clarivate Analytics 提供)	
UT KJD:ART002572085	
DA 2022-05-03
ER

PT J
AU Seo, Min k
   Myung-Jun, Shin，
   Kwon, Ae-Ran
   Sung, Park Tae
   남경협
TI The Usefulness of a Wearable Smart Insole for Gait and Balance Analyses After Surgery for Adult Degenerative Scoliosis: Immediate and Delayed Effects
Z1 척추측만증 환자의 수술 효과 평가 수단으로서 웨어러블 스마트 깔창을 이용한 보행분석의 유용성
SO Journal of Convergence for Information Technology	
S1 융합정보논문지	
LA Korean	
DT research-article	
DE Gait; Accelerometry; Postural balance; Scoliosis; Medical informatics	
ZK 보행; 가속도; 자세 균형; 척추 측만증; 의료 정보학	
AB This study presents a gait analysis method (including time series analysis) using a smart insole as an objective and quantitative evaluating method after lumbar scoliosis surgery. The participant is a degenerative lumbar scoliosis patient. She took 3-min-gait-test four times(before and 8, 16, and 204-days after surgery) and 6-min-gait-test once(204-days after surgery) with smart-insoles in her shoes. Each insole has 8-pressure sensors, an accelerometer, and a gyroscope. The measured values were used to compare the characteristics of gait before and after surgery. The analysis showed that all of the patient's gait parameters improved after surgery. And after 6 months, the gait was more stable. However, after long walk, the swing duration of one leg was slightly shorter than that of the other again. It was a preclinical problem that could not be found in the visual examination by the practitioner. With this analysis method we could evaluate the improvement of patient quantitatively and objectively. And we could find a preclinical problem. This analysis method will lead to the studies that define and distinguish gait patterns of certain diseases, helping to determine appropriate treatments.	
AK 본 연구는 척추측만증 수술에 대한 객관적이고 정량적인 효과 평가 수단으로서 스마트 깔창을 이용한 보행분석 방법(시계열 분석 포함)을 제시한다. 실험 참가자는 척추측만증 환자이며 스마트 깔창을 착용하고 3분 보행검사를 4번(수술전, 수술 후 8일, 16일, 204일), 6분 보행검사를 1번(수술 후 204일) 받았다. 깔창에는 8개의 압력센서, 가속도 및 각속도 센서가 있고, 각각의 측정값을 저장하여 환자의 수술 전후 보행특성(운동역학 및 시공간 변수)을 비교하였다. 분석결과 수술 후 환자의 모든 보행 변수가 개선된 것을 알 수 있었고, 6개월 후 추적검사에서 환자의 보행이 더욱 안정된 것을 확인할 수 있었다. 하지만 환자가 오래 걸으면 한쪽 다리의 swing 시간이 다른 쪽에 비해 미세하게 짧은 현상이 다시 나타났는데, 이는 검사를 수행하는 의사의 육안으로는 발견할 수 없는 preclinical한 문제였다. 우리는 이러한 분석 방법을 통해 환자의 개선 정도를 정량적이고 객관적으로 평가할 수 있었고, preclinical한 문제도 찾을 수 있었다. 향후 이러한 분석 방법은 특정 질병의 보행 패턴을 정의하고 감별하여 적절한 치료방법을 결정하는 연구로 이어질 것이다.	
U1 1
U2 1
PU The Society of Convergence for Small and Medium Business
SN 2586-4440
PY 2020
VL 10
IS 2
BP 184
EP 192
DI 10.22156/CS4SMB.2020.10.02.184
EC Library and Information Science
SC Information Science & Library Science (由 Clarivate Analytics 提供)	
UT KJD:ART002559095	
DA 2022-05-03
ER

PT J
AU Soh, Jaewan
   Lee, Jae Chul
TI Minimally Invasive Lateral Lumbar Interbody Fusion: Indications, Outcomes and Complications
Z1 최소 침습적 외측 요추간 유합술: 적응증, 결과, 합병증
SO Journal of the Korean Orthopaedic Association	
S1 대한정형외과학회지	
LA Korean	
DT research-article	
DE lumbar; degenerative lumbar disease; lateral lumbar interbody fusion	
ZK 요추부; 퇴행성 요추부 질환; 외측 요추체간 유합술	
AB The aim of this review was to evaluate minimally invasive lateral lumbar interbody fusion on the latest update. Lumbar interbody fusion was introduced recently. This study performed, a literature review of the indications, clinical outcomes, fusion rate, and complications regarding recently highlighted minimally invasive lateral lumbar interbody fusion. The indications of lateral lumbar interbody fusion are similar to the conventional anterior and posterior interbody fusion in degenerative lumbar diseases. In particular, lateral lumbar interbody fusion is an effective minimally invasive surgery in spinal stenosis, degenerative spondylolisthesis, degenerative adult deformity, degenerative disc disease and adjacent segment disease. In addition, the clinical outcomes and fusion rates of lateral lumbar interbody fusion are similar compared to conventional lumbar fusion. On the other hand, non-specific complications including hip flexor weakness, nerve injury, vascular injury, visceral injury, cage subsidence and pseudohernia have been reported. Lateral lumbar interbody fusion is a very useful minimally invasive surgery because it has advantages over conventional anterior and posterior interbody fusion without many of the disadvantages. Nevertheless, nonspecific complications during lateral lumbar interbody fusion procedure remain a challenge to be improved.	
AK 최소 침습적 외측 요추체간 유합술의 최신 지견에 대하여 알아보고자 하였다. 아직 도입된 지 얼마 되지 않았으나 근래에 각광받고 있는 최소 침습적 외측 요추체간 유합술에 대한 적응증 및 임상 결과와 유합률, 그리고 합병증에 대하여 문헌 고찰을 하였다. 외측 요추간 유합술의 적응증은 퇴행성 요추부 질환에서 고식적인 전방, 후방 추체간 유합술의 적응증과 거의 유사하다. 특히 척추관 협착증 및 퇴행성 척추 전방 전위증, 퇴행성 척추 변형, 퇴행성 추간판 질환, 인접 분절 퇴행성 질환에서 최소 침습적 수술로서 효과적이다. 또한 고식적 요추부 유합술과 비교하여 임상적 결과 및 유합률이 대등한 것으로 보고되고 있다. 하지만 수술 접근 및 과정에서 발생하는 수술 후 고관절 굴곡근 약화 및 신경 손상, 혈관 손상, 장기 손상, 케이지 침강, 위탈장 등의 비특이적 합병증들이 보고되고 있다. 외측 추체간 유합술은 고식적인 전방 또는 후방 추체간 유합술의 장점을 취합하고 단점을 보완한 수술이며 그 임상 결과나 유합률에도 큰 차이가 없어 퇴행성 요추부 질환의 치료에 최소 침습 수술로서 유용한 치료법이다. 하지만 수술 과정에서 발생하는 비특이적 합병증들을 개선해야 하는 것이 향후 과제이다.	
U1 1
U2 2
PU The Korean Orthopaedic Association
SN 1226-2102
PY 2019
VL 54
IS 3
BP 203
EP 210
DI 10.4055/jkoa.2019.54.3.203
EC Orthopedic Surgery
SC Orthopedics; Surgery (由 Clarivate Analytics 提供)	
UT KJD:ART002475545	
OA hybrid
DA 2022-05-03
ER

PT J
AU Lee, Young-Kee
   Park, Young-Wook
TI Clincal Study on Surgical Correction of Cleft Nasal Deformity
Z1 구순열 코변형의 외과적 교정술에 대한 임상적 연구
SO Korean Journal of cleft lip and palate	
S1 대한구순구개열학회지	
LA Korean	
DT research-article	
DE Cleft lip nasal deformity; Iatrogenic injury; Secondary cleft nasal deformity; Limited rhinoplasty; Definitive rhinoplasty	
AB Introduction: The nasal deformity exists congenitally in patients with cleft in primary palate, which evolves by the effect of surgeries and growth changes. Therefore, a longitudinal care of cleft nasal deformity is rewarded with progressive improvements and predictable results. We investigated cleft rhinoplasty with regard to patients’ age and operation modality.Materials and Methods: The subjects included 46 patients who were diagnosed as secondary cleft nasal deformity. Medical records and peri-operative clinical photographs were analyzed retrospectively.Results: 37 patients showed unilateral cleft nasal deformity and 9 patients demonstrated bilateral cleft nasal deformity. Main nasal deformities in unilateral cleft were nasal asymmetry, displaced nasal tip to the normal side, columellar deviation, downed alar base and widened nostil base on cleft side. Main nasal deformities in bilateral cleft were flat nose, short columella, obtuse angle between medial and lateral crus of the lower lateral cartilage, also downed alar base and widened nostril base. 48 cleft rhinoplasties were performed. Mean age of the patients was 16 years and 9 months. Limited rhinoplasty via intranasal incision was performed under 10 years of patient’s age. For above 10 years of age, open rhinoplasty was performed with various graft procedures. Limiting factors for successful cleft rhinoplasty were underdeveloped skeletal base, scar burden, or iatrogenic deformity during antecedent surgeries.Conclusion: To minimize cleft nasal deformities, symmetry of the nostril for unilateral cleft and columellar lengthening for bilateral cleft should be achieved during primary cheiloplasty. And sound skeletal base of the nose is a prerequisite for successful cleft rhinoplasty.	
U1 0
U2 0
PU Korean Cleft Lip and Palate Association
SN 1229-0734
PY 2018
VL 21
IS 1
BP 1
EP 7
DI 10.31136/kjclp.2018.21.1.1
EC Plastic Surgery
SC Surgery (由 Clarivate Analytics 提供)	
UT KJD:ART002705931	
DA 2022-05-03
ER

PT J
AU Song, Sang Hyun
   Cho, Hye-Min
   Park, Jin Hoo
   Jung, Hwi-Dong
   Jung, Young-Soo
TI Reconstruction and Choice of Flap Following Extent of Columella Defect
Z1 비주 결손의 범위에 따른 피판의 선택과 재건
SO Korean Journal of cleft lip and palate	
S1 대한구순구개열학회지	
LA Korean	
DT research-article	
DE Columella defect; Columella reconstruction; Bilateral nasal sill flap; Chondrocutaneous composite graft	
AB Congenital and acquired columella defect is rare. Columella is a small subunit of the nose, but determines the projection of nasal tip, defines the nasolabial angle, and is related to the structural relationship between alar rims and the nasal base. The showing of columella from various angles is also important for aesthetic point of view. Thus, reconstruction of columella defect is quite challengeable operation for surgeons. The recipient site should be harmonious with surrounding area, also the donor site should maintain the normal anatomy without secondary deformity. In this paper, we report two cases of reconstruction of columella defect in Vietnamese children with different techniques.	
U1 0
U2 0
PU Korean Cleft Lip and Palate Association
SN 1229-0734
PY 2018
VL 21
IS 1
BP 23
EP 28
DI 10.31136/kjclp.2018.21.1.23
EC Plastic Surgery
SC Surgery (由 Clarivate Analytics 提供)	
UT KJD:ART002705935	
OA Green Published
DA 2022-05-03
ER

PT J
AU Kim, Whoan Jeang
   장선호
   이규상
   Kim, Yong Ho
   박건영
   박경훈
   최원식
TI Acute Epidural Hematoma Following Cervical Spinal Fracture in a Patient with Ankylosing Spondylitis Natural History of Lumbar Degenerative Kyphosis with Conservative Treatment
Z1 퇴행성 요추 후만증의 보존적 치료 시 자연경과
SO Journal of Korean Society of Spine Surgery	
S1 대한척추외과학회지	
LA Korean	
DT research-article	
DE Key words: Lumbar degenerative kyphosis; Natural history; Conservative treatment	
ZK 색인 단어: 퇴행성 요추 후만증; 자연경과; 보존적 치료	
AB Study Design: Retrospective study.Objectives: To evaluate the natural history of conservatively treated lumbar degenerative kyphosis (LDK).Summary of Literature Review: The correlations between the clinical and radiologic parameters of general adult spinal deformity (ASD) are widely known. However, in LDK, dynamic sagittal imbalance is present during ambulation, meaning that its pathogenesis and natural history are different and not widely recognized compared to those of other forms of ASD, resulting in many controversies regarding treatment. To elucidate the natural history of LDK, we analyzed the clinical and radiologic outcomes of patients, comparing their first and final follow-up visits, and evaluated correlations among clinical and radiologic parameters.Materials and Methods: From June 2006 to January 2014, 31 patients diagnosed with LDK who underwent conservative treatment were studied. The mean age of the patients was 72.5 years, and the mean follow-up period was 59.2 months. Clinical and radiologic evaluations were conducted on the first and final follow-up visits. Clinical evaluations were done using a visual analog scale and the Oswestry disability index, and radiologic evaluations were performed using spinal and pelvic parameters over a follow-up period of at least 24 months.Results: Patients who were diagnosed with LDK and underwent conservative treatment showed no significant differences in their clinical outcomes between the first and final follow-up. Some radiologic parameters significantly progressed. There were no significant differences between clinical and radiologic parameters at the initial and final follow-up visits.Conclusions: During the follow-up period of patients diagnosed with LDK, some radiologic parameters progressed. However, the progress of LDK and the clinical symptoms reported by the patients did not significantly change. Decisions regarding the treatment of LDK should not be made according to radiologic parameters showing the degree of deformity, but by carefully determining the patients’ clinical symptoms and disability level.	
AK 연구 계획: 후향적 연구목적: 수술적 치료를 시행하지 않은 퇴행성 요추 후만증 환자들에서 자연경과에 대하여 분석하고자 한다.선행문헌의 요약: 일반적인 성인 척추 변형 환자에서의 임상적 증상과 방사선학적 지표들간의 연관성은 많이 알려져 있다. 하지만 주로 동양 사람들에게발생하는 퇴행성 요추 후만증은 특징적으로 보행 시 동적인 시상면 불균형이 나타나기 때문에 이 것의 병인 및 자연경과는 다른 성인 척추 변형과 다르게잘 알려져 있지 않아 치료 방법에 대한 논란의 여지가 많다. 우리는 퇴행성 요추 후만증의 자연경과를 밝히기 위하여 처음 내원 시와 최종 추시 시의 임상적 결과 및 방사선학적 결과를 분석하였고, 임상적 결과 및 방사선학적 결과 간의 연관성을 분석하였다.대상 및 방법: 2006년 6월부터 2014년 1월까지 퇴행성 요추 후만증으로 진단 받은 모든 환자 중 보존적 치료를 받은 총 31명의 환자를 대상으로 하였다.환자들의 평균 나이는 72.5세, 평균 추시 기간은 59.2개월 이었다. 모든 례에서 처음 내원 했을 때와 최종 추시 시의 방사선학적 및 임상적 평가를 하였다. 최소 24개월 이상의 추시 기간을 가졌으며, 임상적 평가는 visual analogue scale (VAS)와 Oswestry disability index (ODI)를 이용하여 평가하였고, 방사선학적 평가는 척추 및 골반 지표들을 이용하여 측정하였다.결과: 퇴행성 요추 후만증 환자들에서 비수술적 치료 시의 임상적 결과는 VAS, ODI 모두 처음 내원 시와 최종 추시 시 간에 통계적으로 유의한 차이는 없었다. 방사선학적 지표들 중 시상 수직축, 흉요추 후만각, 요추 전만각, 골반 지수와 요추 전만각의 차이 값은 통계적으로 유의하였으나 골반 경사각은 통계적으로 차이가 없었다. 또한 환자들이 처음 내원 시와 최종 추시 시에 호소하는 임상증상과 방사선학적인 지표 값들 간의 유의한 차이는 없었다.결론: 퇴행성 요추 후만증 환자에서 추시 시 방사선학적 지표들은 진행되었으나 그 진행 정도와 환자가 느끼는 임상 증상 간의 유의한 차이는 없었다. 퇴행성 요추 후만증 환자의 치료 결정은 변형의 정도를 나타내는 방사선학적 지표들로 결정하면 안되며, 환자의 임상증상 및 장애 정도에 따라 신중히 결정해야 한다.색인 단어: 퇴행성 요추 후만증, 자연경과, 보존적 치료약칭 제목: 퇴행성 요추 후만증의 보존적 치료 시 자연경과	
U1 0
U2 0
PU Korean Society Of Spine Surgery
SN 2093-4378
PY 2017
VL 24
IS 1
BP 24
EP 31
EC Orthopedic Surgery
SC Orthopedics; Surgery (由 Clarivate Analytics 提供)	
UT KJD:ART002211240	
DA 2022-05-03
ER

EF
