# Supplementary material for: The top 100 most-cited articles on adult spinal deformity: The most popular topics are still sagittal plane parameters and complications
Source: Front Surg. 2023 Jan 6;9:961582. doi: 10.3389/fsurg.2022.961582 (PMC9852520; doi:10.3389/fsurg.2022.961582)
Supplement: Supplementary file 2 [file Datasheet1.zip › WOS data download/download_mediline_1-234.txt]

FN Clarivate Analytics Web of Science
VR 1.0
PT J
AN 35462635
DT Journal Article
TI Risk factors for early symptomatic femoroacetabular impingement following in situ fixation of slipped capital femoral epiphysis.
AU Allen, Melissa M
   Ghanta, Ramesh B
   Lahey, Matthew
   Rosenfeld, Scott B
SO Journal of clinical orthopaedics and trauma
VL 28
PS 101851
PY 2022
PD 2022 May
LA English
U1 0
U2 0
AB In situ fixation of slipped capital femoral epiphysis (SCFE) results in residual deformity that can cause femoroacetabular impingement (FAI). It is unknown what factors could help differentiate patients who are more likely to become symptomatic. We performed a retrospective review of 55 hips treated with in situ pinning for SCFE and subsequent secondary deformity correction procedure for symptomatic FAI and compared them to 39 asymptomatic hips with SCFE deformity using multivariable analysis. Case patients were slightly older than controls (12.6 vs 11.3 years, p=0.0002) but had similar BMI. The mean epiphyseal-diaphyseal angle was 56° in cases versus 44° in controls (p=0.0019). Cases were significantly more likely to have obligate external rotation with hip flexion, external foot progression, flexion <90°, antalgic limp, and Trendelenburg lurch. On radiographs, most cases had a head-neck offset ≤0mm, a distinct metaphyseal corner prominence, acetabular retroversion, and an alpha angle ≥60°. Most controls also had head-neck offset ≤0mm. Pre-pinning, older age (OR=1.98 per year, p=0.0016) and initial epiphyseal-diaphyseal angle (OR=1.04 per degree, p=0.018) significantly increased the odds of having symptomatic FAI. Post-pinning, external foot progression increased the odds of symptomatic FAI by 10.48 (p=0.017), and an alpha angle ≥60° resulted in 11.4 times higher odds of symptomatic FAI (p=0.011). The linear correlation between epiphyseal-diaphyseal and alpha angle was poor (r=0.28). Older age and initial epiphyseal-diaphyseal pre-pinning mildly increased the odds of eventual symptomatic FAI. This information can help the surgeon to predict which patients may develop symptomatic FAI. © 2022.
C1 Augusta University, 1446 Harper Street, Augusta, GA, 30912, USA.; Baylor College of Medicine, 1 Baylor Plaza, Houston, TX, 77030, USA.; Texas Children's Hospital, 6701 Fannin Street, Houston, TX, 77030, USA.
ID Femoroacetabular impingement; Slipped capital femoral epiphysis
SN 0976-5662
JC 101559469
PA India
SA PubMed-not-MEDLINE
RC  / 29 Apr 2022
PE 01 Apr 2022
DI 10.1016/j.jcot.2022.101851
UT MEDLINE:35462635
OA Bronze
DA 2022-05-03
ER

PT J
AN 35477445
DT Journal Article
TI functional mobility tests for evaluation of functionalities in patients with adult spinal deformity.
AU Lee, Hyung Rae
   Park, Jiwon
   Ham, Dae-Woong
   Kwon, Byung-Taek
   Go, Seong Jun
   Kim, Ho-Joong
SO BMC musculoskeletal disorders
VL 23
IS 1
PS 391
PY 2022
PD 2022 Apr 27
LA English
U1 0
U2 0
AB STUDY DESIGN: Retrospective cohort study.; BACKGROUND: Current evaluation of patients with adult spinal deformity (ASD) is mainly based on radiographic parameters derived from X-rays. However, due to their static nature, X-rays fall short of assessing the dynamic functionalities including balance, gait, and the risk of falling. This study aimed to determine the functionalities of ASD patients by measuring functional mobility tests (FMTs) and compared the relationships between patient-reported outcomes (PROs) with FMTs and radiographic parameters to determine whether FMTs are useful evaluation tools for the evaluation of patients with ASD.; METHODS: This age- and sex-matched case-control study included 66 patients with ASD and 66 patients with LSS, all of whom were scheduled to undergo spinal surgery. All patients were evaluated with four FMTs including alternate step test (AST), six-meter walk test (SMT), sit-to-stand test (STS), and timed up and go test (TUGT). Correlations of the PROs with FMTs and static radiographic parameters were analyzed.; RESULTS: The baseline characteristics were not significantly different between the two groups. However, compared with patients with LSS, those with ASD showed significantly poorer performance on all four FMTs, spending significantly more time performing the SMT, STS, and TUGT (P=0.046, 0.045, and 0.015, respectively). The results of the four FMTs were significantly correlated with the ODI (Oswestry Disability Index) scores only in the ASD group and not in the LSS group.; CONCLUSIONS: FMTs were appropriate tools for assessing the dynamic functionalities of patients with ASD. FMTs might play a bridging role between static radiographic parameters and subjective PROs when treating patients with ASD. © 2022. The Author(s).
C1 Department of Orthopedic Surgery, Uijeongbu Eulji Medical Center, University of Eulji College of Medicine, Uijeongbu, Republic of Korea.; Department of Orthopedic Surgery, Ansan Korea Medical Center, University of Korea College of Medicine, Ansan, Republic of Korea.; Department of Orthopedic Surgery, Choong-Ang University Hospital, Seoul, Republic of Korea.; Department of Orthopedic Surgery, Myongji Hospital, Goyang, Republic of Korea.; Republic of Korea Army, Seoul, Republic of Korea.; Spine Center and Department of Orthopedic Surgery, Seoul National University College of Medicine and Seoul National University Bundang Hospital, 82, Gumi-ro 173 Beon-gil, Bundang-gu, Seongnam, 13620, Gyeonggi-do, Republic of Korea. oshjkim@gmail.com.
MH Adult. Case-Control Studies. *Gait. Humans. *Postural Balance. Retrospective Studies. Time and Motion Studies
SS Index Medicus
ID Adult spinal deformity; Functional mobility tests; Lumbar spinal stenosis; Patient-reported outcomes
SC Physiology; Neurosciences & Neurology; Psychology; Behavioral Sciences (由 Clarivate Analytics 提供)
SN 1471-2474
JC 100968565
PA England
SA MEDLINE
RC  / 29 Apr 2022 / 29 Apr 2022
PE 27 Apr 2022
DI 10.1186/s12891-022-05342-5
UT MEDLINE:35477445
DA 2022-05-03
ER

PT J
AN 35476321
DT Journal Article
TI Shorter and sweeter: the 16-item version of the SRS questionnaire shows better structural validity than the 20-item version in young patients with spinal deformity.
AU Mannion, A F
   Elfering, A
   Fekete, T F
   Harding, I J
   Monticone, M
   Obid, P
   Niemeyer, T
   Liljenqvist, U
   Boss, A
   Zimmermann, L
   Vila-Casademunt, A
   Sanchez Perez-Grueso, F J
   Pizones, J
   Pellise, F
   Richner-Wunderlin, S
   Kleinstuck, F S
   Obeid, I
   Boissiere, L
   Alanay, A
   Bago, J
SO Spine deformity
PY 2022
PD 2022 Apr 27 (Epub 2022 Apr 27)
LA English
U1 0
U2 0
AB PURPOSE: In patients with adult spinal deformity, it was previously shown that 16 of the non-management items of the SRS-instrument showed a better fit to the theoretical four-factor model (pain, function, self-image, mental health) than did all 20 items. Whether the same phenomenon is observed in data from younger (<20y) patients, for whom the questionnaire was originally designed, is not currently known.; METHODS: Confirmatory factor analysis was used to evaluate the factor structure of the 20 non-management items of the SRS-instrument completed by 3618 young patients with spinal deformity (75.5% female; mean age, 15.0±2.0years) and of its equivalence across language versions (2713 English-speaking, 270 Spanish, 264 German, 223 Italian, and 148 French). The root mean square error of approximation (RMSEA) and comparative fit index (CFI) indicated model fit.; RESULTS: Compared with the 20-item version, the 16-item solution significantly increased the fit (p<0.001) across all language versions, to achieve good model fit (CFI=0.96, RMSEA=0.06). For both 16-item and 20-item models, equivalence across languages was not reached, with some items showing weaker item-loading for some languages, in particular German and French.; CONCLUSION: In patients with adolescent idiopathic scoliosis, the shorter 16-item version showed a better fit to the intended 4-factor structure of the SRS-instrument. The wording of some of the items, and/or their equivalence across language versions, may need to be addressed. Questionnaire completion can be a burden for patients; if a shorter, more structurally valid version is available, its use should be encouraged. © 2022. The Author(s), under exclusive licence to Scoliosis Research Society.
C1 Department Teaching, Research and Development, Spine Subdivision, Schulthess Klinik, Lengghalde 2, 8008, Zurich, Switzerland. anne.mannion@yahoo.com.; Institute of Psychology, University of Bern, Bern, Switzerland.; Spine Centre, Schulthess Klinik, Zurich, Switzerland.; North Bristol NHS Trust, Bristol, UK.; Department Medical Sciences and Public Health, University of Cagliari, Cagliari, Italy.; Spine and Scoliosis Center, Asklepios Paulinen Klinik Wiesbaden, Wiesbaden, Germany.; Department Spine Surgery, St Franziskus Hospital, Munster, Germany.; Institute of Social and Preventive Medicine, University of Bern, Bern, Switzerland.; Spine Research Unit, Vall d'Hebron Institute of Research, Barcelona, Spain.; Department Teaching, Research and Development, Spine Subdivision, Schulthess Klinik, Lengghalde 2, 8008, Zurich, Switzerland.; Spine Unit, Department of Orthopedic Surgery, University Hospital La Paz, Madrid, Spain.; Spine Unit, Hospital Vall d'Hebron, Barcelona, Spain.; Spine Surgery Unit, Pellegrin University Hospital, Bordeaux, France.; Dept. Orthopedics and Traumatology, Acibadem Mehmet Ali Aydinlar University, Istanbul, Turkey.; Dept. of Orthopaedics and Orthopaedic Surgery, Greifswald University Hospital, Ferdinand-Sauerbruch-Strasse, Greifswald, 17475, Germany.
RI Mannion, Anne Frances/C-6615-2009; Fekete, Tamas F./A-8512-2011
OI Mannion, Anne Frances/0000-0002-1203-1096; Fekete, Tamas F./0000-0001-5231-5600
SS Index Medicus
ID AIS; Factor analysis; Language versions; Patient-reported outcome; SRS-22
SN 2212-1358
JC 101603979
PA England
SA Publisher
RC  / 27 Apr 2022
PE 27 Apr 2022
DI 10.1007/s43390-022-00509-5
UT MEDLINE:35476321
DA 2022-05-03
ER

PT J
AN 35451667
DT Journal Article
TI Does pelvic incidence tell us the risk of proximal junctional kyphosis in adult spinal deformity surgery?
AU Buyuk, Abdul Fettah
   Dawson, John M
   Yakel, Stefan
   Beauchamp, Eduardo C
   Mehbod, Amir A
   Transfeldt, Ensor E
   Roussouly, Pierre
SO European spine journal : official publication of the European Spine Society, the European Spinal Deformity Society, and the European Section of the Cervical Spine Research Society
PY 2022
PD 2022 Apr 22 (Epub 2022 Apr 22)
LA English
U1 0
U2 0
AB PURPOSE: To investigate the relationship between pelvic incidence (PI) and proximal junctional kyphosis (PJK) in patients treated surgically for adult spinal deformity (ASD) with fusion from thoracolumbar junction to sacrum.; METHODS: A consecutive series of ASD patients who underwent fusion from the thoracolumbar junction to the sacrum with a minimum of 2-year follow-up was studied. Patients were divided into low PI (≤50°) and high PI (>50°) groups. We compared radiographic parameters and the rates of PJK, between the two groups. A sub-analysis was performed on patients with a postoperative PI minus lumbar lordosis mismatch between-10° and 10° (i.e., ideally corrected).; RESULTS: Sixty-three patients were included: 19 low PI and 44 high PI. Median follow-up was 34months (range 24-103). Overall PJK rate was 38%. PJK was observed in 16% of low PI and 48% of high PI patients (p=0.02). The odds ratio for developing PJK with a high PI compared to a low PI was 4.9 (p=0.03). There were 32 ideally corrected patients. Eleven of these were in the low PI group, and 21 patients were in the high PI group. The incidence of PJK was 25% for ideally corrected patients. PJK occurred in none of these patients in the low PI group and 38% of patients in the high PI group (p=0.03).; CONCLUSION: When the upper-instrumented vertebra includes the thoracolumbar junction, patients with a PI>50° are at a significantly higher risk of developing PJK compared to patients with a PI≤50°. © 2022. The Author(s), under exclusive licence to Springer-Verlag GmbH Germany, part of Springer Nature.
C1 Twin Cities Spine Center, Minneapolis, MN, USA.; Twin Cities Spine Center, Minneapolis, MN, USA. jmdawson@tcspine.com.; Gillette Children's Specialty Healthcare, St. Paul, MN, USA.; Department of Spine Surgery, Centre Medico Chirurgical et de Readaptation des Massues - Croix Rouge Francaise, Lyon, France.
SS Index Medicus
ID Patient-reported outcome; Pelvic incidence; Proximal functional failure; Proximal junctional kyphosis
SN 1432-0932
JC 9301980
PA Germany
SA Publisher
RC  / 22 Apr 2022
PE 22 Apr 2022
DI 10.1007/s00586-022-07214-x
UT MEDLINE:35451667
DA 2022-05-03
ER

PT J
AN 35472089
DT Journal Article
TI Evolution of Proximal Junctional Kyphosis and Proximal Junctional Failure Rates over 10-years of Enrollment in a Prospective Multicenter Adult Spinal Deformity Database.
AU Alshabab, Basel Sheikh
   Lafage, Renaud
   Smith, Justin S
   Kim, Han Jo
   Mundis, Gregory
   Klineberg, Eric
   Shaffrey, Christopher
   Daniels, Alan
   Ames, Christopher
   Gupta, Munish
   Burton, Douglas
   Hostin, Richard
   Bess, Shay
   Schwab, Frank
   Lafage, Virginie
CA International Spine Study Group ISSG
SO Spine
PY 2022
PD 2022 Apr 21 (Epub 2022 Apr 21)
LA English
U1 0
U2 0
AB STUDY DESIGN: Retrospective cohort study.; OBJECTIVE: To investigate the evolution of PJK rate over 10-year enrollment period within a prospective database.; SUMMARY OF BACKGROUND DATA: Proximal junctional kyphosis (PJK) is a common complication following adult spinal deformity (ASD) surgery and has been intensively studied over the last decade.; METHODS: Patients with instrumentation extended to the pelvis and minimum 2-year follow-up were included. To investigate evolution of PJK/PJF rate, a moving average of 321 patients was calculated across the enrollment period. Logistic regression was used to investigate the association between the date of surgery (DOS) and PJK and/or PJF. Comparison of PJK/PJF rates, demographics, and surgical strategies was performed between the first and second half of the cohort.; RESULTS: 641 patients met inclusion criteria (age: 64±10 years, 78.4% female, BMI: 28.3±5.7). The overall rate of radiographic PJK at 2 years was 48.2%; 12.9% of the patients developed PJF, with 31.3% being revised within 2-year follow-up. Stratification by DOS produced two halves. Between these two periods, rate of PJK and PJF demonstrated non-significant decrease (50.3% to 45.5%, p=0.22) and (15.0% to 10.9%, p=0.12), respectively. Linear interpolation suggested a decrease of 1.1% PJK per year and 1.0% for PJF. Patients enrolled later in the study were older and more likely to be classified as pure sagittal deformity (p<0.001). There was a significant reduction in the use of 3-column osteotomies (p<0.001), an increase in anterior longitudinal ligament release (p<0.001), and an increase in the use of PJK prophylaxis (31.3% vs 55.1%). Logistical regression demonstrated no significant association between DOS and radiographic PJK (p=0.19) or PJF (p=0.39).; CONCLUSIONS: Despite extensive research examining risk factors for PJK/PJF and increasing utilization of intraoperative PJK prophylaxis techniques, the rate of radiographic PJK and/or PJF did not significantly decrease across the 10-year enrollment period of this ASD database. Copyright © 2022 Wolters Kluwer Health, Inc. All rights reserved.
C1 Department of Orthopedic Surgery, Northwell Health, Lenox Hill Hospital, New York, NY.; Department of Orthopedic Surgery, Hospital for Special Surgery, New York, NY.; Department of Neurosurgery, University of Virginia Medical Center, Charlottesville, VA.; Scripps Clinic, San Diego, CA.; Department of Orthopedic Surgery, University of California, Davis, Sacramento, CA.; Department of Neurosurgery, Duke University Medical Center, Durham, NC.; Department of Orthopedic Surgery, Brown University, Providence, RI.; Department of Neurosurgery, University of California School of Medicine, San Francisco, CA.; Department of Orthopedic Surgery, Washington University, St Louis, MO.; Department of Orthopedic Surgery, University of Kansas Medical Center, Kansas City, KS.; Department of Orthopedic Surgery, Baylor Scoliosis Center, Dallas, TX.; Denver International Spine Center, Presbyterian St. Luke's/Rocky Mountain Hospital for Children, Denver, CO.
SS Index Medicus
SN 1528-1159
JC 7610646
PA United States
SA Publisher
RC  / 29 Apr 2022
PE 21 Apr 2022
DI 10.1097/BRS.0000000000004364
UT MEDLINE:35472089
DA 2022-05-03
ER

PT J
AN 35446693
DT Journal Article
TI Towards a More Realistic Appraisal of Complications Following Staged Lateral Lumbar Interbody Fusion: A Single Institution Series.
AU Godolias, Periklis
   Frieler, Sven
   Tataryn, Zachary L
   McBride, Paul
   Nunna, Ravi
   Ghayoumi, Pouriya
   Charlot, Kaarina
   Tran, Angela
   Al-Awadi, Hamzah
   Gerstmeyer, Julius R
   Ruetten, Sebastian
   Chapman, Jens R
   Oskouian, Rod J
SO Global spine journal
PS 21925682221096621
PY 2022
PD 2022 Apr 21 (Epub 2022 Apr 21)
LA English
U1 0
U2 0
AB STUDY DESIGN: Retrospective cohort study.; OBJECTIVES: With steadily increasing implementation of far lateral approaches in spine surgery, surgeons can utilize the advantages of different approaches synergistically to ensure an optimal patient outcome. Our single institution study aimed to assess the complication rates of patients who underwent a lateral interbody fusion as the index procedure and additional anterior or posterior instrumentation as part of a planned staged surgical reconstruction effort.; METHODS: This study was approved by our institutional review board (STUDY2021000113). We included 576 patients who received a lateral lumbar interbody fusion (LLIF) as the index procedure followed by transforaminal lumbar interbody fusion (TLIF), posterior lumbar interbody fusion (PLIF) or anterior lumbar interbody fusion (ALIF) between 2016 and 2020. Primary outcomes were complications identified during the initial inpatient stay, which were categorized into approach-related and secondary complications. Secondary outcomes tracked up to 6 years post-surgery.; RESULTS: The overall complication rate was 19.2% (10.5% approach related, 8.7% secondary complications). Significant intraoperative hemorrhage (mean 659.3mL vs 131.4mL, P < .01) was the most common approach related complication with an incidence of 4%, followed by temporary hip flexor weakness in 2.6%. A permanent (femoral) nerve damage was verified in 1 patient. The most common secondary complication was impaired wound healing in 12 patients (2.1%). We identified a 7.1% (41 of 576 patients) rate of revision surgery, on average after 372 days (±34 days).; CONCLUSIONS: We recorded an overall complication rate of 19.2% for staged adult deformity corrective surgeries utilizing far lateral interbody fusions at several lumbar levels followed by a more comprehensive posterior surgical reconstruction. 
C1 526590Seattle Science Foundation, Seattle, WA, USA.; Department of Orthopedics and Trauma Surgery, 39060BG University Hospital Bergmannsheil, Ruhr University Bochum, Bochum, Germany.; Center for Spine Surgery and Pain Therapy, Center for Orthopedics and Traumatology of the St. Elisabeth Group-Catholic Hospitals Rhein-Ruhr, St. Anna Hospital Herne/Marien Hospital Herne University Hospital/Marien Hospital Witten, Herne, Germany.
ID complication; deformity surgery; extreme lateral interbody fusion; lateral lumbar interbody fusion; oblique lateral interbody fusion; staged
SN 2192-5682
JC 101596156
PA England
SA Publisher
RC  / 21 Apr 2022
PE 21 Apr 2022
DI 10.1177/21925682221096621
UT MEDLINE:35446693
OA gold
DA 2022-05-03
ER

PT J
AN 35472076
DT Journal Article
TI Preoperative patient reported outcomes are not associated with sagittal and spinopelvic alignment in degenerative lumbar spondylolisthesis.
AU Karim, S Mohammed
   Fisher, Charles
   Glennie, Andrew
   Rampersaud, Raja
   Street, John
   Dvorak, Marcel
   Paquette, Scott
   Kwon, Brian K
   Charest-Morin, Raphaele
   Ailon, Tamir
   Manson, Neil
   Abraham, Edward
   Thomas, Ken
   Urquhart, Jennifer
   Bailey, Christopher S
SO Spine
PY 2022
PD 2022 Apr 21 (Epub 2022 Apr 21)
LA English
U1 0
U2 0
AB ABSTRACT: ; STUDY DESIGN: Prospective cohort study.; OBJECTIVE: To evaluate whether sagittal and spinopelvic alignment correlate with preoperative patient-reported outcomes (PROs) in degenerative lumbar spondylolisthesis (DLS) with spinal stenosis.; SUMMARY OF BACKGROUND DATA: Positive global sagittal balance and spinopelvic malalignment are strongly correlated with symptom severity in adult spinal deformity, but this correlation has not been evaluated in DLS.; METHODS: Patients were enrolled in the Canadian Spine Outcomes Research Network (CSORN) prospective DLS study at 7 centres between January 2015 and May 2018. Correlation was assessed between the following preoperative PROs: Oswestry Disability Index (ODI), numeric rating scale (NRS) leg pain and NRS back pain and the following preoperative sagittal radiographic parameters SS, PT, PI, SVA, LL, TK, T1SPI, T9SPI, and PI-LL. Patients were further divided into groups based on spinopelvic alignment: Group 1 PI-LL<10°; Group 2 PI-LL≥10° with PT < 30°; and Group 3 PI-LL≥10° with PT≥30°. Preoperative PROs were compared among these 3 groups and were further stratified by those with SVA<50 mm and SVA≥50 mm.; RESULTS: 320 patients (61% female) with mean age of 66.1 years were included. Mean (SD) preoperative PROs were: NRS leg pain 7.4 (2.1), NRS back pain 7.1 (2.0), and ODI 45.5 (14.5). Preoperative radiographic parameters included: SVA 27.1 (33.4) mm, LL 45.7 (13.4), PI 57.6 (11.9), and PI-LL 11.8 (14.0). Weak but statistically significant correlations were observed between leg pain and PT (r = -0.114) and PI (rho = -0.130), and T9SPI with back pain (r = 0.130). No significant differences were observed among the three groups stratified by PI-LL and PT. No significant differences in PROs were observed between patients with SVA<50 mm compared to those with SVA≥50 mm.; CONCLUSIONS: Sagittal and spinopelvic malalignment does not appear to significantly influence baseline PROs in patients with degenerative lumbar spondylolisthesis.; LEVEL OF EVIDENCE: Prognostic Level II. Copyright © 2022 Wolters Kluwer Health, Inc. All rights reserved.
C1 Combined Neurosurgery and Orthopaedic Spine Program, Vancouver General Hospital, University of British Columbia, Vancouver, British Columbia, Canada.; Department of Surgery, Dalhousie University, Halifax, Nova Scotia, Canada.; Department of Surgery, University of Toronto, Toronto, Ontario, Canada.; Department of Surgery, Canada East Spine Centre, Saint John, New Brunswick, Canada.; Department of Surgery, University of Calgary, Calgary, Alberta, Canada.; Lawson Health Research Institute /London Health Sciences Centre, London, Ontario, Canada.; Affiliations.; Division of Orthopaedics, Department of Surgery, Western University /London Health Sciences Centre, London, Ontario, Canada.
SS Index Medicus
SN 1528-1159
JC 7610646
PA United States
SA Publisher
RC  / 29 Apr 2022
PE 21 Apr 2022
DI 10.1097/BRS.0000000000004374
UT MEDLINE:35472076
DA 2022-05-03
ER

PT J
AN 35472199
DT Journal Article
TI Upper versus Lower Lumbar Lordosis Corrections in relation to Pelvic Tilt - An Essential Element in Surgical Planning for Sagittal Plane Deformity.
AU Kim, Han Jo
   Alluri, R Kiran
   Lafage, Renaud
   Elysee, Jonathan
   Smith, Justin S
   Mundis, Gregory M
   Shaffrey, Christopher I
   Ames, Christopher P
   Burton, Douglas C
   Klineberg, Eric O
   Bess, Shay
   Schwab, Frank
   Gupta, Munish
   Lafage, Virginie
CA International Spine Study Group (ISSG)
SO Spine
PY 2022
PD 2022 Apr 21 (Epub 2022 Apr 21)
LA English
U1 0
U2 0
AB STUDY DESIGN: Retrospective study of a multicenter Adult Spinal Deformity (ASD) Database.; OBJECTIVE: To investigate the change in Pelvic tilt (PT) imparted by regional changes in lumbar lordosis at 2-year minimum follow up.; SUMMARY OF BACKGROUND DATA: The distribution of lumbar lordosis between L1-4 and L4-S1 is known to vary based on pelvic incidence (PI). However, the extent to which regional changes effect PT is not clearly elucidated. This information can be useful for ASD surgical planning.; METHODS: Operative patients from a multicenter ASD database were included with Lowest Instrumented Vertebrae (LIV) S1/Ilium, >5 levels of fusion, Proximal Junction Kyphosis (PJK) angle <20, and >5 degrees of change in lumbar lordosis from L4-S1 and L1-4. Radiographic analysis was performed evaluating Thoracic Kyphosis (TK), T10-L2 kyphosis (TL), L1-S1 lordosis (LL), L4-S1 lordosis, L1-4 lordosis,sagittal vertical axis (SVA) and PI-LL from preoperative to postoperative, and change at 2-years follow-up. Stepwise regression analysis was performed in order to determine the relationship between PT and the above radiographic parameters. Health-related quality of life (HRQOL)outcomes were also compared between preoperative and postoperative timepoints at 2 years.; RESULTS: 103 patients met inclusion for the study. There was improvement in all the radiographic parameters and HRQOLs at 2 years follow-up (p<0.01). Stepwise regression model showed an inverse relationship between PT and LL change (r=0.71, p<0.01). Regionally, an increase in 10 degrees from L4-S1 correlated with a 2.4 degree decrease in PT (p<0.01), while an increase in 10 degrees from L1-4 resulted in a 1.6 degree decrease in PT (p<0.01).; CONCLUSION: In the surgical planning for ASD, our data demonstrated significant correlational difference between corrections in the upper (L1-4) and lower (L4-S1) lumbar spine and PT changes. These calculations can be useful in planning sagittal plane corrections for ASD. Copyright © 2022 Wolters Kluwer Health, Inc. All rights reserved.
C1 Department of Orthopedics, Hospital for Special Surgery, New York, New York.; USC Spine Center, Keck School of Medicine of USC, Los Angeles, California.; Department of Neurosurgery, University of Virginia Medical Center, Charlottesville, Virginia.; San Diego Center for Spinal Disorders, La Jolla, California.; Department of Orthopaedic Surgery, Spine Division, Duke University Medical Center, Durham, North Carolina.; Department of Neurological Surgery, University of California, San Francisco, San Francisco, California.; Department of Orthopaedic Surgery, University of Kansas Medical Center, Kansas City, Kansas.; Department of Orthopaedic Surgery, University of California, Davis, California.; Denver International Spine Clinic, Presbyterian St. Luke's Medical Center, Rocky Mountain Hospital for Children, Denver, Colorado.; Department of Orthopedic Surgery, Northwell Health- Lenox Hill Hospital, New York, NY, USA.; Department of Orthopaedic Surgery, Washington University in St. Louis, Missouri.
SS Index Medicus
SN 1528-1159
JC 7610646
PA United States
SA Publisher
RC  / 29 Apr 2022
PE 21 Apr 2022
DI 10.1097/BRS.0000000000004370
UT MEDLINE:35472199
DA 2022-05-03
ER

PT J
AN 35442842
DT Journal Article
TI How Much Lumbar Lordosis does a Patient Need to Reach their Age-Adjusted Alignment Target? A Formulated Approach Predicting Successful Surgical Outcomes.
AU McCarthy, Michael H
   Lafage, Renaud
   Smith, Justin S
   Bess, Shay
   Ames, Christopher P
   Klineberg, Eric O
   Kim, Han J
   Shaffrey, Christopher I
   Burton, Douglas C
   Mundis, Gregory M
   Gupta, Manish C
   Schwab, Frank J
   Lafage, Virginie
CA International Spine Study Group (ISSG)
SO Global spine journal
PS 21925682221092003
PY 2022
PD 2022 Apr 20 (Epub 2022 Apr 20)
LA English
U1 0
U2 0
AB STUDY DESIGN: Retrospective cohort study.; OBJECTIVES: Identify optimal lumbar lordosis in adult deformity correction to achieve age-adjusted targets and sustained alignment.; METHODS: Surgical adult spinal deformity patients reaching an age-adjusted ideal alignment at one year were identified. Multilinear regression analysis was used to identify the relationship between regional curvatures (LL and TK) that enabled achievement of a given global alignment (T1 pelvic angle, TPA) based on pelvic incidence (PI).; RESULTS: 347 patients out of 1048 available reached their age-adjusted TPA within 5° (60-year-old, 72% women, body mass index 29 ± 6.2). They had a significant improvement in all sagittal parameters (except PI) from pre-operative baseline to 1year following surgery (P < .001). Multilinear regression predicting L1-S1 based on TK, TPA, and PI demonstrated excellent results (R2 = .85). Simplification of the coefficients of prediction combined with a conversion to an age-based formula led to the following: LL = PI - 0.3TK - 0.5Age + 10. Internal validation of the formula led to a mean error of -.4°, and an absolute error of 5.0°. Internal validation on patients with an age-adjusted alignment revealed similar accuracy across the entire age-adjusted TPA spectrum (ranges of LL errors: ME = .2° to 1.7°, AE = 4.0° to 5.3°).; CONCLUSION: This study provides a simple guideline to identify the amount of LL needed to reach a given alignment (i.e., age-adjusted target) based on PI and associated TK. Implementation of this predictive formula during pre-operative surgical planning may help to reduce unexpected sub-optimal post-operative alignment outcomes. 
C1 477393Indiana Spine Group, Carmel, IN, USA; Department of Orthopaedic Surgery, Indiana University School of Medicine, Indianapolis, IN, USA.; Department of Orthopedics, 25062Hospital for Special Surgery, New York, NY, USA.; Department of Neurosurgery, 2358University of Virginia, Charlottesville, VA, USA.; Denver International Spine Center, Denver, CO, USA.; Weill Institute for Neurosciences, University of California San Francisco, San Francisco, CA, USA.; Department of Orthopaedic Surgery, 8789University of California Davis, Sacramento, CA, USA.; Department of Orthopaedic Surgery, 22957Duke University, Durham, NC, USA.; Department of Orthopaedic Surgery, 21638The University of Kansas Medical Center, Kansas City, KS, USA.; San Diego Center for Spinal Disorders, La Jolla, CA, USA.; Department of Orthopaedic Surgery, 12275Washington University, St. Louis, MO, USA.; Department of Orthopaedic Surgery, Northwell Health, Lenox Hill Hospital, New York, NY, USA.
OI Lafage, Renaud/0000-0002-4820-1835
ID adult spinal deformity; age-adjusted alignment targets; lumbar lordosis; pelvic incidence; predictive formula; regional alignment; sagittal vertical axis; thoracic kyphosis
SN 2192-5682
JC 101596156
PA England
SA Publisher
RC  / 20 Apr 2022
PE 20 Apr 2022
DI 10.1177/21925682221092003
UT MEDLINE:35442842
OA gold
DA 2022-05-03
ER

PT J
AN 35442824
DT Journal Article
TI What Are the Benefits of Lateral Lumbar Interbody Fusion on the Treatment of Adult Spinal Deformity: A Systematic Review and Meta-Analysis Deformity.
AU Yang, Honghao
   Liu, Jingwei
   Hai, Yong
   Han, Bo
SO Global spine journal
PS 21925682221089876
PY 2022
PD 2022 Apr 20 (Epub 2022 Apr 20)
LA English
U1 0
U2 0
AB STUDY DESIGN: A systematic review and meta-analysis.; OBJECTIVE: The purpose of this systematic review and meta-analysis was to compare the efficacy of lateral lumbar interbody fusion (LLIF) combined with posterior spinal fusion (PSF) with that of conventional PSF in the treatment of adult spinal deformity (ASD).; METHODS: A comprehensive literature search was performed for relevant studies in PubMed, EMBASE, Web of Science, and the Cochrane Library. Spinopelvic parameters, surgical data, complications, and clinical outcomes at the last follow-up were compared between patients with ASD who underwent LLIF combined with PSF (LLIF+PSF group) and those who underwent conventional PSF (only-PSF group).; RESULTS: Ten studies, comprising 621 patients with ASD (313 in the LLIF+PSF group and 308 in the only-PSF group), were included. The level of evidence was III for 7 studies and IV for 3 studies. There was no significant difference in the improvement in the visual analog scale score, systemic complication rate, and revision rate between groups. In the LLIF+PSF group, we noted a superior restoration of lumbar lordosis (weighted mean difference [WMD], 9.77; 95% confidence interval [CI] 7.10 to 12.44, P < .001), pelvic tilt (WMD, -2.50; 95% CI -4.25 to -.75, P = .005), sagittal vertical axis (WMD, -21.92; 95% CI -30.73 to -13.11, P < .001), and C7 plumb line-center sacral vertical line (WMD, -4.03; 95% CI -7.52 to -.54, P = .024); a lower estimated blood loss (WMD, -719.99; 95% CI -1105.02 to -334.96, P < .001) while a prolonged operating time (WMD, 104.89; 95% CI 49.36 to 160.43, P < .001); lower incidence of pseudarthrosis (risk ratio [RR], .26; 95% CI .08 to .79, P = .017) while higher incidence of neurologic deficits (RR, 2.04; 95% CI 1.27 to 3.25, P = .003); and a better improvement in Oswestry Disability Index score (WMD, -7.04; 95% CI -10.155 to -3.93, P < .001) and Scoliosis Research Society-22 total score (WMD, .27; 95% CI .11 to .42, P = .001). The level of evidence in this systematic review and meta-analysis was II.; CONCLUSION: Compared with conventional PSF, LLIF combined with PSF was associated with superior restoration of sagittal and coronal alignment, lower incidence of pseudarthrosis, better improvement in quality of life, and less surgical invasiveness in the treatment of ASD, albeit at the cost of prolonged surgical times and substantially high incidence of lower extremity symptoms. Surgeons should weigh the advantages and disadvantages of this procedure, and inform patients about its side effects. 
C1 Department of Orthopedic Surgery, 74639Beijing Chao-Yang Hospital, Beijing, China.
OI Hai, Yong/0000-0002-7206-325X
ID adult spinal deformity; lateral lumbar interbody fusion; posterior spinal fusion; spinopelvic parameters; surgical invasiveness
SN 2192-5682
JC 101596156
PA England
SA Publisher
RC  / 20 Apr 2022
PE 20 Apr 2022
DI 10.1177/21925682221089876
UT MEDLINE:35442824
OA gold
DA 2022-05-03
ER

PT J
AN 35447324
DT Journal Article
TI Global Alignment and Proportion (GAP) Score in Asymptomatic Individuals: Is It Universal?
AU Ma, Hongru
   Hu, Zongshan
   Shi, Benlong
   Liu, Zhen
   Zhu, Zezhang
   Chu, Winnie Chiu Wing
   Lam, Tsz Ping
   Cheng, Jack Chun Yiu
   Qiu, Yong
SO The spine journal : official journal of the North American Spine Society
PY 2022
PD 2022 Apr 18 (Epub 2022 Apr 18)
LA English
U1 0
U2 0
AB BACKGROUND: The global alignment and proportion (GAP) score was established based on American and European subjects, which might limit its applicability to the Chinese population due to ethnicity-related difference of sagittal alignment.; PURPOSE: To analyze the applicability of GAP score in the Chinese population and to investigate the age- and gender-associated differences of spinopelvic and GAP score parameters.; STUDY DESIGN: A prospective cross-sectional radiographic study.; PATIENTS SAMPLE: Of 692 asymptomatic Chinese volunteers aged between 20 and 79 prospectively recruited between January 2017 and June 2019, 490 subjects were eventually included in this study.; OUTCOME MEASURES: The pelvic incidence (PI), pelvic tilt (PT), sacral slope (SS), L1-S1 lordosis, L4-S1 lordosis, sagittal vertical axis (SVA), T1 pelvic angle (TPA) and global tilt (GT) were measured on lateral X-rays. The GAP scores and its parameters including relative pelvic version (RPV), relative lumbar lordosis (RLL), lordosis distribution index (LDI) and relative spinopelvic alignment (RSA) were calculated for each subject.; METHODS: Subjects were divided into 4 groups: Group 1M: male subjects < 60 years old; Group 1F: female subjects < 60 years old; Group 2M: male subjects ≥ 60 years old and Group 2F: female subjects ≥ 60 years old. The GAP scores and categories were determined and compared between groups. The results of sagittal alignment were compared with the previous studies evaluating the normative sagittal alignment in other populations. Univariate linear regression analysis was carried out between pelvic incidence (PI) and sacral slope (SS), lumbar lordosis (LL) and global tilt (GT) in each group.; RESULTS: The distributions of GAP categories and the updated Roussouly classification were statistically different from other populations. Significantly different distribution of GAP categories was observed between Group 1M and Group 2M, Group 1F and Group 2F, and Group 1M and Group 1F. Radiographic measurements and GAP parameters were significantly different between Group 1M and Group 2M, and Group 1F and Group 2F. Gender-related difference of parameters was more prominent between Group 1M and Group 1F. Linear relationship of PI with SS, LL and GT were different from the regression models of "ideal" sagittal alignment in GAP score.; CONCLUSIONS: The GAP score might be inappropriate in Chinese population due to ethnicity-related alignment difference. Worse feasibility of GAP score was observed in female and old subjects. Copyright © 2022. Published by Elsevier Inc.
C1 Division of Spine Surgery, Department of Orthopedic Surgery, Nanjing Drum Tower Hospital, The Affiliated Hospital of Nanjing University Medical School; The Joint Scoliosis Research Center of the Chinese University of Hong Kong-Nanjing University, Faculty of Medicine, The Chinese University of Hong Kong Hong Kong, China.; Division of Spine Surgery, Department of Orthopedic Surgery, Nanjing Drum Tower Hospital, The Affiliated Hospital of Nanjing University Medical School; The Joint Scoliosis Research Center of the Chinese University of Hong Kong-Nanjing University, Faculty of Medicine, The Chinese University of Hong Kong Hong Kong, China. Electronic address: zhuzezhang@126.com.; Department of Imaging and Interventional Radiology, Faculty of Medicine, The Chinese University of Hong Kong, Prince of Wales Hospital, Hong Kong, China; The Joint Scoliosis Research Center of the Chinese University of Hong Kong-Nanjing University, Faculty of Medicine, The Chinese University of Hong Kong Hong Kong, China.; SH Ho Scoliosis Research Laboratory, Department of Orthopaedics and Traumatology, Faculty of Medicine, The Chinese University of Hong Kong, Prince of Wales Hospital, Hong Kong, China; Bone Quality and Health Centre, Department of Orthopaedics and Traumatology, The Chinese University of Hong Kong, Prince of Wales Hospital, Hong Kong, China; The Joint Scoliosis Research Center of the Chinese University of Hong Kong-Nanjing University, Faculty of Medicine, The Chinese University of Hong Kong Hong Kong, China.
SS Index Medicus
ID Adult spinal deformity; Age; Asymptomatic; Ethnicity; Gender; Global alignment and proportion score; Sagittal alignment
SN 1878-1632
JC 101130732
PA United States
SA Publisher
RC  / 21 Apr 2022
PE 18 Apr 2022
DI 10.1016/j.spinee.2022.04.003
UT MEDLINE:35447324
DA 2022-05-03
ER

PT J
AN 35390497
DT Journal Article
TI Intraoperative Assessment of Coronal Balance with Long Cassette Radiographs in Adult Thoracolumbar Deformity Correction.
AU Hofler, Ryan C
   Iordanou, Jordan
   Nockels, Russ P
SO World neurosurgery
PY 2022
PD 2022 Apr 04 (Epub 2022 Apr 04)
LA English
U1 0
U2 0
AB BACKGROUND: To describe the use of intraoperative anteroposterior long cassette radiographs (APLCR) to guide kickstand rod application in adult spinal deformity.; METHODS: A retrospective chart review was performed to identify patients with adult thoracolumbar and coronal plane deformity undergoing open segmental decompression with spino-pelvic fixation and deformity correction between October 2017 and June 2019 had APLCR after rod placement. In patients with persistent intraoperative coronal deviations, a Kickstand rod was placed. This supplemental rod was anchored to an iliac screw and to the construct via a pair of side to side connectors. A distractor was expended between a vice grip plyer on the kickstand and side-to-side connector to apply a lateralizing force to reduce the degree of deviation.; RESULTS: A total of 15 patients underwent T3-Ilium fusion with spinal deformity correction with intraoperative APLCR; 7 underwent Kickstand placement. Mean preoperative coronal deviation was similar between cohorts (4.3 cm vs 2.2 cm, p = 0.09), but was greater intraoperatively in the kickstand cohort (4.3 cm vs 0.6 cm, 9 < 0.001). Postoperative coronal deviation was similar between groups (2.1cm vs 1.8cm, p = 0.37). Preoperative fractional lumbar curve was significantly greater in patients requiring kickstand (23˚ vs 35˚, p = 0.02), but major thoracolumbar curve was similar between groups (43˚ vs 35˚, p=0.14).; CONCLUSION: Intraoperative APLCR can help guide application of kickstand in adult thoracolumbar deformity correction. Patients with a greater fractional lumbar curve may derive greater benefit of kickstand usage, independent of major curve magnitude. Copyright © 2022. Published by Elsevier Inc.
C1 Department of Neurosurgery, University of Kentucky Medical Center, Lexington, KY, USA.; Department of Neurosurgery, Loyola University Medical Center, Maywood, Il, USA.; Department of Neurosurgery, Loyola University Medical Center, Maywood, Il, USA. Electronic address: rpnockels@mac.com.
SS Index Medicus
ID Adult Spinal Deformity; Coronal plane deformity; Kickstand; intraoperative imaging
SN 1878-8769
JC 101528275
PA United States
SA Publisher
RC  / 07 Apr 2022
PE 04 Apr 2022
DI 10.1016/j.wneu.2022.03.136
UT MEDLINE:35390497
DA 2022-05-03
ER

PT J
AN 35385787
DT Journal Article; Review
TI The Measurements of Frailty and Their Possible Application to Spinal Conditions. A Systematic Review.
AU Moskven, Eryck
   Charest-Morin, Raphaele
   Flexman, Alana M
   Street, John T
SO The spine journal : official journal of the North American Spine Society
PY 2022
PD 2022 Apr 03 (Epub 2022 Apr 03)
LA English
U1 0
U2 0
AB BACKGROUND CONTEXT: Frailty is associated with an increased risk of postoperative adverse events (AEs) within the surgical spine population. Multiple frailty tools have been reported in the surgical spine literature. However, the applicability of these tools remains unclear.; PURPOSE: Primary objective is to appraise the construct, feasibility, objectivity, and clinimetric properties of frailty tools reported in the surgical spine literature. Secondary objectives included determining the applicability and the most sensitive surgical spine population for each tool.; STUDY DESIGN: Systematic Review.; PATIENT SAMPLE: Studies reporting the use of a clinical frailty tool with a defined methodology in the adult surgical population (age ≥ 18 years).; OUTCOME MEASURES: Postoperative adverse events (AEs) including mortality, major and minor morbidity, length of stay (LOS), unplanned readmission and reoperation, admission to the Intensive Care Unit (ICU), and adverse discharge disposition; postoperative patient-reported outcomes (health-related quality of life (HRQoL), functional, cognitive, and symptomatic); radiographic outcomes; and postoperative frailty trajectory.; METHODS: This systematic review was registered with PROSPERO: CRD42019109045. Publications from January 1950 to December 2020 were identified by a comprehensive search of PubMed, Ovid, and Embase, supplemented by manual screening. Studies reporting and validating a frailty tool in the surgical spine population with a measurable outcome were included. Each tool and its clinimetric properties were evaluated using validated criteria and definitions. The applicability of each tool and its most sensitive surgical spine population was determined by panel consensus. Bias was assessed using the Newcastle-Ottawa Scale.; RESULTS: 47 studies were included in the final qualitative analysis. A total of 14 separate frailty tools were identified, in which nine tools assessed frailty according to the cumulative deficit definition, while four instruments utilized phenotypic or weighted frailty models. One instrument assessed frailty according to the comprehensive geriatric assessment (CGA) model. Twelve measures were validated as risk stratification tools for predicting postoperative AEs, while one tool investigated the effect of spine surgery on postoperative frailty trajectory. The modified frailty index (mFI), 5-item mFI, adult spinal deformity frailty index (ASD-FI), FRAIL Scale, and CGA had the most positive ratings for clinimetric properties assessed.; CONCLUSIONS: The assessment of frailty is important in the surgical decision-making process. Cumulative deficit and weighted frailty instruments are appropriate risk stratification tools. Phenotypic tools are sensitive for capturing the relationship between spinal pathology, spine surgery, and prehabilitation on frailty trajectory. CGA instruments are appropriate screening tools for identifying health deficits susceptible to improvement and guiding optimization strategies. Studies are needed to determine whether spine surgery and prehabilitation are effective interventions to reverse frailty. Copyright © 2022. Published by Elsevier Inc.
C1 Vancouver Spine Surgery Institute, Department of Orthopaedics, University of British Columbia, Vancouver, British Columbia, Canada. Electronic address: eryckmoskven@rcsi.ie.; Vancouver Spine Surgery Institute, Department of Orthopaedics, University of British Columbia, Vancouver, British Columbia, Canada. Electronic address: raphaele.charestmorin@vch.ca.; Department of Anaesthesiology, Pharmacology and Therapeutics, University of British Columbia, Vancouver, British Columbia, Canada; Department of Anaesthesiology and Perioperative Care, St. Paul's Hospital/Providence Health Care, Vancouver, British Columbia, Canada. Electronic address: aflexman@gmail.com.; Vancouver Spine Surgery Institute, Department of Orthopaedics, University of British Columbia, Vancouver, British Columbia, Canada. Electronic address: john.street@vch.ca.
SS Index Medicus
ID adverse events; clinimetric properties; complications; degenerative spine; frailty; frailty index; frailty phenotype; frailty trajectory; risk stratification; spine surgery; validity
SN 1878-1632
JC 101130732
PA United States
SA Publisher
RC  / 06 Apr 2022
PE 03 Apr 2022
DI 10.1016/j.spinee.2022.03.014
UT MEDLINE:35385787
OA Green Submitted
DA 2022-05-03
ER

PT J
AN 35051634
DT Journal Article
TI Postoperative and Intraoperative Cement Augmentation for Spinal Fusion.
AU Kolz, Joshua M
   Pinter, Zachariah W
   Sebastian, Arjun S
   Freedman, Brett A
   Elder, Benjamin D
   Nassr, Ahmad N
SO World neurosurgery
VL 160
PS e454-e463
PY 2022
PD 2022 Apr (Epub 2022 Jan 18)
LA English
U1 0
U2 0
AB OBJECTIVE: To review outcomes of patients undergoing spinal fusion with prophylactic cement augmentation (CA) of pedicle screws and adjacent levels.; METHODS: In a retrospective case-control study, 59 patients underwent CA of pedicle screws for spinal fusion between 2003 and 2018. Most patients (83%) underwent postoperative CA, while 17% underwent intraoperative CA. Outcomes of CA techniques were compared, and patients undergoing CA for a thoracolumbar fusion (n= 51) were compared with a cohort not undergoing CA (n= 39). Mean follow-up was 3 years.; RESULTS: In patients receiving CA, survivorship free of proximal junctional kyphosis (PJK) was 94%, 60%, and 20% at 2, 5, and 10 years postoperatively. Survivorship free of revision was 95%, 83%, and 83% at 2, 5, and 10 years postoperatively. Development of PJK (P= 0.02, odds ratio [OR] 24.44) was associated with revision surgery. There were 4 (7%) cardiopulmonary complications. Patients who received CA for thoracolumbar fusion were older (70 years vs. 65 years) and were more likely to have osteoporosis (53% vs. 5%) than patients who did not receive CA. CA was associated with a decreased risk of PJK (P= 0.009, OR 0.16), while osteoporosis (P= 0.05, OR 4.10) and fusion length ≥8 levels (P= 0.06, OR 2.65) were associated with PJK. PJK was associated with revision surgery (P= 0.006, OR 12.65).; CONCLUSIONS: CA allows for substantial rates of radiographic PJK; however, this typically does not result in a need for revision surgery and leads to revision and PJK rates that are comparable to patients undergoing long segment fusions without osteoporosis. Copyright © 2022 Elsevier Inc. All rights reserved.
C1 Department of Orthopedic Surgery, Mayo Clinic, Rochester, Minnesota, USA. Electronic address: kolz.joshua@mayo.edu.; Department of Orthopedic Surgery, Mayo Clinic, Rochester, Minnesota, USA.; Department of Neurosurgery, Mayo Clinic, Rochester, Minnesota, USA.
OI Kolz, Joshua/0000-0001-8085-3633; Pinter, Zachariah/0000-0003-3011-0991
MH Case-Control Studies. Humans. *Kyphosis / etiology. *Pedicle Screws / adverse effects. Postoperative Complications / etiology. Retrospective Studies. Risk Factors. *Spinal Fusion / methods
SS Index Medicus
ID Adult spinal deformity; Complications; Osteoporosis; Proximal junctional kyphosis; Vertebral augmentation
SC Orthopedics; Surgery (由 Clarivate Analytics 提供)
SN 1878-8769
JC 101528275
PA United States
SA MEDLINE
RC  / 05 Apr 2022 / 05 Apr 2022
PE 18 Jan 2022
DI 10.1016/j.wneu.2022.01.046
UT MEDLINE:35051634
DA 2022-05-03
ER

PT J
AN 35444038
DT Journal Article
TI Predictive Analytics for Determining Extended Operative Time in Corrective Adult Spinal Deformity Surgery.
AU Passias, Peter G
   Poorman, Gregory W
   Vasquez-Montes, Dennis
   Kummer, Nicholas
   Mundis, Gregory
   Anand, Neel
   Horn, Samantha R
   Segreto, Frank A
   Passfall, Lara
   Krol, Oscar
   Diebo, Bassel
   Burton, Doug
   Buckland, Aaron
   Gerling, Michael
   Soroceanu, Alex
   Eastlack, Robert
   Kojo Hamilton, D
   Hart, Robert
   Schwab, Frank
   Lafage, Virginie
   Shaffrey, Christopher
   Sciubba, Daniel
   Bess, Shay
   Ames, Christopher
   Klineberg, Eric
CA International Spine Study Group
SO International journal of spine surgery
VL 16
IS 2
PS 291-299
PY 2022
PD 2022 Apr
LA English
U1 0
U2 0
AB BACKGROUND: More sophisticated surgical techniques for correcting adult spinal deformity (ASD) have increased operative times, adding to physiologic stress on patients and increased complication incidence. This study aims to determine factors associated with operative time using a statistical learning algorithm.; METHODS: Retrospective review of a prospective multicenter database containing 837 patients undergoing long spinal fusions for ASD. Conditional inference decision trees identified factors associated with skin-to-skin operative time and cutoff points at which factors have a global effect. A conditional variable-importance table was constructed based on a nonreplacement sampling set of 2000 conditional inference trees. Means comparison for the top 15 variables at their respective significant cutoffs indicated effect sizes.; RESULTS: Included: 544 surgical ASD patients (mean age: 58.0 years; fusion length 11.3 levels; operative time: 378 minutes). The strongest predictor for operative time was institution/surgeon. Center/surgeons, grouped by decision tree hierarchy, a and b were, on average, 2 hours faster than center/surgeons c-f, who were 43 minutes faster than centers g-j, all P < 0.001. The next most important predictors were, in order, approach (combined vs posterior increases time by 139 minutes, P < 0.001), levels fused (<4 vs 5-9 increased time by 68 minutes, P < 0.050; 5-9 vs < 10 increased time by 47 minutes, P < 0.001), age (age <50 years increases time by 57 minutes, P < 0.001), and patient frailty (score <1.54 increases time by 65 minutes, P < 0.001). Surgical techniques, such as three-column osteotomies (35 minutes), interbody device (45 minutes), and decompression (48 minutes), also increased operative time. Both minor and major complications correlated with <66 minutes of increased operative time. Increased operative time also correlated with increased hospital length of stay (LOS), increased estimated intraoperative blood loss (EBL), and inferior 2-year Oswestry Disability Index (ODI) scores.; CONCLUSIONS: Procedure location and specific surgeon are the most important factors determining operative time, accounting for operative time increases <2 hours. Surgical approach and number of levels fused were also associated with longer operative times, respectively. Extended operative time correlated with longer LOS, higher EBL, and inferior 2-y ODI outcomes.; CLINICAL RELEVANCE: We further identified the poor outcomes associated with extended operative time during surgical correction of ASD, and attributed the useful predictors of time spent in the operating room, including site, surgeon, surgical approach, and the number of levels fused.; LEVEL OF EVIDENCE: 3:  This manuscript is generously published free of charge by ISASS, the International Society for the Advancement of Spine Surgery. Copyright © 2022 ISASS. To see more or order reprints or permissions, see http://ijssurgery.com.
C1 Department of Orthopaedics, NYU Medical Center-Orthopaedic Hospital, New York, NY, USA Peter.Passias@nyumc.org.; Department of Orthopaedics, NYU Medical Center-Orthopaedic Hospital, New York, NY, USA.; Department of Orthopaedics, San Diego Center for Spinal Disorders, La Jolla, CA, USA.; Department of Orthopaedics, Cedars-Sinai Medical Center, Los Angeles, CA, USA.; Department of Orthopaedics, SUNY Downstate Medical Center, New York, NY, USA.; Department of Orthopaedics, University of Kansas Medical Center, Kansas City, KS, USA.; Department of Orthopaedics, University of Calgary, Calgary, AB, Canada.; Department of Neurosurgery, University of Pittsburgh, Pittsburgh, PA, USA.; Department of Orthopaedics, Swedish Neuroscience Institute, Seattle, WA, USA.; Department of Orthopaedics, Hospital for Special Surgery, New York, NY, USA.; Department of Neurosurgery, University of Virginia, Charlottesville, VA, USA.; Department of Neurologic Surgery, Johns Hopkins University, Baltimore, MD, USA.; Department of Orthopaedic Surgery, Denver International Spine Center, Denver, CO, USA.; Department of Neurological Surgery, University of California, San Francisco, CA, USA.; Department of Orthopaedic Surgery, University of California, Davis, Sacramento, CA, USA.
ID adult spinal deformity; decision trees; operative time; predictive analytics
SN 2211-4599
JC 101579005
PA Netherlands
SA PubMed-not-MEDLINE
RC  / 21 Apr 2022
DI 10.14444/8174
UT MEDLINE:35444038
DA 2022-05-03
ER

PT J
AN 35413668
DT Journal Article
TI A case report of robotic-guided prone transpsoas lumbar fusion in a patient with lumbar pseudarthrosis, adjacent segment disease, and degenerative scoliosis.
AU Shahrestani, Shane
   Brown, Nolan J
   Acharya, Nischal
   Diaz-Aguilar, Luis Daniel
   Pham, Martin H
   Taylor, William R
SO International journal of surgery case reports
VL 94
PS 106999
PY 2022
PD 2022 Apr 01 (Epub 2022 Apr 01)
LA English
U1 0
U2 0
AB BACKGROUND: Surgical treatment of scoliosis includes long and invasive multi-level instrumentation and correction which may result in high rates of postoperative complications, especially in elderly patients with osteopenia or multiple comorbidities. Minimally invasive surgical options may benefit these patients.; CASE DESCRIPTION: A 73-year-old female patient with a history of degenerative lumbar scoliosis, L4-5 pseudarthrosis, and resulting L5-S1 adjacent segment following prior unsuccessful lateral L4-5 interbody fusion presented to the clinic with severe lower back pain and lower extremity radiculopathy. The decision was made to proceed with surgical correction via a robotic-guided prone transpsoas (PTP) approach, which is a novel approach similar to lateral lumbar interbody fusion (LLIF) with the patient in a prone decubitus position. Excellent spinal alignment was achieved with no complications. On two-month follow-up, imaging revealed pedicle screws at the L3, L4, L5 levels and at the sacrum without change and continued interbody cages position with no signs or symptoms of infection.; DISCUSSION: Minimally invasive procedures have demonstrated benefit in spine surgery especially for at risk populations. The LLIF procedure has been well established for use in a wide range of spinal pathologies given its noted benefits in increasing spinal column stability through posterior fixation and indirect decompression. However, only marginal improvements in segmental lordosis are expected and there are reports of neurological complications. The PTP procedure has emerged as an alternative to LLIF for the treatment of spinopelvic pathologies. This approach enables greater improvements to spinal lordosis through single-position surgery while simultaneously reducing intraoperative repositioning and providing the known benefits of lateral interbody surgery.; CONCLUSION: Our experience suggests that the PTP approach is safe and effective because it does not require patient repositioning, easily interfaces with robotic guidance, and achieves increased lordosis gains via the prone positional effect compared to LLIF and comparable approaches. Copyright © 2022. Published by Elsevier Ltd.
C1 Keck School of Medicine, University of Southern California, Los Angeles, CA, USA; Department of Medical Engineering, California Institute of Technology, Pasadena, CA, USA.; School of Medicine, University of California, Irvine, Orange, CA, USA.; School of Medicine, University of California, Irvine, Orange, CA, USA. Electronic address: nischala@hs.uci.edu.; Department of Neurosurgery, University of California, San Diego, La Jolla, CA, USA.
ID Case report; Prone; Pseudarthrosis; Robotic; Scoliosis; Transpsoas
SN 2210-2612
JC 101529872
PA Netherlands
SA Publisher
RC  / 26 Apr 2022
PE 01 Apr 2022
DI 10.1016/j.ijscr.2022.106999
UT MEDLINE:35413668
OA gold, Green Published
DA 2022-05-03
ER

PT J
AN 35364571
DT Journal Article
TI Evaluation of coronal alignment from the skull using the novel orbital-coronal vertical axis line.
AU Zuckerman, Scott L
   Chanbour, Hani
   Hassan, Fthimnir M
   Lai, Christopher S
   Shen, Yong
   Lee, Nathan J
   Kerolus, Mena G
   Ha, Alex S
   Buchanan, Ian A
   Leung, Eric
   Cerpa, Meghan
   Lehman, Ronald A
   Lenke, Lawrence G
SO Journal of neurosurgery. Spine
PS 1-10
PY 2022
PD 2022 Apr 01 (Epub 2022 Apr 01)
LA English
U1 0
U2 0
AB OBJECTIVE: When treating patients with adult spinal deformity (ASD), radiographic measurements evaluating coronal alignment above C7 are lacking. The current objectives were to: 1) describe the new orbital-coronal vertical axis (ORB-CVA) line that evaluates coronal alignment from cranium to sacrum, 2) assess correlation with other radiographic variables, 3) evaluate correlations with patient-reported outcomes (PROs), and 4) compare the ORB-CVA with the standard C7-CVA.; METHODS: A retrospective cohort study of patients with ASD from a single institution was undertaken. Traditional C7-CVA measurements were obtained. The ORB-CVA was defined as the distance between the central sacral vertical line and the vertical line from the midpoint between the medial orbital walls. The ORB-CVA was correlated using traditional coronal measurements, including C7-CVA, maximum coronal Cobb angle, pelvic obliquity, leg length discrepancy (LLD), and coronal malalignment (CM), defined as a C7-CVA > 3 cm. Clinical improvement was analyzed as: 1) group means, 2) minimal clinically important difference (MCID), and 3) minimal symptom scale (MSS) (Oswestry Disability Index < 20 or Scoliosis Research Society-22r Instrument [SRS-22r] pain + function domains > 8).; RESULTS: A total of 243 patients underwent ASD surgery, and 175 had a 2-year follow-up. Of the 243 patients, 90 (37%) had preoperative CM. The mean (range) ORB-CVA at each time point was as follows: preoperatively, 2.9 ± 3.1 cm (-14.2 to 25.6 cm); 1 year postoperatively, 2.0 ± 1.6 cm (-12.4 to 6.7 cm); and 2 years postoperatively, 1.8 ± 1.7 cm (-6.0 to 11.1 cm) (p < 0.001 from preoperatively to 1 and 2 years). Preoperative ORB-CVA correlated best with C7-CVA (r = 0.842, p < 0.001), maximum coronal Cobb angle (r = 0.166, p = 0.010), pelvic obliquity (r = 0.293, p < 0.001), and LLD (r = 0.158, p = 0.006). Postoperatively, the ORB-CVA correlated only with C7-CVA (r = 0.629, p < 0.001) and LLD (r = 0.153, p = 0.017). Overall, 155 patients (63.8%) had an ORB-CVA that was ≥ 5 mm different from C7-CVA. The ORB-CVA correlated as well and sometimes better than C7-CVA with SRS-22r subdomains. After multivariate logistic regression, a greater ORB-CVA was associated with increased odds of complication, whereas C7-CVA was not associated with any of the three clinical outcomes (complication, readmission, reoperation). A larger difference between the ORB-CVA and C7-CVA was significantly associated with readmission and reoperation after univariate and multivariate logistic regression analyses. A threshold of ≥ 1.5-cm difference between the preoperative ORB-CVA and C7-CVA was found to be predictive of poorer outcomes.; CONCLUSIONS: The ORB-CVA correlated well with known coronal measurements and PROs. ORB-CVA was independently associated with increased odds of complication, whereas C7-CVA was not associated with any outcomes. A ≥ 1.5-cm difference between the preoperative ORB-CVA and C7-CVA was found to be predictive of poorer outcomes. 
C1 1Department of Neurological Surgery, Vanderbilt University Medical Center, Nashville, Tennessee.; 2Department of Orthopedic Surgery, Vanderbilt University Medical Center, Nashville, Tennessee; and.; 3Department of Orthopedic Surgery, Columbia University Medical Center, The Spine Hospital at NewYork-Presbyterian, New York, New York.
SS Index Medicus
ID adult spinal deformity; coronal alignment; diagnostic technique; orbital-coronal vertical axis
SN 1547-5646
JC 101223545
PA United States
SA Publisher
RC  / 01 Apr 2022
PE 01 Apr 2022
DI 10.3171/2022.1.SPINE211527
UT MEDLINE:35364571
DA 2022-05-03
ER

PT J
AN 35454335
DT Journal Article
TI Bone Fusion Morphology after Circumferential Minimally Invasive Spine Surgery Using Lateral Lumbar Interbody Fusion and Percutaneous Pedicle Screws without Bone Grafting in the Thoracic Spine: A Retrospective Study.
AU Ishihara, Masayuki
   Taniguchi, Shinichirou
   Kawashima, Koki
   Adachi, Takashi
   Paku, Masaaki
   Tani, Yoichi
   Ando, Muneharu
   Saito, Takanori
SO Medicina (Kaunas, Lithuania)
VL 58
IS 4
PY 2022
PD 2022 Mar 30
LA English
U1 0
U2 0
AB Background and Objectives: This study aimed to investigate the process and morphology of thoracic and lumbosacral bone fusion in patients with adult spinal deformity (ASD) who underwent circumferential minimally invasive spine surgery (CMIS) by lateral lumbar interbody fusion (LLIF) and percutaneous pedicle screws (PPSs) without bone grafting in the thoracic spine and who have risk factors for bone fusion failure in the thoracic spine. Materials and Methods: This retrospective study included 61 patients with spinal deformities (46 women and 15 men) who underwent CMIS with LLIF and PPSs at our hospital after 2016 and completed a 3-year postoperative follow-up. The rate and morphology of bone fusion and rod fracture rate in the thoracic and lumbosacral vertebrae were evaluated. Patients were divided into the thoracic spine spontaneous bone fusion group and the bone fusion failure group. The data of various spinopelvic parameters and the incidence of complications were compared. The vertebral body conditions in the thoracic spine were classified as less degenerative (type N), osteophyte (type O), and diffuse idiopathic skeletal hyperostosis (DISH) (type D). Results: After three postoperative years, the bone fusion rates were 54%, 95%, and 89% for the thoracic, lumbar, and lumbosacral spine, respectively. Screw loosening in the thoracic vertebrae was significantly higher in the bone fusion failure group, while no significant differences were observed in the spinopelvic parameters, Oswestry Disability Index (ODI), and rate of proximal junctional kyphosis and rod fractures. Type N vertebral body condition and screw loosening were identified as risk factors for spontaneous bone fusion failure in the thoracic spine. Conclusion: This study indicated that spontaneous bone fusion is likely to be obtained without screw loosening, and even if bone fusion is not obtained, there is no effect on clinical results with the mid-term (3-year) results of CMIS without bone grafting in the thoracic spine. 
C1 Department of Orthopedic Surgery, Kansai Medical University, Osaka 573-1191, Japan.
MH Adult. Bone Transplantation. Female. Humans. Lumbar Vertebrae / surgery. Male. *Pedicle Screws. Retrospective Studies. *Spinal Fusion / adverse effects; methods. Treatment Outcome
SS Index Medicus
ID adult spinal deformity; bone fusion morphology; bone fusion process; circumferential minimally invasive surgery; lateral lumbar interbody fusion; percutaneous pedicle screw; spontaneous bone fusion; without bone grafting
SC Surgery; Orthopedics; Transplantation; Anatomy & Morphology (由 Clarivate Analytics 提供)
SN 1648-9144
JC 9425208
PA Switzerland
SA MEDLINE
RC  / 26 Apr 2022 / 29 Apr 2022
PE 30 Mar 2022
DI 10.3390/medicina58040496
UT MEDLINE:35454335
OA Green Published, gold
DA 2022-05-03
ER

PT J
AN 35334467
DT Journal Article
TI Characteristics of patients undergoing revision surgery for proximal junctional failure after adult spinal deformity surgery: revalidation of the Hart-International Spine Study Group proximal junctional kyphosis severity scale.
AU Raj, Aditya
   Lee, Chong-Suh
   Park, Jin-Sung
   Kang, Byeong-Jik
   Shin, Tae Soo
   Park, Se-Jun
SO Journal of neurosurgery. Spine
PS 1-8
PY 2022
PD 2022 Mar 25 (Epub 2022 Mar 25)
LA English
U1 0
U2 0
AB OBJECTIVE: Score on the proximal junctional kyphosis severity scale (PJKSS) has been validated to show good correlations with likelihood of revision surgery for proximal junctional failure (PJF) after surgical treatment of adult spinal deformity (ASD). However, if the patient has progressive neurological deterioration, revision surgery should be considered regardless of severity based on PJKSS score. This study aimed to revalidate the correlation of PJKSS score with likelihood of revision surgery in patients with PJF but without neurological deficit. In addition, the authors provide the cutoff score on PJKSS that indicates need for revision surgery.; METHODS: A retrospective study was performed. Among 360 patients who underwent fusion of more than 4 segments including the sacrum, 83 patients who developed PJF without acute neurological deficit were included. Thirty patients underwent revision surgery (R group) and 53 patients did not undergo revision surgery (NR group). All components of PJKSS and variables other than those included in PJKSS were compared between groups. The cutoff score on PJKSS that indicated need for revision surgery was calculated with receiver operating characteristic curve analysis. Multivariate analysis with logistic regression was performed to identify which variables were most predictive of revision surgery.; RESULTS: The mean patient age at the time of index surgery was 69.4 years, and the mean fusion length was 6.1 segments. All components of PJKSS, such as focal pain, instrumentation problem, change in kyphosis, fracture at the uppermost instrumented vertebra (UIV)/UIV+1, and level of UIV, were significantly different between groups. The average total PJKSS score was significantly greater in the R group than in the NR group (6.0 vs 3.9, p < 0.001). The calculated cutoff score was 4.5, with 70% sensitivity and specificity. There were no significant between-group differences in patient, surgical, and radiographic factors (other than the PJKSS components). Three factors were significantly associated with revision surgery on multivariate analysis: instrumentation problem (OR 8.160, p = 0.004), change in kyphosis (OR 4.809, p = 0.026), and UIV/UIV+1 fracture (OR 6.462, p = 0.002).; CONCLUSIONS: PJKSS score positively predicted need for revision surgery in patients with PJF who were neurologically intact. The calculated cutoff score on PJKSS that indicated need for revision surgery was 4.5, with 70% sensitivity and specificity. The factor most responsible for revision surgery was bony failure with > 20° focal kyphotic deformity. Therefore, early revision surgery should be considered for these patients even in the absence of neurological deficit. 
SS Index Medicus
ID adult spinal deformity; proximal junctional failure; proximal junctional kyphosis severity scale; revalidation; revision surgery
SN 1547-5646
JC 101223545
PA United States
SA Publisher
RC  / 25 Mar 2022
PE 25 Mar 2022
DI 10.3171/2022.2.SPINE211387
UT MEDLINE:35334467
DA 2022-05-03
ER

PT J
AN 35339712
DT Journal Article
TI A Retrospective Comparative Analysis of Perioperative Complications in Navigated versus Conventional Thoracolumbar Fusion in the Setting of Adult Spinal Deformity.
AU Ansari, Darius
   DesLaurier, Justin T
   Almadidy, Zayed
   Chaudhry, Nauman S
   Mehta, Ankit I
SO World neurosurgery
PY 2022
PD 2022 Mar 24 (Epub 2022 Mar 24)
LA English
U1 0
U2 0
AB OBJECTIVE: Stereotactic intraoperative computer-assisted navigation has been shown to improve pedicle screw accuracy in spinal fusion surgery, but evidence of impact of navigation on clinical outcomes is lacking. The aim of this study is to compare rates of perioperative complications between navigated and nonnavigated procedures for deformity correction.; METHODS: An administrative database was queried for adult patients undergoing thoracolumbar fusion procedures for deformity. Nonelective cases and those involving malignancy, infection, or trauma were excluded. Individuals were divided into 2 cohorts based on the use of stereotactic intraoperative navigation and paired 1:1 for comparison based on a propensity score matching algorithm. Rates of unplanned reoperation and other perioperative complications were compared between matched groups. A multivariable Cox regression model was constructed to identify the impact of navigation on specific subgroups.; RESULTS: A total of 6150 patients met eligibility criteria for the study; after propensity score matching, 456 patients who underwent conventional fusion were matched to 456 patients receiving intraoperative navigation. Navigated cases took an average of 30minutes longer than nonnavigated cases. There were no significant differences in rates of complications between cohorts. A subgroup analysis revealed that use of navigation was associated with decreased hazard for reoperation in individuals undergoing interbody fusion.; CONCLUSIONS: Despite increased surgical duration, the use of navigation does not seem to significantly impact rates of perioperative complications outside of procedures involving interbody fusion. Surgeons should elect to use navigation in cases expected to be of high operative complexity at their own discretion. Published by Elsevier Inc.
C1 Department of Neurosurgery, University of Illinois at Chicago, Chicago, Illinois, USA.; Departments of Neurosurgery and Orthopedics, Division of Spine, Duke University Medical Center, Durham, North Carolina, USA.; Department of Neurosurgery, University of Illinois at Chicago, Chicago, Illinois, USA. Electronic address: ankitm@uic.edu.
OI Ansari, Darius/0000-0003-2516-6894
SS Index Medicus
ID Deformity; Navigation; Scoliosis; Thoracolumbar fusion
SN 1878-8769
JC 101528275
PA United States
SA Publisher
RC  / 18 Apr 2022
PE 24 Mar 2022
DI 10.1016/j.wneu.2022.03.085
UT MEDLINE:35339712
DA 2022-05-03
ER

PT J
AN 35331948
DT Journal Article
TI Complex Wound Closure in Adult Spinal Deformity Surgery Reduces Complications in High-Risk Patients.
AU Gadot, Ron
   Anand, Adrish
   Verla, Terence
   Muir, Matthew
   Winocour, Sebastian J
   Reece, Edward M
   Ropper, Alexander E
SO World neurosurgery
PY 2022
PD 2022 Mar 21 (Epub 2022 Mar 21)
LA English
U1 0
U2 0
AB BACKGROUND: Adult spinal deformity (ASD) surgery is becoming increasingly prevalent. Soft tissue defects arising from revision closure and impaired healing can predispose to wound complications including dehiscence and infection. Soft tissue coverage with local muscle flaps has been shown to minimize wound complications in high-risk patients. In this study we evaluate the role of complex wound closure in preventing wound complications in high-risk spinal deformity patients.; METHODS: The authors retrospectively reviewed charts of patients who underwent ASD surgery. Patients were stratified into muscle flap advancement (by neurosurgery or plastic surgery) closure versus primary approximation by neurosurgery. Relevant patient and operative factors were collected and summarized using descriptive statistics. Outcomes of interest included wound complication and revision surgery.; RESULTS: Ninety-four cases met inclusion criteria including 56 wounds closed by neurosurgery and 38 wounds closed by plastic surgery (PRS). Of the neurosurgery wounds, 31 and 25 were closed by primary approximation and muscular flap advancement, respectively. Patients operated on by PRS were higher risk than all patients operated on only by neurosurgery (P= 0.0037) but were not significantly higher risk than the neurosurgery performed flap cohort (P= 0.4914). In subgroup analysis, despite similar levels of risk, the PRS population experienced lower rates of any wound complication (P= 0.028) and specifically dehiscence (P= 0.029) compared with the neurosurgery performed flap closure cohort.; CONCLUSIONS: Prophylactic involvement of plastic surgery in ASD surgery wound closure may improve wound outcomes in higher risk patients. A multidisciplinary approach with plastic and spine surgeons may lessen the risk of wound complications in high-risk spine surgeries. Copyright © 2022 Elsevier Inc. All rights reserved.
C1 Department of Neurosurgery, Baylor College of Medicine, Houston, Texas, USA.; Department of Neurosurgery, Baylor College of Medicine, Houston, Texas, USA; Divsion of Plastic Surgery, Michael E. DeBakey Department of Surgery, Baylor College of Medicine, Houston, Texas, USA.; Department of Neurosurgery, Baylor College of Medicine, Houston, Texas, USA; Divsion of Plastic Surgery, Michael E. DeBakey Department of Surgery, Baylor College of Medicine, Houston, Texas, USA. Electronic address: alexander.ropper@bcm.edu.
OI Gadot, Ron/0000-0001-6480-3521; Anand, Adrish/0000-0002-6673-6251
SS Index Medicus
ID Adult spinal deformity; Complication; Interdisciplinary; Plastic surgery; Wound
SN 1878-8769
JC 101528275
PA United States
SA Publisher
RC  / 11 Apr 2022
PE 21 Mar 2022
DI 10.1016/j.wneu.2022.03.057
UT MEDLINE:35331948
DA 2022-05-03
ER

PT J
AN 35303705
DT Journal Article
TI Determining the relationship between preoperative mental health scores and postoperative outcomes in adult spinal deformity surgeries.
AU Morrissette, Cole
   Park, Paul J
   Cerpa, Meghan
   Lenke, Lawrence G
SO Journal of neurosurgery. Spine
PS 1-7
PY 2022
PD 2022 Mar 18 (Epub 2022 Mar 18)
LA English
U1 0
U2 0
AB OBJECTIVE: The objective of this study was to examine the relationship between the mental health domain of the refined 22-item Scoliosis Research Society Outcome Questionnaire (SRS) and various postoperative outcome measures in the adult spinal deformity (ASD) population. Given the scale and involved nature of deformity surgery, some surgeons have proposed that preoperative mental health scores (MHSs) may assist in screening out poor surgical candidates. In this study, the authors aimed to further assess the SRS MHS as a preoperative metric and its association with postoperative outcomes and to comment on its potential use in patient selection and optimization for ASD surgery.; METHODS: The authors conducted a retrospective study of 100 consecutive patients who had undergone primary or revision ASD surgery at a single academic institution between 2015 and 2019. Each patient had a minimum 2-year follow-up. Patients were categorized on the basis of their baseline mental health per the SRS mental health domain, with a score < 4 indicating low baseline mental health (LMH) and a score ≥ 4 indicating high baseline mental health (HMH). Baseline and follow-up SRS and Oswestry Disability Index scores, surgical procedures, lengths of stay, discharge locations, intraoperative or postoperative complications, and other outcome metrics were then compared between the HMH and LMH groups, as well as these groups stratified by an age ≤ 45 and > 45 years.; RESULTS: Among patients aged ≤ 45 and those aged > 45, the LMH group had significantly worse baseline health-related quality-of-life (HRQOL) metrics in nearly all domains. The LMH group also had an increased median estimated blood loss (EBL; 1200 vs 800 ml, p = 0.0026) and longer average surgical duration (8.3 ± 2.8 vs 6.9 ± 2.6 hours, p = 0.014). Both LMH and HMH groups had significant improvements in nearly all HRQOL measures postoperatively. Despite their worse preoperative HRQOL baseline, patients in the LMH group actually improved the most and reached the same HRQOL endpoints as those in the HMH group.; CONCLUSIONS: While patients with lower baseline MHSs may require slightly longer hospital courses or more frequent discharges to rehabilitation facilities, these patients actually attain greater absolute improvements from their preoperative baseline and surprisingly have the same postoperative HRQOL metrics as the patients with high MHSs, despite their poorer starting point. This finding suggests that patients with LMH may be uniquely positioned to substantially benefit from surgical intervention and improve their HRQOL scores and thus should be considered for ASD surgery to an extent similar to patients with HMH. 
SS Index Medicus
ID ODI; Oswestry Disability Index; SRS; Scoliosis Research Society Outcome Questionnaire; adult spine deformity; mental health; selection criteria; surgical outcomes
SN 1547-5646
JC 101223545
PA United States
SA Publisher
RC  / 18 Mar 2022
PE 18 Mar 2022
DI 10.3171/2022.1.SPINE211560
UT MEDLINE:35303705
DA 2022-05-03
ER

PT J
AN 35303702
DT Journal Article
TI L5-S1 nonunion occurrence even after anterior column support combined with iliac screw fixation in long fusion for adult spinal deformity: CT-based analysis at 2-year follow-up.
AU Park, Se-Jun
   Lee, Chong-Suh
   Park, Jin-Sung
   Yum, Tae-Hoon
   Shin, Tae Soo
   Chang, Ji-Woo
   Lee, Keun-Ho
SO Journal of neurosurgery. Spine
PS 1-9
PY 2022
PD 2022 Mar 18 (Epub 2022 Mar 18)
LA English
U1 0
U2 0
AB OBJECTIVE: Iliac screw fixation and anterior column support are highly recommended to prevent lumbosacral pseudarthrosis after long-level adult spinal deformity (ASD) surgery. Despite modern instrumentation techniques, a considerable number of patients still experience nonunion at the lumbosacral junction. However, most previous studies evaluating nonunion relied only on plain radiographs and only assessed when the implant failures occurred. Therefore, using CT, it is important to know the prevalence after iliac fixation and to evaluate risk factors for nonunion at L5-S1.; METHODS: Seventy-seven patients who underwent ≥ 4-level fusion to the sacrum using iliac screws for ASD and completed a 2-year postoperative CT scan were included in the present study. All L5-S1 segments were treated by interbody fusion. Lumbosacral fusion status was evaluated on 2-year postoperative CT scans using Brantigan, Steffee, and Fraser criteria. Risk factors for nonunion were analyzed using patient, surgical, and radiographic factors. The metal failure and its association with fusion status at L5-S1 were evaluated.; RESULTS: Of the 77 patients, 12 (15.6%) showed nonunion at the lumbosacral junction on the 2-year CT scans. Multivariate analysis using logistic regression revealed that only higher American Society of Anesthesiologists (ASA) grade was a risk factor for nonunion (OR 25.6, 95% CI 3.196-205.048, p = 0.002). There were no radiographic parameters associated with fusion status at L5-S1. Lumbosacral junction rod fracture occurred more frequently in patients with nonunion than in patients with fusion (33.3% vs 6.2%, p = 0.038).; CONCLUSIONS: Although iliac screw fixation and anterior column support have been performed to prevent lumbosacral nonunion during ASD surgery, 15.6% of patients still showed nonunion on 2-year postoperative CT scans. High ASA grade was a significant risk factor for nonunion. Rod fracture between L5 and S1 occurred more frequently in the nonunion group. 
C1 1Department of Orthopedic Surgery, Spine Center, Samsung Medical Center, Sungkyunkwan University School of Medicine, Seoul.; 2Department of Orthopedic Surgery, Samsung Bone Hospital, Osan; and.; 3Department of Orthopedic Surgery, Kangdong Sacred Heart Hospital, Hallym University College of Medicine, Seoul, Korea.
SS Index Medicus
ID ASA grade; adult spinal deformity; iliac screw; lumbar; lumbosacral junction; pseudarthrosis; risk factor; sacral
SN 1547-5646
JC 101223545
PA United States
SA Publisher
RC  / 18 Mar 2022
PE 18 Mar 2022
DI 10.3171/2022.1.SPINE211000
UT MEDLINE:35303702
DA 2022-05-03
ER

PT J
AN 35441099
DT Journal Article
TI A multicenter study of the 5-year trends in robot-assisted spine surgery outcomes and complications.
AU Lee, Nathan J
   Leung, Eric
   Buchanan, Ian A
   Geiselmann, Matthew
   Coury, Josephine R
   Simhon, Matthew E
   Zuckerman, Scott
   Buchholz, Avery L
   Pollina, John
   Jazini, Ehsan
   Haines, Colin
   Schuler, Thomas C
   Good, Christopher R
   Lombardi, Joseph
   Lehman, Ronald A
SO Journal of spine surgery (Hong Kong)
VL 8
IS 1
PS 9-20
PY 2022
PD 2022 Mar
LA English
U1 0
U2 0
AB Background: Although a growing amount of literature that suggests robots are safe and can achieve comparable outcomes to conventional techniques, much of this literature is limited by small sample sizes and single-surgeon or single center series. Furthermore, it is unclear what the impact of robotic technology has made on operative and clinical outcomes over time. This is the first and largest multicenter study to examine the trends in outcomes and complications after robot-assisted spine surgery over a 5-year period.; Methods: Adult (≥18 years old) patients who underwent spine surgery with robot-assistance between 2015 and 2019 at four unique spine centers. The robotic systems used included the Mazor Renaissance, Mazor X, and Mazor Stealth Edition. Patients with incomplete data were excluded from this study. The minimum follow-up was 90 days.; Results: A total of 722 adult patients were included (117 Renaissance, 477 X, 128 Stealth). Most patient and operative factors (e.g., sex, tobacco status, total instrumented levels, and pelvic fixation,) were similar across the years. Mean ± standard deviation Charlson comorbidity index (CCI) was 1.5±1.5. The most commonly reported diagnoses included high grade spondylolisthesis (40.6%), degenerative disc disease (18.4%), and degenerative scoliosis (17.6%). Mean (standard deviation) number of instrumented levels was 3.8±3.4. From 2015 to 2019, average robot time per screw improved from 7.2 to 5.5 minutes (P=0.004, R2=0.649). Average fluoroscopy time per screw improved from 15.2 to 9.4 seconds (P=0.002). Rates of both intraoperative screw exchange for misplaced screw (2015-2016: 2.7%, 2019: 0.8%, P=0.0115, R2=0.1316) and robot abandonment (2015-2016: 7.1%, 2019: 1.1%, P=0.011, R2=0.215) improved significantly over time. The incidence of other intraoperative complications (e.g., dural tear, loss of motor/sensory function, blood transfusion) remained consistently low, but similar throughout the years. The length of stay (LOS) decreased by nearly 1 day from 2015 to 2019 (P=0.007, R2=0.779). 90-day reoperation rates did not change significantly.; Conclusions: At four institutions among seven surgeons, we demonstrate robot screw accuracy, reliability, operative efficiency, and radiation exposure improved significantly from 2015 to 2019. 90-day complication rates remained low and LOS decreased significantly with time. These findings further validate continued usage of robot-assisted spine surgery and the path toward improved value-based care. 2022 Journal of Spine Surgery. All rights reserved.
C1 Department of Orthopaedics, Columbia University Medical Center, The Och Spine Hospital at New York-Presbyterian, New York, NY, USA.; New York Institute of Technology College of Osteopathic Medicine, Old Westbury, NY, USA.; Department of Neurosurgery, University of Virginia Health System, Charlottesville, VA, USA.; Department of Neurosurgery, State University of New York, Buffalo, NY, USA.; Department of Orthopaedics, Virginia Spine Institute, Reston, VA, USA.
ID Robot-assisted spine surgery; pedicle screw; robot abandonment; short-term complications
SN 2414-469X
JC 101685460
PA China
SA PubMed-not-MEDLINE
RC  / 21 Apr 2022
DI 10.21037/jss-21-102
UT MEDLINE:35441099
OA gold, Green Published
DA 2022-05-03
ER

PT J
AN 35141660
DT Journal Article
TI Opioid use prior to surgery is associated with worse preoperative and postoperative patient reported quality of life and decreased surgical cost effectiveness for symptomatic adult spine deformity; A matched cohort analysis.
AU Line, Breton
   Bess, Shay
   Gum, Jeffrey L
   Hostin, Richard
   Kebaish, Khaled
   Ames, Christopher
   Burton, Douglas
   Mundis, Gregory
   Eastlack, Robert
   Gupta, Munish
   Klineberg, Eric
   Lafage, Virgine
   Lafage, Renaud
   Schwab, Frank
   Shaffrey, Christopher
   Smith, Justin S
CA International Spine Study Group
SO North American Spine Society journal
VL 9
PS 100096
PY 2022
PD 2022 Mar
LA English
U1 0
U2 0
AB Background: Preoperative opioid is associated with poor postoperative outcomes for several surgical specialties, including neurosurgical, orthopedic, and general surgery. Patients with symptomatic adult spinal deformity (SASD) are among the highest patient populations reporting opioid use prior to surgery. Surgery for SASD has been demonstrated to improve patient reported quality of life, however, little medical economic data exists evaluating impact of preoperative opioid use upon surgical cost-effectiveness for SASD. The purpose of this study was to evaluate the impact that preoperative opioid use has upon SASD surgery including duration of intensive care unit (ICU) and hospital stay, postoperative complications, patient reported outcome measures (PROMs), and surgical cost-effectiveness using a propensity score matched analysis model.; Methods: Surgically treated SASD patients enrolled into a prospective multi-center SASD study were assessed for preoperative opioid use, and divided into two cohorts; preoperative opioid users (OPIOID) and preoperative opioid non-users (NON). Propensity score matching (PSM) was used to control for patient age, medical comorbidities, spine deformity type and magnitude, and surgical procedures for OPIOID vs NON. Preoperative and minimum 2-year postoperative PROMs, duration of ICU and hospital stay, postoperative complications, and opioid use at one and two years postoperative were compared for OPIOID vs NON. Preoperative, one year, and minimum two-year postoperative SF6D values were calculated, and one- and two-year postoperative QALYs were calculated using SF6D change from baseline. Hospital costs at the time of index surgery were calculated and cost/QALY compared at one and two years postop for OPIOID vs NON.; Results: 261/357 patients (mean follow-up 3.3 years) eligible for study were evaluated. Following the PSM control, OPIOID (n=97) had similar preoperative demographics, smoking and depression history, spine deformity magnitude, and surgery performed as NON (n=164; p>0.05). Preoperatively, OPIOID reported greater NRS back pain (7.7 vs 6.7) and leg pain (5.2 vs 3.9), worse ODI (50.8 vs 36.9), worse SF-36 PCS (28.8 vs 35.6), and worse SRS-22r self-image (2.3 vs 2.5) than NON, respectively (p<0.05). OPIOID had longer ICU (41.2 vs 21.4 hours) and hospital stay (10.6 vs 8.0 days) than NON, respectively (p<0.05). At last postoperative follow up, OPIOID reported greater NRS back pain (4.1 vs 2.3) and leg pain (2.9 vs 1.7), worse ODI (32.4 vs 19.4), worse SF-36 PCS (37.4 vs 47.0), worse SRS-22r self-image (3.5 vs 4.0), and lower SRS-22r treatment satisfaction score (2.5 vs 4.5) than NON, respectively (p<0.05). At last follow-up postoperative Cost/QALY was higher for OPIOID ($44,558.31) vs NON ($34,304.36; p<0.05). At last follow up OPIOID reported greater postoperative opioid usage than NON [41.2% vs. 12.9%, respectively; odds ratio =4.7 (95% CI=2.6-8.7; p<0.05)].; Conclusions: Prospective, multi-center, matched analysis demonstrated SASD patients using opioids prior to SASD surgery reported worse preoperative and postoperative quality of life, had longer ICU and hospital stay, had less cost effectiveness of SASD surgery. Preoperative opioid users also reported lower treatment satisfaction, and reported greater postoperative opioid use than non-users. These data should be used to council patients on the negative impact preoperative opioid use can have on SASD surgery. © 2021 The Authors. Published by Elsevier Ltd on behalf of North American Spine Society.
C1 Denver International Spine Center, Rocky Mountain Hospital for Children and Presbyterian St. Luke's Medical Center, Denver, CO.; Norton Leatherman Spine Center, Louisville, KY.; Southwest Scoliosis Institute, Plano, TX.; Johns Hopkins University School of Medicine, Department of Orthopedic Surgery, Baltimore, MD.; University of California San Francisco School of Medicine, Department of Neurosurgery, San Francisco, CA.; University of Kansas School of Medicine, Department of Orthopedic Surgery, Kansas City, KS.; San Diego Center for Spinal Disorders, La Jolla CA.; Washington University School of Medicine, Department of Orthopedic Surgery, St. Louis, MO.; University of California Davis School of Medicine, Department of Orthopedic Surgery, Sacramento CA.; Hospital for Special Surgery, Department of Orthopedic Surgery, New York NY.; Duke University School of Medicine, Department of Neurosurgery, Durham, NC.; University of Virginia School of Medicine, Department of Neurosurgery, Charlottesville VA.
OI bess, shay/0000-0002-9697-8999
ID Adult spinal deformity; Cost effectiveness; Opioid; Patient reported outcome measures; Quality adjusted life years
SN 2666-5484
JC 9918335076906676
PA United States
SA PubMed-not-MEDLINE
RC  / 16 Feb 2022
PE 12 Dec 2021
DI 10.1016/j.xnsj.2021.100096
UT MEDLINE:35141660
OA Green Published, gold, Green Submitted
DA 2022-05-03
ER

PT J
AN 35194001
DT Journal Article
TI Clinical Outcomes of Corrective Fusion Surgery from the Thoracic Spine to the Pelvis for Adult Spinal Deformity at 1, 2, and 5 years Post-operatively.
AU Arima, Hideyuki
   Hasegawa, Tomohiko
   Yamato, Yu
   Yoshida, Go
   Banno, Tomohiro
   Oe, Shin
   Mihara, Yuki
   Ide, Koichiro
   Watanabe, Yuh
   Nakai, Keiichi
   Kurosu, Kenta
   Matsuyama, Yukihiro
SO Spine
PY 2022
PD 2022 Feb 22 (Epub 2022 Feb 22)
LA English
U1 0
U2 0
AB STUDY DESIGN: Retrospective cohort study.; OBJECTIVE: To investigate whether patient-reported outcomes (PROs) were consistent at 2 and 5 years after corrective fusion surgery from the thoracic spine to the pelvis in patients with adult spinal deformity (ASD) and to analyze whether revision surgery affected long-term outcomes.; SUMMARY OF BACKGROUND DATA: PROs up to 2 years after corrective surgeries for ASD have been well-studied, but there are few reports of mid- to long-term results.; METHODS: We retrospectively analyzed patients with ASD who underwent corrective fusion surgery from the thoracic spine to the pelvis between 2010 and 2015. We investigated radiographic parameters and PROs (Scoliosis Research Society 22r [SRS-22r], Oswestry Disability Index [ODI]) pre-operatively and at 1, 2, and 5 years post-operatively, and the correlations between PROs at these time points. We also compared changes in PROs at 5 years in patients who underwent revision surgery and those who did not.; RESULTS: A total of 131 patients who underwent corrective fusion surgery from the thoracic spine to the pelvis were analyzed. The PROs at 1 and 5 years after surgery showed significant correlations in all SRS-22r domains [function (r = 0.620), pain (r = 0.577), self-image (r = 0.563), mental health (r = 0.589), subtotal (r = 0.663), and ODI (r = 0.654)]. The PROs at 2 and 5 years after surgery showed significantly strong correlations in all domains [function (r = 0.715), pain (r = 0.678), self-image (r = 0.653), mental health (r = 0.675), subtotal (r = 0.741), and ODI (r = 0.746)]. There were no significant differences in the change in PROs at 5 years in any domain in patients who underwent revision surgery (all P>0.05).; CONCLUSIONS: One-year post-operative PROs improved significantly. Two-year PROs correlated strongly with 5-year post-operative PROs, indicating that 2-year PROs can predict longer term outcomes. The need for revision surgery did not influence the mid- to long-term clinical outcomes of corrective fusion surgery for ASD. Copyright © 2022 Wolters Kluwer Health, Inc. All rights reserved.
C1 Department of Orthopaedic Surgery, Hamamatsu University School of Medicine, 1-20-1 Handayama, Higashi-ku, Hamamatsu-city, Shizuoka, 431-3192 Japan Division of Geriatric Musculoskeletal Health, Hamamatsu University School of Medicine, 1-20-1, Hamamatsu-city, Shizuoka, 431-3192 Japan.
SS Index Medicus
SN 1528-1159
JC 7610646
PA United States
SA Publisher
RC  / 23 Feb 2022
PE 22 Feb 2022
DI 10.1097/BRS.0000000000004347
UT MEDLINE:35194001
DA 2022-05-03
ER

PT J
AN 35202875
DT Journal Article; Review
TI State of the Evidence for Proximal Junctional Kyphosis Prevention in Adult Spinal Deformity Surgery: A Systematic Review of Current Literature.
AU Shlobin, Nathan A
   Le, Nancy
   Scheer, Justin K
   Tan, Lee A
SO World neurosurgery
PY 2022
PD 2022 Feb 21 (Epub 2022 Feb 21)
LA English
U1 0
U2 0
AB OBJECTIVE: Proximal junctional kyphosis (PJK) is a widely recognized complication of adult spinal deformity surgery, and various PJK prevention strategies have been reported in recent years. The goal of the present study was to perform a systematic review of the PJK prevention strategies, report on their effectiveness, and delineate future directions for investigation regarding PJK prevention.; METHODS: A systematic review was conducted using PubMed, Embase, and Scopus to identify studies examining PJK prevention techniques. The titles and abstracts were screened, and those studies progressing to the full text review were screened using prespecified inclusion and exclusion criteria. The studies were organized thematically for analysis.; RESULTS: The search identified a total of 382 studies, 23 of which were included. The overall quality of evidence was level III. The reported PJK prevention strategies included optimization of postoperative sagittal alignment by avoiding over- or undercorrection, prophylactic vertebral cement augmentation, the use of a transverse process hook at upper instrumented vertebra, the use of more flexible rod constructs, novel pedicle screw insertion techniques, the use of junctional tethers, and teriparatide therapy, which seemed to reduce the PJK rates.; CONCLUSIONS: The reports of PJK prevention strategies were heterogeneous, and high-level evidence regarding any particular technique remains limited. Further development of additional PJK prevention techniques and validation of their efficacy in clinical practice are needed to optimize the outcomes of adult spinal deformity surgery. Copyright © 2022 Elsevier Inc. All rights reserved.
C1 Department of Neurological Surgery, Northwestern University Feinberg School of Medicine, Chicago, Illinois, USA.; California Northstate University College of Medicine, Elk Grove, California, USA.; Department of Neurological Surgery, University of California San Francisco, San Francisco, California, USA.; Department of Neurological Surgery, University of California San Francisco, San Francisco, California, USA. Electronic address: Lee.Tan@ucsf.edu.
OI Shlobin, Nathan/0000-0003-2079-6125; Le, Nancy/0000-0002-9580-417X
SS Index Medicus
ID Adult spinal deformity; Proximal junctional failure; Proximal junctional kyphosis; Scoliosis; Spinal deformity
SN 1878-8769
JC 101528275
PA United States
SA Publisher
RC  / 18 Mar 2022
PE 21 Feb 2022
DI 10.1016/j.wneu.2022.02.063
UT MEDLINE:35202875
DA 2022-05-03
ER

PT J
AN 35180705
DT Journal Article
TI Role of obesity in less radiographic correction and worse health-related quality-of-life outcomes following minimally invasive deformity surgery.
AU Than, Khoi D
   Mehta, Vikram A
   Le, Vivian
   Moss, Jonah R
   Park, Paul
   Uribe, Juan S
   Eastlack, Robert K
   Chou, Dean
   Fu, Kai-Ming
   Wang, Michael Y
   Anand, Neel
   Passias, Peter G
   Shaffrey, Christopher I
   Okonkwo, David O
   Kanter, Adam S
   Nunley, Pierce
   Mundis, Gregory M
   Fessler, Richard G
   Mummaneni, Praveen V
SO Journal of neurosurgery. Spine
PS 1-10
PY 2022
PD 2022 Feb 18 (Epub 2022 Feb 18)
LA English
U1 0
U2 0
AB OBJECTIVE: Minimally invasive surgery (MIS) for adult spinal deformity (ASD) can offer deformity correction with less tissue manipulation and damage. However, the impact of obesity on clinical outcomes and radiographic correction following MIS for ASD is poorly understood. The goal of this study was to determine the role, if any, that obesity has on radiographic correction and health-related quality-of-life measures in MIS for ASD.; METHODS: Data were collected from a multicenter database of MIS for ASD. This was a retrospective review of a prospectively collected database. Patient inclusion criteria were age ≥ 18 years and coronal Cobb angle ≥ 20°, pelvic incidence-lumbar lordosis mismatch ≥ 10°, or sagittal vertical axis (SVA) > 5 cm. A group of patients with body mass index (BMI) < 30 kg/m2 was the control cohort; BMI ≥ 30 kg/m2 was used to define obesity. Obesity cohorts were categorized into BMI 30-34.99 and BMI ≥ 35. All patients had at least 1 year of follow-up. Preoperative and postoperative health-related quality-of-life measures and radiographic parameters, as well as complications, were compared via statistical analysis.; RESULTS: A total of 106 patients were available for analysis (69 control, 17 in the BMI 30-34.99 group, and 20 in the BMI ≥ 35 group). The average BMI was 25.24 kg/m2 for the control group versus 32.46 kg/m2 (p < 0.001) and 39.5 kg/m2 (p < 0.001) for the obese groups. Preoperatively, the BMI 30-34.99 group had significantly more prior spine surgery (70.6% vs 42%, p = 0.04) and worse preoperative numeric rating scale leg scores (7.71 vs 5.08, p = 0.001). Postoperatively, the BMI 30-34.99 cohort had worse Oswestry Disability Index scores (33.86 vs 23.55, p = 0.028), greater improvement in numeric rating scale leg scores (-4.88 vs -2.71, p = 0.012), and worse SVA (51.34 vs 26.98, p = 0.042) at 1 year postoperatively. Preoperatively, the BMI ≥ 35 cohort had significantly worse frailty (4.5 vs 3.27, p = 0.001), Oswestry Disability Index scores (52.9 vs 44.83, p = 0.017), and T1 pelvic angle (26.82 vs 20.71, p = 0.038). Postoperatively, after controlling for differences in frailty, the BMI ≥ 35 cohort had significantly less improvement in their Scoliosis Research Society-22 outcomes questionnaire scores (0.603 vs 1.05, p = 0.025), higher SVA (64.71 vs 25.33, p = 0.015) and T1 pelvic angle (22.76 vs 15.48, p = 0.029), and less change in maximum Cobb angle (-3.93 vs -10.71, p = 0.034) at 1 year. The BMI 30-34.99 cohort had significantly more infections (11.8% vs 0%, p = 0.004). The BMI ≥ 35 cohort had significantly more implant complications (30% vs 11.8%, p = 0.014) and revision surgery within 90 days (5% vs 1.4%, p = 0.034).; CONCLUSIONS: Obese patients who undergo MIS for ASD have less correction of their deformity, worse quality-of-life outcomes, more implant complications and infections, and an increased rate of revision surgery compared with their nonobese counterparts, although both groups benefit from surgery. Appropriate counseling should be provided to obese patients. 
C1 1Departments of Neurosurgery and Orthopedics, Division of Spine, Duke University Medical Center, Durham, North Carolina.; 2Department of Neurosurgery, University of California, San Francisco, California.; 12Department of Neurological Surgery, Rush University Medical Center, Chicago, Illinois.; 3Department of Neurosurgery, University of Michigan, Ann Arbor, Michigan.; 4Barrow Neurological Institute, Phoenix, Arizona.; 5Department of Orthopedic Surgery, Scripps Clinic, La Jolla, California.; 6Department of Neurosurgery, Cornell Medical Center, New York, New York.; 7Department of Neurosurgery, University of Miami, Florida.; 8Department of Orthopaedics, Cedars-Sinai Medical Center, Los Angeles, California.; 9Department of Orthopedics, New York University Langone Health, New York, New York.; 10Department of Neurosurgery, University of Pittsburgh Medical Center, Pittsburgh, Pennsylvania.; 11Spine Institute of Louisiana, Shreveport, Louisiana; and.
OI Moss, Jonah/0000-0002-6714-9788
SS Index Medicus
ID adult spinal deformity; implant complications; minimally invasive surgery; obesity; revision surgery; spine surgery
SN 1547-5646
JC 101223545
PA United States
SA Publisher
RC  / 18 Feb 2022
PE 18 Feb 2022
DI 10.3171/2021.12.SPINE21703
UT MEDLINE:35180705
DA 2022-05-03
ER

PT J
AN 35125455
DT Journal Article
TI Performance of the Modified Adult Spinal Deformity Frailty Index (mASD-FI) in Preoperative Risk Assessment.
AU Passias, Peter G
   Moattari, Kevin
   Pierce, Katherine E
   Passfall, Lara
   Krol, Oscar
   Naessig, Sara
   Ahmad, Waleed
   Schoenfeld, Andrew J
   Ahmad, Salman
   Singh, Vivek
   Joujon-Roche, Rachel
   Williamson, Tyler
   Imbo, Bailey
   Tretiakov, Peter
   Vira, Shaleen
   Diebo, Bassel
   Lafage, Renaud
   Lafage, Virginie
SO Spine
PY 2022
PD 2022 Feb 04 (Epub 2022 Feb 04)
LA English
U1 0
U2 0
AB STUDY DESIGN: Retrospective single-center, consecutively enrolled database of adult spinal deformity (ASD) patients.; OBJECTIVE: To assess the performance of the mASD-FI in predicting clinical and patient-reported outcomes after ASD-corrective surgery.; SUMMARY OF BACKGROUND DATA: The recently described modified Adult Spinal Deformity frailty index (mASD-FI) quantifies frailty of ASD patients, but the utility of this clinical prediction tool as a means of prognosticating postoperative outcomes has not been investigated.; METHODS: ASD patients with available mASD-FI scores and HRQL data at presentation and 2-years postop were included. Patients were stratified by mASD-FI score using published cutoffs: not frail (NF,<7), frail (F,7-12), severely frail (SF,>12). ANOVA assessed differences in patient factors across frailty groups. Linear regression assessed the relationship of mASD-FI with length of stay(LOS) and HRQLs. Multivariable logistic regression revealed how frailty category predicted odds of complications, infections and reoperation.; RESULTS: 509 pts included (59yrs, 79%F, 27.7 kg/m2). The cohort presented with moderate baseline deformity: SVA (83.7mm±71), PT (12.7°±10.8), PI-LL (43.1°±21.1). Mean preoperative mASD-FI score was 7.2, frailty category: NF (50.3%), F (34.0%), SF (15.7%). Age, BMI, and CCI increased with frailty categories (all p < 0.001); however, fusion length (p = 0.247) and osteotomy rate (p = 0.731) did not. At baseline, increasing frailty was associated with inferior ODI, EQ-5D, SRS-22r, PCS, and NRS Back and Leg (all p < 0.001). Greater frailty was associated with increased LOS and reduced postoperative HRQL. Controlling for complication incidence, baseline mASD-FI predicted 2 year postop scores for year ODI (b = 0.7, 0.58-0.8, p < 0.001) SRS (b = -0.023, -0.03 - -0.02, p < 0.001), EQ-5D (b = -0.003, -0.004 - -0.002, p < 0.001). F and SF were associated with greater odds of unplanned revision surgery and complications.; CONCLUSION: Higher preoperative mASD-FI score was associated with significantly greater complications, higher rate of unplanned reoperations and lower postoperative HRQL in this investigation. The mASD-FI provides similar prognostic utility while reducing burden for surgeons and patients. Copyright © 2022 Wolters Kluwer Health, Inc. All rights reserved.
C1 Departments of Orthopaedic and Neurologic Surgery, NYU Langone Orthopedic Hospital; New York Spine Institute, New York, New York, USA Department of Orthopedic Surgery at Brigham and Women's Hospital and Harvard Medical School, Boston, MA Department of Orthopedic Surgery, SUNY Downstate, Brooklyn, NY, USA Department of Orthopedics, Hospital for Special Surgery, New York, NY, USA.
SS Index Medicus
SN 1528-1159
JC 7610646
PA United States
SA Publisher
RC  / 07 Feb 2022
PE 04 Feb 2022
DI 10.1097/BRS.0000000000004342
UT MEDLINE:35125455
DA 2022-05-03
ER

PT J
AN 35125457
DT Journal Article
TI The Clinical Impact of Failing to Achieve Ideal Proportional Realignment in Adult Spinal Deformity Patients.
AU Passias, Peter G
   Passfall, Lara
   Williamson, Tyler K
   Schoenfeld, Andrew J
   Owusu-Sarpong, Stephane
   Dhillon, Ekamjeet
   Krol, Oscar
   Kummer, Nicholas A
   Tretiakov, Peter
   Imbo, Bailey
   Joujon-Roche, Rachel
   Moattari, Kevin
   Lebovic, Jordan
   Vira, Shaleen
   Diebo, Bassel
   Smith, Justin S
   Park, Paul
   Mummaneni, Praveen
   Shabani, Saman
   Chou, Dean
   Lafage, Renaud
   Lafage, Virginie
SO Spine
PY 2022
PD 2022 Feb 04 (Epub 2022 Feb 04)
LA English
U1 0
U2 0
AB SUMMARY OF BACKGROUND DATA: The impact of not achieving ideal realignment in the global alignment and proportion (GAP) score in adult spinal deformity (ASD) correction on clinical outcomes is understudied at present.; OBJECTIVE: To identify the clinical impact of failing to achieve GAP proportionality in ASD surgery.; STUDY DESIGN: Retrospective cohort.; METHODS: Operative ASD patients with fusion to S1/pelvis and with pre-(BL) and 2-year (2Y) data were included. Patients were assessed for matching their 6-week (6W) age-adjusted alignment goals.1 Patients were stratified by age-adjusted match at 6W postoperatively (Matched) and 6W GAP proportionality (proportioned: GAP-P; moderately disproportioned: GAP-MD; severely disproportioned: GAP-SD). Groups were assessed for differences in demographics, surgical factors, radiographic parameters, and complications occurring by 2Y. Multivariable logistic regression was used to assess independent effects of not achieving GAP proportionality on postoperative outcomes for Matched and Unmatched patients.; RESULTS: Included: One hundred twenty three ASD patients. At baseline, 39.8% were GAP-SD, and 12.2% GAP-SD at 6W. Of 123 patients, 51.2% (n = 63) had more than or equal to one match at 6W. GAP-SD rates did not differ by being Matched or Unmatched (P = 0.945). GAP-SD/Unmatched patients had higher rates of reoperation, implant failure, and PJF by 2Y postop (all P < 0.05). Regressions controlling for age at BL, levels fused, and CCI, revealed 6W GAP-SD/Unmatched patients had higher odds of reoperation (OR: 54 [3.2-899.9]; P = 0.005), implant failure (OR: 6.9 [1.1-46.1]; P = 0.045), and PJF (OR: 30.1 [1.4-662.6]; P = 0.031). Compared to GAP-P or GAP-MD patients, GAP-SD/Matched patients did not have higher rates of reoperation, implant failure, or junctional failure (all P > 0.05). The regression results for both Matched and Unmatched cohorts were consistent when proportionality was substituted by the continuous GAP score.; CONCLUSION: In ASD patients who meet age-adjusted realignment goals, GAP proportionality does not significantly alter complication rates. However, GAP proportionality remains an important consideration in patients with sub-optimal age-adjusted alignment. In these cases, severe global disproportion is associated with higher rates of reoperation, implant failure, rod fracture, and junctional failure.Level of Evidence: III. Copyright © 2022 Wolters Kluwer Health, Inc. All rights reserved.
C1 Division of Spinal Surgery, Departments of Orthopaedic and Neurosurgery, NYU Langone Medical Center, NY Spine Institute, New York, NY Department of Orthopaedic Surgery, Brigham and Women's Hospital, Harvard Medical School, Boston, MA Department of Orthopaedic Surgery, NYU Langone Medical Center, New York, NY Department of Orthopaedic Surgery, University of Washington, Seattle, WA Department of Orthopaedic Surgery, UT Southwestern Medical Center, Dallas, TX Department of Orthopaedic Surgery, SUNY Downstate Medical Center, New York, NY Department of Neurological Surgery, University of Virginia, Charlottesville, VA Department of Neurological Surgery, University of Michigan, Ann Arbor, MI Department of Neurological Surgery, University of California San Francisco, San Francisco, CA Department of Orthopaedic Surgery, Hospital for Special Surgery, New York, NY Department of Orthopaedics, Lenox Hill Hospital, Northwell Health, New York, NY.
OI Lebovic, Jordan/0000-0003-0932-8195
SS Index Medicus
SN 1528-1159
JC 7610646
PA United States
SA Publisher
RC  / 07 Feb 2022
PE 04 Feb 2022
DI 10.1097/BRS.0000000000004337
UT MEDLINE:35125457
DA 2022-05-03
ER

PT J
AN 35112966
DT Journal Article
TI Long-term Outcomes of Minimally Invasive Lateral Lumbar Interbody Fusion in the Treatment of Adult Scoliosis.
AU Changoor, Stuart
   Faloon, Michael J
   Dunn, Conor J
   Sahai, Nikhil
   Issa, Kimona
   Moore, Jeffrey
   Sinha, Kumar
   Hwang, Ki Soo
   Emami, Arash
SO Orthopedics
PS 1-6
PY 2022
PD 2022 Feb 03 (Epub 2022 Feb 03)
LA English
U1 1
U2 1
AB The literature has shown the importance of long-term follow-up for adults with scoliosis treated surgically because complication and revision rates are high. The goal of this study was to determine long-term outcomes and complications of lateral lumbar interbody fusion (LLIF) with posterior instrumentation for adult patients with scoliosis. A retrospective review of our institution's database was performed to identify adult patients with scoliosis treated with LLIF between 2008 and 2013 with a minimum follow-up of 4 years. Medical records were reviewed for complications and revisions. Pre- and postoperative deformity Cobb angle measurements were taken as well as pelvic incidence (PI) and lumbar lordosis (LL). Functional outcome scores, including Oswestry Disability Index and visual analog scale score for back and leg pain, were assessed preoperatively and at follow-up. Standard binomial and categorical comparative analysis was performed. The 26 patients included had a mean age of 62 years, mean follow-up of 89 months, and mean of 1.8 levels per operation. Four patients (15.4%) required revisions. Mean deformity Cobb angle was 26° preoperatively and 14° postoperatively. Mean PI-LL mismatch was 11.7° preoperatively and 5.9° postoperatively. Nineteen (73%) patients had a PI-LL mismatch greater than 10° preoperatively, whereas only 2 (7.7%) had a mismatch postoperatively. Improvement was seen in all functional outcome scores. Long-term clinical results of LLIF for adults with deformity showed a low proportion of revision in the treatment of a condition with an established high rate of revision. The ability to reduce pelvic mismatch may further reduce the rate of revision. In this study, LLIF resulted in improved functional outcomes and patient satisfaction. [Orthopedics. 202x;xx(x):xx-xx.]. 
SS Index Medicus
SN 1938-2367
JC 7806107
PA United States
SA Publisher
RC  / 03 Feb 2022
PE 03 Feb 2022
DI 10.3928/01477447-20220128-06
UT MEDLINE:35112966
DA 2022-05-03
ER

PT J
AN 35123046
DT Journal Article; Review
TI Which frailty scales for patients with adult spinal deformity are feasible and adequate? A systematic review.
AU Kitamura, Kazuya
   van Hooff, Miranda
   Jacobs, Wilco
   Watanabe, Kota
   de Kleuver, Marinus
SO The spine journal : official journal of the North American Spine Society
PY 2022
PD 2022 Feb 03 (Epub 2022 Feb 03)
LA English
U1 0
U2 0
AB BACKGROUND CONTEXT: Frailty as a concept is not yet fully understood, and is not the same as comorbidity. It is associated with an increased risk of adverse events and mortality after surgery, which makes its preoperative assessment significant. Despite its relevance, it still remains unclear which scales are appropriate for use in patients with spinal pathology.; PURPOSE: To evaluate the feasibility and measurement properties of frailty scales for spine patients, specifically with adult spinal deformity (ASD), and to propose adequate scales for primary triage to prevent surgery in too frail patients and for preoperative assessment to modify patients' condition and surgical plans.; STUDY DESIGN/SETTING: Systematic review.; METHODS: Systematic search was performed between 2010 and 2021 including terms relating to spinal disorders, frailty scales, and methodological quality. Characteristics of the studies and frailty scales and data describing relation to treatment outcomes were extracted. The risk of bias was determined with the QAREL score.; RESULTS: Of the 1993 references found, 88 original studies were included and 23 scales were identified. No prospective interventional study was found where the preoperative frailty assessment was implemented. Predictive value of scales for surgical outcomes varied, dependent on spinal disorders, type of surgeries, patients' age and frailty at baseline, and outcomes. Seventeen studies reported measurement properties of eight scales but these studies were not free of bias. In 30 ASD studies, ASD-Frailty Index (ASD-FI, n=14) and 11-item modified Frailty Index (mFI-11, n=11) were most frequently used. These scales were mainly studied in registry studies including young adult population, and carry a risk of sample bias and make their validity in elderly population unclear. ASD-FI covers multidisciplinary concepts of frailty with 40 items but its feasibility in clinical practice is questionable due to its length. The Risk Analysis Index, another multidisciplinary scale with 14 items, has been implemented for preoperative assessment in other surgical domains and was proven to be feasible and effective in interventional prospective studies. The FRAIL is a simple questionnaire with five items and its predictive value was confirmed in prospective cohort studies in which only elderly patients were included.; CONCLUSIONS: No adequate scale was identified in terms of methodological quality and feasibility for daily practice. Careful attention should be paid when choosing an adequate scale, which depends on the setting of interest (eg triage or preoperative work-up). We recommend to further study a simple and predictive scale such as FRAIL for primary triage and a comprehensive and feasible scale such as Risk Analysis Index for preoperative assessment for patients undergoing spine surgery, as their adequacy has been shown in other medical domains. Copyright © 2022 The Authors. Published by Elsevier Inc. All rights reserved.
C1 Department of Orthopedics, Radboud University Medical Center, P.O. Box 9101, 6500 HB Nijmegen, The Netherlands; Department of Orthopaedic Surgery, Keio University School of Medicine, 35, Shinanomachi, Shinjuku-ku, Tokyo, 160-8582, Japan; Department of Orthopaedic Surgery, National Defense Medical College, 3-2, Namniki, Tokorozawa, Saitama, 359-8513, Japan.; Department of Orthopedics, Radboud University Medical Center, P.O. Box 9101, 6500 HB Nijmegen, The Netherlands; Department of Research, Sint Maartenskliniek, P.O. Box 9011, 6500 GM Nijmegen, The Netherlands.; The Health Scientist, 2532 TX, The Hague, The Netherlands.; Department of Orthopaedic Surgery, Keio University School of Medicine, 35, Shinanomachi, Shinjuku-ku, Tokyo, 160-8582, Japan.; Department of Orthopedics, Radboud University Medical Center, P.O. Box 9101, 6500 HB Nijmegen, The Netherlands. Electronic address: Marinus.deKleuver@radboudumc.nl.
OI van Hooff, Miranda L./0000-0001-5313-6436; Kitamura, Kazuya/0000-0003-0117-4152
SS Index Medicus
ID Adult spinal deformity; Frailty; Frailty instrument; Frailty scale; Spinal disorder; Surgical outcome
SN 1878-1632
JC 101130732
PA United States
SA Publisher
RC  / 21 Mar 2022
PE 03 Feb 2022
DI 10.1016/j.spinee.2022.01.017
UT MEDLINE:35123046
OA hybrid
DA 2022-05-03
ER

PT J
AN 35177531
DT Journal Article
TI Case Start Timing of Adult Spinal Deformity Surgeries: Does the Wait Matter?
AU Dinizo, Michael
   Patel, Karan
   Dolgalev, Igor
   Passias, Peter G
   Errico, Thomas J
   Raman, Tina
SO International journal of spine surgery
VL 16
IS 1
PS 20-26
PY 2022
PD 2022 Feb (Epub 2022 Feb 17)
LA English
U1 0
U2 0
AB BACKGROUND: Adult spinal deformity (ASD) surgery can entail complex reconstructive procedures. It is unclear whether there is any effect of case start time on outcomes. We sought to evaluate the effects of case start time and day of the week on 90-day complication, readmission, and revision rates after ASD surgery.; METHODS: This is a retrospective study of 1040 ASD patients from a single institution. We collected start times and day of the week for cases from 2011 to 2018. Early start was designated as any case starting either before or at 7:30 am or between 7:30 and 11 am; late start was designated as any case starting at 11 am or later. Outcome measures include 90-day complication, revision, and readmission rates.; RESULTS: A total of 1040 ASD patients (age, 46 ± 23 years; body mass index, 25 ± 7; American Society of Anesthesiologists classification, 2.5 ± 0.6; levels fused, 10 ± 4; three column osteotomy (3CO), 13%) were included. There was no association between surgery day of the week and length of stay, 90-day complication, readmission, or reoperation rates in the adjusted analyses. Late start cases had higher rates of 90-day readmission (10.5% vs 6.0%, P = 0.02), reoperation (11.9% vs 6.6%, P = 0.008), and neurologic injury (5.2% vs 2.1%, P = 0.019). Subanalysis of neurologic complications demonstrated that there was a higher rate of postoperative radiculopathy (P = 0.007) and residual central or foraminal stenosis (P = 0.029) in late start cases. A late start time was predictive of increased risk for 90-day readmission (OR 1.8, P = 0.02), unplanned reoperation (OR 1.9, P = 0.009), and neurologic complication (OR 2.1, P = 0.046).; CONCLUSIONS: A late OR start time was predictive of increased risk for neurologic complication, 90-day readmission, and unplanned reoperation. The well-established protocols for first start OR times for elective ASD surgery may decrease outcome risk and reduce variability in complication rates.; CLINICAL RELEVANCE: Understanding the impact of start time on outcomes and complications after ASD surgery is helpful for surgeons in preoperative planning and for institutions and hospitals' allocation of operating room staff and resources.; LEVEL OF EVIDENCE: 3:  This manuscript is generously published free of charge by ISASS, the International Society for the Advancement of Spine Surgery. Copyright © 2022 ISASS. To see more or order reprints or permissions, see http://ijssurgery.com.
C1 Department of Orthopaedic Surgery, NYU Langone Orthopedic Hospital, New York, NY.; Applied Bioinformatics Laboratory, NYU Langone Medical Center, Miami, FL.; Nicklaus Childrens Hospital, Miami, FL.; Department of Orthopaedic Surgery, NYU Langone Orthopedic Hospital, New York, NY tina.raman@nyulangone.org.
ID complex spine surgery; modifiable risk factor; perioperative complications
SN 2211-4599
JC 101579005
PA Netherlands
SA PubMed-not-MEDLINE
RC  / 22 Mar 2022
PE 17 Feb 2022
DI 10.14444/8172
UT MEDLINE:35177531
OA gold
DA 2022-05-03
ER

PT J
AN 35063334
DT Journal Article
TI Hidden blood loss in extreme lateral interbody fusion for adult spinal deformity.
AU Mima, Yuichiro
   Yagi, Mitsuru
   Suzuki, Satoshi
   Tsuji, Osahiko
   Nagoshi, Narihito
   Okada, Eijiro
   Fujita, Nobuyuki
   Nakamura, Masaya
   Matsumoto, Morio
   Watanabe, Kota
SO Journal of orthopaedic science : official journal of the Japanese Orthopaedic Association
PY 2022
PD 2022 Jan 18 (Epub 2022 Jan 18)
LA English
U1 0
U2 0
AB BACKGROUND: Extreme lateral interbody fusion (XLIF) is often used with posterior spinal fixation (PSF) to treat adult spinal deformity (ASD). However, the amount of intraoperative blood loss (IBL) reported for XLIF may underestimate the total blood loss (TBL). The objective of this study was to determine the total perioperative blood loss in XLIF for ASD.; METHODS: We assessed 30 consecutive ASD patients with Schwab-SRS type L (mean age: 68.7±8.2 years; mean follow-up 2.0±1.3 years) who were treated by multilevel XLIF (mean, 2.5±0.6 levels) followed by PSF after 3-5 days. We calculated the TBL after XLIF by the Gross equation, by hemoglobin (Hb) balance, and by the Orthopedic Surgery Transfusion Hemoglobin European Overview (OSTHEO) formula. We defined hidden blood loss (HBL) as the difference between the TBL and IBL. Pearson correlation, Spearman correlation, and multiple logistic regression analysis were performed to investigate the risk factors related to HBL.; RESULTS: Post-XLIF blood tests showed a significant decrease in the Hb (from 11.8±1.1mg/dl to 10.6±1.1mg/dl) and hematocrit (from 36.0±3.2% to 32.5±3.2%). Although the mean IBL was relatively small (33±52mL), we calculated the TBL as 291±171mL (Gross equation) and the HBL as 258±168mL by Gross equation, which was 8 times greater than the IBL on average. There was no difference in the results obtained using the three methods. Multiple logistic regression analysis indicated preoperative lumber lordosis was the risk factor of high HBL (Odds ratio=1.085, 95%CI: 1.006-1.170, p=0.035).; CONCLUSIONS: The HBL in XLIF was 8 times greater than the IBL. During the perioperative course of correction and fusion surgery for ASD with XLIF, surgeons need to pay attention not to underestimate the TBL. Copyright © 2022 The Japanese Orthopaedic Association. Published by Elsevier B.V. All rights reserved.
C1 Department of Orthopedic Surgery, Keio University School of Medicine, 35, Shinanomachi, Shinjuku, Tokyo, 160-0016, Japan.; Department of Orthopedic Surgery, Fujita Health University School of Medicine, Dengakukekubo1-98, Kutsukakecho, Toyoake Shi, Aichi Ken, 470-1101, Japan.; Department of Orthopedic Surgery, Keio University School of Medicine, 35, Shinanomachi, Shinjuku, Tokyo, 160-0016, Japan. Electronic address: kw197251@keio.jp.
SS Index Medicus
SN 1436-2023
JC 9604934
PA Japan
SA Publisher
RC  / 22 Jan 2022
PE 18 Jan 2022
DI 10.1016/j.jos.2022.01.003
UT MEDLINE:35063334
DA 2022-05-03
ER

PT J
AN 35034047
DT Journal Article
TI A Patient-specific Approach to Alignment and Proximal Junctional Kyphosis Risk Assessment in Adult Spinal Deformity Surgery: Development and Validation of a Predictive Tool.
AU Hills, Jeffrey M
   Weisenthal, Benjamin M
   Wanner, John P
   Gupta, Rishabh
   Steinle, Anthony
   Pennings, Jacquelyn S
   Stephens, Byron F
SO Clinical spine surgery
PY 2022
PD 2022 Jan 17 (Epub 2022 Jan 17)
LA English
U1 0
U2 0
AB STUDY DESIGN: This was a single-institution, retrospective cohort study.; OBJECTIVE: We aimed to develop a predictive model for proximal junctional kyphosis (PJK) severity that considers multiple preoperative variables and modifiable surgical alignment.; SUMMARY OF BACKGROUND DATA: PJK is a common complication following adult deformity surgery. Current alignment targets account for age and pelvic incidence but not other risk factors.; MATERIALS AND METHODS: This is a single-institution, retrospective cohort study of adult deformity patients with a minimum 2-year follow-up undergoing instrumented fusion between 2009 and 2018. A proportional odds regression model was fit to estimate PJK probability and Hart-International Spine Study Group (ISSG) PJK severity score. Predictors included preoperative Charlson Comorbidity Index, vertebral Hounsfield Units near the upper instrumented vertebrae, pelvic incidence, T1-pelvic angle, and postoperative L1-L4 and L4-S1 lordosis. Predictor effects were assessed using adjusted odds ratios and a nomogram constructed for estimating PJK probability. Bootstrap resampling was used for internal validation.; RESULTS: Of 145 patients, 47 (32%) developed PJK. The median PJK severity score was 6 (interquartile range, 4-7.5). After adjusting for predictors, Charlson Comorbidity Index, Hounsfield Units, preoperative T1-pelvic angle, and postoperative L1-L4 and L4-S1 lordosis were significantly associated with PJK severity (P<0.05). After adjusting for potential overfitting, the model showed acceptable discrimination [C-statistic (area under the curve)=0.75] and accuracy (Brier score=0.10).; CONCLUSIONS: We developed a model to predict PJK probability, adjusted for preoperative alignment, comorbidity burden, vertebral bone density, and modifiable postoperative L1-L4 and L4-S1 lordosis. This approach may help surgeons assess the patient-specific risk of developing PJK and provide a framework for future predictive models assessing PJK risk after adult deformity surgery.; LEVEL OF EVIDENCE: Level III. Copyright © 2022 by Lippincott Williams & Wilkins, Inc.
C1 Department of Orthopedics, Washington University School of Medicine Department of Orthopaedic Surgery Vanderbilt Center for Musculoskeletal Research, Vanderbilt University Medical Center, Nashville, TN University of Minnesota School of Medicine, Minneapolis, MN St. Louis University School of Medicine, St. Louis, MO.
SS Index Medicus
SN 2380-0194
JC 101675083
PA United States
SA Publisher
RC  / 16 Jan 2022
PE 17 Jan 2022
DI 10.1097/BSD.0000000000001296
UT MEDLINE:35034047
DA 2022-05-03
ER

PT J
AN 35034048
DT Journal Article
TI Sublaminar Tethers Significantly Reduce the Risk of Proximal Junctional Failure in Surgery for Severe Adult Spinal Deformity: A Propensity Score-matched Analysis.
AU Yagi, Mitsuru
   Suzuki, Satoshi
   Okada, Eijiro
   Nori, Satoshi
   Tsuji, Osahiko
   Nagoshi, Narihito
   Nakamura, Masaya
   Matsumoto, Morio
   Watanabe, Kota
SO Clinical spine surgery
PY 2022
PD 2022 Jan 17 (Epub 2022 Jan 17)
LA English
U1 0
U2 0
AB STUDY DESIGN: This was a retrospective case series of prospectively collected data.; OBJECTIVE: The present study first described the effect of sublaminar tethering (SLT) on proximal junctional failure (PJF) in adult spinal deformity (ASD) surgery.; SUMMARY OF BACKGROUND DATA: PJF is a devastating complication following ASD surgery. Teriparatide administration and spinous process tethering have been reported as alternatives for the prevention of PJF, but a clinically effective prevention strategy is still a matter of debate.; MATERIALS AND METHODS: We used data from an ASD database that included 381 patients with ASD (minimum 2-y follow-up). Among them, the data of patients who had a severe sagittal deformity and had surgery from the lower thoracic spine (T9-T11) to the pelvis were extracted and propensity score matched by age, sex, body mass index, bone mineral density, curve type, sagittal alignment, and fused level to clarify whether SLT prevented the development of PJF [SLT vs. control (CTR); age: 67±7 vs. 66±8y, T-score: -1.4±0.7 vs. -1.3±0.6, body mass index: 22±4 vs. 22±5kg/m2, C7 sagittal vertical axis (C7SVA): 12±7 vs. 11±5cm, pelvic incidence-lumbar lordosis (PI-LL): 51±22 vs. 49±21 degrees, pelvic tilt (PT): 36±10 vs. 34±10 degrees, level fused: 11±2 vs. 11±2]. Sixty-four patients were matched into 32 pairs and compared in terms of the postoperative alignment and frequency of PJF.; RESULTS: Two years postoperatively, C7SVA and PT were significantly larger in the CTR group, while no significant difference in PI-LL was found (C7SVA: 3±3 vs. 6±4cm, P<0.01, PT: 16±6 vs. 24±9 degrees, P<0.01, PI-LL: 7±9 vs. 11±11 degrees, P=0.22). The proximal junctional angle was significantly greater in the CTR group (proximal junctional kyphosis: 8±8 vs. 17±13 degrees, P<0.01). The incidence of PJF was significantly lower in the SLT group (3% vs. 25%, P=0.03), with an odds ratio of 0.1 (95% confidence interval: 0.0-0.8, P=0.03).; CONCLUSION: In the propensity score-matched cohort, the incidence of PJF was significantly lower in the SLT group. SLT is a promising procedure that may reduce the risk of PJF in severe ASD surgery. Copyright © 2022 by Lippincott Williams & Wilkins, Inc.
C1 Department of Orthopedic Surgery, Keio University School of Medicine Keio Spine Research Group, Tokyo, Japan.
SS Index Medicus
SN 2380-0194
JC 101675083
PA United States
SA Publisher
RC  / 16 Jan 2022
PE 17 Jan 2022
DI 10.1097/BSD.0000000000001294
UT MEDLINE:35034048
DA 2022-05-03
ER

PT J
AN 35171839
DT Journal Article
TI Biomechanical study of rod stress in lumbopelvic fixation with lateral interbody fusion: an in vitro experimental study using synthetic bone models.
AU Tsutsui, Shunji
   Yamamoto, Ei
   Kozaki, Takuhei
   Murata, Akimasa
   Yamada, Hiroshi
SO Journal of neurosurgery. Spine
PS 1-7
PY 2022
PD 2022 Jan 14 (Epub 2022 Jan 14)
LA English
U1 1
U2 1
AB OBJECTIVE: Despite improvements in surgical techniques and instruments, high rates of rod fracture following a long spinal fusion in the treatment of adult spinal deformity (ASD) remain a concern. Thus, an improved understanding of rod fracture may be valuable for better surgical planning. The authors aimed to investigate mechanical stress on posterior rods in lumbopelvic fixation for the treatment of ASD.; METHODS: Synthetic lumbopelvic bone models were instrumented with intervertebral cages, pedicle screws, S2-alar-iliac screws, and rods. The construct was then placed in a testing device, and compressive loads were applied. Subsequently, the strain on the rods was measured using strain gauges on the dorsal aspect of each rod.; RESULTS: When the models were instrumented using titanium alloy rods at 30° lumbar lordosis and with lateral interbody fusion cages, posterior rod strain was highest at the lowest segment (L5-S1) and significantly higher than that at the upper segment (L2-3) (p = 0.002). Changing the rod contour from 30° to 50° caused a 36% increase in strain at L5-S1 (p = 0.009). Changing the rod material from titanium alloy to cobalt-chromium caused a 140% increase in strain at L2-3 (p = 0.009) and a 28% decrease in strain at L5-S1 (p = 0.016). The rod strain at L5-S1 using a flat bender for contouring was 23% less than that obtained using a French bender (p = 0.016).; CONCLUSIONS: In lumbopelvic fixation in which currently available surgical techniques for ASD are used, the posterior rod strain was highest at the lumbosacral junction, and depended on the contour and material of the rods. 
C1 1Department of Orthopaedic Surgery, Wakayama Medical University; and.; 2Department of Biomedical Engineering, Faculty of Biology-Oriented Science and Technology, Kindai University, Wakayama, Japan.
SS Index Medicus
ID adult spinal deformity; biomechanics; lateral interbody fusion; lumbar; rod fracture; synthetic bone model
SN 1547-5646
JC 101223545
PA United States
SA Publisher
RC  / 16 Feb 2022
PE 14 Jan 2022
DI 10.3171/2021.11.SPINE21807
UT MEDLINE:35171839
DA 2022-05-03
ER

PT J
AN 35171837
DT Journal Article
TI Patient-reported outcome measure clustering after surgery for adult symptomatic lumbar scoliosis.
AU Wondra, James P
   Kelly, Michael P
   Yanik, Elizabeth L
   Greenberg, Jacob K
   Smith, Justin S
   Bess, Shay
   Shaffrey, Christopher I
   Lenke, Lawrence G
   Bridwell, Keith
SO Journal of neurosurgery. Spine
PS 1-12
PY 2022
PD 2022 Jan 14 (Epub 2022 Jan 14)
LA English
U1 0
U2 0
AB OBJECTIVE: Adult symptomatic lumbar scoliosis (ASLS) is a widespread and debilitating subset of adult spinal deformity. Although many patients benefit from operative treatment, surgery entails substantial cost and risk for adverse events. Patient-reported outcome measures (PROMs) are patient-centered tools used to evaluate the appropriateness of surgery and to assist in the shared decision-making process. Framing realistic patient expectations should include the possible functional limitation to improvement inherent in surgical intervention, such as multilevel fusion to the sacrum. The authors' objective was to predict postoperative ASLS PROMs by using clustering analysis, generalized longitudinal regression models, percentile analysis, and clinical improvement analysis of preoperative health-related quality-of-life scores for use in surgical counseling.; METHODS: Operative results from the combined ASLS cohorts were examined. PROM score clustering after surgery investigated limits of surgical improvement. Patients were categorized by baseline disability (mild, moderate, moderate to severe, or severe) according to preoperative Scoliosis Research Society (SRS)-22 and Oswestry Disability Index (ODI) scores. Responder analysis for patients achieving improvement meeting the minimum clinically important difference (MCID) and substantial clinical benefit (SCB) standards was performed using both fixed-threshold and patient-specific values (MCID = 30% of remaining scale, SCB = 50%). Best (top 5%), worst (bottom 5%), and median scores were calculated across disability categories.; RESULTS: A total of 171/187 (91%) of patients with ASLS achieved 2-year follow-up. Patients rarely achieved a PROM ceiling for any measure, with 33%-43% of individuals clustering near 4.0 for SRS domains. Patients with severe baseline disability (< 2.0) SRS-pain and SRS-function scores were often left with moderate to severe disability (2.0-2.9), unlike patients with higher (≥ 3.0) initial PROM values. Patients with mild disability according to baseline SRS-function score were unlikely to improve. Crippling baseline ODI disability (> 60) commonly left patients with moderate disability (median ODI = 32). As baseline ODI disability increased, patients were more likely to achieve MCID and SCB (p < 0.001). Compared to fixed threshold values for MCID and SCB, patient-specific values were more sensitive to change for patients with minimal ODI baseline disability (p = 0.008) and less sensitive to change for patients with moderate to severe SRS subscore disability (p = 0.01).; CONCLUSIONS: These findings suggest that ASLS surgeries have a limit to possible improvement, probably due to both baseline disability and the effects of surgery. The most disabled patients often had moderate to severe disability (SRS < 3, ODI > 30) at 2 years, emphasizing the importance of patient counseling and expectation management. 
C1 1Department of Orthopedic Surgery, Washington University School of Medicine, St. Louis, Missouri.; 2Department of Neurological Surgery, University of Virginia Health System, Charlottesville, Virginia.; 3Denver International Spine Center, Denver, Colorado.; 4Department of Neurological Surgery, Duke University, Durham, North Carolina; and.; 5Och Spine Hospital, Columbia University College of Physicians and Surgeons, New York, New York.
SS Index Medicus
ID adult; lumbar; patient-reported outcomes; scoliosis; spine deformity; surgery
SN 1547-5646
JC 101223545
PA United States
SA Publisher
RC  / 16 Feb 2022
PE 14 Jan 2022
DI 10.3171/2021.11.SPINE21949
UT MEDLINE:35171837
DA 2022-05-03
ER

PT J
AN 35171835
DT Journal Article
TI Understanding the role of pelvic obliquity and leg length discrepancy in adult spinal deformity patients with coronal malalignment: unlocking the black box.
AU Zuckerman, Scott L
   Lai, Christopher S
   Shen, Yong
   Cerpa, Meghan
   Lee, Nathan J
   Kerolus, Mena G
   Ha, Alex S
   Buchanan, Ian A
   Leung, Eric
   Lehman, Ronald A
   Lenke, Lawrence G
SO Journal of neurosurgery. Spine
PS 1-9
PY 2022
PD 2022 Jan 14 (Epub 2022 Jan 14)
LA English
U1 0
U2 0
AB OBJECTIVE: This study had 3 objectives: 1) to describe pelvic obliquity (PO) and leg-length discrepancy (LLD) and their relationship with coronal malalignment (CM); 2) to report rates of isolated PO and PO secondary to LLD; and 3) to assess the importance of preoperative PO and LLD in postoperative complications, readmission, reoperation, and patient-reported outcomes.; METHODS: Patients undergoing surgery (≥ 6-level fusions) for adult spinal deformity at a single institution were reviewed. Variables evaluated were as follows: 1) PO, angle between the horizontal plane and a line touching bilateral iliac crests; and 2) LLD, distance from the head to the tibial plafond. Coronal vertical axis (CVA) and sagittal vertical axis measurements were collected, both from C7. The cutoff for CM was CVA > 3 cm. The Oswestry Disability Index (ODI) was collected preoperatively and at 2 years.; RESULTS: Of 242 patients undergoing surgery for adult spinal deformity, 90 (37.0%) had preoperative CM. Patients with preoperative CM had a higher PO (2.8° ± 3.2° vs 2.0° ± 1.7°, p = 0.013), a higher percentage of patients with PO > 3° (35.6% vs 23.5%, p = 0.044), and higher a percentage of patients with LLD > 1 cm (21.1% vs 9.8%, p = 0.014). Whereas preoperative PO was significantly positively correlated with CVA (r = 0.26, p < 0.001) and maximum Cobb angle (r = 0.30, p < 0.001), preoperative LLD was only significantly correlated with CVA (r = 0.14, p = 0.035). A total of 12.2% of patients with CM had significant PO and LLD, defined as follows: PO ≥ 3°; LLD ≥ 1 cm. Postoperatively, preoperative PO was significantly associated with both postoperative CM (OR 1.22, 95% CI 1.05-1.40, p = 0.008) and postoperative CVA (beta = 0.14, 95% CI 0.06-0.22, p < 0.001). A higher preoperative PO was independently associated with postoperative complications after multivariate logistic regression (OR 1.24, 95% CI 1.05-1.45, p = 0.010); however, 2-year ODI scores were not. Preoperative LLD had no significant relationship with postoperative CM, CVA, ODI, or complications.; CONCLUSIONS: A PO ≥ 3° or LLD ≥ 1 cm was seen in 44.1% of patients with preoperative CM and in 23.5% of patients with normal coronal alignment. Preoperative PO was significantly associated with preoperative CVA and maximum Cobb angle, whereas preoperative LLD was only associated with preoperative CVA. The direction of PO and LLD showed no consistent pattern with CVA. Preoperative PO was independently associated with complications but not with 2-year ODI scores. 
C1 1Department of Orthopedic Surgery, Columbia University Medical Center; and.; 2The Och Spine Hospital at NewYork-Presbyterian, New York, New York.
OI Lai, Christopher/0000-0001-9881-9206
SS Index Medicus
ID LLD; PO; adult spinal deformity surgery; coronal malalignment; leg-length discrepancy; pelvic obliquity
SN 1547-5646
JC 101223545
PA United States
SA Publisher
RC  / 16 Feb 2022
PE 14 Jan 2022
DI 10.3171/2021.10.SPINE21800
UT MEDLINE:35171835
DA 2022-05-03
ER

PT J
AN 34995565
DT Journal Article
TI Impact of obesity on complications and surgical outcomes of adult degenerative scoliosis with long-segment spinal fusion.
AU Truong, V T
   Sunna, T
   Al-Shakfa, F
   Mc Graw, M
   Boubez, G
   Shedid, D
   Yuh, S-J
   Wang, Z
SO Neuro-Chirurgie
PY 2022
PD 2022 Jan 04 (Epub 2022 Jan 04)
LA English
U1 0
U2 0
AB INTRODUCTION: The relationship between obesity and outcome of spine surgery has been controversial. The impact of obesity on surgical outcomes of patients undergoing long- segment (6 vertebrae or more) spinal fusion have not been studied. This study was designed to define the influence of obesity on the outcomes of patients undergoing long-segment spinal fusion.; METHODS AND MATERIALS: A retrospective study of patients undergoing long-segment (6 vertebrae or more) spinal fusion was realized. Patients were divided into non-obese group and obese group. Variables such as blood loss, operative time, length of stay, complications, reoperation rates, and clinical outcome were compared between the two groups.; RESULTS: Thirty-four non-obese patients (BMI: 26.43±0.87) and 27 obese ones (BMI: 35.35±1.81) were recruited. Number of fused levels in non-obese group was not significantly different from obese group (9.06±0.57 vertebrae vs 8.85±0.68 vertebrae, P=0.65). There was no significant difference between non-obese group and obese group in the blood loss during surgery (P= 0.12), the operating time (P=0.46) and the length of hospitalization (P=0.64). Similarly, no significant difference was found in surgical complications (P=0.76) and medical complications (P=0.82) between the two groups. The rate of ambulatory improvement is similar between non-obese group and obese group (P=0.64).; CONCLUSION: Our study showed that there was no relationship between obesity and adverse surgical outcomes in ADS surgery with long-segment (6 vertebrae or more) spinal fusion. Copyright © 2022 Elsevier Masson SAS. All rights reserved.
C1 Division of Orthopedics, Centre Hospitalier de l'Universite de Montreal (CHUM), University of Montreal, 1051 Sanguinet Street, Montreal, QC, H2X 3E4 Canada; Department of Neurosurgery, Vinmec Central Park International hospital, Vinmec Healthcare system, Ho Chi Minh city, Vietnam. Electronic address: drtruongtri@gmail.com.; Division of Neurosurgery, Centre Hospitalier de l'Universite de Montreal (CHUM), University of Montreal, Montreal, QC, H2X 3E4 Canada; Division of Neurosurgery, American University of Beirut Medical Center, Cairo Street, Hamra, Beirut, Lebanon.; Division of Orthopedics, Centre Hospitalier de l'Universite de Montreal (CHUM), University of Montreal, 1051 Sanguinet Street, Montreal, QC, H2X 3E4 Canada.; Division of Neurosurgery, Centre Hospitalier de l'Universite de Montreal (CHUM), University of Montreal, Montreal, QC, H2X 3E4 Canada.
OI Truong, Van Tri/0000-0001-7177-8803
SS Index Medicus
ID Body Mass Index; Obesity; Reoperation; Spinal fusion; Treatment outcome
SN 1773-0619
JC 0401057
PA France
SA Publisher
RC  / 12 Feb 2022
PE 04 Jan 2022
DI 10.1016/j.neuchi.2021.12.005
UT MEDLINE:34995565
DA 2022-05-03
ER

PT J
AN 35386240
DT Journal Article; Review
TI Complications of adult spinal deformity surgery: A literature review.
AU Akinturk, Nevhis
   Zileli, Mehmet
   Yaman, Onur
SO Journal of craniovertebral junction & spine
VL 13
IS 1
PS 17-26
PY 2022
PD 2022  (Epub 2022 Mar 09)
LA English
U1 0
U2 0
AB Purpose: Adult spinal deformity incidence increases accordingly as the population ages. Even though surgery is the best option for the treatment, the complications due to surgery are pretty challenging. This study aims to review the complication rates of adult spinal deformity surgery.; Methods: A literature review of the last decade was performed searching for the query "Adult spine deformity and complication." This search yielded 2781 results, where 79 articles were chosen to investigate the complications of adult spinal deformity surgery. In addition, the demographic data, surgical interventions, and complications were extracted from the publications.; Results: A total of 26,207 patients were analyzed, and 9138 complications were found (34.5%). Implant failure, including screw loosening, breakage, distal and proximal junctional kyphosis, were the most common complications. The neurologic complications were about 10.8%, and the infection rate was 3.6%. Cardiac and pulmonary complications were about 4.8%.; Discussion: Age, body mass index, smoking, osteoporosis, and other comorbidities are the significant risk factors affecting adult spinal deformity surgery. Presurgical planning and preoperative risk factor assessment must be done to avoid complications. Furthermore, intra and postoperative complications affect the patients' quality of life and length of stay, and hospital readmissions. Revision surgery also increases the risk of complications.; Conclusion: Good patient evaluation before surgery and careful planning of the surgery are essential in avoiding complications of adult spinal deformity. Copyright: © 2022 Journal of Craniovertebral Junction and Spine.
C1 Department of Neurosurgery, Ege University, Bornova, Izmir, Turkey.; Department of Neurosurgery, Memorial Hospital, Bahcelievler, Istanbul, Turkey.
ID Adult spinal deformity; proximal junctional kyphosis; sagittal balance; spinal infection; spine surgery complications
SN 0974-8237
JC 101536746
PA India
SA PubMed-not-MEDLINE
RC  / 08 Apr 2022
PE 09 Mar 2022
DI 10.4103/jcvjs.jcvjs_159_21
UT MEDLINE:35386240
OA Green Published
DA 2022-05-03
ER

PT J
AN 35027845
DT Journal Article
TI Relationship Between Age-Related Spinopelvic Sagittal Alignment and Low Back Pain in Adults of Population-Based Cohorts: The ROAD Study.
AU Asai, Yoshiki
   Tsutsui, Shunji
   Yoshimura, Noriko
   Hashizume, Hiroshi
   Iidaka, Toshiko
   Horii, Chiaki
   Kawaguchi, Hiroshi
   Nakamura, Kozo
   Tanaka, Sakae
   Yoshida, Munehito
   Yamada, Hiroshi
SO Journal of pain research
VL 15
PS 33-38
PY 2022
PD 2022 
LA English
U1 0
U2 0
AB Purpose: The demand for surgical correction in elderly patients with adult spinal deformity (ASD) has recently increased with the growth of the aging population. Age-related changes in spinopelvic sagittal alignment have been recently reported; thus, sagittal realignment should consider age-related changes. This study aimed to investigate the relationship between age-specific sagittal spinopelvic radiographic parameters and low back pain (LBP) to support the establishment of age-specific realignment targets for patients with ASD.; Materials and Methods: A population-based cohort consisting of 1461 subjects (466 men and 995 women) was used. The participants were divided into five groups based on their age: (1) younger than 50 years, (2) 50-59 years, (3) 60-69 years, (4) 70-79 years, and (5) 80 years and older. Standing lateral whole-spine radiographs were assessed to measure lumbar lordosis (LL), pelvic tilt (PT), pelvic incidence (PI), and sagittal vertical axis (SVA). In addition, all participants were asked if they had LBP or not, using the following question: "Have you experienced LBP on most days during the past month and/or now?".; Results: The crucial parameter associated with LBP was the mismatch between PI and LL (PI-LL). The mean values of all the radiographic parameters increased with age. PI-LL and PT reached 11.5° and 25.6°, respectively, for women without LBP in the super-aged group (age >80 years), which did not lie in the range of optimal values reported in the previous literature.; Conclusion: A new optimal age-related target may be needed for the management of patients with ASD. © 2022 Asai et al.
C1 Department of Orthopedic Surgery, Wakayama Medical University, Wakayama, Japan.; Department of Preventive Medicine for Locomotive Organ Disorders, 22nd Century Medical and Research Center, Faculty of Medicine, The University of Tokyo, Tokyo, Japan.; Department of Orthopedic Surgery, Tokyo Neurological Center, Tokyo, Japan.; Department of Orthopedic Surgery, Towa Hospital, Tokyo, Japan.; Department of Orthopedic Surgery, Faculty of Medicine, The University of Tokyo, Tokyo, Japan.
OI Hashizume, Hiroshi/0000-0002-9064-0284; Tanaka, Sakae/0000-0001-9210-9414
ID adult spinal deformity; low back pain; population-based cohort; spinopelvic sagittal alignment
SN 1178-7090
JC 101540514
PA New Zealand
SA PubMed-not-MEDLINE
RC  / 15 Jan 2022
PE 07 Jan 2022
DI 10.2147/JPR.S339712
UT MEDLINE:35027845
OA gold, Green Published
DA 2022-05-03
ER

PT J
AN 35128309
DT Case Reports
TI Endoscopic decompression of L3 nerve root in a case of adult spinal deformity correction with post-operative neurological deficit: a case report.
AU Bae, Junseok
   Sathe, Ashwin H
   Lee, Sang-Ho
SO AME case reports
VL 6
PS 1
PY 2022
PD 2022 
LA English
U1 0
U2 0
AB Adult spinal deformities (ASD) have a very high incidence of postoperative neurological decline. Spine surgeons all over the world are broadening the indications of endoscopic spine surgery (ESS) with similar/better outcomes to other conventional spine surgeries. In this report we present a case of L3-radiculopathy post ASD correction and its management with ESS. A 78-year-old female operated for ASD presented with backache, and right-side-dominant radiating leg pain. Imaging showed distal junctional failure with left rod fracture between L5-S1 and screw loosening with gross sagittal imbalance. She was treated with L4 pedicle subtraction osteotomy (PSO) with T10-iliac posterior fixation with use of satellite rods at PSO site. Post-operatively she developed left-sided L3 motor deficit. Imaging revealed left L3 root compression by bone fragment near the left L3 pedicle screw-head. We presume that, since the L3 pedicular screw had to be inserted deeper than the other screws to accommodate the satellite-rod, the bone in the area near the screw head (part of either the pedicle or facet) caused compression of the left L3 nerve root. The patient was treated with interlaminar ESS under awake anaesthesia and the compressing bone was drilled out. Post-operatively, patient had rapid relief of the radicular pain and improvement in the left quadriceps (L3) power with no recurrence at 1-year follow-up. Thus, post-operative iatrogenic neurological deficits can be treated successfully using ESS when the exact cause of the deficit is identified and is amenable to endoscopic removal. We could successfully treat a case of left-sided L3-radiculopathy, caused due to protruding bony spur after ASD correction surgery with ESS. 2022 AME Case Reports. All rights reserved.
C1 Department of Neurosurgery, Wooridul Spine Hospital, Seoul, South Korea.
ID Case report; adult spinal deformity (ASD); endoscopic spine surgery (ESS)
SN 2523-1995
JC 101730832
PA China
SA PubMed-not-MEDLINE
RC  / 08 Feb 2022
PE 25 Jan 2022
DI 10.21037/acr-21-58
UT MEDLINE:35128309
OA Green Published, gold
DA 2022-05-03
ER

PT J
AN 34740820
DT Journal Article
TI Effect of overcorrection on proximal junctional kyphosis in adult spinal deformity: analysis by age-adjusted ideal sagittal alignment.
AU Byun, Chan Woong
   Cho, Jae Hwan
   Lee, Choon Sung
   Lee, Dong-Ho
   Hwang, Chang Ju
SO The spine journal : official journal of the North American Spine Society
VL 22
IS 4
PS 635-645
PY 2022
PD 2022 04 (Epub 2021 Nov 02)
LA English
U1 2
U2 2
AB BACKGROUND CONTEXT: The effect of the degree of lumbar lordosis (LL) correction on proximal junctional kyphosis (PJK) has not been analyzed in context of the age-adjusted sagittal alignment goal.; PURPOSE: To determine the effect of sagittal correction on the incidence of PJK after an age-adjusted analysis in patients with adult spinal deformity (ASD).; STUDY DESIGN/SETTING: Retrospective comparative study.; PATIENT SAMPLE: Seventy-eight ASD patients who underwent deformity correction.; OUTCOME MEASURES: Visual analog scale (VAS), Oswestry Disability Index (ODI), and imaging.; METHODS: This study included 78 ASD patients who underwent deformity correction and were followed-up more than 2 years. Patients were grouped according to the degree of LL correction relative to pelvic incidence (PI) by adjusting for age using the following formula: (age-adjusted ideal PI - LL) - (postoperative PI - LL). These were group U (undercorrection; <-10˚, N=15), group I (ideal correction; -10˚-10˚, N=34), and group O (over correction, >10˚, N=29). Various clinical and radiological parameters were compared among groups. The risk factors for PJK were also evaluated.; RESULTS: The overall incidence of PJK was 32.1% (25/78), with significantly higher PJK rate in group O (48.3%) compared with groups U (13.3%) and I (26.5%) (p=.041). The degree of postoperative LL correction relative to the PI by adjusting for age was a risk factor for the development of PJK (11.4° for PJK vs. 0.2° for non-PJK, p=.033). In addition, 2-year postoperative VAS (7.0 vs. 3.4, p<.001) and ODI (28.9 vs. 24.8, p=.040) scores were significantly higher in the PJK group than in the non-PJK group. A small PI (PI < 45°) was associated with a tendency of overcorrection (73.3%, P < 0.001) and thereby with the high incidence of PJK (53.3%, p=.005).; CONCLUSIONS: Overcorrection of LL relative to PI considering age-adjusted ideal sagittal alignment tends to increase the incidence of PJK. The incidence of PJK is expected to be high in patients with low PI (<45°) because of the tendency of overcorrection. To reduce the risk of PJK, surgeons should take age-adjusted parameters into account and exercise caution not to overcorrect patients with low PI, since this can result in suboptimal clinical outcomes. Copyright © 2021 Elsevier Inc. All rights reserved.
C1 Department of Orthopedic Surgery, Asan Medical Center, University of Ulsan College of Medicine, Seoul, Republic of Korea.; Department of Orthopedic Surgery, Asan Medical Center, University of Ulsan College of Medicine, Seoul, Republic of Korea. Electronic address: spinecjh@gmail.com.
RI Cho, Jae Hwan/D-6853-2015
OI Cho, Jae Hwan/0000-0002-1178-9778
MH Adult. Animals. Humans. *Kyphosis / complications; diagnostic imaging; surgery. *Lordosis / diagnostic imaging; etiology; surgery. Lumbar Vertebrae / diagnostic imaging; surgery. Postoperative Complications / epidemiology; etiology. Retrospective Studies. *Spinal Fusion / adverse effects; methods. Visual Analog Scale
SS Index Medicus
ID Adult spinal deformity; Age; Proximal junctional kyphosis; Sagittal alignment
SC Orthopedics; Anatomy & Morphology; Surgery (由 Clarivate Analytics 提供)
SN 1878-1632
JC 101130732
PA United States
SA MEDLINE
RC  / 29 Mar 2022 / 29 Mar 2022
PE 02 Nov 2021
DI 10.1016/j.spinee.2021.10.019
UT MEDLINE:34740820
DA 2022-05-03
ER

PT J
AN 35186149
DT Case Reports
TI Improvement of quality of life by conservative management of thoracic scoliosis at 172°: a case report.
AU Chu, Eric Chun-Pu
SO Journal of medicine and life
VL 15
IS 1
PS 144-148
PY 2022
PD 2022 Jan
LA English
U1 0
U2 0
AB Adult scoliosis is a sideways curvature of the spine causing bilateral lower back pain and paresthesia of the lower limbs. Conservative treatment for scoliosis is primarily performed for youth, but scoliosis can be deteriorating as the patient ages. Rare, severe scoliosis with a Cobb angle over 40 degrees with respiratory difficulties leaves open surgery as the only option. However, surgical treatments often suffer from various complications. This case report presents an elderly woman with severe scoliosis at a Cobb angle of 172°. The patient showed no respiratory difficulties. As the patient refused to receive surgical treatment, conservative care was performed. A series of treatments showed positive outcomes to improve the quality of the patient's life. Extremely severe scoliosis with a 172° Cobb angle has never been reported in the geriatric population. Our case supports the efficiency of conservative management for such severe scoliosis. ©2022 JOURNAL of MEDICINE and LIFE.
C1 New York Chiropractic and Physiotherapy Centre, Hong Kong, China.
OI Eric Chu, zhu jun pu/0000-0002-0893-556X
MH Adolescent. Adult. Aged. *Conservative Treatment. Female. Humans. Quality of Life. *Scoliosis / diagnostic imaging; surgery. Spine. Treatment Outcome
SS Index Medicus
ID DEXA - dual-energy x-ray absorptiometry; MRI - magnetic resonance imaging; NPS - numeric pain scale; NSAIDs - non-steroidal anti-inflammatory drugs; QoL - quality of life; RB - retinoblastoma gene; WHOQOL - World Health Organization Quality of Life; chiropractic; pRB - retinoblastoma protein; retinoblastoma; spinal manipulation; thoracic scoliosis
SC Pediatrics; Geriatrics & Gerontology; Orthopedics; Anatomy & Morphology (由 Clarivate Analytics 提供)
SN 1844-3117
JC 101477617
PA Romania
SA MEDLINE
RC  / 22 Feb 2022 / 09 Mar 2022
DI 10.25122/jml-2021-0332
UT MEDLINE:35186149
DA 2022-05-03
ER

PT J
AN 34862555
DT Journal Article
TI Artificial Intelligence in Adult Spinal Deformity.
AU Kamalapathy, Pramod N
   Karhade, Aditya V
   Tobert, Daniel
   Schwab, Joseph H
SO Acta neurochirurgica. Supplement
VL 134
PS 313-318
PY 2022
PD 2022 
LA English
U1 4
U2 4
AB Artificial Intelligence is gaining traction in medicine for its ease of use and advancements in technology. This study evaluates the current literature on the use of artificial intelligence in adult spinal deformity. © 2022. The Author(s), under exclusive license to Springer Nature Switzerland AG.
C1 Department of Orthopedic Surgery, Orthopedic Spine Center and Orthopedic Oncology Service, Massachusetts General Hospital, Boston, MA, USA.; Department of Orthopedic Surgery, Orthopedic Spine Center and Orthopedic Oncology Service, Massachusetts General Hospital, Boston, MA, USA. jhschwab@mgh.harvard.edu.
MH *Artificial Intelligence. *Machine Learning. Technology
SS Index Medicus
ID ASD; Adult spinal deformity; Artificial intelligence; Machine learning
SC Computer Science (由 Clarivate Analytics 提供)
SN 0065-1419
JC 100962752
PA Austria
SA MEDLINE
RC  / 07 Dec 2021 / 14 Dec 2021
DI 10.1007/978-3-030-85292-4_35
UT MEDLINE:34862555
DA 2022-05-03
ER

PT J
AN 34982890
DT Journal Article; Comment
TI Commentary: Lateral Thoracolumbar Listhesis as an Independent Predictor of Disability in Adult Scoliosis Patients: Multivariable Assessment Before and After Surgical Realignment.
AU Kidwell, Reilly L
   Tan, Lee A
SO Neurosurgery
VL 90
IS 1
PS e17-e18
PY 2022
PD 2022 01 01
LA English
U1 0
U2 0
C1 UCSD School of Medicine, San Diego, California, USA.; Department of Neurological Surgery, UCSF Medical Center, San Francisco, California, USA.
MH Adult. Humans. Lumbar Vertebrae / surgery. *Scoliosis / surgery. Thoracic Vertebrae / surgery
SS Index Medicus
SC Anatomy & Morphology; Orthopedics (由 Clarivate Analytics 提供)
SN 1524-4040
JC 7802914
PA United States
SA MEDLINE
RC  / 23 Mar 2022 / 23 Mar 2022
NO 注释: Neurosurgery. 2021 Nov 18;89(6):1080-1086 / PMID: 34510202.  
DI 10.1227/NEU.0000000000001762
UT MEDLINE:34982890
DA 2022-05-03
ER

PT J
AN 34954950
DT Journal Article
TI [Role of crenel lateral lumbar interbody fusion in the precise selection of fusion level in posterior correction for adult degenerative scoliosis].
AU Li, H
   Xu, Z K
   Chen, Q X
   Li, F C
SO Zhonghua wai ke za zhi [Chinese journal of surgery]
VL 60
IS 1
PS 69-78
PY 2022
PD 2022 Jan 01
LA Chinese
U1 1
U2 1
AB Objective: To investigate the role of minimally invasive crenel lateral lumbar interbody fusion (CLIF) in the decision of fusion level in posterior correction for severe adult degenerative scoliosis. Methods: This is a prospective study.Patients with level Ⅴ and Ⅵ of Lenke-Silva classification who were treated at Department of Orthopedics,the Second Affiliated Hospital, School of Medicine, Zhejiang University from June 2016 to March 2019 were included.First,the enrolled patients completed the preoperative clinical and imaging examination,the Lenke-Silva classification was evaluated,the surgical segments in first-stage CLIF was determined and the fusion segments required for single-stage posterior correction was predicted.After the first-stage CLIF,patients received reassessment of Lenke-Silva classification and global coronal and sagittal balance.Patients were divided into two groups:the effective group (level of Lenke-Silva classification decreased) and the ineffective group (level of Lenke-Silva classification unchanged).Second-stage posterior surgery was performed based on the results of reassessments.The fusion segment,Cobb angle,parameters of global coronal and sagittal plane,visual analogue pain score (VAS) and Oswestry disability index (ODI) were compared between the two groups preoperatively,after first-stage CLIF,second-stage posterior fixation and at the final follow-up.The potential factors associated with the decrease of the level of Lenke-Silva classification were recorded and compared between the two groups.Independent sample t test,repeated measure analysis of variance,rank sum test,chi2 test or Fisher exact method were used to compare the difference among groups. Results: Fifty-four patients were enrolled,including 8 males and 46 females,aged (68.8±5.8) years (range:56 to 77 years).Preoperatively,26 patients were classified as level Ⅴ by Lenke-Silva classification,28 cases were grade Ⅵ.CLIF was performed in 194 segments,with 114 segments(58.8%) receiving anterior column realignment (ACR) and 15 segments(7.7%) using hyperlordotic cages.After first-stage CLIF,22 patients with level Ⅴ and 10 patients with Ⅵ of Lenke-Silva classification decreased and were classified into effective group.The level of the remaining 4 patients with level Ⅴ and 18 patients with grade Ⅵ unchanged and were classified into ineffective group.Preoperatively,the apical vertebrae was below L1 in all 32 patients of effective group and 18 (81.8%,18/22) patients of ineffective group.The difference was statistically significant (P=0.023).There were 7 (31.8%,7/22) patients had continuous osteophyte in front of the intervertebral space in ineffective group,while none patient had continuous osteophyte in front of the intervertebral space in effective group,and the difference was statistically significant (P=0.001).In first-stage CLIF,more intraoperative ACR(71.2% vs.39.5%,chi=20.660,P<0.01)and hyperlordotic cage (12.7% vs.0,P=0.001) were used in the effective group,while there was less severe cage subsidence after the operation (5.9% vs.15.8%,chi=4.793,P=0.029) in effective group.After first-stage CLIF,there was no difference in the Cobb angle between the two groups.While,lumbar lordosis (LL) in effective group (34.0±8.3)° was greater than that of the ineffective group (25.5±9.7)° (t=3.478,P=0.001),and the difference between the pelvic incidence (PI) and LL in effective group (15.7±4.6)°was significantly smaller than ineffective group(20.0±10.8)° (t=-2.129,P=0.038).The posterior fusion levels was less,the rate of fusion to thoracic spine region and the actual fusion segment was less than that of single-stage posterior correction in effective group (all P<0.01).All patients were follow-up for 24 to 45 months.There was no significant difference in radiological and clinical results between the two groups after first-,second-stage surgery and at the final follow-up (all P>0.05). Conclusions: First-stage CLIF decreased the Lenke-Silva classification of some patients with severe degenerative scoliosis.Combined with the reassessment of Lenke-Silva classification and global coronal and sagittal plane,it helps to accurately determine the fusion segment.Decrease of Lenke-Silva classification is associated with the preoperative level of apical vertebrae,continuous osteophytes in front of the intervertebral space,intraoperative use of ACR and hyperlordotic cage and the degree of cage subsidence postoperatively. 
A2 目的： 探讨微创猫眼侧方腰椎融合术（CLIF）对重度成人退变性脊柱侧凸后路矫正融合节段选择的影响。 方法：
   本研究为前瞻性研究。纳入2016年6月至2019年3月浙江大学医学院附属第二医院骨科中心脊柱外科收治的Lenke-Silva分级为Ⅴ级和Ⅵ级的重
   度成人退变性脊柱侧凸患者。入组患者首先完成术前临床和影像学检查，评估Lenke-Silva分级，确定Ⅰ期CLIF手术节段，同时预判如行单纯后路矫
   形需融合节段数；Ⅰ期术后再次评估Lenke-Silva分级，将患者分为有效组（Lenke-Silva分级降低）和无效组（Lenke-Silva分
   级不变），根据二次评估的结果制定Ⅱ期后路手术方式。比较两组患者实际融合节段与预计行单纯后路矫形需融合节段的差值、分期手术前后及末次随访时侧凸Co
   bb角、冠状面与矢状面影像学参数、疼痛视觉模拟评分（VAS）和Oswestry功能障碍指数（ODI），分析Lenke-Silva分级降低的影响因
   素。组间比较采用独立样本t检验、重复测量方差分析、秩和检验、chi检验或Fisher确切概率法。 结果：
   共54例患者纳入本研究。男性8例，女性46例，年龄（68.8±5.8）岁（范围：56~77岁），术前Lenke-Silva分级：Ⅴ级26例，Ⅵ级
   28例。行Ⅰ期CLIF
   194个节段，其中114个节段（58.8%）行前柱松解重建术（ACR），15个节段（7.7%）：使用大角度融合器。Ⅰ期术后，32例患者（22例Ⅴ
   级、10例Ⅵ级）Lenke-Silva分级降低，纳入有效组；22例患者（4例Ⅴ级、18例Ⅵ级）Lenke-Silva分级无变化，纳入无效组。有效
   组中32例患者术前侧凸顶椎位置均在L1以下，无效组中18例（81.8%，18/22）患者术前侧凸顶椎位置在L1以下，差异有统计学意义（P=0.0
   23）；有效组患者椎间隙前方均无连续性骨赘，无效组中7例椎间隙前方有连续性骨赘（31.8%，7/22），差异有统计学意义（P=0.001）。有效
   组患者Ⅰ期术中行ACR（71.2%比39.5%，chi=20.660，P<0.01）和使用大角度融合器的节段更多（12.7%比0，P=0.001
   ），而术后严重融合器下沉节段较少（5.9%比15.8%，chi=4.793，P=0.029）。Ⅰ期术后，两组患者腰椎Cobb角无差异，有效组腰椎
   前凸角为（34.0±8.3）°，大于无效组的（25.5±9.7）°（t=3.478，P=0.001），而骨盆投射角与腰椎前凸角之差为（15.7±
   4.6）°，小于无效组的（20.0±10.8）°（t=-2.129，P=0.038）。有效组与无效组患者相比，Ⅱ期手术融合节段更少、上端固定椎终
   止于胸椎例数更少，实际融合节段较预判行单纯后路矫形所需融合节段减少更多（P值均<0.01）。所有患者均获得随访，随访时间24~45个月，两组患者
   Ⅰ期、Ⅱ期术后和末次随访时的影像学结果和临床效果的差异无统计学意义（P值均>0.05）。 结论：
   Ⅰ期CLIF能降低部分严重退变性脊柱侧凸患者的Lenke-Silva分级，Ⅰ期CLIF术后Lenke-Silva分级降低可能与术前顶椎位置、椎间
   隙前方连续性骨赘，术中使用ACR和大角度融合器，以及术后融合器下沉程度等因素相关。Ⅱ期术前进行脊柱力线再评估，有助于融合节段的准确选择，减少手术
   创伤。.
C1 Department of Orthopedics,the Second Affiliated Hospital,School of Medicine,Zhejiang University,Hangzhou 310009,China.
MH Adult. Aged. Animals. Female. Humans. Lumbar Vertebrae / surgery. Male. Middle Aged. Prospective Studies. Retrospective Studies. *Scoliosis / surgery. *Spinal Fusion. Treatment Outcome
SS Index Medicus
SC Geriatrics & Gerontology; Anatomy & Morphology; Orthopedics; Surgery (由 Clarivate Analytics 提供)
SN 0529-5815
JC 0153611
PA China
GI 81501908 / National Natural Science Foundation of ChinaNational Natural Science Foundation of China (NSFC). WKJ-ZJ1903 / National Health Commission Scientific Research Foundation. LY19H060005 / Natural Science Foundation of Zhejiang ProvinceNatural Science Foundation of Zhejiang Province
SA MEDLINE
RC  / 16 Feb 2022 / 16 Feb 2022
DI 10.3760/cma.j.cn112139-20210331-00149
UT MEDLINE:34954950
DA 2022-05-03
ER

PT J
AN 35310171
DT Journal Article
TI Spinal-pelvic sagittal parameters in patients with gluteal muscle contracture: an imaging study.
AU Liu, Jiyi
   Huang, Pengzhou
   Jiang, Guanwei
   Gao, Liang
   Zhang, Mengdi
   Dong, Xueping
   Zhang, Wentao
   Zhang, Xintao
SO PeerJ
VL 10
PS e13093
PY 2022
PD 2022 
LA English
U1 0
U2 0
AB Background: Gluteal muscle contracture (GMC) may cause abnormal spinal alignment as well as hip and pelvic deformities. The spine-pelvis alignment of GMC patients is unclear. This study aimed to describe the spine-pelvis sagittal alignment in patients with GMC and to explore the impact of GMC on the pathogenesis of low back pain (LBP).; Methods: Radiological analysis was performed in 100 patients with GMC and 100 asymptomatic volunteers who acted as the control group. Sagittal parameters were measured by two independent raters and their averages were presented on lateral radiographs of the whole spine, including pelvic incidence (PI), sagittal vertical axis (SVA), pelvic tilt (PT), lumbar lordosis (LL), sacral slope (SS), thoracic kyphosis (TK), and the relationship between PI and LL (expressed as PI-LL). All cases were categorized into one of three classes based on the apex position of lumbar lordosis and were further divided into three groups by the PI value. The GMC and control parameters were compared and the correlations between the parameters in the GMC group were analysed.; Results: The PI value of the GMC group was significantly less than that of the control group (42.38 ± 10.90° vs 45.68 ± 7.49°, P < 0.05). There was no difference found between the key parameters (SVA, PT, and PI-LL), which correlated with outcomes in adult deformity. No differences of SS were found between the two groups (P > 0.05). The GMC group showed lower average LL (42.77 ± 10.97° vs 46.41 ± 9.07°) and TK (17.34 ± 9.50° vs 20.45 ± 8.02°) compared with the control group (P < 0.05). LL was correlated with PI, SS, PT, TK (P < 0.01) and SVA (P < 0.05). TK and SVA were not correlated with any parameters except LL and pairwise correlations were found among PI, SS, and PT. There were no differences found between the distributions of the lumbar lordosis apex of GMC and the control but the range of SS in apex groups 3 and 4 did differ. GMC patients had the most small-PI value (44%) while approximately 64% of asymptomatic individuals had a normal PI. Interobserver variability was sufficient for all parameters calculated by the intraclass correlation coefficient (ICC).; Conclusions: Gluteal muscle contracture causes a low PI which may contribute to low back pain. Patients with GMC present the same global sagittal spinal-pelvic balance as asymptomatic individuals due to a compensatory mechanism through excessive flat lumbar and thoracic curves. Future studies on the relationship between spinal-pelvic sagittal and coronal alignment and low back pain are needed to understand the mechanical forces involved in the onset of GMC. © 2022 Liu et al.
C1 Shantou University, Shantou, China.; Peking University Shenzhen Hospital, Shenzhen, China.; Center of Experimental Orthopaedics, Saarland University Medical Center, Homburg/saar, Germany.; Sino Euro Orthopaedics Network (SEON), Berlin, Germany.
ID Gluteal muscle contracture; Imaging; Pelvis; Spinal-pelvic; Spine
SN 2167-8359
JC 101603425
PA United States
SA PubMed-not-MEDLINE
RC  / 22 Mar 2022
PE 15 Mar 2022
DI 10.7717/peerj.13093
UT MEDLINE:35310171
OA gold, Green Published
DA 2022-05-03
ER

PT J
AN 35371570
DT Journal Article
TI Proximal Junction Kyphosis in Adult Scoliosis: Best Postoperative Radiological Predictors-A Retrospective Cohort Study.
AU Manini, Daudi R
   Zhang, Hong-Qi
   Gao, Qile
   Liu, Shao-Hua
   YuXiang, Wang
   Du, YuXuan
SO Advances in orthopedics
VL 2022
PS 9814416
PY 2022
PD 2022 
LA English
U1 0
U2 0
AB Background: Proximal junction kyphosis (PJK) is the postsurgical radiographic event seen in the surgical plane after the fusion of a spinal deformity. Unfavorable health outcomes have been reported in symptomatic PJK patients compared to non-PJK patients.; Methods: The data for adult scoliosis patients who underwent curve correction were extracted from the hospital database. Pelvic and spinal parameters were measured and calculated to compare four predictive formulae for occurrences of PJK. Formula 1. Restoration of hypothetical values of lumbar lordosis (LL) and thoracic kyphosis (TK) according to pelvic incidence (PI). Formula 2. Evaluation of global sagittal alignment. Formula 3. Restoration of the apex of LL to its hypothetical position according to the spine shape. Formula 4. Evaluation of positive-sum and negative-sum of (LL+TK).; Results: A total number of cases were 52. There were 14 cases of PJK. The incidence of PJK was 26.9%, and the mean age for PJK cases was 63.2±5.2. The excellent predictor for occurrences of PJK was formula 3. Postsurgical sagittal apexes of lumbar lordosis were located in their hypothetical position in 24 cases, and 12.5% of these cases developed PJK. While sagittal apexes were not located in their hypothetical position in 28 patients, PJK occurred in 39.3% of them (P=0.03, OR: 4.53, (95% CI: 1.09-18.9)). The second good predictor for occurrences of PJK was formula 2 (GSA >45° versus GSA <45° OR=2.5, (95% CI: 0.67-9.38), P=0.17). The other two formulae (1 and 4) were not good predictors for occurrences of PJK.; Conclusion: Among the four proposed formulae for predicting occurrences of PJK, the position of the sagittal apex of lumbar lordosis is an excellent predictor of the development of PJK, followed by GSA. Hypothetical values of LL and TK, and positive or negative-sum of (LL+TK), are weak predictors for occurrences of PJK. Copyright © 2022 Daudi R. Manini et al.
C1 Department of Spine Surgery, Xiangya Hospital of Central South University, Changsha 410008, Hunan, China.; Department of Orthopedic Surgery, Mwananyamala Regional Referral Hospital, P.O. Box 61665, Dar-es-Salaam, Tanzania.
SN 2090-3464
JC 101565129
PA Egypt
SA PubMed-not-MEDLINE
RC  / 05 Apr 2022
PE 23 Mar 2022
DI 10.1155/2022/9814416
UT MEDLINE:35371570
OA Green Submitted, gold, Green Published
DA 2022-05-03
ER

PT J
AN 34982882
DT Journal Article; Research Support, Non-U.S. Gov't
TI Examination of the Economic Burden of Frailty in Patients With Adult Spinal Deformity Undergoing Surgical Intervention.
AU Passias, Peter G
   Ahmad, Waleed
   Kummer, Nicholas
   Lafage, Renaud
   Lafage, Virginie
   Kebaish, Khaled
   Daniels, Alan
   Klineberg, Eric
   Soroceanu, Alex
   Gum, Jeffrey
   Line, Breton
   Hart, Robert
   Burton, Douglas
   Eastlack, Robert
   Jain, Amit
   Smith, Justin S
   Ames, Christopher P
   Shaffrey, Christopher
   Schwab, Frank
   Hostin, Richard
   Bess, Shay
CA International Spine Study Group
SO Neurosurgery
VL 90
IS 1
PS 148-153
PY 2022
PD 2022 01 01
LA English
U1 0
U2 0
AB BACKGROUND: With increasing interest in cost optimization, costs of adult spinal deformity (ASD) surgery intersections with frailty merit investigation.; OBJECTIVE: To investigate costs associated with ASD and frailty.; METHODS: Patients with ASD (scoliosis ≥20°, sagittal vertical axis [SVA] ≥5 cm, pelvic tilt ≥ 25°, or thoracic kyphosis ≥ 60°) with baseline and 2-yr radiographic data were included. Patients were severely frail (SF), frail (F), or not frail (NF). Utility data were converted from Oswestry Disability Index to Short-Form Six-Dimension. Quality-adjusted life years (QALYs) used 3% rate for decline to life expectancy. Costs were calculated using PearlDiver. Loss of work costs were based on SRS-22rQ9 and US Bureau of Labor Statistics. Accounting for complications, length of stay, revisions, and death, cost per QALY at 2 yr and life expectancy were calculated.; RESULTS: Five hundred ninety-two patients with ASD were included (59.8 ± 14.0 yr, 80% F, body mass index: 27.7 ± 6.0 kg/m2, Adult Spinal Deformity-Frailty Index: 3.3 ± 1.6, and Charlson Comorbidity Index: 1.8 ± 1.7). The average blood loss was 1569.3 mL, and the operative time was 376.6 min, with 63% undergoing osteotomy and 54% decompression. 69.3% had a posterior-only approach, 30% combined, and 0.7% anterior-only. 4.7% were SF, 22.3% F, and 73.0% NF. At baseline, 104 were unemployed losing $971.38 weekly. After 1 yr, 62 remained unemployed losing $50508.64 yearly. With propensity score matching for baseline SVA, cost of ASD surgery at 2 yr for F/SF was greater than that for NF ($81347 vs $69722). Cost per QALY was higher for F/SF at 2 yr than that for NF ($436473 vs $430437). At life expectancy, cost per QALY differences became comparable ($58965 vs $58149).; CONCLUSION: Despite greater initial cost, F and SF patients show greater improvement. Cost per QALY for NF and F patients becomes similar at life expectancy. Copyright © Congress of Neurological Surgeons 2021. All rights reserved.
C1 Department of Orthopedic Surgery, NYU Langone Orthopedic Hospital, New York Spine Institute, New York, New York, USA.; Department of Neurologic Surgery, NYU Langone Orthopedic Hospital, New York Spine Institute, New York, New York, USA.; Department of Orthopedics, Hospital for Special Surgery, New York, New York, USA.; Department of Orthopaedics, Lenox Hill Hospital, Northwell Health, New York, NY, USA.; Department of Orthopedics, Warren Alpert Medical School, Brown University, Providence, Rhode Island, USA.; Department of Orthopaedic Surgery, University of California, Davis, Davis, California, USA.; Department of Orthopedics, University of Calgary, Calgary, Canada.; Department of Spine Surgery, Denver International Spine Clinic, Presbyterian St. Luke's/Rocky Mountain Hospital for Children, Denver, Colorado, USA.; Department of Orthopaedic Surgery, Swedish Neuroscience Institute, Seattle, Washington, USA.; Department of Orthopaedic Surgery, University of Kansas Medical Center, Kansas City, Kansas, USA.; Division of Orthopaedic Surgery, Scripps Clinic, La Jolla, California, USA.; Department of Neurologic Surgery, Johns Hopkins Medical Center, Baltimore, Maryland, USA.; Norton Leatherman Spine Center, Louisville, Kentucky, USA.; Department of Neurosurgery, Duke University Medical Center, Durham, North Carolina, USA.; Department Orthopaedic Surgery, Duke University Medical Center, Durham, North Carolina, USA.; Department of Orthopaedic Surgery, Baylor Scoliosis Center, Dallas, Texas, USA.
MH Adult. Financial Stress. *Frailty / surgery. Humans. *Kyphosis / surgery. Quality of Life. Retrospective Studies
SS Index Medicus
SC Orthopedics (由 Clarivate Analytics 提供)
SN 1524-4040
JC 7802914
PA United States
SA MEDLINE
RC  / 23 Mar 2022 / 23 Mar 2022
NO 注释: Neurosurgery. 2022 Jan 1;90(1):e9-e10 / PMID: 34982886.  
DI 10.1227/NEU.0000000000001756
UT MEDLINE:34982882
DA 2022-05-03
ER

PT J
AN 34982886
DT Journal Article; Comment
TI Commentary: Examination of the Economic Burden of Frailty in Patients With Adult Spinal Deformity Undergoing Surgical Intervention.
AU Patel, Mohit
   Kasliwal, Manish K
SO Neurosurgery
VL 90
IS 1
PS e9-e10
PY 2022
PD 2022 01 01
LA English
U1 0
U2 0
C1 Department of Neurological Surgery, University Hospitals Cleveland Medical Center, Cleveland, Ohio, USA.
MH Adult. Financial Stress. *Frailty / diagnosis. Humans. Postoperative Complications. Retrospective Studies
SS Index Medicus
SC Surgery (由 Clarivate Analytics 提供)
SN 1524-4040
JC 7802914
PA United States
SA MEDLINE
RC  / 23 Mar 2022 / 23 Mar 2022
NO 注释: Neurosurgery. 2022 Jan 1;90(1):148-153 / PMID: 34982882.  
DI 10.1227/NEU.0000000000001757
UT MEDLINE:34982886
DA 2022-05-03
ER

PT J
AN 34039893
DT Journal Article
TI Optimal Anchor at the Uppermost Instrumented Vertebra in Long Fusion From the Pelvis to the Lower Thoracic Spine in Elderly Patients With Degenerative Spinal Deformity: Hook Versus Pedicle Screw.
AU Tsutsui, Shunji
   Hashizume, Hiroshi
   Yukawa, Yasutsugu
   Minamide, Akihito
   Nakagawa, Yukihiro
   Iwasaki, Hiroshi
   Takami, Masanari
   Yamada, Hiroshi
SO Clinical spine surgery
VL 35
IS 1
PS E280-E284
PY 2022
PD 2022 02 01
LA English
U1 0
U2 0
AB STUDY DESIGN: This was a retrospective cohort study.; OBJECTIVE: The objective of this study was to compare pedicle screws (PSs) and transverse process hooks (TPHs) as anchors at the uppermost instrumented vertebra (UIV) in the lower thoracic spine in elderly patients with adult spinal deformity.; SUMMARY OF BACKGROUND DATA: Less-rigid fixation using hooks at the UIV are thought to best prevent proximal junctional kyphosis (PJK) in long spinal fusion surgery. Although adult spinal deformity is commonly treated via spinal fusion from the pelvis to the lower thoracic spine, few studies have focused on UIV anchors in the lower thoracic spine.; MATERIALS AND METHODS: We retrospectively reviewed 53 patients aged 65 years and above who underwent spinal fusion from the pelvis to T9 or T10, with a minimum follow-up of 1 year. Radiographic outcomes including the incidence of PJK and implant failure were compared between 28 patients with TPHs and 25 patients PSs at the UIV.; RESULTS: The TPH and PS groups had similar radiographic values for pelvic incidence-lumbar lordosis (preoperative: 42.8 vs. 49.0 degrees, postoperative: 9.9 vs. 7.3 degrees) and the sagittal vertical axis (preoperative: 109.3 vs. 106.8mm; postoperative: 21.9 vs. 11.2mm). However, the incidence of PJK was significantly higher in the TPH group (35.7%) than that in the PS group (8.0%) at the 1-year follow-up (P=0.012). PJK in the TPH group was associated with UIV or UIV±1 fracture accompanied by posterior dislodgement of the TPH.; CONCLUSION: Rigid fixation using PSs at the UIV in the lower thoracic spine produced better radiographic outcomes than did TPHs in elderly patients undergoing spinopelvic fusion.; LEVEL OF EVIDENCE: Level III. Copyright © 2021 Wolters Kluwer Health, Inc. All rights reserved.
C1 Department of Orthopedic Surgery, Wakayama Medical University, Wakayama, Wakayama Prefecture, Japan.
MH Adult. Aged. Humans. Lumbar Vertebrae / diagnostic imaging; surgery. *Pedicle Screws. Pelvis / surgery. Postoperative Complications. Retrospective Studies. *Spinal Fusion. Thoracic Vertebrae / diagnostic imaging; surgery
SS Index Medicus
SC Geriatrics & Gerontology; Anatomy & Morphology; Surgery; Orthopedics (由 Clarivate Analytics 提供)
SN 2380-0194
JC 101675083
PA United States
SA MEDLINE
RC  / 29 Mar 2022 / 29 Mar 2022
DI 10.1097/BSD.0000000000001204
UT MEDLINE:34039893
DA 2022-05-03
ER

PT J
AN 33443943
DT Journal Article
TI Risk Factors for Revision Surgery After Primary Adult Thoracolumbar Deformity Surgery.
AU Varshneya, Kunal
   Stienen, Martin N
   Medress, Zachary A
   Fatemi, Parastou
   Pendharkar, Arjun V
   Ratliff, John K
   Veeravagu, Anand
SO Clinical spine surgery
VL 35
IS 1
PS E94-E98
PY 2022
PD 2022 02 01
LA English
U1 0
U2 0
AB STUDY DESIGN: This is a retrospective cohort study.; OBJECTIVE: The aim was to identify the risk factors for revision surgery within 2 years of patients undergoing primary adult spinal deformity (ASD) surgery.; SUMMARY OF BACKGROUND DATA: Previous literature reports estimate 20% of patients undergoing thoracolumbar ASD correction undergo reoperation within 2 years. There is limited published data regarding specific risk factors for reoperation in ASD surgery in the short term and long term.; METHODS: The authors queried the MarketScan database in order to identify patients who were diagnosed with a spinal deformity and underwent ASD surgery from 2007 to 2015. Patient-level factors and revision risk were investigated during 2 years after primary ASD surgery. Patients under the age of 18 years and those with any prior history of trauma or tumor were excluded from this study.; RESULTS: A total 7422 patients underwent ASD surgery during 2007-2015 in the data set. Revision rates were 13.1% at 90 days, 14.5% at 6 months, 16.7% at 1 year, and 19.3% at 2 years. In multivariate multiple logistic regression analysis, obesity [adjusted odds ratio (OR): 1.58, P<0.001] and tobacco use (adjusted OR: 1.38, P=0.0011) were associated with increased odds of reoperation within 2 years. Patients with a combined anterior-posterior approach had lower odds of reoperation compared with those with posterior only approach (adjusted OR: 0.66, P=0.0117).; CONCLUSIONS: Obesity and tobacco are associated with increased odds of revision surgery within 2 years of index ASD surgery. Male sex and combined surgical approach are associated with decreased odds of revision surgery. Copyright © 2021 Wolters Kluwer Health, Inc. All rights reserved.
C1 Neurosurgery AI Laboratory and Department of Neurosurgery, Stanford University School of Medicine, Stanford, CA.; Department of Neurosurgery, University Hospital Zurich and Clinical Neuroscience Center, University of Zurich, Zurich, Switzerland.
MH Adolescent. Adult. Humans. Male. Postoperative Complications / etiology; surgery. Reoperation. Retrospective Studies. Risk Factors. *Spinal Fusion / adverse effects
SS Index Medicus
SC Pediatrics; Surgery; Orthopedics (由 Clarivate Analytics 提供)
SN 2380-0194
JC 101675083
PA United States
SA MEDLINE
RC  / 29 Mar 2022 / 29 Mar 2022
DI 10.1097/BSD.0000000000001124
UT MEDLINE:33443943
DA 2022-05-03
ER

PT J
AN 34183547
DT Journal Article
TI Outcome Measures of Medicare Patients With Diabetes Mellitus Undergoing Thoracolumbar Deformity Surgery.
AU Varshneya, Kunal
   Bhattacharjya, Anika
   Sharma, Jigyasa
   Stienen, Martin N
   Medress, Zachary A
   Ratliff, John K
   Veeravagu, Anand
SO Clinical spine surgery
VL 35
IS 1
PS E31-E35
PY 2022
PD 2022 02 01
LA English
U1 0
U2 0
AB STUDY DESIGN: This was a retrospective study.; OBJECTIVE: The objective of this study was to identify the impact of diabetes on postoperative outcomes in Medicare patients undergoing adult spinal deformity (ASD) surgery.; METHODS: We queried the MarketScan Medicare database to identify patients who underwent ASD surgery from 2007 to 2016. Patients were then stratified based on diabetes status at the time of the index operation. Patients not enrolled in the Medicare dataset and those with any prior history of trauma or tumor were excluded from this study.; RESULTS: A total of 2564 patients met the inclusion criteria of this study, of which n=746 (29.1.%) were diabetic. Patients with diabetes had a higher rate of postoperative infection than nondiabetic patients (3.1% vs. 1.7%, P<0.05) within 90 days. Renal complications were also more elevated in the diabetic cohort (3.2% vs. 1.3%, P<0.05). Readmission rates were significantly higher in the diabetes cohort through of 60 days (15.2% vs. 11.8%, P<0.05) and 90 days (17.0% vs. 13.4%, P<0.05). When looking specifically at the outpatient payments, patients with diabetes did have a higher financial burden at 60 days ($8147 vs. $6956, P<0.05) and 90 days ($10,126 vs. $8376, P<0.05).; CONCLUSIONS: In this study, diabetic patients who underwent ASD surgery had elevated rates of postoperative infection, outpatient costs, and rates of readmissions within 90 days. Further research should investigate the role of poor glycemic control on spine surgery outcomes. Copyright © 2021 Wolters Kluwer Health, Inc. All rights reserved.
C1 Neurosurgery AI Lab & Department of Neurosurgery, Stanford University School of Medicine, Stanford, CA.; Department of Neurosurgery, University Hospital Zurich.; Clinical Neuroscience Center, University of Zurich, Zurich, Switzerland.
OI Sharma, Jigyasa/0000-0002-2808-618X
MH Adult. Aged. *Diabetes Mellitus. Humans. Medicare. Outcome Assessment, Health Care. Postoperative Complications / etiology. Retrospective Studies. *Spinal Fusion / adverse effects. United States
SS Index Medicus
SC Geriatrics & Gerontology; Endocrinology & Metabolism; Health Care Sciences & Services; Surgery; Orthopedics (由 Clarivate Analytics 提供)
SN 2380-0194
JC 101675083
PA United States
SA MEDLINE
RC  / 29 Mar 2022 / 29 Mar 2022
DI 10.1097/BSD.0000000000001229
UT MEDLINE:34183547
DA 2022-05-03
ER

PT J
AN 35478724
DT Journal Article
TI Restoring Theoretically Optimal Lumbar Lordosis Deduced from Pelvic Incidence and Thoracic Kyphosis has Advantages to Decrease the Risk of Postoperative Mechanical Complications in Adult Spinal Deformity.
AU Wang, Jingyu
   Zhang, Qianshi
   Liu, Fubing
   Yuan, Hui
   Zhang, Yi
   Wang, Xiaobin
   Li, Jing
SO Frontiers in surgery
VL 9
PS 860564
PY 2022
PD 2022 
LA English
U1 0
U2 0
AB Objective: To establish a regression formula for LL based on individual PI and TK in asymptomatic population aged over 50 years and evaluate its predictive power for the occurrence of postoperative mechanical complications in patients with adult spinal deformity (ASD).; Methods: A total of 178 asymptomatic adults were recruited for the study. The association between LL and PI, LL and TK, was investigated to establish a predictive formula for ideal LL based on PI and TK. Additionally, 93 ASD patients undergoing posterior correction surgery were retrospectively analyzed. The absolute value of the gap between postoperative actual LL and theoretical LL was defined as DeltaLL. Patients were classified into two groups depending on the presence or absence of mechanical complications. The demographic and radiological data of patients were compared between the two groups.; Results: A significant association was found between LL and PI (r=0.599, P<0.001), LL and TK (r=0.523, P<0.001). A novel formula was developed as follows: LL=0.7*PI+0.4*TK+1 (R 2=0.524). In the validation cohort, 29 patients developed mechanical complications. Postoperative DeltaLL (12.5±7.6° vs. 7.0±5.4°, P=0.001) significantly increased the incidence of mechanical complications. The most appropriate threshold of DeltaLL for predicting mechanical complications was 9.8°. For patients whose DeltaLL were <9.8° and >9.8°, the incidence of mechanical complications was 19.4% and 54.8%, respectively.; Conclusion: Ideal lumbar lordosis should be matched for PI and TK. The developed prediction formula for LL based on PI and TK in asymptomatic adults may help surgeons to understand the mechanisms of lumbar alignment generation and predict occurrence of mechanical complications after ASD surgery. Copyright © 2022 Wang, Zhang, Liu, Yuan, Zhang, Wang and Li.
C1 Department of Spine Surgery, Spinal Deformity Center, The Second Xiangya Hospital of Central South University, Changsha, China.
ID adult spinal deformity; lumbar lordosis; mechanical complications; pelvic incidence; thoracic kyphosis
SN 2296-875X
JC 101645127
PA Switzerland
SA PubMed-not-MEDLINE
RC  / 30 Apr 2022
PE 11 Apr 2022
DI 10.3389/fsurg.2022.860564
UT MEDLINE:35478724
OA gold, Green Accepted
DA 2022-05-03
ER

PT J
AN 35240416
DT Journal Article; Research Support, Non-U.S. Gov't
TI How do additional rods reduce loads on the primary rods in adult spinal instrumentation with pedicle subtraction osteotomy?
AU Wang, Xiaoyu
   Aubin, Carl-Eric
   Armstrong, Rex
   Rawlinson, Jeremy
SO Clinical biomechanics (Bristol, Avon)
VL 93
PS 105590
PY 2022
PD 2022 03 (Epub 2022 Feb 02)
LA English
U1 0
U2 0
AB BACKGROUND: Additional auxiliary rods have been used in spinal instrumentation across pedicle subtraction osteotomy to reduce stresses in the primary rods. The auxiliary rods can be connected through dual-rod-screws, fixed-angle multi-rod connectors or variable-angle multi-rod connectors. The objective was to assess rod bending in conventional bilateral-rod construct vs. constructs with auxiliary rods.; METHODS: Computer models of two adult patients were developed to evaluate bending loads across a pedicle subtraction site in a control construct with bilateral rods vs. constructs with auxiliary rods bilaterally or unilaterally connected to the primary rods through either dual-rod-screws, fixed-angle multi-rod connectors, or variable-angle multi-rod connectors. Postoperative rod bending loads were computed and compared.; FINDINGS: Normalizing loads on the primary rods in the multi-rod constructs to the control construct, primary rod loads in multi-rod constructs were 17% to 48% lower than the control construct. Constructs with bilateral auxiliary rods through dual-rod-screws, fixed-angle multi-rod connectors, or variable-angle multi-rod connectors could result in similar primary rod bending loads. Bending loads on the auxiliary rods were higher or lower than those on the primary rods depending on how their curvatures matched the primary rods, and how they were locked onto the primary rods.; INTERPRETATION: Auxiliary rods noticeably reduced the bending loads on the primary rods compared with a standard bilateral-rod construct. Loads in the auxiliary rods were higher or lower than those in the primary rods depending on how their curvatures matched the primary rods, and how they were locked onto the primary rods. Copyright © 2022 Elsevier Ltd. All rights reserved.
C1 Department of Mechanical Engineering, Polytechnique Montreal, 2900, Edouard-Montpetit Boulevard, Montreal (Quebec) H3T 1J4, Canada; Sainte-Justine University Hospital Center, 3175, Cote Sainte-Catherine Road, Montreal (Quebec) H3T 1C5, Canada.; Department of Mechanical Engineering, Polytechnique Montreal, 2900, Edouard-Montpetit Boulevard, Montreal (Quebec) H3T 1J4, Canada; Sainte-Justine University Hospital Center, 3175, Cote Sainte-Catherine Road, Montreal (Quebec) H3T 1C5, Canada. Electronic address: carl-eric.aubin@polymtl.ca.; Medtronic Spine and Biologics, 1800 Pyramid Pl, Memphis, TN 38132, USA.; Department of Mechanical Engineering, Polytechnique Montreal, 2900, Edouard-Montpetit Boulevard, Montreal (Quebec) H3T 1J4, Canada; Medtronic Spine and Biologics, 1800 Pyramid Pl, Memphis, TN 38132, USA.
MH Biomechanical Phenomena. Computer Simulation. Humans. Osteotomy. *Spinal Fusion
SS Index Medicus
ID Adult spinal deformity; Biomechanical modeling; Pedicle subtraction osteotomy; Scoliosis; Spinal instrumentation; Spinal rod
SC Computer Science; Surgery; Orthopedics (由 Clarivate Analytics 提供)
SN 1879-1271
JC 8611877
PA England
SA MEDLINE
RC  / 06 Apr 2022 / 06 Apr 2022
PE 02 Feb 2022
DI 10.1016/j.clinbiomech.2022.105590
UT MEDLINE:35240416
DA 2022-05-03
ER

PT J
AN 33290328
DT Journal Article
TI What Is the Superior Technique for Long Construct Spinopelvic Fixation in Adult Spinal Deformity Surgery: Iliac Screws or S2-Alar-Iliac Screws.
AU Welch-Phillips, Adanna
   Ross, Tayler D
   McDonnell, Jake M
   Ahern, Daniel P
   Butler, Joseph S
SO Clinical spine surgery
VL 35
IS 1
PS 4-6
PY 2022
PD 2022 02 01
LA English
U1 0
U2 0
C1 Department of Orthopaedic Surgery, Royal College of Surgeons in Ireland, National Orthopaedic Hospital Cappagh.; Royal College of Surgeons in Ireland.; School of Medicine, Trinity College Dublin.; National Spinal Injuries Unit, Department of Trauma & Orthopaedic Surgery, Mater Misericordiae University Hospital.; UCD Clinical Research Centre, UCD School of Medicine, Mater Misericordiae University Hospital, Dublin, Ireland.
RI Ross, Declan/AAH-3279-2021
OI Ahern, Daniel/0000-0003-4198-052X; Butler, Joseph S./0000-0002-8823-4631; Ross, Tayler Declan/0000-0002-2758-0995
MH Adult. Bone Screws. Humans. Ilium / surgery. *Sacrum / diagnostic imaging; surgery. *Spinal Fusion / methods
SS Index Medicus
SC Orthopedics; Surgery; Anatomy & Morphology (由 Clarivate Analytics 提供)
SN 2380-0194
JC 101675083
PA United States
SA MEDLINE
RC  / 29 Mar 2022 / 29 Mar 2022
DI 10.1097/BSD.0000000000001121
UT MEDLINE:33290328
DA 2022-05-03
ER

PT J
AN 35402746
DT Journal Article
TI Impact of Gensingen brace treatment on Lenke 5 curvatures and chronic low back pain in late adolescent and adult scoliosis patients.
AU Widjaja, Budi S
   Varani, Regina
SO The South African journal of physiotherapy
VL 78
IS 1
PS 1585
PY 2022
PD 2022 
LA English
U1 0
U2 0
AB Background: Lenke 5C (lumbar and or thoracolumbar) curve patterns lead to loss of lumbar lordosis which is associated with low back pain in later adulthood. We undertook our study to investigate if brace treatment may have an effect on low back pain and on improving the cosmetic appearance in late adolescents and adults.; Objectives: To estimate if conservative treatment may have an effect on pain in single lumbar curvatures in late adolescent and adult patients with Adolescent Idiopathic Scoliosis (AIS) using a Gensingen Brace by Weiss (GBW).; Method: We investigated AIS patients with Lenke 5C pattern who wore a GBW prospectively. The inclusion criteria of our study were age over 15 years, Cobb angle greater than 20° before treatment and Risser 4 or 5. A verbal pain rating scale was used (no pain, mild pain, moderate pain, severe pain, very severe pain).; Results: A total of 26 patients met the inclusion criteria. The average age was 17.7 years and the average Cobb angle was 41.5°. Nineteen patients (73.1%) experienced mild or moderate chronic low back pain before treatment and seven patients (26.9%) were asymptomatic but seeking treatment for cosmetic reasons. At follow-up, a 23% correction of the curve was achieved. All previously symptomatic patients reported that they no longer experienced low back pain after having worn the brace regularly.; Conclusion: High correction bracing seems to have a positive effect on the curve and on chronic low back pain in patients with a scoliosis and a Lenke 5C curve pattern.; Clinical implications: High correction, pattern specific bracing with a GBW may be applied aiming at reducing structural curves and chronic low back pain in late adolescent and adult patients with AIS and with a single lumbar curvature. © 2022. The Authors.
C1 Schroth Best Practice Academy, Neu-Bamberg, Germany.; Spine Clinic Family Holistic, Jakarta, Indonesia.
ID Lenke 5C pattern; chronic back pain; high correction bracing; loss of lumbar lordosis; scoliosis
SN 2410-8219
JC 9816433
PA South Africa
SA PubMed-not-MEDLINE
RC  / 13 Apr 2022
PE 25 Mar 2022
DI 10.4102/sajp.v78i1.1585
UT MEDLINE:35402746
OA Green Published
DA 2022-05-03
ER

PT J
AN 34972079
DT Journal Article; Review
TI The lexicon of multirod constructs in adult spinal deformity: a concise description of when, why, and how.
AU Ramey, Wyatt L
   Jack, Andrew S
   Chapman, Jens R
SO Journal of neurosurgery. Spine
PS 1-7
PY 2021
PD 2021 Dec 31 (Epub 2021 Dec 31)
LA English
U1 0
U2 0
AB The use of multirod constructs in the setting of adult spinal deformity (ASD) began to prevent rod fracture and pseudarthrosis near the site of pedicle subtraction osteotomies (PSOs) and 3-column osteotomies (3COs). However, there has been unclear and inconsistent nomenclature, both clinically and in the literature, for the various techniques of supplemental rod implantation. In this review the authors aim to provide the first succinct lexicon of multirod constructs available for the treatment of ASD, providing a universal nomenclature and definition for each type of supplementary rod. The primary rod of ASD constructs is the longest rod that typically spans from the bottom of the construct to the upper instrumented vertebrae. The secondary rod is shorter than the primary rod, but is connected directly to pedicle screws, albeit fewer of them, and connects to the primary rod via lateral connectors or cross-linkers. Satellite rods are a 4-rod technique in which 2 rods span only the site of a 3CO via pedicle screws at the levels above and below, and are not connected to the primary rod (hence the term "satellite"). Accessory rods are connected to the primary rods via side connectors and buttress the primary rod in areas of high rod strain, such as at a 3CO or the lumbosacral junction. Delta rods span the site of a 3CO, typically a PSO, and are not contoured to the newly restored lordosis of the spine, thus buttressing the primary rod above and below a 3CO. The kickstand rod itself functions as an additional means of restoring coronal balance and is secured to a newly placed iliac screw on the side of truncal shift and connected to the primary rod; distracting against the kickstand then helps to correct the concavity of a coronal curve. The use of multirod constructs has dramatically increased over the last several years in parallel with the increasing prevalence of ASD correction surgery. However, ambiguity persists both clinically and in the literature regarding the nomenclature of each supplemental rod. This nomenclature of supplemental rods should help unify the lexicon of multirod constructs and generalize their usage in a variety of scientific and clinical scenarios. 
C1 1Department of Neurosurgery, Banner University of Arizona Medical Center, Tucson, Arizona.; 2Department of Neurological Surgery and Neurological Institute, Houston Methodist Hospital, Texas Medical Center, Houston, Texas.; 3Division of Neurosurgery, Department of Surgery, University of Alberta, Edmonton, Alberta, Canada; and.; 4Division of Complex Spine, Swedish Neuroscience Institute, Seattle, Washington.
SS Index Medicus
ID adult spinal deformity; multirod constructs; scoliosis; spine biomechanics; spine fusion
SN 1547-5646
JC 101223545
PA United States
SA Publisher
RC  / 31 Dec 2021
PE 31 Dec 2021
DI 10.3171/2021.10.SPINE21745
UT MEDLINE:34972079
DA 2022-05-03
ER

PT J
AN 35349975
DT Journal Article
TI Complication rate evolution across a 10-year enrollment period of a prospective multicenter database.
AU Lafage, Renaud
   Fong, Alex M
   Klineberg, Eric
   Smith, Justin S
   Bess, Shay
   Shaffrey, Christopher I
   Burton, Douglas
   Kim, Han Jo
   Elysee, Jonathan
   Mundis, Gregory M
   Passias, Peter
   Gupta, Munish
   Hostin, Richard
   Schwab, Frank
   Lafage, Virginie
SO Journal of neurosurgery. Spine
PS 1-11
PY 2021
PD 2021 Dec 24 (Epub 2021 Dec 24)
LA English
U1 0
U2 0
AB OBJECTIVE: Adult spinal deformity is a complex pathology that benefits greatly from surgical treatment. Despite continuous innovation, little is known regarding continuous changes in surgical techniques and the complications rate. The objective of the current study was to investigate the evolution of the patient profiles and surgical complications across a single prospective multicenter database.; METHODS: This study is a retrospective review of a prospective, multicenter database of surgically treated patients with adult spinal deformity (thoracic kyphosis > 60°, sagittal vertical axis > 5 cm, pelvic tilt > 25°, or Cobb angle > 20°) with a minimum 2-year follow-up. Patients were stratified into 3 equal groups by date of surgery. The three groups' demographic data, preoperative data, surgical information, and complications were then compared. A moving average of 320 patients was used to visualize and investigate the evolution of the complication across the enrollment period.; RESULTS: A total of 928/1260 (73.7%) patients completed their 2-year follow-up, with an enrollment rate of 7.7 ± 4.1 patients per month. Across the enrollment period (2008-2018) patients became older (mean age increased from 56.7 to 64.3 years) and sicker (median Charlson Comorbidity Index rose from 1.46 to 2.08), with more pure sagittal deformity (type N). Changes in surgical treatment included an increased use of interbody fusion, more anterior column release, and a decrease in the 3-column osteotomy rate, shorter fusion, and more supplemental rods and bone morphogenetic protein use. There was a significant decrease in major complications associated with a reoperation (from 27.4% to 17.1%) driven by a decrease in radiographic failures (from 12.3% to 5.2%), despite a small increase in neurological complications. The overall complication rate has decreased over time, with the lowest rate of any complication (51.8%) during the period from August 2014 to March 2017. Major complications associated with reoperation decreased rapidly in the 2014-2015. Major complications not associated with reoperation had the lowest level (21.0%) between February 2014 and October 2016.; CONCLUSIONS: Despite an increase in complexity of cases, complication rates did not increase and the rate of complications leading to reoperation decreased. These improvements reflect the changes in practice (supplemental rod, proximal junctional kyphosis prophylaxis, bone morphogenetic protein use, anterior correction) to ensure maintenance of status or improved outcomes. 
C1 1Department of Orthopedic Surgery, Hospital for Special Surgery, New York, New York.; 2Department of Orthopedic Surgery, School of Medicine, University of California, Davis, California.; 3Department of Neurosurgery, University of Virginia Medical Center, Charlottesville, Virginia.; 4Denver International Spine Center, Presbyterian St. Luke's/Rocky Mountain Hospital for Children, Denver, Colorado.; 5Department of Neurosurgery, Duke University Medical Center, Durham, North Carolina.; 6Department of Orthopedics, University of Kansas Medical Center, Kansas City, Kansas.; 7Scripps Clinic, San Diego, California.; 8Department of Orthopedics, NYU Langone Orthopedic Hospital, New York, New York.; 9Department of Orthopaedic Surgery, Washington University, St. Louis, Missouri; and.; 10Department of Orthopedic Surgery, Baylor Scoliosis Center, Dallas, Texas.
SS Index Medicus
ID adult spinal deformity; complications; deformity surgery; thoracolumbar surgery
SN 1547-5646
JC 101223545
PA United States
SA Publisher
RC  / 29 Mar 2022
PE 24 Dec 2021
DI 10.3171/2021.10.SPINE21795
UT MEDLINE:35349975
DA 2022-05-03
ER

PT J
AN 34952513
DT Journal Article
TI Sequential correction technique in degenerative scoliosis with type C coronal imbalance: a comparison with traditional 2-rod technique.
AU Shi, Benlong
   Liu, Dun
   Zhu, Zezhang
   Wang, Yu
   Li, Yang
   Liu, Zhen
   Sun, Xu
   Qiu, Yong
SO Journal of neurosurgery. Spine
PS 1-7
PY 2021
PD 2021 Dec 24 (Epub 2021 Dec 24)
LA English
U1 0
U2 0
AB OBJECTIVE: The aim of this study was to compare the radiographic and clinical outcomes in patients with degenerative scoliosis (DS) with type C coronal imbalance who underwent either a sequential correction technique or a traditional 2-rod technique with a minimum of 2 years of follow-up.; METHODS: DS patients with type C coronal imbalance undergoing posterior correction surgery from February 2014 to January 2018 were divided into groups by technique: the sequential correction technique (SC group) and the traditional 2-rod technique (TT group). Radiographic parameters, including Cobb angle, coronal balance distance (CBD), global kyphosis (GK), thoracic kyphosis (TK), lumbar lordosis (LL), sagittal vertical axis (SVA), pelvic incidence (PI), pelvic tilt (PT), and sacral slope, were assessed pre- and postoperatively. The SF-36 questionnaire was used to assess quality of life.; RESULTS: A total of 34 patients were included. Significant postoperative improvement in the Cobb angle of the main curve, CBD, GK, TK, LL, SVA, and PT was found in both groups (p < 0.05). Postoperatively, the coronal balance was type A in 13 patients (92.9%) in the SC group and in 16 patients (80.0%) in the TT group (p = 0.298). In the TT group, 1 patient had deteriorative coronal imbalance immediately postoperatively, and coronal imbalance deteriorated from type A to type C in 2 patients during follow-up. The scores of Physical Functioning, Role-Physical, Bodily Pain, Vitality, Social Functioning, Role-Emotional, and Mental Health were statistically improved postoperatively (p < 0.05) in both groups. Type C coronal imbalance at the last follow-up was associated with a relatively worse quality of life. There were no implant failures during follow-up in the SC group, whereas rod fracture was observed in 3 patients in the TT group.; CONCLUSIONS: Compared with the traditional 2-rod technique, the sequential correction technique can simplify rod installation procedure, enhance internal instrumentation, and reduce risk of implant failures. The sequential correction technique could be routinely recommended for DS patients with type C coronal imbalance. 
SS Index Medicus
ID deformity; degenerative scoliosis; sequential correction technique; surgical technique; traditional 2-rod technique; type C coronal imbalance
SN 1547-5646
JC 101223545
PA United States
SA Publisher
RC  / 07 Jan 2022
PE 24 Dec 2021
DI 10.3171/2021.10.SPINE21768
UT MEDLINE:34952513
DA 2022-05-03
ER

PT J
AN 34920436
DT Journal Article; Review
TI Is L5/S1 interbody fusion necessary in long-segment surgery for adult degenerative scoliosis? A systematic review and meta-analysis.
AU Cavagnaro, Maria Jose
   Orenday-Barraza, Jose Manuel
   Khan, Naushaba
   Kisana, Haroon
   Avila, Mauricio J
   Dowell, Aaron
   Strouse, Isabel Martha
   Ravinsky, Robert
   Baaj, Ali A
SO Journal of neurosurgery. Spine
PS 1-8
PY 2021
PD 2021 Dec 17 (Epub 2021 Dec 17)
LA English
U1 0
U2 0
AB OBJECTIVE: There is no consensus regarding the best surgical strategy at the lumbosacral junction (LSJ) in long constructs for adult spinal deformity (ASD). The use of interbody fusion (IF) has been advocated to increase fusion rates, with additional pelvic fixation (PF) typically recommended. The actual benefit of IF even when extending to the pelvis, however, has not been vigorously analyzed. The goal of this work was to better understand the role of IF, specifically with respect to arthrodesis, when extending long constructs to the ilium.; METHODS: A systematic review of the PubMed and Cochrane databases was performed to identify the relevant studies in English, addressing the management of LSJ in long constructs (defined as ≥ 5 levels) in ASD. The search terms used were as follows: "Lumbosacral Junction," "Long Constructs," "Long Fusion to the Sacrum," "Sacropelvic Fixation," "Interbody Fusion," and "Iliac Screw." The authors excluded technical notes, case reports, literature reviews, and cadaveric studies; pediatric populations; pathologies different from ASD; studies not using conventional techniques; and studies focused only on alignment of different levels.; RESULTS: The PRISMA protocol was used. The authors found 12 retrospective clinical studies with a total of 1216 patients who were sorted into 3 different categories: group 1, using PF or not (n = 6); group 2, using PF with or without IF (n = 5); and group 3, from 1 study comparing anterior lumbar interbody fusion versus transforaminal lumbar interbody fusion. Five studies in group 1 and 4 in group 2 had pseudarthrosis rate as primary outcome and were selected for a quantitative analysis. Forest plots were used to display the risk ratio, and funnel plots were used to look at the risk of publication bias. The summary risk ratios were 0.36 (0.23-0.57, p < 0.001) and 1.03 (0.54-1.96, p = 0.94) for the PF and IF, respectively; there is a protective effect of overall pseudarthrosis for using PF in long constructs for ASD surgeries, but not for using IF.; CONCLUSIONS: The long-held contention that L5/S1 IF is always advantageous in long-construct deformity surgery is not supported by the current literature. Based on the findings from this systematic review and meta-analysis, PF with or without additional L5/S1 interbody grafting demonstrates similar overall construct pseudarthrosis rates. The added risk and costs associated with IF, therefore, should be more closely considered on a case-by-case basis. 
C1 1Department of Neurosurgery and.; 2Department of Orthopaedic Surgery, University of Arizona College of Medicine, Phoenix, Arizona.
SS Index Medicus
ID adult spinal deformity; interbody fusion, spine surgery; lumbosacral fusion; sacropelvic fixation
SN 1547-5646
JC 101223545
PA United States
SA Publisher
RC  / 17 Dec 2021
PE 17 Dec 2021
DI 10.3171/2021.9.SPINE21883
UT MEDLINE:34920436
DA 2022-05-03
ER

PT J
AN 34924249
DT Journal Article
TI Pelvic incidence is a risk factor for lower instrumented vertebra failure in adult spinal deformity patients who underwent corrective fusion terminating at the L5 vertebra.
AU Ushio, Shuta
   Yoshii, Toshitaka
   Otani, Kazuyuki
   Shindo, Shigeo
   Mizuno, Kouichi
   Kusano, Kazuo
   Yamada, Tsuyoshi
   Inose, Hiroyuki
   Hirai, Takashi
   Yuasa, Masato
   Kawabata, Atsuyuki
   Nakai, Osamu
   Okawa, Atsushi
SO Journal of orthopaedic science : official journal of the Japanese Orthopaedic Association
PY 2021
PD 2021 Dec 16 (Epub 2021 Dec 16)
LA English
U1 0
U2 0
AB BACKGROUND: Factors related to postoperative mechanical failure after long fusion with lower instrumented vertebra (LIV) at L5 have not been well investigated. Elucidating such factors may allow us to perform alternatives to spinopelvic fusion for adult spinal deformity (ASD) cases. We investigated the incidence and risk factors of LIV failure in patients with ASD who underwent surgical treatment of long corrective fusion until the L5 vertebrae.; METHODS: Between 2009 and 2018, 52 patients who underwent corrective fusions to L5 were followed-up for at least one-year. We evaluated the associated patient factors for LIV failure which include loosening of the pedicle screw of LIV, fracture of LIV, distal junctional kyphosis (DJK).; RESULTS: The mean age of the participants was 71.2±7.59 (range, 44-84). LIV failure occurred in 20 patients (38.5%), and 6 patients (11.5%) underwent secondary surgery for caudal segments. The mean pelvic incidence (PI) was 52.5±9.8 in the failure group versus 45.3±11.4 in non-failure group (P=0.02) and pelvic tilt (PT) was 39.1±9.0 versus 32.4±13.0. There were no significant differences in sex, age, body mass index, number of levels fused, and other radiographic data. Logistic regression analysis that included T1 pelvic angle, PT, PI - postoperative LL and PI also identified PI as the only significant determinant of LIV failure (OR=1.07, P=0.034). Receiver operating characteristic analysis demonstrated that a PI over 50.0° was associated with LIV failure (sensitivity 63%, specificity 70%, AUC 0.694).; CONCLUSION: LIV failure was frequently observed after long corrective fusion for patients with ASD. High PI was found to be a significant risk factor for the LIV failure. Copyright © 2021 The Japanese Orthopaedic Association. Published by Elsevier B.V. All rights reserved.
C1 Department of Orthopaedic Surgery, Kudanzaka Hospital, Chiyoda-ku, Tokyo, Japan.; Department of Orthopaedic Surgery, Graduate School, Tokyo Medical and Dental University, Bunkyo-ku, Tokyo, Japan. Electronic address: yoshii.orth@tmd.ac.jp.; Department of Orthopaedic Surgery, Graduate School, Tokyo Medical and Dental University, Bunkyo-ku, Tokyo, Japan.
SS Index Medicus
SN 1436-2023
JC 9604934
PA Japan
SA Publisher
RC  / 20 Dec 2021
PE 16 Dec 2021
DI 10.1016/j.jos.2021.11.008
UT MEDLINE:34924249
DA 2022-05-03
ER

PT J
AN 34919072
DT Journal Article
TI Automated Segmentation of spinal Muscles from Upright Open MRI Using a Multi-Scale Pyramid 2D Convolutional Neural Network.
AU Dourthe, Benjamin
   Shaikh, Noor
   S, Anoosha Pai
   Fels, Sidney
   Brown, Stephen H M
   Wilson, David R
   Street, John
   Oxland, Thomas R
SO Spine
PY 2021
PD 2021 Dec 15 (Epub 2021 Dec 15)
LA English
U1 0
U2 0
AB STUDY DESIGN: Randomized trial.; OBJECTIVE: To implement an algorithm enabling the automated segmentation of spinal muscles from open MR images in healthy volunteers and patients with adult spinal deformity (ASD).; SUMMARY OF BACKGROUND DATA: Understanding spinal muscle anatomy is critical to diagnosing and treating spinal deformity. Muscle boundaries can be extrapolated from medical images using segmentation, which is usually done manually by clinical experts and remains complicated and time-consuming.; METHODS: Three groups were examined: two healthy volunteer groups (N = 6 for each group) and one ASD group (N = 8 patients) were imaged at the lumbar and thoracic regions of the spine in an upright open MRI scanner while maintaining different postures (various seated, standing and supine). For each group and region, a selection of regions of interest (ROIs) were manually segmented. A multi-scale pyramid 2D convolutional neural network was implemented to automatically segment all defined ROIs. A five-fold cross-validation method was applied and distinct models were trained for each resulting set and group and evaluated using Dice coefficients calculated between the model output and the manually segmented target.; RESULTS: Good to excellent results were found across all ROIs for the ASD (Dice coefficient > 0.76) and healthy (dice coefficient > 0.86) groups.; CONCLUSION: This study represents a fundamental step toward the development of an automated spinal muscle properties extraction pipeline, which will ultimately allow clinicians to have easier access to patient-specific simulations, diagnosis and treatment.Level of Evidence: 2. Copyright © 2021 Wolters Kluwer Health, Inc. All rights reserved.
C1 ICORD, Blusson Spinal Cord Centre, University of British Columbia, Vancouver, BC, Canada Department of Orthopaedics, University of British Columbia, Vancouver, BC, Canada School of Biomedical Engineering, University of British Columbia, Vancouver, BC, Canada Department of Mechanical Engineering, University of British Columbia, Vancouver, BC, Canada Electrical and Computer Engineering Department, University of British Columbia, Vancouver, BC, Canada Department of Human Health and Nutritional Sciences, University of Guelph, Guelph, ON, Canada Centre for Hip Health and Mobility, University of British Columbia, Vancouver, Canada.
SS Index Medicus
SN 1528-1159
JC 7610646
PA United States
SA Publisher
RC  / 17 Dec 2021
PE 15 Dec 2021
DI 10.1097/BRS.0000000000004308
UT MEDLINE:34919072
DA 2022-05-03
ER

PT J
AN 35078894
DT Journal Article
TI Validation of the ACS-NSQIP Risk Calculator: A Machine-Learning Risk Tool for Predicting Complications and Mortality Following Adult Spinal Deformity Corrective Surgery.
AU Pierce, Katherine E
   Kapadia, Bhaveen H
   Naessig, Sara
   Ahmad, Waleed
   Vira, Shaleen
   Paulino, Carl
   Gerling, Michael
   Passias, Peter G
SO International journal of spine surgery
VL 15
IS 6
PS 1198-1204
PY 2021
PD 2021 Dec
LA English
U1 0
U2 0
AB OBJECTIVE: To calculate the risk for postoperative complications and mortality after corrective surgery of adult spinal deformity (ASD) patients using the American College of Surgeons National Surgical Quality Improvement Program (ACS-NSQIP) surgical risk calculator (SRC).; METHODS: Patients aged ≥18 years undergoing corrective surgery for ASD were identified. Current procedural terminology (CPT) codes of 22800, 22802, 22804, 22808, 22801, 22812, 22818, 22819, 22843, 22844, 22846, 22847, 22842, and 22845 were assessed if the patient had an International Classification of Diseases Ninth Revision (ICD-9) scoliosis diagnosis (737.00-737.9). Calculated perioperative complication risk averages via the ACS-NSQIP surgical calculator were compared with observed complication rates. Outcomes assessed were as follows: serious complication, any complication, pneumonia, cardiac complication, surgical site infection, urinary tract infection, venous thromboembolism, renal failure, readmission, return to operating room, death, discharge to nursing or rehabilitation, sepsis, and total length of hospital stay. Predictive performance of the calculator was analyzed by computation of the Brier score. A Brier score is the sum of squared differences between the binary outcome and the predicted risk and ranges from 0 to a maximum Brier score = (mean observed outcome)*(1-[mean observed outcome]). Values closer to 0 are suggestive of better predictive performance. Length of stay (LOS) was assessed with a Bland-Altman plot, which plots the average of observed LOS on the x axis and the difference between the observed and predicted LOS on the y axis.; RESULTS: A total of 9143 ASD patients (58.9 years, 56% females, 29.2 kg/m2) were identified; 36.9% of procedures involved decompression and 100% involved fusion. The means for individual patient characteristics entered into the online risk calculator interface were as follows: functional status (independent: 94.9%, partially dependent: 4.4%, totally dependent: 0.70%), 1.6% emergent cases, wound class (clean: 94.7%, clean/contaminated: 0.8%, contaminated: 0.5%, dirty/infected: 1.4%), American Society of Anesthesiologists class (I: 2.7%, II: 40.7%, III: 52.1%, IV: 4.6%, V: 0%), 5.1% steroid use for chronic condition, 0.04% ascites within 30 days prior to surgery, 1.73% systemic sepsis within 48 hours of surgery, 0.40% ventilator dependent, 3.2% disseminated cancer, 15.6% diabetes mellitus, 52.8% use of hypertensive medications, 0.3% congestive heart failure , 3% dyspnea, 21.4% history of smoking within 1 year, 4.3% chronic obstructive pulmonary disease, 0.7% dialysis, and 0.1% acute renal failure. Predictive of any 30-day postoperative complications ranged from 2.8 to 18.5% across CPT codes, where the actual rate in the cohort was 11.4%, and demonstrated good predictive performance via Brier score (0.000002, maximum: 0.101). The predicted and observed percentages for each of the 13 outcomes were assessed and their associated Brier scores and Brier maximums were calculated. Mean difference between observed and predicted LOS was 2.375 days (95% CI 9.895-5.145).; CONCLUSIONS: The ACS-NSQIP SRC predicts surgical risk in patients undergoing ASD corrective surgery. This tool can be used as a resource in preoperative optimization by deformity surgeons.; LEVEL OF EVIDENCE: 3. This manuscript is generously published free of charge by ISASS, the International Society for the Advancement of Spine Surgery. Copyright © 2021 ISASS. To see more or order reprints or permissions, see http://ijssurgery.com.
C1 Departments of Orthopaedic and Neurologic Surgery, NYU Langone Orthopedic Hospital; New York Spine Institute, New York, New York, USA.; Department of Orthopedic Surgery, SUNY Downstate Medical School, Brooklyn, New York, USA.; Department of Orthopedic Surgery, UT Southwestern, Dallas, New York, USA.; Department of Orthopedic Surgery, NYU Langone Orthopedic Hospital, New York, New York, USA.; Departments of Orthopaedic and Neurologic Surgery, NYU Langone Orthopedic Hospital; New York Spine Institute, New York, New York, USA Peter.Passias@nyumc.org.
ID predictive analytics; spinal deformity
SN 2211-4599
JC 101579005
PA Netherlands
SA PubMed-not-MEDLINE
RC  / 26 Jan 2022
DI 10.14444/8153
UT MEDLINE:35078894
OA gold
DA 2022-05-03
ER

PT J
AN 35086879
DT Journal Article
TI Validation of the ACS-NSQIP Risk Calculator: A Machine-Learning Risk Tool for Predicting Complications and Mortality Following Adult Spinal Deformity Corrective Surgery.
AU Pierce, Katherine E
   Kapadia, Bhaveen H
   Naessig, Sara
   Ahmad, Waleed
   Vira, Shaleen
   Paulino, Carl
   Gerling, Michael
   Passias, Peter G
SO International journal of spine surgery
VL 15
IS 6
PS 1210-1216
PY 2021
PD 2021 Dec
LA English
U1 0
U2 0
AB OBJECTIVE: To calculate the risk for postoperative complications and mortality after corrective surgery of adult spinal deformity (ASD) patients using the American College of Surgeons National Surgical Quality Improvement Program (ACS-NSQIP) surgical risk calculator (SRC).; METHODS: Patients aged ≥18 years undergoing corrective surgery for ASD were identified. Current procedural terminology (CPT) codes of 22800, 22802, 22804, 22808, 22801, 22812, 22818, 22819, 22843, 22844, 22846, 22847, 22842, and 22845 were assessed if the patient had an International Classification of Diseases Ninth Revision (ICD-9) scoliosis diagnosis (737.00-737.9). Calculated perioperative complication risk averages via the ACS-NSQIP surgical calculator were compared with observed complication rates. Outcomes assessed were as follows: serious complication, any complication, pneumonia, cardiac complication, surgical site infection, urinary tract infection, venous thromboembolism, renal failure, readmission, return to operating room, death, discharge to nursing or rehabilitation, sepsis, and total length of hospital stay. Predictive performance of the calculator was analyzed by computation of the Brier score. A Brier score is the sum of squared differences between the binary outcome and the predicted risk and ranges from 0 to a maximum Brier score = (mean observed outcome)*(1-[mean observed outcome]). Values closer to 0 are suggestive of better predictive performance. Length of stay (LOS) was assessed with a Bland-Altman plot, which plots the average of observed LOS on the x axis and the difference between the observed and predicted LOS on the y axis.; RESULTS: A total of 9143 ASD patients (58.9 years, 56% females, 29.2 kg/m2) were identified; 36.9% of procedures involved decompression and 100% involved fusion. The means for individual patient characteristics entered into the online risk calculator interface were as follows: functional status (independent: 94.9%, partially dependent: 4.4%, totally dependent: 0.70%), 1.6% emergent cases, wound class (clean: 94.7%, clean/contaminated: 0.8%, contaminated: 0.5%, dirty/infected: 1.4%), American Society of Anesthesiologists class (I: 2.7%, II: 40.7%, III: 52.1%, IV: 4.6%, V: 0%), 5.1% steroid use for chronic condition, 0.04% ascites within 30 days prior to surgery, 1.73% systemic sepsis within 48 hours of surgery, 0.40% ventilator dependent, 3.2% disseminated cancer, 15.6% diabetes mellitus, 52.8% use of hypertensive medications, 0.3% congestive heart failure , 3% dyspnea, 21.4% history of smoking within 1 year, 4.3% chronic obstructive pulmonary disease, 0.7% dialysis, and 0.1% acute renal failure. Predictive of any 30-day postoperative complications ranged from 2.8 to 18.5% across CPT codes, where the actual rate in the cohort was 11.4%, and demonstrated good predictive performance via Brier score (0.000002, maximum: 0.101). The predicted and observed percentages for each of the 13 outcomes were assessed and their associated Brier scores and Brier maximums were calculated. Mean difference between observed and predicted LOS was 2.375 days (95% CI 9.895-5.145).; CONCLUSIONS: The ACS-NSQIP SRC predicts surgical risk in patients undergoing ASD corrective surgery. This tool can be used as a resource in preoperative optimization by deformity surgeons.; LEVEL OF EVIDENCE: 3. This manuscript is generously published free of charge by ISASS, the International Society for the Advancement of Spine Surgery. Copyright © 2021 ISASS. To see more or order reprints or permissions, see http://ijssurgery.com.
C1 Departments of Orthopaedic and Neurologic Surgery, NYU Langone Orthopedic Hospital; New York Spine Institute, New York, New York, USA.; Department of Orthopedic Surgery, SUNY Downstate Medical School, Brooklyn, New York, USA.; Department of Orthopedic Surgery, UT Southwestern, Dallas, New York, USA.; Department of Orthopedic Surgery, NYU Langone Orthopedic Hospital, New York, New York, USA.; Departments of Orthopaedic and Neurologic Surgery, NYU Langone Orthopedic Hospital; New York Spine Institute, New York, New York, USA Peter.Passias@nyumc.org.
ID predictive analytics; spinal deformity
SN 2211-4599
JC 101579005
PA Netherlands
SA PubMed-not-MEDLINE
RC  / 29 Jan 2022
DI 10.14444/8153
UT MEDLINE:35086879
OA gold
DA 2022-05-03
ER

PT J
AN 35078898
DT Journal Article
TI Adult Congenital Spine Deformity: Clinical Features and Motivations for Surgical Treatment.
AU Pizones, Javier
   Moreno-Manzanaro, Lucia
   Vila-Casademunt, Alba
   Fernandez-Baillo, Nicomedes
   Sanchez-Marquez, Jose
   Talavera, Gloria
   Obeid, Ibrahim
   Alanay, Ahmet
   Kleinstuck, Frank
   Pellise, Ferran
   Perez-Grueso, Francisco Javier Sanchez
CA ESSG (European Spine Study Group)
SO International journal of spine surgery
VL 15
IS 6
PS 1226-1232
PY 2021
PD 2021 Dec
LA English
U1 0
U2 0
AB BACKGROUND: There is scarce information available about adult congenital spine deformity (ACSD) in the literature, especially its impact after the pediatric age. The aim was to define ACSD characteristics and to establish the drivers for surgical intervention.; METHODS: Cross-sectional study of data collected in an adult deformity multicenter database. Only ACSD patients were included. Demographic and radiographic data, as well as patient-reported outcome measures, were assessed. Conservatively (C) vs surgically (S) treated patients were compared using Student t test, chi, and Mann-Whitney U test.; RESULTS: Fifty-two patients were included. They were young adults (x = 37.7 years), mostly female (71%). Among them, 60% had single hemivertebrae (HV), 35% had multiple HV, and 5% had segmentation defects. Also, 75% had mainly coronal deformity (Cobb 62.5° ± 29.6) and 25% had sagittal deformity.Mean Oswestry Disability Index (ODI) was 29.6% ± 17 and mean Scoliosis Research Society 22-item survey (SRS-22) total score was 3.2 ± 0.8. Of note, mean SRS-22 self-image score was 2.8 ± 0.9 and 36-item Short Form Health Survey (SF-36) physical function score was 40.9 ± 11.Thirty patients were treated conservatively (C), whereas 22 patients underwent surgery (S). No differences were found regarding age, type or location of the deformity, comorbidities, or radiographic parameters. Operated patients had worse Core Outcome Measurement Index (COMI) back scores (C: 3.8 ± 2.4 vs S: 6.7 ± 2.4; P = 0.004); worse SRS-22 self-image (C: 3 ± 0.9 vs S: 2.5 ± 0.9; P = 0.047), and SRS-22 total scores (C: 3.4 ± 0.8 vs S: 2.9 ± 0.7; P = 0.01); worse SF-36 physical component summary (C: 43.3 ± 10.8 vs S: 36.7 ± 10.4; P = 0.048); and worse SF-36 physical role, function, and social function.; CONCLUSION: Adult congenital deformity patients were mainly female young adults, with formation defects (HV), worried about their image and presenting some degree of functional impairment and pain. These symptoms were the essential drivers for surgery, rather than the radiographic deformity itself.; CLINICAL RELEVANCE: One of the few studies describing the characteristics and clinical concerns of patients with congenital spinal deformities.; LEVEL OF EVIDENCE: 3. This manuscript is generously published free of charge by ISASS, the International Society for the Advancement of Spine Surgery. Copyright © 2021 ISASS. To see more or order reprints or permissions, see http://ijssurgery.com.
C1 Spine Unit, Department of Orthopedic Surgery, Hospital Universitario La Paz, Madrid, Spain javierpizones@gmail.com.; Spine Unit, Department of Orthopedic Surgery, Hospital Universitario La Paz, Madrid, Spain.; Spine Research Unit, Vall d'Hebron Institute of Research, Barcelona, Spain.; Spine Surgery Unit, Pellegrin University Hospital, Bordeaux, France.; Department of Orthopedics and Traumatology, Acibadem Mehmet Ali Aydinlar University, Istanbul, Turkey.; Department of Orthopedics, Schulthess Klinik, Zurich, Switzerland.; Spine Surgery Unit, Hospital Universitario Vall d'Hebron, Barcelona, Spain.
ID adult hemivertebrae; congenital adult scoliosis; congenital scoliosis treatment; hemivertebrae surgery; motivations for surgery
SN 2211-4599
JC 101579005
PA Netherlands
SA PubMed-not-MEDLINE
RC  / 26 Jan 2022
DI 10.14444/8157
UT MEDLINE:35078898
OA gold
DA 2022-05-03
ER

PT J
AN 35086883
DT Journal Article
TI Adult Congenital Spine Deformity: Clinical Features and Motivations for Surgical Treatment.
AU Pizones, Javier
   Moreno-Manzanaro, Lucia
   Vila-Casademunt, Alba
   Fernandez-Baillo, Nicomedes
   Sanchez-Marquez, Jose
   Talavera, Gloria
   Obeid, Ibrahim
   Alanay, Ahmet
   Kleinstuck, Frank
   Pellise, Ferran
   Perez-Grueso, Francisco Javier Sanchez
CA ESSG (European Spine Study Group)
SO International journal of spine surgery
VL 15
IS 6
PS 1238-1245
PY 2021
PD 2021 Dec
LA English
U1 0
U2 0
AB BACKGROUND: There is scarce information available about adult congenital spine deformity (ACSD) in the literature, especially its impact after the pediatric age. The aim was to define ACSD characteristics and to establish the drivers for surgical intervention.; METHODS: Cross-sectional study of data collected in an adult deformity multicenter database. Only ACSD patients were included. Demographic and radiographic data, as well as patient-reported outcome measures, were assessed. Conservatively (C) vs surgically (S) treated patients were compared using Student t test, chi, and Mann-Whitney U test.; RESULTS: Fifty-two patients were included. They were young adults (x = 37.7 years), mostly female (71%). Among them, 60% had single hemivertebrae (HV), 35% had multiple HV, and 5% had segmentation defects. Also, 75% had mainly coronal deformity (Cobb 62.5° ± 29.6) and 25% had sagittal deformity.Mean Oswestry Disability Index (ODI) was 29.6% ± 17 and mean Scoliosis Research Society 22-item survey (SRS-22) total score was 3.2 ± 0.8. Of note, mean SRS-22 self-image score was 2.8 ± 0.9 and 36-item Short Form Health Survey (SF-36) physical function score was 40.9 ± 11.Thirty patients were treated conservatively (C), whereas 22 patients underwent surgery (S). No differences were found regarding age, type or location of the deformity, comorbidities, or radiographic parameters. Operated patients had worse Core Outcome Measurement Index (COMI) back scores (C: 3.8 ± 2.4 vs S: 6.7 ± 2.4; P = 0.004); worse SRS-22 self-image (C: 3 ± 0.9 vs S: 2.5 ± 0.9; P = 0.047), and SRS-22 total scores (C: 3.4 ± 0.8 vs S: 2.9 ± 0.7; P = 0.01); worse SF-36 physical component summary (C: 43.3 ± 10.8 vs S: 36.7 ± 10.4; P = 0.048); and worse SF-36 physical role, function, and social function.; CONCLUSION: Adult congenital deformity patients were mainly female young adults, with formation defects (HV), worried about their image and presenting some degree of functional impairment and pain. These symptoms were the essential drivers for surgery, rather than the radiographic deformity itself.; CLINICAL RELEVANCE: One of the few studies describing the characteristics and clinical concerns of patients with congenital spinal deformities.; LEVEL OF EVIDENCE: 3. This manuscript is generously published free of charge by ISASS, the International Society for the Advancement of Spine Surgery. Copyright © 2021 ISASS. To see more or order reprints or permissions, see http://ijssurgery.com.
C1 Spine Unit, Department of Orthopedic Surgery, Hospital Universitario La Paz, Madrid, Spain javierpizones@gmail.com.; Spine Unit, Department of Orthopedic Surgery, Hospital Universitario La Paz, Madrid, Spain.; Spine Research Unit, Vall d'Hebron Institute of Research, Barcelona, Spain.; Spine Surgery Unit, Pellegrin University Hospital, Bordeaux, France.; Department of Orthopedics and Traumatology, Acibadem Mehmet Ali Aydinlar University, Istanbul, Turkey.; Department of Orthopedics, Schulthess Klinik, Zurich, Switzerland.; Spine Surgery Unit, Hospital Universitario Vall d'Hebron, Barcelona, Spain.
ID adult hemivertebrae; congenital adult scoliosis; congenital scoliosis treatment; hemivertebrae surgery; motivations for surgery
SN 2211-4599
JC 101579005
PA Netherlands
SA PubMed-not-MEDLINE
RC  / 29 Jan 2022
DI 10.14444/8157
UT MEDLINE:35086883
OA gold
DA 2022-05-03
ER

PT J
AN 34848342
DT Journal Article
TI When does CT-Myelography add value beyond MRI for lumbar degenerative disease?
AU Weisenthal, Benjamin W
   Glassman, Steven D
   Mkorombindo, Tino
   Nelson, Lauren
   Carreon, Leah Y
SO The spine journal : official journal of the North American Spine Society
PY 2021
PD 2021 Nov 27 (Epub 2021 Nov 27)
LA English
U1 0
U2 0
AB BACKGROUND CONTEXT: In patients with lumbar spinal stenosis, it is crucial for clinicians to identify all symptomatic levels. Prior studies have demonstrated that CT-Myelo has a greater sensitivity in revealing stenosis (94.4%) compared to MRI (75.9%). However, this is an invasive test that should be used judiciously. No study has identified subgroups of patients that do or do not benefit from this additional invasive testing.; PURPOSE: The objective of this study was to identify subgroups of patients with lumbar stenosis for whom CT myelogram could be expected to provide additional information following an MRI scan.; STUDY DESIGN: Retrospective chart review.; PATIENT SAMPLE: Consecutive series of patients with lumbar degenerative disease seen at a single multisurgeon tertiary spine center.; OUTCOME MEASURES: Degree of stenosis on MRI or CT-myelo.; METHODS: Medical records were reviewed to collect standard demographic and surgical data and patient diagnoses. MRI and CT-Myelo obtained within 6 months of each other in patients >45 years old with a diagnosis of central stenosis, spondylolisthesis or degenerative scoliosis were reviewed. Each lumbar level was recorded as mild, moderate, or severe based on the radiologist's report. Fisher exact test was performed with change in recorded severity of stenosis from MRI to CT-Myelo as the primary outcome of interest.; RESULTS: Of 269 patients, 207 (80%) had at least one level of moderate or severe central stenosis on MRI and 62 had mild or no stenosis on MRI. Of the 207, 139 (67%) had multilevel stenosis and 68 (33%) had single level stenosis. CT-Myelo identified a greater proportion of additional stenotic levels in patients with multilevel stenosis (80/139, 58%) compared to patients with single-level stenosis (27/68, 40%, p=.018). In 62 patients with a clinical diagnosis of lumbar stenosis but no moderate to severe stenosis on MRI, CT myelogram identified three additional stenotic levels (3/65, 5%, p=.836).; CONCLUSIONS: CT Myelography is not as useful in providing additional information in patients with no stenosis or single level stenosis as compared to patients with multilevel stenosis. Copyright © 2021 Elsevier Inc. All rights reserved.
C1 Norton Leatherman Spine Center, 210 East Gray St, Suite 900, Louisville, KY 40202, USA.; Norton Leatherman Spine Center, 210 East Gray St, Suite 900, Louisville, KY 40202, USA. Electronic address: leah.carreon@nortonhealthcare.org.
SS Index Medicus
ID CT-Myelogram; Magnetic Resonance Imaging; Spinal stenosis
SN 1878-1632
JC 101130732
PA United States
SA Publisher
RC  / 25 Dec 2021
PE 27 Nov 2021
DI 10.1016/j.spinee.2021.11.016
UT MEDLINE:34848342
DA 2022-05-03
ER

PT J
AN 34816814
DT Journal Article
TI Improvement and International Validation of the Predictive Probability of the Patient Demographics, Radiographic Index and Surgical Invasiveness for Mechanical Failure (PRISM) Model for Preventive Procedures in Adult Spinal Deformity Surgery.
AU Yagi, Mitsuru
   Hosogane, Naobumi
   Ames, Christopher P
   Smith, Justin S
   Shaffrey, Christopher I
   Schwab, Frank J
   Lafage, Virginie
   Bess, R Shay
   Suzuki, Satoshi
   Satoshi, Nori
   Takahashi, Yohei
   Tsuji, Osahiko
   Nagoshi, Narihito
   Nakamura, Masaya
   Matsumoto, Morio
   Watanabe, Kota
CA International Spine Study Group (ISSG)
SO Spine
PY 2021
PD 2021 Nov 24 (Epub 2021 Nov 24)
LA English
U1 0
U2 0
AB STUDY DESIGN: This is an international multicenter retrospective review of 219 surgically treated consecutive adult spinal deformity (ASD) patients who had a minimum of 5 fused segments, completed a 2-year follow-up.; OBJECTIVE: The purpose of this study was to add the indices of preventive procedures to improve and to validate the predictive probability of the PRISM (patient demographics, radiographic index, and surgical invasiveness for mechanical failure) for mechanical failure (MF) following ASD surgery.; SUMMARY OF BACKGROUND DATA: The PRISM was developed from the data of 321 ASD patients, which stratified the risk of MF from 6 types of risk.; METHODS: Data from 136 Japanese ASD patients (age 49 ± 21y, 88% female) were used to develop PRISM2, and data from 83 US ASD patients (age 58 ± 12y, 86% female) were used for the external validation. We analyzed the associations between 3 preventive procedures (UIV+1 tethering [TH], teriparatide [TP], and multirod [MR]) and MF by multivariate logistic regression analysis (MRA). The values for the nearest integer of the beta of the procedures were added to the 6 indices of the original PRISM to establish the PRISM2. The discriminative ability of the PRISM/PRISM2 for MF was evaluated using the AUC and the PR curve. The Cochran-Armitage test was used to analyze the trend between PRISM/PRISM2 scores and MF.; RESULTS: MF developed in 25% (34 cases). The beta values for the preventive procedures calculated by MRA were TH: -2.5, TP: -3.0, and MR: -2.1. The Cochran-Armitage test showed an excellent trend between MF and PRISM/2. The diagnostic ability was superior for the PRISM2 compared with the PRISM (PRISM2; AUC = .94 [.90-.98], PRISM; AUC = .87 [.81-.93], difference = -.07 [-.11 to -.03], p < .01). The AUC of the PRISM2 was .70 [.59-.81, p < .01] in the US patient cohort.; CONCLUSION: We refined the PRISM by adding preventive procedures to the risk indices. Further validation and adjustment in a large different patient cohorts may improve the predictive probability of PRISM2.Level of Evidence: 3. Copyright © 2021 Wolters Kluwer Health, Inc. All rights reserved.
C1 Department of Orthopaedic Surgery, Keio University School of Medicine, Tokyo, Japan Department of Orthopaedic Surgery, Kyorin University School of Medicine, Tokyo, Japan Department of Neurological Surgery, University of California, San Francisco, CA, USA Department of Neurosurgery, University of Virginia Health System, Charlottesville, VA, USA Department of Orthopedic Surgery, Duke University, North Carolina Spine Service, Hospital for Special Surgery, New York, NY, USA Department of Orthopedic Surgery, Denver International Spine Center, Denver, Colorado.
SS Index Medicus
SN 1528-1159
JC 7610646
PA United States
SA Publisher
RC  / 28 Nov 2021
PE 24 Nov 2021
DI 10.1097/BRS.0000000000004295
UT MEDLINE:34816814
DA 2022-05-03
ER

PT J
AN 34798612
DT Journal Article
TI Radiographic comparison of lordotic and hyperlordotic implants in L5-S1 anterior lumbar interbody fusion.
AU Farber, S Harrison
   Sagar, Soumya
   Godzik, Jakub
   Zhou, James J
   Walker, Corey T
   Khajavi, Kaveh
   Turner, Jay D
   Uribe, Juan S
SO Journal of neurosurgery. Spine
PS 1-9
PY 2021
PD 2021 Nov 19 (Epub 2021 Nov 19)
LA English
U1 0
U2 0
AB OBJECTIVE: Anterior lumbar interbody fusion (ALIF) used at the lumbosacral junction provides arthrodesis for several indications. The anterior approach allows restoration of lumbar lordosis, an important goal of surgery. With hyperlordotic ALIF implants, several options may be employed to obtain the desired amount of lordosis. In this study, the authors compared the degree of radiographic lordosis achieved with lordotic and hyperlordotic ALIF implants at the L5-S1 segment.; METHODS: All patients undergoing L5-S1 ALIF from 2 institutions over a 4-year interval were included. Patients < 18 years of age or those with any posterior decompression or osteotomy were excluded. ALIF implants in the lordotic group had 8° or 12° of inherent lordosis, whereas implants in the hyperlordotic group had 20° or 30° of lordosis. Upright standing radiographs were used to determine all radiographic parameters, including lumbar lordosis, segmental lordosis, disc space lordosis, and disc space height. Separate analyses were performed for patients who underwent single-segment fixation at L5-S1 and for the overall cohort.; RESULTS: A total of 204 patients were included (hyperlordotic group, 93 [45.6%]; lordotic group, 111 [54.4%]). Single-segment ALIF at L5-S1 was performed in 74 patients (hyperlordotic group, 27 [36.5%]; lordotic group, 47 [63.5%]). The overall mean ± SD age was 61.9 ± 12.3 years; 58.3% of patients (n = 119) were women. The mean number of total segments fused was 3.2 ± 2.6. Overall, 66.7% (n = 136) of patients had supine surgery and 33.3% (n = 68) had lateral surgery. Supine positioning was significantly more common in the hyperlordotic group than in the lordotic group (83.9% [78/93] vs 52.3% [58/111], p < 0.001). After adjusting for differences in surgical positioning, the change in lumbar lordosis was significantly greater for hyperlordotic versus lordotic implants (3.6° ± 7.5° vs 0.4° ± 7.5°, p = 0.048) in patients with single-level fusion. For patients receiving hyperlordotic versus lordotic implants, changes were also significantly greater for segmental lordosis (12.4° ± 7.5° vs 8.4° ± 4.9°, p = 0.03) and disc space lordosis (15.3° ± 5.4° vs 9.3° ± 5.8°, p < 0.001) after single-level fusion at L5-S1. The change in disc space height was similar for these 2 groups (p = 0.23).; CONCLUSIONS: Hyperlordotic implants provided a greater degree of overall lumbar lordosis restoration as well as L5-S1 segmental and disc space lordosis restoration than lordotic implants. The change in disc space height was similar. Differences in lateral and supine positioning did not affect these parameters. 
C1 1Department of Neurosurgery, Barrow Neurological Institute, St. Joseph's Hospital and Medical Center, Phoenix, Arizona; and.; 2Southeastern Neurosurgical Specialists, Georgia Spine and Neurosurgery Center, Atlanta, Georgia.
SS Index Medicus
ID ALIF; adult deformity; anterior lumbar interbody fusion; hyperlordotic cages; lordosis
SN 1547-5646
JC 101223545
PA United States
SA Publisher
RC  / 19 Nov 2021
PE 19 Nov 2021
DI 10.3171/2021.7.SPINE202221
UT MEDLINE:34798612
DA 2022-05-03
ER

PT J
AN 34722145
DT Journal Article; Review
TI Lateral lumbar interbody fusion in adult spine deformity - A review of literature.
AU Batheja, Dheeraj
   Dhamija, Bhoresh
   Ghodke, Aashish
   Anand, Srinath S
   Balain, Birender S
SO Journal of clinical orthopaedics and trauma
VL 22
PS 101597
PY 2021
PD 2021 Nov
LA English
U1 0
U2 0
AB INTRODUCTION: Surgery for adult spine deformity presents a challenging issue for spinal surgeons with high morbidity rates reported in the literature. The minimally invasive lateral approach aims at reducing these complications while maintaining similar outcomes as associated with open spinal surgeries. The aim of this paper is to review the literature on the use of lateral lumbar interbody fusion in the cases of adult spinal deformity.; METHODS: A literature review was done using the healthcare database Advanced Research on NICE and NHS website using Medline. Search terms were "XLIF" or "LLIF" or "DLIF" or "lateral lumbar interbody fusion" or "minimal invasive lateral fusion" and "adult spinal deformity" or "spinal deformity".; RESULTS: A total of 417 studies were considered for the review and 44 studies were shortlisted after going through the selection criteria. The data of 1722 patients and 4057 fusion levels were analysed for this review. The mean age of the patients was 65.18 years with L4/5 being the most common level fused in this review. We found significant improvement in the radiological parameters (lordosis, scoliosis, and disk height) in the pooled data. Transient neurological symptoms and cage subsidence were the two most common complications reported.; CONCLUSION: LLIF is a safe and effective approach in managing adult spinal deformity with low morbidity and acceptable complication rates. It can be used alone for lower grades of deformity and as an adjuvant procedure to decrease the magnitude of open surgeries in high-grade deformities. © 2021 Delhi Orthopedic Association. All rights reserved.
C1 Robert Jones and Agnes Hunt Orthopaedic and District Hospital NHS Trust, Spinal Surgery, Twmpath Lane, Gobowen, Oswestry, SY10 7AG, UK.
OI Balain, Birender/0000-0002-2473-8689; Dhamija, Bhoresh/0000-0001-9763-2319
ID Adult spine deformity; LLIF; Lateral spinal fusion; XLIF
SN 0976-5662
JC 101559469
PA India
SA PubMed-not-MEDLINE
RC  / 27 Apr 2022
PE 20 Sep 2021
DI 10.1016/j.jcot.2021.101597
UT MEDLINE:34722145
OA Bronze
DA 2022-05-03
ER

PT J
AN 34744071
DT Journal Article
TI Kinesiophobia and its association with treatment choice in individuals with idiopathic scoliosis.
AU Yagci, Gozde
   Ozcan, Damlagul Aydin
   Kuru, Cigdem Ayhan
   Yakut, Yavuz
SO Journal of back and musculoskeletal rehabilitation
PY 2021
PD 2021 Oct 29 (Epub 2021 Oct 29)
LA English
U1 0
U2 0
AB BACKGROUND: Previous studies have reported increased kinesiophobia in adults with degenerative scoliosis or adolescents who have undergone spinal surgery. However, little is known about the phenomenon of kinesiophobia among adolescents with idiopathic scoliosis (IS).; OBJECTIVES: The aim of this study was to investigate levels of kinesiophobia and its association with treatment choice in IS.; METHODS: The study included 98 IS patients with a mean age of 14 years and 20 healthy controls. Participants with IS were divided into groups based on treatment conditions, as follows: (1) untreated (n= 33); (2) treated with exercise (n= 32); and (3)treated with a brace (n= 33). Kinesiophobia was measured using the Tampa Scale for Kinesiophobia (TSK). Comparisons were made between four groups.; RESULTS: Untreated participants with IS were found to have greater kinesiophobia than healthy controls (p< 0.001). Participants treated with a brace (p= 0.046) and exercise (p= 0.064) had similar kinesiophobia levels as the healthy control group.; CONCLUSIONS: Kinesiophobia was found to be higher in adolescents with IS compared to healthy peers. Brace or exercise treatment both had a positive impact on kinesiophobia. These findings should be considered when organizing rehabilitation programs to achieve the best results for adolescents with IS. 
C1 Faculty of Physical Therapy and Rehabilitation, Hacettepe University, Ankara, Turkey.; School of Physical Therapy and Rehabilitation, Faculty of Health Sciences, Hasan Kalyoncu University, Gaziantep, Turkey.
SS Index Medicus
ID Scoliosis; brace; exercise therapy; fear; movement
SN 1878-6324
JC 9201340
PA Netherlands
SA Publisher
RC  / 08 Nov 2021
PE 29 Oct 2021
DI 10.3233/BMR-210111
UT MEDLINE:34744071
DA 2022-05-03
ER

PT J
AN 34726021
DT Journal Article
TI [Influence of degenerative scoliosis on the treatment of lumbar spinal stenosis by MIS-TLIF].
AU Sun, Wu
   Yang, Ke-Xin
   Luo, Jie
   Dong, Yong-Li
   Feng, Min-Shan
   Gao, Chun-Yu
   Yin, He
SO Zhongguo gu shang = China journal of orthopaedics and traumatology
VL 34
IS 10
PS 928-3
PY 2021
PD 2021 Oct 25
LA Chinese
U1 0
U2 0
AB OBJECTIVE: To evaluate the effect of degenerative scoliosis on the difficulty and efficacy of minimally invasive transforaminal lumbar interbody fusion(MIS-TLIF) in the treatment of lumbar spinal stenosis.; METHODS: From September 2016 to September 2019, 52 patients with lumbar spinal stenosis treated by MIS-TLIF were retrospectively analyzed, including 16 males and 36 females, aged from 42 to 71(63.44±5.96) years old, the course of disease from 1.5 to 6.5 years, with an average of (3.69±1.10) years. All patients had lower extremity root pain or numbness, 41 patients had intermittent claudication. There were 31 cases of L4, 5 and 21 cases of L5S1. There were 18 cases in scoliosis group, lumbar spinal stenosis combined withdegenerative scoliosis, and 34 cases in stenosis group, lumbar spinal stenosis alone. The perioperative data and postoperative complications were recorded, the postoperative interbody fusion was evaluated by CT, and the clinical outcomes were evaluated by VAS score, Oswestry Disability Index (ODI).; RESULTS: All patients were followed up for 12 to 36 months, with an average of (19.58±5.33) months. The operation time and intraoperative bleeding in stenosis group were better than those in scoliosis group (P<0.05). There were no significant differences in postoperative drainage volume, postoperative Hb, CRP, postoperative landing time, discharge time, VAS score at discharge and follow-up, ODI score at 3 months and follow up, postoperative complications and interbody fusion rate between two groups (P>0.05).; CONCLUSION: For patients with lumbar spinal stenosis undergoing MIS-TLIF, degenerative scoliosis can lead to prolonged operation time and increased bleeding. However, it has no significant effect on therelief of postoperative symptoms, postoperative complications and the recovery of lumbar function. 
C1 The Second Department of Spine, Wangjing Hospital of China Academy of Chinese Medical Sciences, Beijing 100102, China.
MH Adult. Aged. Female. Humans. Lumbar Vertebrae / surgery. Male. Middle Aged. Minimally Invasive Surgical Procedures. Retrospective Studies. *Scoliosis / surgery. *Spinal Fusion. *Spinal Stenosis / surgery. Treatment Outcome
SS Index Medicus
ID Fracture fixation, internal; Minimal surgical procedures; Scoliosis; Spinal fusion
SC Geriatrics & Gerontology; Anatomy & Morphology; Orthopedics; Surgery (由 Clarivate Analytics 提供)
SN 1003-0034
JC 9815790
PA China
SA MEDLINE
RC  / 03 Nov 2021 / 03 Nov 2021
DI 10.12200/j.issn.1003-0034.2021.10.009
UT MEDLINE:34726021
DA 2022-05-03
ER

PT J
AN 34652306
DT Journal Article
TI Patient and Spine Surgeon Perceptions on Shared Decision Making in the Treatment of Older Adults Undergoing Corrective Surgery for Adult Spinal Deformity.
AU Deme, Palvasha
   Perera, Anjali
   Chilakapati, Sai
   Stutzman, Sonja
   Singh, Ravinderjit
   Eldridge, Cody M
   Caruso, James
   Vira, Shaleen
   Aoun, Salah
   Makris, Una E
   Bagley, Carlos A
   Adogwa, Owoicho
SO Spine
PY 2021
PD 2021 Oct 18 (Epub 2021 Oct 18)
LA English
U1 0
U2 0
AB STUDY DESIGN: Retrospective.; OBJECTIVE: To understand patients' and spine surgeons' perspectives about decision-making around surgery for adult spinal deformity.; SUMMARY OF BACKGROUND DATA: Surgery for correction of adult spinal deformity is often beneficial, however, in over 20% of older adults (≥65 years of age), outcomes from surgery are less desirable.; METHODS: We conducted semi-structured, in-depth interviews with 6 patients and 5 spine surgeons. Two investigators independently coded the transcripts using constant comparative method, as well as an integrative, team-based approach to identify themes.; RESULTS: Patients themes: (1) patients felt surgery was their only choice because they were running out of time to undergo invasive procedures; (2) patients mentally committed to surgery prior to the initial encounter with their surgeon and contextualized the desired benefits while minimizing the potential risks; (3) patients felt that the current decision support tools were ineffective in preparing them for surgery; and (4) patients felt that pain management was the most difficult part of recovery from surgery. Surgeons themes: (1) surgeons varied substantially in their interpretations of shared decision making; (2) surgeons did not consider patients' chronological age as a major contraindication to undergoing surgery; (3) there is a goal mismatch between patients and surgeons in the desired outcomes from surgery, where patients prioritize complete pain relief whereas surgeons prioritize concrete functional improvement; and (4) surgeons felt that patient expectations from surgery were often established prior to their initial surgery visit, and frequently required recalibration.; CONCLUSION: Older adult patients viewed the decision to have surgery as time-sensitive, whereas spine surgeons expressed the need for recalibrating patient expectations and balancing the risks and benefits when considering surgery. These findings highlight the need for improved understanding of both sides of shared decision making which should involve the needs and priorities of older adults to help convey patient-specific risks and choice awareness.Level of Evidence: 3. Copyright © 2021 Wolters Kluwer Health, Inc. All rights reserved.
C1 Department of Internal Medicine, University of Texas Southwestern Medical School, Dallas TX Department of Neurosurgery, University of Texas Southwestern Medical School, Dallas TX Spine Center, University of Texas Southwestern Medical School, Dallas TX.
SS Index Medicus
SN 1528-1159
JC 7610646
PA United States
GI IK2 HX001916 / HSRD VA
SA Publisher
RC  / 09 Mar 2022
PE 18 Oct 2021
DI 10.1097/BRS.0000000000004257
UT MEDLINE:34652306
DA 2022-05-03
ER

PT J
AN 34669675
DT Journal Article
TI Postoperative Evolution of Sagittal Parameters Over Time Does Not Differ by Upper Instrumented Vertebra.
AU Steinhaus, Michael E
   Lafage, Renaud
   Alluri, Ram K
   Lovecchio, Francis
   Clark, Nicholas J
   Sivaganesan, Ahilan
   Schwab, Frank
   Lafage, Virginie
   Kim, Han Jo
SO Spine
PY 2021
PD 2021 Oct 18 (Epub 2021 Oct 18)
LA English
U1 0
U2 0
AB STUDY DESIGN: Retrospective Cohort Study.; OBJECTIVE: To examine sagittal alignment over time in adult spinal deformity (ASD) and to understand whether these changes vary by choice of upper instrumented vertebra (UIV).; SUMMARY OF BACKGROUND DATA: Recent ASD literature has focused on specific alignment goals. Less is known about how sagittal parameters evolve over time after surgical correction and whether these changes differ by choice of UIV.; METHODS: This was a retrospective review of ASD patients from a single institution. Routine 36" sagittal x-rays were obtained preoperatively, prior to hospital discharge, and at 6 months, 1 year, and 2 years and sagittal parameters were measured. Patients with UIV T6 and above were classified as upper thoracic (UT) and T7 and below as lower thoracic (LT).; RESULTS: A total of 102 patients with mean age 66.0 yrs (±7.7) were included in the analysis (49 UT, 53 LT). All sagittal and coronal alignment parameters demonstrated significant improvement from preoperatively to any postoperative timepoint. While multiple parameters maintained correction over time, others (TK, TPA, and PT) demonstrated significant increase from discharge to 2 years postoperatively, with changes occurring relatively early after surgery, while overall global alignment was maintained. Both UT/LT groups demonstrated significantly greater TK from preoperatively to discharge to 6 months (p < 0.05), stabilizing at that time point out to 2 years, whereas TLK preferentially increased in the LT group. There was significant improvement in sagittal vertical axis (SVA) after surgery, which was maintained out to 2 years of follow-up (p > 0.05).; CONCLUSIONS: Our data suggest that while several key parameters are maintained over time out to 2 years postoperatively, TK tends to worsen over time for all patients, while TLK preferentially increases in the LT group. Nevertheless, despite these trends, compensatory changes are seen in PT such that global alignment is relatively maintained.Level of Evidence: 3. Copyright © 2021 Wolters Kluwer Health, Inc. All rights reserved.
C1 Spine Service, Department of Orthopaedic Surgery, Hospital for Special Surgery, New York, NY.
SS Index Medicus
SN 1528-1159
JC 7610646
PA United States
SA Publisher
RC  / 20 Oct 2021
PE 18 Oct 2021
DI 10.1097/BRS.0000000000004251
UT MEDLINE:34669675
DA 2022-05-03
ER

PT J
AN 34636204
DT Journal Article
TI Short-term nasal symmetry repaired by force-balanced muscular reconstruction technique.
AU Liu, Ying-Meng
   Chen, Yu
   Zhang, Bi-He
   Shi, Bing
   Li, Cheng-Hao
SO Hua xi kou qiang yi xue za zhi = Huaxi kouqiang yixue zazhi = West China journal of stomatology
VL 39
IS 5
PS 560-565
PY 2021
PD 2021 Oct 01
LA English; Chinese
U1 1
U2 2
AB OBJECTIVES: This study aimed to compare the postoperative outcome of the new and classical muscular reconstruction technique combined with nasal internal-fixation method for secondary deformity post unilateral cleft lip repair. A rationale is provided for the further surgical improvement of secondary deformities.; METHODS: Sixty patients aged 4-18 years with secondary unilateral cleft lip-nose deformity were involved in this research. The deformities of 28 patients were repaired using the muscular force balance technique through nasal internal fixation method, and 32 were repaired using classical muscular reconstruction technique. Two-dimensional analysis was used to evaluate the nose-lip morphology of pre- and post-operative patients through standardized photographs seven days after surgery.; RESULTS: Compared with preoperative nasal morphology in the muscular force balance technique group, the 7-days postoperative results of this group showed the significantly improved short-term outcomes in the correction of columellar deflection, alar rim angle, nasal shape, and the symmetry of alar base width, nostril width, nostril height, alar rim angle (P<0.05).; CONCLUSIONS: The new muscular reconstruction technique with nasal internal-fixation method has a significant effect on nasal repair. 
A2 目的:
   通过比较创新和传统两种肌肉重建技术联合鼻内固定术修复单侧继发鼻唇畸形术后短期鼻部对称性评估效果，为进一步改进唇裂二期手术治疗提供依据。方法:
   选取60例单侧唇裂继发鼻唇畸形患者，年龄4~18岁，采用创新肌肉重建技术联合鼻内固定术修复28例，传统肌肉重建技术联合鼻内固定术修复32例，使用
   二维照片测量分析法，对比术前和术后7 d的短期效果。结果: 术后7
   d，力矩平衡肌肉重建组相比于术前在鼻小柱偏斜角、裂隙侧的鼻翼切线角、鼻翼缘立体性有较好恢复，鼻底对称性、鼻孔宽度对称性、鼻孔高度对称性、鼻翼切线
   角对称性和鼻孔形状也有较大改善（P<0.05）。结论: 新肌肉重建技术联合鼻内固定术对单侧继发鼻唇畸形修复效果显著。.
C1 State Key Laboratory of Oral Diseases ＆ National Clinical Research Center for Oral Diseases ＆ Dept. of Cleft Lip and Palate Surgery, West China Hospital of Stomatology, Sichuan University, Chengdu 610041, China.; Dept. of Oral and Maxillofacial Surgery, Peking University School and Hospital of Stomatology, Beijing 100000, China.
MH *Cleft Lip / surgery. Humans. Nose / surgery. Postoperative Period. *Rhinoplasty. Treatment Outcome
SS Dentistry; Index Medicus
ID force-ba-lanced muscular reconstruction; nasal deformity; secondary deformity post unilateral cleft lip repair; secondary repair
SC Dentistry, Oral Surgery & Medicine; Otorhinolaryngology; Respiratory System; Surgery (由 Clarivate Analytics 提供)
SN 2618-0456
JC 9422648
PA China
SA MEDLINE
RC  / 13 Oct 2021 / 02 Nov 2021
DI 10.7518/hxkq.2021.05.010
UT MEDLINE:34636204
DA 2022-05-03
ER

PT J
AN 34559764
DT Journal Article
TI Biomechanical Evaluation of Semi-rigid Junctional Fixation Using a Novel Cable Anchor System to Prevent Proximal Junctional Failure in Adult Spinal Deformity Surgery.
AU Doodkorte, Remco J P
   Roth, Alex K
   Jacobs, Eva
   Arts, Jacobus J C
   Willems, Paul C
SO Spine
PY 2021
PD 2021 Sep 24 (Epub 2021 Sep 24)
LA English
U1 1
U2 1
AB STUDY DESIGN: A porcine cadaveric biomechanical study.; OBJECTIVE: To biomechanically evaluate a novel Cable Anchor System as semi-rigid junctional fixation technique for the prevention of proximal junctional failure after adult spinal deformity surgery and to make a comparison to alternative promising prophylactic techniques.; SUMMARY OF BACKGROUND DATA: The abrupt change of stiffness at the proximal end of a pedicle screw construct is a major risk factor for the development of proximal junctional failure after adult spinal deformity surgery. A number of techniques that aim to provide a gradual transition zone in range of motion (ROM) at the proximal junction have previously been studied. In this study, the design of a novel Cable Anchor System, which comprises a polyethylene cable for rod fixation, is assessed.; METHODS: Ten T6-T13 porcine spine segments were subjected to cyclic 4 Nm pure-moment loading. The following conditions were tested: uninstrumented, 3 level pedicle screw fixation (PSF), and PSF with supplementary Cable Anchors applied proximally at 1-level (Anchor1) or 2-levels (Anchor2), transverse process hooks (TPH), and 2-level sublaminar tapes (Tape2). The normalized segmental range of motion in the junctional zone was compared using one-way analysis of variance and linear regression.; RESULTS: Statistical comparison at the level proximal to PSF showed significantly lower ROMs for all techniques compared to PSF fixation alone in all movement directions. Linear regression demonstrated a higher linearity for Anchor1 (0.820) and Anchor2 (0.923) in the junctional zone in comparison to PSF (1-level: 0.529 and 2-level: 0.421). This linearity was similar to the compared techniques (TPH and Tape2).; CONCLUSION: The Cable Anchor System presented in this study demonstrated a gradual ROM transition zone at the proximal end of a rigid pedicle screw construct similar to TPH and 2-level sublaminar tape semi-rigid junctional fixation constructs, while providing the benefit of preserving the posterior ligament complex.Level of Evidence: 5. Copyright © 2021 Wolters Kluwer Health, Inc. All rights reserved.
C1 Department of Orthopaedic Surgery, Research School CAPHRI, Maastricht University Medical Center, P. Debyelaan 25, 6229 HX, Maastricht, the Netherlands.
OI Arts, Jacobus/0000-0002-2947-8564
SS Index Medicus
SN 1528-1159
JC 7610646
PA United States
SA Publisher
RC  / 27 Sep 2021
PE 24 Sep 2021
DI 10.1097/BRS.0000000000004228
UT MEDLINE:34559764
DA 2022-05-03
ER

PT J
AN 34734137
DT Journal Article
TI The accuracy of robot-assisted S2 alar-iliac screw placement at two different healthcare centers.
AU Lee, Nathan J
   Khan, Asham
   Lombardi, Joseph M
   Boddapati, Venkat
   Park, Paul J
   Mathew, Justin
   Leung, Eric
   Mullin, Jeffrey P
   Pollina, John
   Lehman, Ronald A
SO Journal of spine surgery (Hong Kong)
VL 7
IS 3
PS 326-334
PY 2021
PD 2021 Sep
LA English
U1 0
U2 0
AB BACKGROUND: Current literature on robot-assisted S2 alar-iliac (S2AI) screw placement shows favorable outcomes and screw accuracy; however, the data is limited by a few retrospective, single-surgeon studies. To the author's knowledge, this is the first multicenter study which evaluates the accuracy of robot-assisted S2AI screws.; METHODS: Adult (≥18 years old) patients who underwent robot-assisted S2AI screw placement from 2017-2019 were reviewed. All surgeries used the same proprietary robotic guidance system, Mazor X (Mazor Robotics Ltd).; RESULTS: A total of 65 screws were assessed in 31 patients. The mean follow-up ± standard deviation was 362±190 days (minimum was 90 days). The mean age was 61.1±11 years old, and 54.8% (n=17) of patients were female. Nearly half of the patients had a primary diagnosis of degenerative scoliosis (48.4%, n=15). Other diagnosis included pseudarthrosis (22.6%, n=7), degenerative disc disease (16.1%, n=5), and high-grade spondylolisthesis (12.9%, n=4). The mean length and diameter of screws were 84.6±6.1 mm and 8.4±0.7, respectively. The mean axial and sagittal angles were 50.0±6.3 and 24.0±10.5, respectively. The overall screw accuracy was 93.8% (n=61). There were four iliac cortex breaches (anterior =3, inferior 1) with a mean breach distance of 3.5±3.2. No statistically significant differences in screw length, diameter, axial angle, and sagittal angle were observed between screws with and without a breach. No intraoperative neurologic, vascular, or visceral complications from the S2AI screw were observed. No post-discharge wound complications, screw prominence issues, or revision of S2AI screws were observed during the study's follow-up period.; CONCLUSIONS: Robot-assisted S2AI screw placement was found to be safe and accurate in this multicenter study. This is largely attributed to the versatility of the robotic guidance software that allows for detailed and precise preoperative and intraoperative planning. 2021 Journal of Spine Surgery. All rights reserved.
C1 Department of Orthopaedics, Columbia University Medical Center, The Och Spine Hospital at New York-Presbyterian, New York, NY, USA.; Department of Neurosurgery, State University of New York, Buffalo, NY, USA.
ID Robot-assisted spine surgery; S2 alar-iliac (S2AI); robotic spine surgery; sacral alar iliac screw; spinopelvic fusion
SN 2414-469X
JC 101685460
PA China
SA PubMed-not-MEDLINE
RC  / 28 Apr 2022
DI 10.21037/jss-21-14
UT MEDLINE:34734137
OA gold, Green Published
DA 2022-05-03
ER

PT J
AN 34734136
DT Journal Article
TI Comparing hyperlordotic and standard lordotic cages for achieving segmental lumbar lordosis during transforaminal lumbar interbody fusion in adult spinal deformity surgery.
AU Mathew, Justin
   Cerpa, Meghan
   Lee, Nathan J
   Boddapati, Venkat
   Marciano, Gerard
   Sardar, Zeeshan M
   Lenke, Lawrence G
SO Journal of spine surgery (Hong Kong)
VL 7
IS 3
PS 318-325
PY 2021
PD 2021 Sep
LA English
U1 0
U2 0
AB BACKGROUND: Few studies directly compare the effect of interbody cages with different degrees of lordosis in producing segmental lumbar lordosis (SLL) in the transforaminal lumbar interbody fusion (TLIF) procedure. Thus, we aimed to investigate changes in SLL in hyperlordotic cages compared to standard lordotic cages in open TLIF procedures.; METHODS: Thirty-eight consecutive patients who received open TLIF procedures performed by a single surgeon between 2017 and 2018 were reviewed. Twenty patients had "hyperlordotic cages" (20° lordosis), while 18 patients had "standard lordotic cages" (6° lordosis). Twenty-three patients had one-level TLIF procedures and 15 had two-level TLIF. Standard radiographic measurements, including SLL were assessed preoperatively, postoperatively, and at 1-year follow-up. SLL was measured from the superior endplate of the cephalad vertebra to the inferior endplate of the caudal vertebra. Changes in SLL were compared using Student's and paired t-tests.; RESULTS: In one- and two-level open TLIF, both hyperlordotic and standard lordotic cages produced significant improvement in SLL. Among those receiving a one-level TLIF, SLL increased 7.8° (P=0.024) in those with standard lordotic cages; it increased 8.2° (P=0.020) in those with hyperlordotic cages. Among those receiving a two-level TLIF, SLL increased 13.9° (P=0.032) in those with standard lordotic cages; it increased 8.8° (P=0.023) in those with hyperlordotic cages. However, the improvement in SLL was not significantly different between the two cage types in either one or two-level TLIF procedures (P=0.917, P=0.389). At 1-year follow-up, there was no significant change in SLL, among standard lordotic and hyperlordotic cages (P=0.501, P=0.781).; CONCLUSIONS: Although it is theorized that hyperlordotic cages would increase SLL during open TLIF procedures more than standard lordotic cages, our data failed to demonstrate that. As our study examined cases performed by a single surgeon immediately before and after adoption of these lordotic cages, it is likely that surgical technique is of equal or greater importance in improving SLL than the amount of lordosis designed into interbody cages. 2021 Journal of Spine Surgery. All rights reserved.
C1 Department of Orthopaedics, Columbia University Medical Center, The Och Spine Hospital at New York-Presbyterian, New York, NY, USA.
ID Segmental lumbar lordosis (SLL); interbody cage; lordotic cages; transforaminal lumbar interbody fusion (TLIF)
SN 2414-469X
JC 101685460
PA China
SA PubMed-not-MEDLINE
RC  / 28 Apr 2022
DI 10.21037/jss-21-15
UT MEDLINE:34734136
OA Green Published, gold
DA 2022-05-03
ER

PT J
AN 34734145
DT Journal Article; Review
TI A narrative review of infection prevention techniques in adult and pediatric spinal deformity surgery.
AU Sawires, Andrew N
   Park, Paul J
   Lenke, Lawrence G
SO Journal of spine surgery (Hong Kong)
VL 7
IS 3
PS 413-421
PY 2021
PD 2021 Sep
LA English
U1 0
U2 0
AB Spinal infections associated with pediatric and adult spinal deformity surgery are associated with postoperative morbidity and mortality along with elevated health-care costs. Prevention requires meticulous technique by the spine surgeon throughout the perioperative period. There is significant variability in the current practices of spinal deformity surgeons with regard to infection prevention, stemming from the lack of reliable evidence available in the literature. There has also been a lack of literature detailing the difference in infection rates and risk factors between pediatric and adult patients undergoing deformity correction surgery. In this narrative review we looked at 60 studies in the adult population and 9 studies in the pediatric population. Most of these studies of surgical site infections (SSI) in spinal deformity surgery have been performed in adult patients, however it is clear that the pediatric neuromuscular patient requires particular attention that we discuss in detail. This narrative review of the literature outlines evidence and compares and contrasts data for preventive strategies and modifiable risk factors to decrease rates of SSI in the pediatric and adult spinal deformity patient populations. In this review we discuss techniques relating to preoperative cleansing protocols, antibiotic administration, gentle soft tissue handling, appropriate closure, drain usage, and intraoperative technique itself to minimize EBL and operative time. 2021 Journal of Spine Surgery. All rights reserved.
C1 Lenox Hill Hospital, Department of Orthopaedic Surgery, New York, NY, USA.; Columbia University Irving Medical Center, Department of Orthopedic Surgery, New York, NY, USA.
ID Infection; adult; pediatric; prevention; spinal deformity; surgical site infection (SSI)
SN 2414-469X
JC 101685460
PA China
SA PubMed-not-MEDLINE
RC  / 05 Nov 2021
DI 10.21037/jss-21-10
UT MEDLINE:34734145
OA gold, Green Published
DA 2022-05-03
ER

PT J
AN 34423612
DT Journal Article
TI [Analysis of related risk factors for the refracture of adjacent vertebral body after percutaneous kyphoplasty].
AU Fang, Shen-Yun
   Min, Ji-Kang
   Zeng, Zhong-You
   Zhang, Qiang-Hua
   Zhu, Tao
   Weng, Wei
   Zhang, Wei-Li
   Shen, Fang-Ying
   Xia, Ying
   Ding, Li-Ying
SO Zhongguo gu shang = China journal of orthopaedics and traumatology
VL 34
IS 8
PS 705-9
PY 2021
PD 2021 Aug 25
LA Chinese
U1 0
U2 0
AB OBJECTIVE: To investigate the risk factors of vertebral refracture after percutaneous kyphoplasty (PKP) for osteoprotic vertebral compression fractures (OVCFs), and to provide reference for clinical prevention.; METHODS: A retrospective analysis of 228 OVCFs patients who met the inclusion criteria admitted from November 6, 2013 to December 14, 2018. There were 35 males and 193 females, with a male-to-female ratio of 3∶20, and aged 58 to 91 years with an average of (69.70±7.03) years. All patients were treated with PKP and had complete clinical data. According to whether refracture occurred after operation, they were divided into refracture group (24 cases) and non refracture group (204 cases). Factors that may be related to refracture (including gender, age, surgical segment, number of vertebral bodies in the surgical segment, whether combined with degenerative scoliosis, whether anti-osteoporosis treatment) were included in the univariate analyses, and the single factor analysis of statistically significant risk factors was carried out with multiple Logistic regression analysis to further clarify the independent risk factors for vertebral body refracture after PKP. Survival analysis was performed using the time of vertebral refracture after PKP as the end time of follow up, the occurrence of refracture after PKP as the endpoint event, and the presence or absence of degenerative lateral curvature as a variable factor.; RESULTS: All 228 patients were followed up for 1.8 to 63.6 months with an average of (28.8±15.6) months, and the refracture rate was 10.5%(24/228). There were statistically significant differences between two groups in age, number of operative vertebral bodies, whether combinedwith degenerative scoliosis and whether anti osteoporosis treatment (P<0.05). Univariate Logistic regression analysis showed that the number of vertebral bodies in the surgical segment and whether combined with degenerative scoliosis may be risk factors for refracture after PKP. Multiple Logistic regression analysis of the above possible risk factors showed that combined scoliosis was an independent risk factor for vertebral refracture of the vertebral body. Survival analysis showed that the mean survival time was 42.1 months, the P value was 0.00, and the mean 95% confidence interval was 34.4-49.7 months, indicating that the combination of degenerative lateral bending might be related to the occurrence of refracture.; CONCLUSION: Combined scoliosis is an independent risk factor for refracture after OVCFs vertebroplasty, and it is also a possible high-risk factor for refracture after surgery. 
C1 Orthopedics Center of Huzhou First People's Hospital, Huzhou 313000, Zhejiang, China.
MH Female. *Fractures, Compression / surgery. Humans. *Kyphoplasty / adverse effects. Male. *Osteoporotic Fractures. Retrospective Studies. Risk Factors. *Spinal Fractures / surgery. Vertebral Body
SS Index Medicus
ID Osteoporosis; Refracture; Risk factors; Spinal degenerative scoliosis; Vertebral compression fracture; Vertebroplasty
SC Orthopedics; Surgery (由 Clarivate Analytics 提供)
SN 1003-0034
JC 9815790
PA China
SA MEDLINE
RC  / 24 Aug 2021 / 24 Aug 2021
DI 10.12200/j.issn.1003-0034.2021.08.004
UT MEDLINE:34423612
DA 2022-05-03
ER

PT J
AN 34190059
DT Journal Article
TI Does improved radiographic alignment truly enhance dynamic functional balance?
AU Haddas, R
   Kisinde, S
   Mar, D
   Lieberman, I
SO Studies in health technology and informatics
VL 280
PS 46-52
PY 2021
PD 2021 Jun 28
LA English
U1 0
U2 0
AB Prospective, concurrent-cohort study. To establish the relationship between radiographic alignment parameters and functional CoE measurements at one week before and at three months after realignment surgery in ADS patients. Adult degenerative scoliosis (ADS) represents a significant healthcare burden with exceedingly high and increasing prevalence, particularly among the elderly. Radiographic alignment measures and patient-reported outcomes currently serve as the standard means to assess spinal alignment, deformity, and stability. Neurological examinations have served as qualitative measures for indicating muscle strength, motor deficits, and gait abnormalities. Three-Dimensional motion analysis is increasingly being used to identify and measure gait and balance instability. Recently, techniques have been established to quantify balance characteristics described by Dubousset as the "cone of economy" (CoE). The relationship between radiographic alignment parameters and CoE balance measures of ADS patients before and after realignment surgery is currently unknown. 29 ADS patients treated with realignment surgery. Patients were evaluated at one week before realignment surgery and at their three-month follow-up examination. During each evaluation, patients completed self-reported outcomes (visual analog scales for pain, Oswestry Disability Index, SRS22r) and a functional balance test. Mean changes in dependent measures from before to after surgery were compared using paired t-tests. Pearson correlations were used to test for significant correlations between changes in radiographic and CoE measures. Significant improvements were found for all patient-reported outcomes, in several radiographic measures, and in CoE measures. Improvements of scoliosis Cobb angle, coronal pelvic tilt, lumbar lordosis, and thoracic kyphosis showed significant correlations with CoE sway and total distance measures at both the center of mass and center of the head. Improved radiographic alignment measures significantly correlated with improved CoE balance measures among ADS patients treated with realignment surgery at their three-month follow-up. These findings indicate that functional balance evaluations when used in conjunction with radiographic measurements, may provide a more robust and improved patient-specific sensitivity for postoperative assessments. CoE balance may represent a new measure of added value for surgical intervention of ADS. 
C1 Texas Back Institute, Plano, TX, USA.
MH Adult. Aged. Animals. Cohort Studies. Humans. *Lordosis. Lumbar Vertebrae. Prospective Studies. Retrospective Studies. *Scoliosis / diagnostic imaging; surgery. Spine / diagnostic imaging; surgery. Treatment Outcome
SS Health Technology Assessment
ID Adult degenerative scoliosis; balance; cone of economy; radiographic alignment
SC Geriatrics & Gerontology; Orthopedics; Anatomy & Morphology (由 Clarivate Analytics 提供)
SN 1879-8365
JC 9214582
PA Netherlands
SA MEDLINE
RC  / 01 Jul 2021 / 01 Jul 2021
DI 10.3233/SHTI210433
UT MEDLINE:34190059
DA 2022-05-03
ER

PT J
AN 34190071
DT Journal Article
TI The effect of scoliosis support orthosis bracing on adult spinal deformity patients: evaluation of gait and dynamic balance.
AU Haddas, R
   Satin, A
   Mar, D
   Lieberman, I
   Block, A
   Belanger, T
   Kayanja, M
   Kakar, R S
SO Studies in health technology and informatics
VL 280
PS 115-120
PY 2021
PD 2021 Jun 28
LA English
U1 1
U2 4
AB Non-operative treatment is regarded as the first-line therapy for patients with adult spinal deformity (ASD) without neurologic deficits or significant impairment. While there is high-level evidence supporting the use of rigid bracing in adolescent idiopathic scoliosis, there is a paucity of literature pertaining to the use of scoliosis support orthosis (SSO) in ASD patients. To investigate the impact of an SSO on pain, gait parameters, and functional balance measures in symptomatic ASD patients. Thirty ASD patients (26 Females, Age: 72.7, Cobb Angle: 47.1°) were evaluated on 3 different occasions: first day of bracing: baseline (Pre), and 45-min post fitting (Post45m), and after 8-weeks of bracing for 4 hours a day (Post8w). Each patient performed a 6-minute walk (over-ground gait), a dynamic balance test, and completed VAS, ODI, and SRS22r. Significant short- and long-term improvements using SSO were found in the 6-minute walk (Pre: 278.6; Post45m: 322.2; Post8w: 338.8 m, p<0.001), walking speed (Pre: 0.88; Post45m: 0.97; Post8w: 0.97 m/s, p<0.001), head total sway distance during the balance test (Pre: 81.33; Post45m: 68.63; Post8w: 60.72 cm, p=0.048), low-back pain (VAS: Pre: 5.5; Post45m: 3.5; Post8w: 3.3, p<0.001), and for the ODI (Pre: 41.9; Post45m: 32.9; Post8w: 30.1, p=0.005).This study demonstrated clinically significant improvements in PROMs, spatiotemporal gait measures, and functional balance measures after continuous use of a SSO. These improvements were observed immediately following brace-fitting and maintained at an 8-week follow-up. Given these results, it is reasonable to consider a SSO for conservative management of patients with mild symptoms of pain and deformity, and who have not yet progressed to meet surgical indications. 
C1 Texas Back Institute, Plano, Texas, USA.; Old Dominion University, Norfolk, Viriginia, USA.
MH Adolescent. Adult. Aged. Braces. Female. Gait. Humans. Orthotic Devices. *Scoliosis / therapy. Treatment Outcome
SS Health Technology Assessment
ID Adult Spinal Deformity; Gait Analysis; Non- Operative Treatment; Scoliosis Support Orthosis; Spinal Bracing
SC Pediatrics; Geriatrics & Gerontology; Orthopedics; Physiology (由 Clarivate Analytics 提供)
SN 1879-8365
JC 9214582
PA Netherlands
SA MEDLINE
RC  / 01 Jul 2021 / 01 Jul 2021
DI 10.3233/SHTI210448
UT MEDLINE:34190071
DA 2022-05-03
ER

PT J
AN 34190087
DT Journal Article
TI Adult patient perceptions on the effectiveness of scoliosis specific exercises.
AU Sbihli, A
   Tudini, F
   Chui, K
SO Studies in health technology and informatics
VL 280
PS 199-203
PY 2021
PD 2021 Jun 28
LA English
U1 0
U2 0
AB There is a paucity of research focusing on adults with scoliosis, yet many of these individuals suffer from pain and disability. Recent literature has demonstrated that for this patient population general physical therapy is no better than other non-operative treatment options.[1-3] This study assessed the perceptions of the effectiveness of Physiotherapeutic Scoliosis Specific Exercises (PSSE) on adult scoliosis. The purpose of this study is to present the results of a retrospective analysis of how adults with scoliosis perceive that physical therapy utilizing PSSE has impacted their quality of life (QoL), function, and pain. A 10 question survey was sent via a secure server (Qualtrics) to all PSSE participating patients ≥ 18 years old from one PSSE specialty clinic from the beginning of the PSSE program, 7 years. Survey responses were anonymous, collected by someone other than the primary investigator, and statistics were calculated with SPSS 24 (IBM Corp., Armonk, NY). Results: Fifty-seven adults (88.9% female) responded to the survey (55% response rate) with 67.2% being over the age of 55 years. The majority (61.9%) felt that PT had moderately or significantly positively impacted their QoL. The most common number of PT visits ranged from 5-10, after which 71.9% of participants were either somewhat or very confident in their ability to perform their PSSE program unsupervised at home. The most common frequency of home exercise program (HEP) performance was 1-2 times per week (46.0%) for a duration of 5-40 minutes. Quantitative analysis of exercise adherence using a Spearman's rho (rs) revealed positive associations between confidence in correctly performing the HEP with the perceived positive impact of the exercises (rs = .45, p < .001), the greater frequency of performing the HEP (rs = .30, p = .024) and greater time performing the HEP (rs = .33, p = .004). This retrospective analysis showed that 61.9% of adults with scoliosis felt that PT utilizing PSSE had moderately or significantly positively impacted their QoL. Adherence to a HEP is critical to the success of the program. Greater confidence in correctly performing the HEP was positively correlated with perceived impact, frequency and time spent exercising. The sample was limited to adults from one clinic that specializes in scoliosis and may not be generalizable to other clinics. 
C1 Spine Academy Physical Therapy, PLLC; Lexington, MA USA.; The University of Tennessee at Chattanooga, TN, USA.; Pacific University, Forest Grove, Oregon, USA.
MH Adolescent. Adult. Exercise Therapy. Female. Humans. Male. Middle Aged. Perception. *Quality of Life. Retrospective Studies. *Scoliosis / therapy
SS Health Technology Assessment
ID Adult Scoliosis; Non-surgical Scoliosis Management; Physiotherapeutic Scoliosis Specific Exercises (PSSE); Quality of Life
SC Pediatrics; Rehabilitation; Psychology; Behavioral Sciences; Orthopedics (由 Clarivate Analytics 提供)
SN 1879-8365
JC 9214582
PA Netherlands
SA MEDLINE
RC  / 01 Jul 2021 / 01 Jul 2021
DI 10.3233/SHTI210467
UT MEDLINE:34190087
DA 2022-05-03
ER

PT J
AN 33964534
DT Journal Article
TI Staples and locking plates provide comparable outcomes for fixation of first metatarsal dorsiflexion osteotomies in pes cavovarus.
AU Lyle, Shirley A
   Bernasconi, Alessio
   Welck, Matthew J
   Cullen, Nick P
   Singh, Dishan
   Patel, Shelain
SO Foot (Edinburgh, Scotland)
VL 47
PS 101815
PY 2021
PD 2021 Jun (Epub 2021 Apr 18)
LA English
U1 0
U2 0
AB BACKGROUND: One commonly encountered deformity within the cavovarus foot is plantarflexion of the first metatarsal which may be a primary or secondary deformity. Correcting the plantarflexion may be achieved through a dorsiflexion osteotomy although the optimal fixation device for this osteotomy has not been determined. This clinical study compared the outcomes using staples and locking plates.; METHODS: A retrospective evaluation was performed of 52 feet that had undergone dorsiflexion osteotomy of the first metatarsal as part of a cavovarus foot correction with a minimum follow-up of two years. Data was collected on deformity correction, complications and cost-analysis.; RESULTS: As a cohort, Meary's angle improved from 13.4° to 7.72° (p < 0.001), Hibbs' angle improved from 117.1° to 124.2° (p < 0.001) and navicular height dropped from 52.7 mm to 47.7 mm (p < 0.001) while calcaneal inclination changed from 20.9° to 21.2° but this did not reach significance (p = 0.66). These indices and the number of complications were not significantly different between the staple and locking plate group. The overall cost of using staples was less than using locking plates.; CONCLUSIONS: Both staples and locking plates are effective devices for fixation of the first metatarsal after a dorsiflexion osteotomy in cavovarus foot surgery. They were both able to provide comparable fixation, although staples were less expensive to use in our study. Copyright © 2021 Elsevier Ltd. All rights reserved.
C1 Foot and Ankle Unit, Royal National Orthopaedic Hospital, Brockley Hill, Stanmore, Middlesex, HA7 4LP, UK.; Foot and Ankle Unit, Royal National Orthopaedic Hospital, Brockley Hill, Stanmore, Middlesex, HA7 4LP, UK. Electronic address: shelain.patel@doctors.org.uk.
OI Lyle, Shirley/0000-0001-9678-3158; Bernasconi, Alessio/0000-0002-9427-3178; Welck, Matthew/0000-0002-9104-8418
MH Bone Plates. *Calcaneus. Humans. *Metatarsal Bones / surgery. Osteotomy. Retrospective Studies
SS Index Medicus
ID Cavovarus foot; Complications; Cost-effectiveness; Fixation; Osteotomy
SC Surgery; Orthopedics; Anatomy & Morphology (由 Clarivate Analytics 提供)
SN 1532-2963
JC 9109564
PA Scotland
SA MEDLINE
RC  / 25 Oct 2021 / 25 Oct 2021
PE 18 Apr 2021
DI 10.1016/j.foot.2021.101815
UT MEDLINE:33964534
DA 2022-05-03
ER

PT J
AN 34239208
DT Journal Article
TI Candida parapsilosis Infection after Lumbosacral Arthrodesis with a PEEK TLIF Interbody Fusion Device: Case Report.
AU Wajchenberg, Marcelo
   Astur, Nelson
   Kanas, Michel
   Camargo, Thiago Zinsly Sampaio
   Wey, Sergio Barsanti
   Martins, Delio Eulalio
SO Revista brasileira de ortopedia
VL 56
IS 3
PS 390-393
PY 2021
PD 2021 Jun (Epub 2021 Mar 31)
LA English
U1 0
U2 1
AB Spondylodiscitis is an uncommon but serious complication after spine surgeries, and its main etiologic agent is Staphylococcus aureus . Fungal infections are rare and mostly caused by Candida albicans . We report the clinical case of a 69-year-old male patient who underwent a L2-S1 arthrodesis for degenerative scoliosis correction. He presented an infection 2.5 months after the procedure, a spondylodiscitis at L5-S1 levels, caused by Candida parapsilosis . The treatment consisted of surgical material removal, tricortical iliac graft placement in an anterior approach (L5-S1), lumbopelvic fixation (from T10 to the pelvis) in a posterior approach, and drug treatment with anidulafungin and fluconazole. This last medication was administered for 12 months, with good clinical outcomes. Sociedade Brasileira de Ortopedia e Traumatologia. This is an open access article published by Thieme under the terms of the Creative Commons Attribution-NonDerivative-NonCommercial License, permitting copying and reproduction so long as the original work is given appropriate credit. Contents may not be used for commercial purposes, or adapted, remixed, transformed or built upon. ( https://creativecommons.org/licenses/by-nc-nd/4.0/ ).
C1 Hospital Israelita Albert Einstein, Sao Paulo, SP, Brasil.; Departamento de Ortopedia e Traumatologia, Universidade Federal de Sao Paulo, Sao Paulo, SP, Brasil.; Santa Casa de Misericordia de Sao Paulo, Sao Paulo, SP, Brasil.; Universidade Anhembi Morumbi, Sao Paulo, SP, Brasil.
ID Candida parapsilosis; fungal infections; spondylodiscitis
SN 0102-3616
JC 0123326
PA Germany
SA PubMed-not-MEDLINE
RC  / 10 Jul 2021
PE 31 Mar 2021
DI 10.1055/s-0040-1721845
UT MEDLINE:34239208
OA Green Published, gold
DA 2022-05-03
ER

PT J
AN 34553531
DT Journal Article
TI [Non-surgical orthopaedic therapies of the spine in the elderly].
FT Therapeutiques orthopediques non chirurgicales du rachis chez le sujet age.
AU Marty-Poumarat, Catherine
   Carlier, Robert
SO La Revue du praticien
VL 71
IS 5
PS 522-529
PY 2021
PD 2021 May
LA French
U1 0
U2 0
AB "Non-surgical orthopaedic therapies of the spine in the elderly. Non-surgical orthopaedic therapies of the spine in the elderly Aging is responsible for several spine pathologies characterized by static disorders. These are degenerative scoliosis (SD), degenerative lumbar kyphosis (CDL), narrow lumbar canal, fracturing osteoporosis with vertebral settlements, complications of spine surgery, degenerative spondylolisthesis, Camptocormia and drooping head. SD is an onset (de novo) or late worsening scoliosis, the critical period being most often menopause. CLD is a non-reducible lumbar kyphosis caused by degenerative disc and posterior joint lesions. Camptocormia is a very disabling thoracolombary kyphosis of at least 30° degrees worthening with walking which is largely reductible. There are different causes: neuromuscular disease or central neurologic disease (extrapyramidal), metabolic, medicamentous but also at a late age the possible evolution of an SD and CLD. The consequences of these pathologies are pain, walking difficulties, aesthetic damage and sometimes in case of camptocormia of digestive and respiratory disorders. Treatments are physiotherapy with postural, muscular and proprioceptive work, radio- guided infiltrations by radiologists experienced in deviations of the spine after an accurate analysis of the cause of pain allowing targeted infiltration and plastic or fabric corsets custom-made in close collaboration between doctor and orthoprosthetist. The purpose of corsets is to improve pain, the static of the spine and to slow down the evolution." 
A2 "Therapeutiques orthopediques non chirurgicales du rachis chez le sujet
   age. Le vieillissement est responsable de sieurs pathologies du rachis
   caracterisees par des troubles de la statique. Ce sont la scoliose
   degenerative, la cyphose lombaire degenerative, le canal lombaire
   etroit, losteoporose fracturaire avec tassements vertebraux, les
   complications de la chirurgie du rachis, le spondylolisthesis
   degeneratif, la camptocormie et tete tombante. La scoliose degenerative
   est une scoliose dapparition (de novo) ou daggravation tardive, la
   periode critique etant le plus souvent la menopause. La cyphose lombaire
   degenerative est une cyphose non reductible due a des lesions
   degeneratives discales et articulaires posterieures etagees. La
   camptocormie est une cyphose thoracolombaire tres invalidante dau moins
   30 °, saggravant au cours de la marche, en grande partie reductible.
   Elle peut etre dorigine neurologique neuromusculaire ou centrale
   (extrapyramidale), metabolique, medicamenteuse ou a, un age tardif,
   levolution dune scoliose degenerative et dune cyphose lombaire
   degenerative. Les consequences de ces pathologies sont les douleurs, les
   difficultes a la marche, le prejudice esthetique et parfois des troubles
   digestifs et respiratoires. Les traitements sont la kinesitherapie, avec
   un travail postural, musculaire et proprioceptif, les infiltrations
   radioguidees par des radiologues experimentes dans les deviations du
   rachis apres une analyse precise de la cause des douleurs permettant une
   infiltration ciblee et les corsets plastique et/ou tissu faits sur
   mesure en collaboration etroite medecin et orthoprothesiste. Le but des
   corsets est dameliorer les douleurs, la statique du rachis et de freiner
   levolution."
C1 Rhumatologue liberal, Paris, France.; Service de radiologie, hopital Raymond-Poincare, Garches, et hopital Ambroise-Pare, Boulogne-Billancourt, France.
MH Aged. Female. Humans. *Orthopedics. *Scoliosis / therapy. *Spinal Curvatures. *Spinal Fusion. Treatment Outcome
SS Index Medicus
ID Aging; Orthopedic Equipment; Spine
SC Geriatrics & Gerontology; Orthopedics; Surgery (由 Clarivate Analytics 提供)
SN 2101-017X
JC 0404334
PA France
SA MEDLINE
RC  / 24 Sep 2021 / 24 Sep 2021
UT MEDLINE:34553531
DA 2022-05-03
ER

PT J
AN 33843764
DT Journal Article
TI Coronal Alignment in Adult Spinal Deformity Surgery: Definitions, Measurements, Treatment Algorithms, and Impact on Clinical Outcomes.
AU Zuckerman, Scott L
   Cerpa, Meghan
   Lai, Christopher S
   Lenke, Lawrence G
SO Clinical spine surgery
PY 2021
PD 2021 Apr 07 (Epub 2021 Apr 07)
LA English
U1 0
U2 0
AB The major focus of realignment in adult spinal deformity (ASD) surgery has been on the sagittal plane, and less emphasis has been given to the coronal plane. In light of this overlooked area within ASD surgery, we aimed to refocus the narrative on coronal alignment in ASD surgery. The objectives of the current narrative review were to (1) define coronal alignment and discuss existing measurements; (2) report the incidence and prevalence of coronal malalignment (CM); (3) discuss the impact of CM on clinical outcomes; and (4) describe our preferred treatment algorithm of surgical correction of CM in ASD. Copyright © 2021 by Lippincott Williams & Wilkins, Inc.
C1 Department of Orthopedic Surgery, Columbia University Medical Center, The Och Spine Hospital at New York Presbyterian, New York, NY.
OI Lai, Christopher/0000-0001-9881-9206
SS Index Medicus
SN 2380-0194
JC 101675083
PA United States
SA Publisher
RC  / 12 Apr 2021
PE 07 Apr 2021
DI 10.1097/BSD.0000000000001175
UT MEDLINE:33843764
DA 2022-05-03
ER

PT J
AN 33833837
DT Journal Article
TI Accidental anterior longitudinal ligament rupture during lateral lumbar interbody fusion disclosed after posterior corrective fusion surgery resulting in local hyper-lordosis.
AU Shibao, Yosuke
   Koda, Masao
   Abe, Tetsuya
   Mataki, Kentaro
   Miura, Kousei
   Noguchi, Hiroshi
   Takahashi, Hiroshi
   Funayama, Toru
   Yamazaki, Masashi
SO Journal of rural medicine : JRM
VL 16
IS 2
PS 111-114
PY 2021
PD 2021 Apr (Epub 2021 Apr 01)
LA English
U1 0
U2 0
AB Objective: To report a case of anterior longitudinal ligament (ALL) injury that was not noticeable during lateral lumbar interbody fusion and was disclosed after posterior corrective fusion surgery. Case presentation: After performing lateral lumbar interbody fusion followed by posterior corrective fusion surgery, we observed an anterior longitudinal ligament rupture that required additional surgery. Postoperative pain in the left lower limb and muscle weakness due to nerve traction appeared, but this was improved by stabilization between the vertebral bodies. Conclusion: Unidentified anterior longitudinal ligament rupture can result in unexpected local lordosis during posterior surgery, possibly related to lower extremity palsy. Therefore, checking for possible rupture during and after anterior surgery is important. If the ALL damage is disclosed before posterior surgery, the proper surgical strategy for the posterior surgery must be considered. ©2021 The Japanese Association of Rural Medicine.
C1 Department of Orthopeadic Surgery, Faculty of Medicine, University of Tsukuba, Japan.
ID adult spinal deformity; allograft and fibula; anterior longitudinal ligament
SN 1880-487X
JC 101274897
PA Japan
SA PubMed-not-MEDLINE
RC  / 10 Apr 2021
PE 01 Apr 2021
DI 10.2185/jrm.2020-057
UT MEDLINE:33833837
OA Green Published, gold
DA 2022-05-03
ER

PT J
AN 33834125
DT Journal Article
TI Soft Landing technique as a possible prevention strategy for proximal junctional failure following adult spinal deformity surgery.
AU Cazzulino, Alejandro
   Gandhi, Rikesh
   Woodard, Thaddeus
   Ackshota, Nissim
   Janjua, M Burhan
   Arlet, Vincent
   Saifi, Comron
SO Journal of spine surgery (Hong Kong)
VL 7
IS 1
PS 26-36
PY 2021
PD 2021 Mar
LA English
U1 0
U2 0
AB BACKGROUND: This cross sectional study describes a "Soft Landing" strategy utilizing hooks for minimizing proximal junctional kyphosis (PJK) and proximal junctional failure (PJF). The technique creates a gradual transition from a rigid segmental construct to unilateral hooks at the upper instrumented level and preservation of the soft tissue attachments on the contralateral side of the hooks. Authors devise a novel classification system for better grading of PJK severity.; METHODS: Thirty-nine consecutive adult spinal deformity (ASD) patients at a single institution received the "Soft Landing" technique. The proximal junctional angle was measured preoperatively and at last follow-up using standing 36-inch spinal radiographs. Changes in proximal junctional angle and rates of PJK and PJF were measured and used to create a novel classification system for evaluating and categorizing ASD patients postoperatively.; RESULTS: The mean age of the cohort was 61.4 years, and 90% of patients were women. Average follow up was 2.2 years. The mean change in proximal junctional angle was 8° (SD 7.4°) with the majority of patients (53%) experiencing less than 10° and only 1 patients with proximal junctional angle over 20°. Four patients (10%) needed additional surgery for proximal extension of the uppermost instrumented vertebra (UIV) secondary to PJF.; CONCLUSIONS: Soft Landing technique is a possibly effective treatment strategy to prevent PJK and PJF following ASD that requires further evaluation. The described classification system provides management framework for better grading of PJK. The "Soft Landing" technique warrants further comparison to other techniques currently used to prevent both PJK and failure. 2021 Journal of Spine Surgery. All rights reserved.
C1 Department of Orthopedic Surgery, University of California San Francisco, San Francisco, CA, USA.; Department of Orthopedic Surgery, University of Pennsylvania, Philadelphia, PA, USA.; Department of Orthopedic Surgery, The Chaim Sheba Medical Center at Tel-Hashomer, Tel-Aviv, Israel.; Department of Neurosurgery, Mercy Health, Dallas, TX, USA.
ID Adult scoliosis; adult spinal deformity (ASD); proximal junctional failure (PJF); proximal junctional kyphosis (PJK); spinal deformity; supra laminar hook
SN 2414-469X
JC 101685460
PA China
SA PubMed-not-MEDLINE
RC  / 22 Apr 2022
DI 10.21037/jss-20-622
UT MEDLINE:33834125
OA Green Published, gold
DA 2022-05-03
ER

PT J
AN 33834122
DT Journal Article
TI Osteoporosis is under recognized and undertreated in adult spinal deformity patients.
AU Gupta, Anmol
   Cha, Thomas
   Schwab, Joseph
   Fogel, Harold
   Tobert, Daniel G
   Razi, Afshin E
   Paulino, Carl
   Hecht, Andrew C
   Bono, Christopher M
   Hershman, Stuart
SO Journal of spine surgery (Hong Kong)
VL 7
IS 1
PS 1-7
PY 2021
PD 2021 Mar
LA English
U1 0
U2 0
AB BACKGROUND: Adult spinal deformity (ASD) patients may have osteoporosis, predisposing them to an increased risk for surgical complications. Prior studies have demonstrated that treating osteoporosis improves surgical outcomes. In this study we determine the prevalence of osteoporosis in ASD patients undergoing long spinal fusions and the rate at which osteoporosis is treated.; METHODS: ASD patients who frequented either of two major academic medical centers from 2010 through 2019 were studied. All study participants were at least 40 years of age and endured a spinal fusion of at least seven vertebral levels. Medical records were explored for a diagnosis of osteoporosis via ICD-10 code and, if present, whether pharmacological treatment was prescribed. T-tests and chi-squared analyses were used to determine statistical significance.; RESULTS: Three hundred ninety-nine patients matched the study's inclusion criteria. Among this group, 131 patients (32.8%) had been diagnosed with osteoporosis prior to surgery. With a mean age of 66.4 years, osteoporotic patients were on average three years older than non-osteoporotic (P=0.002) and more likely to be female (74.8% vs. 61.9%; P=0.01). At the time of surgery, 34.4% of osteoporotic patients were receiving pharmacological treatment. Although not statistically significant, women were more likely to receive medical treatment than men (P=0.07).; CONCLUSIONS: The prevalence of osteoporosis in ASD patients undergoing a long spinal fusion is substantially higher than that of the general population. Surgeons should have a low threshold for bone density testing in ASD patients. With only about one-third of osteoporotic patients treated, there is a classic "missed opportunity" in this population. 2021 Journal of Spine Surgery. All rights reserved.
C1 Department of Orthopaedics, The Mount Sinai Hospital, Icahn School of Medicine at Mount Sinai, New York, NY, USA.; Department of Orthopaedics, Massachusetts General Hospital, Harvard Medical School, Boston, MA, USA.; Maimonides Bone and Joint Center, Maimonides Medical Center, Brooklyn, NY, USA.; Department of Orthopaedic Surgery, Fe Health Sciences University, New York-Presbyterian (NYP) Brooklyn Methodist Hospital, Brooklyn, NY, USA.
OI RAZI, AFSHIN/0000-0002-3443-4582; Tobert, Daniel/0000-0001-6168-0175
ID Deformity; fusions; osteoporosis; scoliosis; surgical complications
SN 2414-469X
JC 101685460
PA China
SA PubMed-not-MEDLINE
RC  / 22 Apr 2022
DI 10.21037/jss-20-668
UT MEDLINE:33834122
OA gold, Green Published
DA 2022-05-03
ER

PT J
AN 33834126
DT Journal Article
TI Factors influencing upper-most instrumented vertebrae selection in adult spinal deformity patients: qualitative case-based survey of deformity surgeons.
AU Virk, Sohrab
   Platz, Uwe
   Bess, Shay
   Burton, Douglas
   Passias, Peter
   Gupta, Munish
   Protopsaltis, Themistocles
   Kim, Han Jo
   Smith, Justin S
   Eastlack, Robert
   Kebaish, Khaled
   Mundis, Gregory M Jr
   Nunley, Pierce
   Shaffrey, Christopher
   Gum, Jeffrey
   Lafage, Virginie
   Schwab, Frank
CA International Spine Study Group13
SO Journal of spine surgery (Hong Kong)
VL 7
IS 1
PS 37-47
PY 2021
PD 2021 Mar
LA English
U1 1
U2 1
AB BACKGROUND: The decision upper-most instrumented vertebrae (UIV) in a multi-level fusion procedure can dramatically influence outcomes of corrective spine surgery. We aimed to create an algorithm for selection of UIV based on surgeon selection/reasoning of sample cases.; METHODS: The clinical/imaging data for 11 adult spinal deformity (ASD) patients were presented to 14 spine deformity surgeons who selected the UIV and provided reasons for avoidance of adjacent levels. The UIV chosen was grouped into either upper thoracic (UT, T1-T6), lower thoracic (LT, T7-T12), lumbar or cervical. Disagreement between surgeons was defined as ≥3 not agreeing. We performed a descriptive analysis of responses and created an algorithm for choosing UIV then applied this to a large database of ASD patients.; RESULTS: Surgeons agreed in 8/11 cases on regional choice of UIV. T10 was the most common UIV in the LT region (58%) and T3 was the most common UIV in the UT region (44%). The most common determinant of UIV in the UT region was proximal thoracic kyphosis and presence of coronal deformity. The most common determinant of UIV in the LT region was small proximal thoracic kyphosis. Within the ASD database (236 patients), when the algorithm called for UT fusion, patients fused to TL region were more likely to develop proximal junctional kyphosis (PJK) at 1 year post-operatively (76.9% vs. 38.9%, P=0.025).; CONCLUSIONS: Our algorithm for selection of UIV emphasizes the role of proximal and regional thoracic kyphosis. Failure to follow this consensus for UT fusion was associated with twice the rate of PJK. 2021 Journal of Spine Surgery. All rights reserved.
C1 Department of Orthopedics, Hospital for Special Surgery, New York, NY, USA.; Department of spine surgery, Schon Kllink Neustadt, Neustadt, Germany.; Denver International Spine Center, Presbyterian St. Luke's/Rocky Mountain Hospital for Children, Denver, CO, USA.; Department of Orthopaedics, University of Kansas Medical Center, Kansas City, KS, USA.; Department of Orthopedics, NYU Langone Orthopedic Hospital, New York, NY, USA.; Department of Orthopaedic Surgery, Washington University, St Louis, MO, USA.; Department of Neurosurgery, University of Virginia Medical Center, Charlottesville, VA, USA.; Scripps Clinic Medical Group Division of Orthopaedic Surgery, La Jolla, CA, USA.; Department of Orthopaedic Surgery, Johns Hopkins University School of Medicine, Baltimore, MD, USA.; Spine Institute of Louisiana, Shreveport, LA, USA.; Department of Neurosurgery, Duke University Medical Center, Durham, NC, USA.; Norton Leatherman Spine Center, Louisville, KY, USA.
OI bess, shay/0000-0002-9697-8999
ID Upper instrumented vertebra; adult spinal deformity (ASD); long fusion; proximal junctional kyphosis; spinal instrumentation; surgery
SN 2414-469X
JC 101685460
PA China
SA PubMed-not-MEDLINE
RC  / 22 Apr 2022
DI 10.21037/jss-20-598
UT MEDLINE:33834126
OA gold, Green Published
DA 2022-05-03
ER

PT J
AN 35141614
DT Journal Article
TI Vancomycin-impregnated calcium sulfate beads compared with vancomycin powder in adult spinal deformity patients undergoing thoracolumbar fusion.
AU Xiong, Grace
   Fogel, Harold
   Tobert, Daniel
   Cha, Thomas
   Schwab, Joseph
   Bono, Christopher
   Hershman, Stuart
SO North American Spine Society journal
VL 5
PS 100048
PY 2021
PD 2021 Mar
LA English
U1 0
U2 0
AB Introduction: Adult spinal deformity (ASD) surgery patients are at higher risk for surgical site infections (SSIs) due to large incisions, high blood loss, long surgical duration, and extensive instrumentation. The use of vancomycin powder has demonstrated inconsistent results in ASD surgery. Antibiotic-impregnated calcium sulfate beads have been used in arthroplasty and foot and ankle surgery with promising results. The purpose of this study was to provide preliminary data on the use of vancomycin-impregnated calcium sulfate beads in the prevention of SSI following ASD surgery and provide comparisons to the use of vancomycin powder.; Methods: A retrospective chart review was performed for 95 consecutive surgical ASD patients at a tertiary care center from January 2017 until March 2020. Patients received either vancomycin powder (powder group) or vancomycin-impregnated calcium sulfate beads (bead group) intrawound prior to closure. Patient demographics, operative course, and incidence of postoperative infections were recorded. A two-tailed chi-squared test was performed to compare infection rates.; Results: Ninety-five patients were included for review. Forty-two patients were in the powder group and 53 patients were in the bead group. The bead group was older (59.8vs 67.8 years, p < 0.01) with similar BMI and rates of diabetes, smoking, and length of surgery. There were four postoperative SSI in the powder group requiring operative irrigation and debridement and one SSI in the bead group (9.5% vs 1.9%, p=0.09). All infections occurred in the first 90 days of the postoperative period.; Conclusion: Preliminary examination of the use of vancomycin-impregnated calcium sulfate beads demonstrated a 1.9% surgical site infection rate in adult spinal deformity surgical patients, which was not significantly different compared with the 9.5% infection rate in patients who received vancomycin powder. Prospective study is needed to determine if the differences found are significant in a larger number of patients. © 2020 The Authors.
C1 Harvard Combined Orthopaedic Residency Program, Boston, MA, United States.; Spine Surgery and Complex Spinal Reconstruction, Massachusetts General Hospital, Harvard Medical School, Dept of Orthopaedic Surgery, Yawkey 3A, 55 Fruit St., Boston, MA 02114, United States.
OI Xiong, Grace/0000-0003-4168-7702
ID Calcium sulfate; Infection; Thoracolumbar deformity
SN 2666-5484
JC 9918335076906676
PA United States
SA PubMed-not-MEDLINE
RC  / 16 Feb 2022
PE 31 Dec 2020
DI 10.1016/j.xnsj.2020.100048
UT MEDLINE:35141614
OA Green Published, gold
DA 2022-05-03
ER

PT J
AN 33627892
DT Journal Article
TI Adult Degenerative Scoliosis.
AU Cristante, Alexandre Fogaca
   Silva, Ricardo Teixeira E
   Costa, Guilherme Henrique Ricardo da
   Marcon, Raphael Martus
SO Revista brasileira de ortopedia
VL 56
IS 1
PS 1-8
PY 2021
PD 2021 Feb (Epub 2020 Jul 22)
LA English
U1 3
U2 4
AB Populational aging increases the incidence of musculoskeletal degenerative processes, such as adult scoliosis (AS). Adult scoliosis is defined as a spinal deformity in the coronal plane with a Cobb angle>10°. Adult scoliosis may be iatrogenic or result from a degenerative process (scoliosis de novo ) or a pre-existing scoliosis. Adult scoliosis is a potentially limiting condition that affects a heterogeneous group of patients. Clinical treatment proved to be ineffective and surgery is often indicated. The present paper reviews AS pathophysiology, clinical presentation and diagnosis, in addition to surgical indications and the main techniques currently used. Sociedade Brasileira de Ortopedia e Traumatologia. This is an open access article published by Thieme under the terms of the Creative Commons Attribution-NonDerivative-NonCommercial License, permitting copying and reproduction so long as the original work is given appropriate credit. Contents may not be used for commercial purposes, or adapted, remixed, transformed or built upon. ( https://creativecommons.org/licenses/by-nc-nd/4.0/ ).
C1 Departamento de Ortopedia e Traumatologia, Hospital das Clinicas, Faculdade de Medicina, Universidade de Sao Paulo, Sao Paulo, SP, Brasil.
RI ; Cristante, Alexandre/K-1841-2016
OI Teixeira e Silva, Ricardo/0000-0003-4405-373X; Ricardo da Costa, Guilherme Henrique/0000-0002-1409-3178; Cristante, Alexandre/0000-0002-7797-5274
ID adult; intervertebral disc degeneration; scoliosis/physiopathology; scoliosis/therapy
SN 0102-3616
JC 0123326
PA Germany
SA PubMed-not-MEDLINE
RC  / 26 Feb 2021
PE 22 Jul 2020
DI 10.1055/s-0040-1709736
UT MEDLINE:33627892
OA Green Published, gold
DA 2022-05-03
ER

PT J
AN 34141667
DT Case Reports
TI Unexpected Complications after Corrective Spinal Fusion Surgery for Adult Spinal Deformity with Severe Hip Contracture.
AU Yoshikawa, Yasushi
   Toura, Mizuki
   Kudo, Yoshifumi
   Okano, Ichiro
   Nishi, Masanori
   Toyone, Tomoaki
   Inagaki, Katsunori
SO Journal of orthopaedic case reports
VL 11
IS 2
PS 37-40
PY 2021
PD 2021 Feb
LA English
U1 0
U2 0
AB INTRODUCTION: In cases with markedly decreased hip function, patients predominantly utilize spine movement while standing up to compensate for the hip malfunction. However, spinal fusion surgeries might lead to the disruption of this compensatory mechanism, resulting in difficulties in walking and standing up as well as proximal junctional failure (PJF) due to the excessive stress on the spine caused by the pendulum-like motion needed for standing up. Hence, in patients with severe hip pathology, surgeons should be cautious about the indication for spinal fusion, which inevitably affects spinal mobility. This is the first report presenting a case that supports the aforementioned theory.; CASE REPORT: In this study, we report the case of a 76-year-old Japanese woman who underwent corrective spinal fusion surgery for spinal scoliosis secondary to hip contracture. The patient exhibited post-operative complications, such as unexpected difficulty in walking and standing up and PJF. The patient underwent a revision spinal surgery with an extension of spinal fusion for PJF and muscle release around the hip for hip contracture which resulted in improved walking and standing movements with no reports of pain.; CONCLUSION: Spinal fusion surgeries performed on patients with severe hip pathology could cause early PJFs and unexpected decline in activities of daily living. Patients with such risks often do not complain of hip symptoms before spinal correction surgery. Surgeons should routinely evaluate hip joints and be cautious about the indication for spinal fusion which inevitably affects spinal mobility. Copyright: © Indian Orthopaedic Research Group.
C1 Department of Orthopaedic Surgery, Showa University School of Medicine, Shinagawa, Tokyo, Japan.; Department of Orthopaedic Surgery, Tokyo Kyosai Hospital, Meguro, Tokyo, Japan.
OI Nishi, Masanori/0000-0003-3501-363X
ID Hip joint contracture; muscle release around the hip; proximal junctional failure; spinal correction surgery
SN 2250-0685
JC 101641392
PA India
SA PubMed-not-MEDLINE
RC  / 24 Apr 2022
DI 10.13107/jocr.2021.v11.i02.2016
UT MEDLINE:34141667
DA 2022-05-03
ER

PT J
AN 34877048
DT Case Reports
TI Reactivation of herpes simplex labialis following adult spine deformity correction surgery.
AU Adsul, Nitin
   Hamim, Idris
   Banglore, Mohan
   Lee, Robert
SO Surgical neurology international
VL 12
PS 562
PY 2021
PD 2021 
LA English
U1 0
U2 0
AB BACKGROUND: A depressed host defense is a major contributor to the oral shedding of herpes simplex virus (HSV) type 1. Here, we present an instance in which herpes simplex labialis was reactivated following major spinal deformity surgery.; CASE DESCRIPTION: A 59-year-old female underwent spinal deformity correction for lumbar degenerative scoliosis. On postoperative days 2-3, she presented with pyrexia (38°C) and tachycardia (94/min); by day 5 she had multiple ulcers around her lips and was HSV IgG positive. She had a remote history of herpes simplex I infection 7 years previously. Once started on oral acyclovir, the lesions improved, and by day 15 postoperative, her pyrexia and all lesions completely resolved.; CONCLUSION: HSV-1 should be suspected in patients with a previous history of HSV and postoperative pyrexia. Adequate prophylactic administration of acyclovir should result in resolution of these outbreaks, in this case, attributed to overly extensive spinal deformity surgery. Copyright: © 2021 Surgical Neurology International.
C1 Spine Deformity Unit, Royal National Orthopaedic Hospital, London, Stanmore, United Kingdom.
ID Herpes labialis; Herpes simplex virus; Spine deformity surgery
SN 2229-5097
JC 101535836
PA United States
SA PubMed-not-MEDLINE
RC  / 29 Apr 2022
PE 16 Nov 2021
DI 10.25259/SNI_1042_2021
UT MEDLINE:34877048
OA Green Published, hybrid
DA 2022-05-03
ER

PT J
AN 34190122
DT Journal Article
TI The experiences and effectiveness of the Spinecor brace on older adults with degenerative scoliosis: a mixed methods pilot study.
AU Bettany-Saltikov, J
   Park, A
   Ling, J
SO Studies in health technology and informatics
VL 280
PS 294-295
PY 2021
PD 2021 06 28
LA English
U1 1
U2 1
C1 Teesside University, Middlesbrough, UK.; School of Health Sciences and Wellbeing, University of Sunderland, UK.
MH Aged. Braces. Humans. Pilot Projects. Prospective Studies. *Scoliosis / therapy. Treatment Outcome
SS Health Technology Assessment
SC Geriatrics & Gerontology; Orthopedics (由 Clarivate Analytics 提供)
SN 1879-8365
JC 9214582
PA Netherlands
SA MEDLINE
RC  / 09 Aug 2021 / 09 Aug 2021
DI 10.3233/SHTI210508
UT MEDLINE:34190122
DA 2022-05-03
ER

PT J
AN 34094718
DT Journal Article
TI Side Plank Pose Exercises for Adolescent Idiopathic Scoliosis Patients-Some Concerns About a Randomized Controlled Trial.
AU Fishman, Loren M
SO Global advances in health and medicine
VL 10
PS 21649561211019372
PY 2021
PD 2021 
LA English
U1 1
U2 1
AB In their recent article, Side Plank Pose Exercises for Adolescent Idiopathic Scoliosis Patients, Sarkisova, et. al. found no beneficial effect using the simple poses that Drs. Groessl, Sherman and I found successful in reversing adolescent idiopathic scoliosis (AIS) and degenerative scoliosis (DS). Although they tried to follow our protocol exactly, they did not. They did not distinguish thoracic from lumbar or thoracolumbar from complex (both thoracic and lumbar) curves, affecting the randomization. See Figure 2 in their study. The side plank is only intended to reverse lumbar and thoracolumbar curves, and actually exaggerates thoracic curves, and the thoracic component of complex curves. The vicissitudes of randomization placed 25 lumbar and thoracolumbar curves in the control and non-compliant groups, but no lumbar and only one thoracolumbar in the intervention group that did the side plank. This trial did not prove that the side plank does not reduce lumbar curves: none were tested. © The Author(s) 2021.
C1 Columbia University Medical Center, Columbia University Medical School, New York, NY, USA.
OI Fishman, Loren/0000-0002-6614-4491
ID scoliosis; side-plank; yoga
SN 2164-957X
JC 101584936
PA United States
SA PubMed-not-MEDLINE
RC  / 08 Jun 2021
PE 22 May 2021
DI 10.1177/21649561211019372
UT MEDLINE:34094718
OA gold, Green Published
DA 2022-05-03
ER

PT J
AN 34345500
DT Case Reports
TI Delayed asymptomatic retroperitoneal dislodgement into the pouch of Douglas of a TLIF cage: A case report and review of the literature.
AU Kumar, Manoj
   Kaucha, Deepak
   Adsul, Nitin
   Chahal, R S
   Kalra, K L
   Acharya, Shankar
SO Surgical neurology international
VL 12
PS 360
PY 2021
PD 2021 
LA English
U1 0
U2 0
AB BACKGROUND: Intraoperative anteropulsion of a transforaminal lumbar interbody fusion (TLIF) cage is infrequent but may have disastrous complications. Here, we present an 80-year-old female whose L5-S1 TLIF cage extruded anteriorly and later migrated into the pouch of Douglas (i.e. an anterior peritoneal reflection between the uterus and the rectum) posing potential significant risks/complications, particularly of a major vessel injury. Notably, this 80-year-old patient with degenerative lumbosacral scoliosis should have only undergone a lumbar decompression alone.; CASE DESCRIPTION: An 80-year-old female underwent a two-level L4-L5 and L5-S1 TLIF to address lumbosacral canal stenosis with degenerative scoliosis. During the L5-S1 TLIF, intraoperative fluoroscopy showed the anterior displacement of the cage ventral to the sacrum. As she remained hemodynamically stable, the cage was left in place. The postoperative CT scan confirmed that the cage was located in the retroperitoneum but did not jeopardize the major vascular structures. Three months later, however, the cage migrated inferiorly into the pouch of Douglas. Although asymptomatic, general surgery and gynecology advised laparoscopic removal of the cage to avoid the potential for a major vessel/bowel perforation. However, the patient refused further surgery, and 3 years later remained asymptomatic.; CONCLUSION: Anterior cage migration following TLIF has been rarely reported. In this case, an L5-S1 TLIF cage extruded anteriorly in an 80-year-old severely osteoporotic female and migrated 3 months later into the pouch of Douglas, posing the risk of a major vessel/bowel injury. Although surgical removal was recommended, the patient refused further surgery but remained asymptomatic 3 years later. Notably, the authors, in retrospect, recognized that choosing to perform a 2-level TLIF in an 80-year-old female reflected poor judgment. Copyright: © 2021 Surgical Neurology International.
C1 Department of Ortho-Spine Surgery, Sir Ganga Ram Hospital, New Delhi, India.
ID Anteropulsion of cage; Lumbar canal stenosis; Pouch of Douglas; Retroperitoneal; Transforaminal lumbar interbody fusion
SN 2229-5097
JC 101535836
PA United States
SA PubMed-not-MEDLINE
RC  / 25 Apr 2022
PE 19 Jul 2021
DI 10.25259/SNI_418_2021
UT MEDLINE:34345500
OA Green Published, hybrid
DA 2022-05-03
ER

PT J
AN 33438922
DT Journal Article
TI What Are the Roles of Anterior, Lateral, and Antepsoas Interbody Approaches in Spinal Deformity Surgery?
AU Lombardi, Joseph M
   Vivas, Andrew C
   Lehman, Ronald A Jr
SO Instructional course lectures
VL 70
PS 367-378
PY 2021
PD 2021 
LA English
U1 0
U2 1
AB The advantages of anterior, muscle-sparing interbody fusion for the management of degenerative scoliosis have been well defined in the literature. These include both direct and indirect decompression, restoration of disk/foraminal height and spinal biomechanics, correction of sagittal balance, and improved fusion rates. The continued evolution of minimally invasive techniques and surgical instrumentation has led to reduced morbidity for patients and increased popularity for anterior interbody techniques among surgeons. It is important to remember that when deciding on what interbody approach to use, the surgeon must consider goals of care, anatomic characteristics as seen on preoperative imaging, and surgical levels. Although each approach has distinct advantages and disadvantages, ultimately the most important deciding factor should lie with the surgeons' experience and comfort levels with each approach. 
MH Humans. Lumbar Vertebrae / diagnostic imaging; surgery. Minimally Invasive Surgical Procedures. *Scoliosis / diagnostic imaging; surgery. *Spinal Fusion / adverse effects. Spine. Treatment Outcome
SS Index Medicus
SC Anatomy & Morphology; Orthopedics; Surgery (由 Clarivate Analytics 提供)
SN 0065-6895
JC 7507149
PA United States
SA MEDLINE
RC  / 15 Jan 2021 / 15 Jan 2021
UT MEDLINE:33438922
DA 2022-05-03
ER

PT J
AN 33293467
DT Journal Article
TI [Spinal Disorders in the Oldest-Old].
AU Kameyama, Takashi
SO Brain and nerve = Shinkei kenkyu no shinpo
VL 72
IS 12
PS 1331-1343
PY 2020
PD 2020 Dec
LA Japanese
U1 1
U2 1
AB Adult spinal deformity causing thoracolumbar hyperkyphosis is prevalent among the aging population, and is associated with impaired ADL and QOL. Corrective spine surgery is now developing for this common condition. Old patients with Parkinson's disease frequently have osteoporosis and vertebral compression fractures, which affect spinal deformity and postural abnormality. Diffuse idiopathic skeletal hyperostosis and cervical spinal cord injury without bone injury are important spinal disorders in the aged. Neurologists should be aware of locomotive syndrome, including spinal disorders, for appropriate management of motor dysfunction in super-old patients. 
C1 Department of Neurology, Chubu Rosai Hospital.
MH Adult. Aged. Aged, 80 and over. *Fractures, Compression. Humans. *Hyperostosis, Diffuse Idiopathic Skeletal. Quality of Life. *Spinal Diseases. *Spinal Fractures / diagnostic imaging; epidemiology
SS Index Medicus
SC Geriatrics & Gerontology; Orthopedics (由 Clarivate Analytics 提供)
SN 1881-6096
JC 101299709
PA Japan
SA MEDLINE
RC  / 10 Dec 2020 / 14 Dec 2020
DI 10.11477/mf.1416201690
UT MEDLINE:33293467
DA 2022-05-03
ER

PT J
AN 32959574
DT Journal Article
TI [Treatment of degenerative scoliosis with oblique lateral lumbar interbody fusion combined with long-segment internal fixation through navigation for posterior].
AU Lou, Yu-Liang
   Quan, Ren-Fu
   Li, Wei
   Fei, Hui
SO Zhongguo gu shang = China journal of orthopaedics and traumatology
VL 33
IS 9
PS 853-9
PY 2020
PD 2020 Sep 25
LA Chinese
U1 1
U2 5
AB OBJECTIVE: To assess the early clinical effects of oblique lateral lumbar interbody fusion (OLIF) combined with posterior long-segment internal fixation through O-arm CT navigation for the treatment of degenerative scoliosis.; METHODS: The clinical data of 15 patients with degenerative scoliosis treated by OLIF combined with posterior long-segment internal fixation through O-arm CT navigation between April 2016 and December were retropectively analyzed. There were 3 males and 12 females, aged from 55 to 73 years old with an average of (62.2±5.3) years. The operation time, intraoperation blood loss, the rate of excellentand good of pedicle screw placement, and complications were recorded. Before surgery, 1 week after surgery and at the final follow-up, the visual analogue scale (VAS) and Oswestry Disability Index (ODI) were used to evaluate the patients' clinical symptoms;standing X-ray film, lumbar spine CT examination was performed at 6 months after surgery to observe coronal scoliosis Cobb angle, lumbar lordosis (LL), intervertebral space height, sagittal vertical axis (SVA), intervertebral fusion, etc.; RESULTS: The mean operation time and intraoperative blood loss were respectively (98.7±16.8) min and (50.2±10.7) ml in OLIF surgery, while were (101.5±23.4) min and (63.1±19.7) ml in the surgery of posterior long segment internal fixation. The total mean operation time and intraoperative blood loss were (200.2±40.2) min and (113.3±30.4) ml. All patients were followed from 12 to 25 months with an average of (16.5±5.3) months. Low back pain VAS, lower limb pain VAS and ODI reduced from preoperative (6.8±1.6), (6.2±1.1) scores and (64.6±10.4)% to (1.4±1.0), (1.0±0.5) scores, and (15.8±4.5)% at the final follow-up, the differences were statistically significant(P<0.05). Coronal scoliosis Cobb angle and SVA decreased from preoperative (20.3±13.5)°, (42.3±16.5) mm to (5.5±3.1)°, (25.1±10.9) mm at the final follow-up, and the differences were statistically significant (P<0.05). LL and intervertebral space height increased from preoperative (25.8±8.2)°, (5.9±2.7) mm to (39.3±9.1)°, (10.9±1.2) at the final follow-up, and the differences were statistically significant(P<0.05). Total 240 nails were placed through O-arm CT navigation with the rate of excellent and good of 96%(230/240). Six months after operation, CT of lumbar spine showed interbody fusion of bone. One patient developed anterior medial pain in the left thigh, and two patients experienced transient lefthip flexion after surgery, both of whom recovered during subsequent follow-up.; CONCLUSION: The early clinical effect of oblique lateral lumbar interbody fusion combined with posterior long segment internal fixation through O-arm CT navigation is satisfactory in treatment of degenerative scoliosis. It has the advantages of minimal invasion, accurate navigation of nail placement, high bone fusion rate and few complications. It can provide new options for minimally invasive treatment of degenerative scoliosis. 
C1 Department of Spinal Surgery, Traditional Chinese Medical Hospital of Xiaoshan, Jiangnan Hospital, Zhejiang University of Traditional Chinese Medicine, Hangzhou 311201, Zhejiang, China.
MH Aged. Female. Humans. Imaging, Three-Dimensional. Lumbar Vertebrae. Male. Middle Aged. Retrospective Studies. *Scoliosis. *Spinal Fusion. *Surgery, Computer-Assisted. Tomography, X-Ray Computed. Treatment Outcome
SS Index Medicus
ID Degenerative disease; Scoliosis; Spinal fusion; Surgery, computer-assisted
SC Geriatrics & Gerontology; Radiology, Nuclear Medicine & Medical Imaging; Computer Science; Anatomy & Morphology; Orthopedics; Surgery; Medical Informatics (由 Clarivate Analytics 提供)
SN 1003-0034
JC 9815790
PA China
SA MEDLINE
RC  / 23 Sep 2020 / 23 Sep 2020
DI 10.12200/j.issn.1003-0034.2020.09.012
UT MEDLINE:32959574
DA 2022-05-03
ER

PT J
AN 32925188
DT Journal Article
TI Rod-Screw Constructs Composed of Dissimilar Metals Do Not Affect Complication Rates in Posterior Fusion Surgery Performed for Adult Spinal Deformity.
AU Denduluri, Sahitya K
   Koltsov, Jayme C B
   Ziino, Chason
   Segovia, Nicole
   McMains, Craig
   Falakassa, Jonathan
   Ratliff, John
   Wood, Kirkham B
   Alamin, Todd
   Cheng, Ivan
   Hu, Serena S
SO Clinical spine surgery
PY 2020
PD 2020 Sep 11 (Epub 2020 Sep 11)
LA English
U1 0
U2 2
AB STUDY DESIGN: This was a retrospective cohort study.; OBJECTIVE: The objective of this study was to compare implant-related complications between mixed-metal and same-metal rod-screw constructs in patients who underwent posterior fusion for adult spinal deformity.; SUMMARY OF BACKGROUND DATA: Contact between dissimilar metals is discouraged due to potential for galvanic corrosion, increasing the risk for metal toxicity, infection, and implant failure. In spine surgery, titanium (Ti) screws are most commonly used, but Ti rods are notch sensitive and likely more susceptible to fracture after contouring for deformity constructs. Cobalt chrome (CC) and stainless steel (SS) rods may be suitable alternatives. No studies have yet evaluated implant-related complications among mixed-metal constructs (SS or CC rods with Ti screws).; METHODS: Adults with spinal deformity who underwent at least 5-level thoracic and/or lumbar posterior fusion or 3-column osteotomy between January 2013 and May 2015 were reviewed, excluding neuromuscular deformity, tumor, acute trauma or infection. Implant-related complications included pseudarthrosis, proximal junctional kyphosis, hardware failure (rod fracture, screw pullout or haloing), symptomatic hardware, and infection.; RESULTS: A total of 61 cases met inclusion criteria: 24 patients received Ti rods with Ti screws (Ti-Ti, 39%), 31 SS rods (SS-Ti, 51%), and 6 CC rods (CC-Ti, 9.8%). Median follow-up was 37-42 months for all groups. Because of the limited number of cases, the CC-Ti group was not included in statistical analyses. There were no differences between Ti-Ti and SS-Ti groups with regard to age, body mass index, or smokers. Implant-related complications did not differ between the Ti-Ti and SS-Ti groups (P=0.080). Among the Ti-Ti group, there were 15 implant-related complications (63%). In the SS-Ti group, there were 12 implant-related complications (39%). There were 3 implant-related complications in the CC-Ti group (50%).; CONCLUSION: We found no evidence that combining Ti screws with SS rods increases the risk for implant-related complications. 
C1 Department of Orthopaedic Surgery, Stanford University, Redwood City, CA.; Community Health Network, Indianapolis, IN.; Southern California Orthopaedic Institute, Van Nuys.; Department of Neurosurgery, Stanford University, Stanford, CA.
OI Segovia, Nicole/0000-0001-9137-454X
SS Index Medicus
SN 2380-0194
JC 101675083
PA United States
SA Publisher
RC  / 14 Sep 2020
PE 11 Sep 2020
DI 10.1097/BSD.0000000000001058
UT MEDLINE:32925188
DA 2022-05-03
ER

PT J
AN 32878418
DT Journal Article
TI [Free-hand technique of S(2) alar iliac screw placement for sacropelvic fusion in lumbar degenerative scoliosis].
AU Yi, H L
   Chen, X J
   Wang, X H
   Chen, H
   Sun, H Y
   Zhang, K
   Xia, H
SO Zhonghua wai ke za zhi [Chinese journal of surgery]
VL 58
IS 9
PS 707-712
PY 2020
PD 2020 Sep 01
LA Chinese
U1 0
U2 1
AB Objective: To evaluate the feasibility of placement of S(2) alar iliac screw (S(2)AI) using free-hand technique for sacrapelvic fusion in lumbar degenerative scoliosis. Methods: Eighteen patients with Lumbar Degenerative Scoliosis treated by S(2)AI screw fixation at Department of Orthopedics, General Hospital of Southern Theater Command of People's Liberation Army and Department of Orthopedics, 89th hospital of People's Liberation Army from August 2014 to October 2018 were analyzed retrospectively. There were 5 males and 13 females, aged 63.2 years old (range:55 to 71 years old).Parameters of spine including: Cobb Angle, C(7) plumb line -center sacral vertical line (C(7)PL-CSVL), lumbar lordosis(LL), sagittal vertical axis(SVA), pelvic incidence(PI), pelvic tilt(PT), sacral slope (SS) and pI-LL were measured on the whole spine X-ray before operation and at final follow-up. Pelvic CT scan was performed postoperatively to assess the accuracy of S(2)AI placement. Oswestry disability Index (ODI) was also recorded. The data were compared by paired t test or Wilcoxon tests. Results: All patients were followed up for 23.7 months (range: 12~62 months).At the last follow up, Cobb Angle decreased from (32.28±4.97) °preoperative to (6.56±3.20) ° (t=41.142, P<0.01) and C(7)PL-CSVL deceased from (1.11±2.07) cm preoperative to (0.18±1.08) cm (t=41.142, P=0.06) .LL improved from (-22.39±13.07) °preoperative to (-36.39±4.29) ° (t=4.470, P<0.01) , PI-LL decreased from (26.83±14.83)°preoperative to (13.72±8.3)° (t=4.396, P<0.01) , PT decreased from (27.94±4.26) °to (23.39±6.08) ° (t=2.680, P=0.02) , and SS increased from (22.22±6.36) °to (26.28±7.24) ° (t=-2.178, P=0.04) .SVA decreased from (6.54±4.51) cm preoperative to (2.62±1.29) cm (t=3.052, P=0.01) .ODI decreased from 0.58(0.40) (M(Q(R))) to 0.18 (0.15) (Z=-4.567, P<0.01) .No complications such as nerve and blood vessel injury occurred during the operation. A total of 32 S(2)AI screws were placed, 3 screws were placed with mild to moderate cortical breaches, 2 were perforated the pelvis ventrally, 1 was perforated posteriorly, with no clinically notable neurovascular or visceral complications. Eight patients finished the SRS-22 questionnaire, with mean score of 4.4 in terms of satisfaction with management. Conclusions: Free-hand technique of S(2)AI screw placement for sacrapelvic fusion in degenerative lumbar scoliosis is safe and feasible.S(2)AI fixation in DLS can provide great correction of deformity, maintain the stability of lumbo-pelvic area and improve the clinical symptoms. 
A2 目的： 探讨徒手经第2骶骨翼骶髂螺钉（S(2)AI）植入技术应用于退变性腰椎侧凸腰骶骨盆固定融合术的可行性。 方法：
   回顾性分析2014年8月至2018年10月南部战区总医院和解放军第八十九医院收治的采用徒手S(2)AI植入技术治疗的18例退变性腰椎侧凸患者的临
   床资料。其中男性5例，女性13例，年龄63.2岁（范围：55~71岁)。测量术前及末次随访时患者站立位脊柱全长正侧位X线片的相关参数，包括主弯侧
   凸Cobb角，冠状面躯干偏移（C(7)PL-CSVL)、腰椎前凸角（LL)、矢状面铅锤轴线（SVA)、骨盆投射角（PI)、骨盆倾斜角（PT)、S
   (1)骶骨倾斜角（SS）及脊柱-骨盆匹配度；术后行骨盆CT评估S(2)AI植入准确性，同时记录术前及末次随访时Oswestry功能障碍指数评估临
   床症状缓解情况并记录并发症情况。手术前后指标比较采用配对样本t检验或非参数Wilcoxon检验。 结果：
   所有患者均获得随访，平均随访时间23.7个月（范围：12~62个月)。末次随访时，患者的腰椎侧凸Cobb角由术前的（32.28±4.97）°降至
   （6.56±3.20）°（t=41.142，P<0.01），C(7)PL-CSVL由术前的（1.11±2.07）cm降至（0.18±1.08）c
   m（t=41.142，P=0.06），LL由术前的（-22.39±13.07）°改善至（-36.39±4.29）°（t=4.470，P<0.01
   ），脊柱-骨盆匹配度由术前的（26.83±14.83）°降至（13.72±8.3）°（t=4.396，P<0.01），PT由术前的（27.94±
   4.26）°降至（23.39±6.08）°（t=2.680，P=0.02），SS由术前的（22.22±6.36）°升至（26.28±7.24）°
   （t=-2.178，P=0.04），SVA由术前（6.54±4.51）cm降至（2.62±1.29）cm（t=3.052，P=0.01），矢状面
   失平衡明显改善。Oswestry功能障碍指数从术前0.58(0.40）分[M(Q(R))]降至0.18（0.15）分（Z=-4.567，P<0.
   01)，临床症状明显缓解。18例患者共植入S(2)AI螺钉32枚，术中未发生神经、血管损伤等并发症，术后3例患者CT检查见S(2)AI突破皮质，
   1例为2级（中度)，偏向腹侧；2例为1级（轻度），1例偏腹侧，1例偏背侧。8例患者末次随访时完成了SRS-22问卷，手术满意度平均4.4分。
   结论： 徒手S(2)AI植入技术应用于退变性腰椎侧凸腰骶骨盆固定融合术能维持腰骶骨盆稳定性，临床效果满意。.
C1 Department of Orthopedics, General Hospital of Southern Theater Command of People's Liberation Army, Guangzhou 510010, China.; Graduate Institute of Southern Medical University, Guangzhou 510000, China.; Department of Orthopedics, 89th hospital of People's Liberation Army, Weifang 261000, Shandong Province, China.
MH Aged. Animals. Bone Screws. Feasibility Studies. Female. Humans. Ilium / *surgery. Lumbar Vertebrae / surgery. Male. Middle Aged. Retrospective Studies. Sacrum / *surgery. Scoliosis / *surgery. Spinal Fusion / instrumentation; *methods. Treatment Outcome
SS Index Medicus
ID Degenerative lumbar scoliosis; S(2)AI technique; Sacropelvic fusion; Scoliosis; Treatment outcome
SC Geriatrics & Gerontology; Orthopedics; Surgery; Anatomy & Morphology (由 Clarivate Analytics 提供)
SN 0529-5815
JC 0153611
PA China
GI 201610010135 / Pearl River Nova Program of Guangzhou
SA MEDLINE
RC  / 21 Sep 2020 / 21 Sep 2020
DI 10.3760/cma.j.cn112139-20200222-00121
UT MEDLINE:32878418
DA 2022-05-03
ER

PT J
AN 32819791
DT Case Reports
TI Acute celiac artery compression syndrome with superior mesenteric artery stenosis and aortic stenosis: A rare but life-threatening complication after adult spinal deformity surgery.
AU Kotani, Toshiaki
   Sakuma, Tsuyoshi
   Iijima, Yasushi
   Sato, Shinichi
   Nakanishi, Kazuya
   Ueda, Takuya
   Hara, Takeshi
   Nakayama, Keita
   Sunami, Takahiro
   Asada, Tomoyuki
   Akazawa, Tsutomu
   Kishida, Shunji
   Sasaki, Yu
   Inage, Kazuhide
   Shiga, Yasuhiro
   Minami, Shohei
   Ohtori, Seiji
SO Journal of orthopaedic science : official journal of the Japanese Orthopaedic Association
PY 2020
PD 2020 Aug 17 (Epub 2020 Aug 17)
LA English
U1 0
U2 0
C1 Department of Orthopedic Surgery, Seirei Sakura Citizen Hospital, Sakura, Japan. Electronic address: tkotakotani@gmail.com.; Department of Orthopedic Surgery, Seirei Sakura Citizen Hospital, Sakura, Japan.; Department of Gastroenterology, Seirei Sakura Citizen Hospital, Sakura, Japan.; Department of Emergency and Critical Care Medicine, Japanese Red Cross Narita Hospital, Narita, Chiba, Japan.; Department of Clinical Imaging, Tohoku University, Graduate School of Medicine, Sendai, Miyagi, Japan.; Department of Radiology, Seirei Sakura Citizen Hospital, Sakura, Japan.; Department of Orthopedic Surgery, University of Tsukuba, Tsukuba, Japan.; Department of Orthopedic Surgery, St. Marianna University, School of Medicine, Kawasaki, Japan.; Department of Orthopedic Surgery, Chiba University, Graduate School of Medicine, Chiba, Japan.
OI Asada, Tomoyuki/0000-0003-3470-5546
SS Index Medicus
SN 1436-2023
JC 9604934
PA Japan
SA Publisher
RC  / 21 Aug 2020
PE 17 Aug 2020
DI 10.1016/j.jos.2020.07.011
UT MEDLINE:32819791
DA 2022-05-03
ER

PT J
AN 32675610
DT Journal Article
TI Preoperative and Postoperative Sitting Radiographs for Adult Spinal Deformity Surgery: Upper Instrumented Vertebra Selection Using Sitting C2 Plumb Line Distance to Prevent Proximal Junctional Kyphosis.
AU Yoshida, Go
   Ushirozako, Hiroki
   Hasegawa, Tomohiko
   Yamato, Yu
   Kobayashi, Sho
   Yasuda, Tatsuya
   Banno, Tomohiro
   Arima, Hideyuki
   Oe, Shin
   Mihara, Yuki
   Ide, Koichiro
   Watanabe, Yuh
   Yamada, Tomohiro
   Togawa, Daisuke
   Matsuyama, Yukihiro
SO Spine
VL 45
IS 15
PS E950-E958
PY 2020
PD 2020 Aug 01
LA English
U1 1
U2 2
AB STUDY DESIGN: Case-control study from a continuous series.; OBJECTIVES: To study the impact of perioperative sitting radiographs in adult spinal deformity (ASD) patients and determine whether proximal junctional kyphosis (PJK) can be prevented using preoperative sitting radiograph.; SUMMARY OF BACKGROUND DATA: Radiographic analysis of ASD comprises standing whole-spine radiography which cannot evaluate the relaxed posture without head-to-foot compensation.; METHODS: Preoperative and postoperative whole-spine standing and sitting radiographs and proximal mechanical complications in surgically treated spinal disorders with a minimum of 1-year follow-up were studied. Whole-spinal alignment was defined by cervical lordosis (CL), sagittal vertical axis (SVA), T1 slope (T1S), thoracic kyphosis (TK), lumbar lordosis (LL), pelvic incidence (PI), pelvic tilt (PT), sacral slope (SS), and level of kyphotic apex (KA). Proximal mechanical complication was described as a PJK (proximal junctional angle >20°) or reoperation due to proximal junctional failure.; RESULTS: Surgically treated 113 patients were prospectively investigated. Patients were divided into either the ASD (thoracic to ilium posterior corrective fusion), or non-ASD groups. In the ASD group, 10 patients had postoperative PJK, and three revision surgeries were carried out due to PJF with neurological deficit. Comparing standing with sitting positions, CL, TK, and PT became larger, SVA became frontal, LL and SS became smaller, and KA became caudal particularly in the ASD group. Logistic regression analysis demonstrated that the most influenced plumb line for PJK was the upper instrumented vertebra (UIV) to C2 plumb line distance, with a cutoff value of 115 mm for predicting PJK.; CONCLUSION: Our findings highlight the usefulness of sitting spinal alignment evaluation, particularly in ASD patients, with maximum effort of thoracic spine and lower extremity compensation at standing. Mechanical complications such as PJK could be predicted using the distance from the planned UIV to the C2 plumb line in preoperative sitting radiographs.; LEVEL OF EVIDENCE: 3. 
C1 Department of Orthopedic Surgery, Hamamatsu University School of Medicine, Hamamatsu, Japan.; Department of Orthopedic Surgery, Hamamatsu Medical Center, Hamamatsu, Japan.; Department of Orthopedic Surgery, Nara Hospital of Kinki University, Nara, Japan.
MH Adult. Aged. Aged, 80 and over. Case-Control Studies. Female. Follow-Up Studies. Humans. Kyphosis / *diagnostic imaging; surgery. Lumbar Vertebrae / *diagnostic imaging; surgery. Male. Middle Aged. Neurosurgical Procedures / methods; trends. Postoperative Care / *methods. Preoperative Care / *methods. Radiography / methods; trends. Retrospective Studies. Sacrum / diagnostic imaging; surgery. *Sitting Position. Thoracic Vertebrae / *diagnostic imaging; surgery. Young Adult
SS Index Medicus
SC Geriatrics & Gerontology; Orthopedics; Anatomy & Morphology; Neurosciences & Neurology; Surgery; Radiology, Nuclear Medicine & Medical Imaging (由 Clarivate Analytics 提供)
SN 1528-1159
JC 7610646
PA United States
SA MEDLINE
RC  / 03 Nov 2020 / 15 Jan 2021
DI 10.1097/BRS.0000000000003452
UT MEDLINE:32675610
DA 2022-05-03
ER

PT J
AN 32689755
DT Journal Article
TI [Clinical and radiographic evaluation of oblique lumbar interbody fusion combined with posterior surgery via Wiltse approach for adult degenerative scoliosis].
AU Fang, Z
   Xu, Y
   Gao, F
   Liu, Z W
   Wu, W
   Li, Y
   Guo, J F
   Xiong, W
   Li, F
SO Zhonghua yi xue za zhi
VL 100
IS 27
PS 2132-2137
PY 2020
PD 2020 Jul 21
LA Chinese
U1 1
U2 4
AB Objective: To assess the clinical effect of oblique lumbar interbody fusion (OLIF) combined with posterior surgery via Wiltse approach for adult degenerative scoliosis. Methods: The clinical data of 27 patients with adult degenerative scoliosis who received OLIF operation from April 2015 to June 2018 in Tongji Hospital were analyzed retrospectively. There were 17 males and 10 females with an average age of (54±11) years. All patients were treated with OLIF combined with pedicle screw fixation via Wiltse approach. Operation time, blood loss and surgery complications were all recorded. Clinical and radiographic evaluation were investigated at 1 week, 3 months of post operation and final follow-up. Visual analog scale (VAS) for low back pain and leg pain, Oswestry disability index (ODI) for low back pain were used to evaluate the clinical efficacy of surgery. Lumbar coronal cobb angle, lumbar lordosis (LL), pelvic tilt (PT), mismatch of PI and PT, sagittal vertical axis (SVA) were investigated with full spine standing X-ray. The data were compared with factor analysis of variance. Results: All patients were followed-up for 6-52 months ((30±5) months). The operation time was (235±33) min, the blood loss was (433±62) ml. VAS for low back pain and eg pain and the ODI were significantly improved from 6.8±1.4, 7.3±1.4 and 71%±11% preoperatively to 1.1±1.2, 1.0±0.9 and 17%±6% at the latest follow-up (F=115.302,139.855,291.198, all P<0.05).Lumbar coronal Cobb angle of patients was reduced from 28°±8° preoperatively to 9°±4° at the latest follow-up (F=66.352, P<0.05). The LL was significantly increased from 20°±11° preoperatively to 33°±7° (F=17.678, P<0.05), and PT, PI-LL and SVA were significantly increased from 31°±6°,35°±12° and (90±29) mm preoperatively to 26°±5°, 21°±6° and (32±17) mm at the latest follow-up (F=6.211,23.809,53.372, all P<0.05). There was no severe vascular andnerve injuries during and after operation. Conclusion: OLIF combined with posterior surgery via Wiltse approach is a safe and effective operation in the treatment of adult degenerative scoliosis with mild to moderate sagittal imbalance, it can correct the coronal and sagittal deformity, and achieve less surgery injury, less complications and good clinical results. 
A2 目的： 观察和分析斜外侧腰椎椎间融合术（OLIF）联合后方经肌间隙入路（Wiltse入路）治疗轻、中度矢状面失平衡成人退变性脊柱侧凸的临床疗效。
   方法：
   回顾性分析2015年4月至2018年6月武汉同济医院接受OLIF联合后路Wiltse入路矫形内固定治疗的27例成人退变性脊柱侧凸患者的临床资料。
   其中男17例，女10例，年龄51~68（54±11）岁。记录患者手术时间、术中出血量、术后引流量及并发症的情况；观察术前、术后1周及术后3个月及
   末次随访的腰痛和腿痛的疼痛视觉模拟评分（VAS）、Oswestry功能障碍指数（ODI）以评估临床疗效；并同期行站立位脊柱全长X线片，测量和评估
   脊柱侧凸冠状面Cobb角、腰椎前凸角（LL）、骨盆倾斜角（PT）、骨盆入射角（PI）与LL差值（PI-LL）、矢状面垂直轴（SVA）等改变情况。
   手术前后各指标的比较采用单因素方差分析。 结果： 所有患者均获得随访，随访6~52（30±5）个月。手术时间为（235±33）
   min，术中出血量为（433±62）
   ml。腰痛和腿痛VAS及ODI评分分别由术前的（6.8±1.4）分、（7.3±1.4）分和71%±11%降至末次随访时的（1.1±1.2）分、（
   1.0±0.9）分和17%±6%，差异均有统计学意义（F=115.302、139.855、291.198，均P<0.05）。腰椎侧凸冠状面Cob
   b角由术前的28°±8°下降至末次随访的9°±4°（F=66.352，P<0.05）。LL由术前的20°±11°提高至末次随访时的33°±7°（
   F=17.678，P<0.05）。PT、PI-LL及SVA也分别下降显著，手术前后差异均有统计学意义（F=6.211、23.809、53.372
   ，均P<0.05）。本组未出现严重的神经和血管损伤等并发症。 结论：
   OLIF联合Wiltse入路矫形内固定治疗轻中度矢状面失平衡成人退变性脊柱侧凸的临床疗效满意，其创伤较小、并发症少，能较好地矫正冠状面及矢状面畸
   形及失平衡情况。.
C1 Department of Orthopedics, Tongji Hospital Affiliated Tongji Medical College of Huazhong University of Science & Technology, Wuhan 430030, China.
MH Adult. Aged. Female. Humans. *Lordosis. Lumbar Vertebrae. Male. Middle Aged. Retrospective Studies. *Scoliosis. *Spinal Fusion. Treatment Outcome
SS Index Medicus
ID Minimally invasive surgery; Oblique lumbar interbody fusion; Sagittal imbalance; Scoliosis; Wiltse approach
SC Geriatrics & Gerontology; Orthopedics; Anatomy & Morphology; Surgery (由 Clarivate Analytics 提供)
SN 0376-2491
JC 7511141
PA China
GI 81472133 / National Natural Science Fundation of ChinaNational Natural Science Foundation of China (NSFC). 2016YFB1101300 / National Key Research and Development Program
SA MEDLINE
RC  / 26 Aug 2020 / 26 Aug 2020
DI 10.3760/cma.j.cn112137-20191212-02709
UT MEDLINE:32689755
DA 2022-05-03
ER

PT J
AN 33000924
DT Journal Article
TI Safety Profile, Surgical Technique, and Early Clinical Results for Simultaneous Lateral Lumbar Interbody Fusion and Anterior Lumbar Interbody Fusion in a Lateral Position.
AU Virk, Sohrab
   Iyer, Sravisht
   Ellozy, Sharif
   Qureshi, Sheeraz
SO Clinical spine surgery
PY 2020
PD 2020 Jul 03 (Epub 2020 Jul 03)
LA English
U1 0
U2 0
AB STUDY DESIGN: Description of surgical technique and retrospective review.; OBJECTIVE: To describe a novel surgical technique for multilevel lumbar fusion and describe early clinical results.; SUMMARY OF BACKGROUND DATA: Patients with multilevel lumbar spinal stenosis and adult degenerative scoliosis often require multilevel interbody placement to achieve indirect decompression and lordosis. We describe a case series of patients treated with simultaneous lateral lumbar interbody fusion (LLIF) and anterior lumbar interbody fusion (ALIF) at L5-S1.; METHODS: We retrospectively reviewed a consecutive series of patients treated for multilevel lumbar spinal stenosis with simultaneous ALIF and LLIF with at least 3-month follow-up. All patients received supplemental percutaneous bilateral pedicle screw placement as well. We measured on preoperative radiographs their lumbar lordosis, pelvic incidence, and L5-S1 lordosis. Intraoperative factors such as operative time, estimated blood loss, fluids provided, number of levels fused, and whether a trainee was present during the procedure were all recorded.; RESULTS: There were 15 patients included within our case series (69.5, 4 F). There were no reported intraoperative vascular or neurological complications in 15 cases. The operative time for the cases ranged from 2.7 to 8.4 hours (average=5.2±1.9h). The average lordosis gained at L5-S1 was 8.6±3.0 degrees and the average lumbar lordosis gained was 14.7±6.4 degrees. The average PI-LL mismatch went from 22.4±13.3 degrees preoperative to 7.8±10.2 degrees postoperative. One patient had a postoperative complication of a sacral fracture requiring placement of a pelvic screw for a L2-pelvis fusion. There were 8 patients with 4+ levels of fusion. For this cohort of patients, the average lumbar lordosis gained was 16.0±7.5 degrees and the average PI-LL mismatch went from 24.7±16.3 degrees preoperative to 8.8±12.9 degrees postoperative. For the patients with 4+ levels of fusion, the average operative time was 5.9±1.8 hours.; CONCLUSIONS: We have described our early positive results with simultaneous LLIF/ALIF surgery for treatment of lumbar degenerative conditions. 
C1 *Department of Orthopedic Surgery, Hospital for Special Surgery Department of Vascular Surgery, New York Presbyterian Hospital, New York, NY.
SS Index Medicus
SN 2380-0194
JC 101675083
PA United States
SA Publisher
RC  / 01 Oct 2020
PE 03 Jul 2020
DI 10.1097/BSD.0000000000001044
UT MEDLINE:33000924
DA 2022-05-03
ER

PT J
AN 33261252
DT Case Reports
TI Modifications of spinopelvic parameters and acetabular orientation after spinal surgery for adult deformity in patient who underwent bilateral total hip arthroplasty.
AU Bassani, R
   Querenghi, A M
   Giacalone, A
   Brambilla, L
   Peretti, G M
SO Journal of biological regulators and homeostatic agents
VL 34
IS 4 Suppl. 3
PS 15-21. Congress of the Italian Orthopaedic Research Society
PY 2020
PD 2020 
LA English
U1 0
U2 0
AB The spine and the hip are two anatomical districts that have close biomechanical relationship. The management of their degenerative disorders involves an in-depth biomechanical analysis of the patient, in order to define the proper hip-spine relation, using different biomechanical classifications that have been proposed in recent years. The changes in the spino-pelvic and acetabular parameters induced by prosthetic hip surgery and spinal surgery must be carefully evaluated, calculated and foreseen in the pre-operative phase, as they play a crucial role in defining the clinical success or failure of the operations. In this paper we present a case of a patient who underwent spinal surgery after a bilateral THA analyzing both spino-pelvic parameters and acetabular orientation and highlighting the strict relations between spine and hip. Copyright 2020 Biolife Sas. www.biolifesas.org.
C1 IRCCS Istituto Ortopedico Galeazzi, Milan, Italy.; Residency Program in Orthopaedics and Traumatology, University of Milan, Milan, Italy.; Department of Biomedical Sciences for Health, University of Milan, Milan, Italy.
OI Bassani, Roberto/0000-0003-4673-1020
MH Acetabulum / diagnostic imaging; surgery. Adult. *Arthroplasty, Replacement, Hip. Humans. Neurosurgical Procedures. Pelvis / diagnostic imaging; surgery. Spine / diagnostic imaging; surgery
SS Index Medicus
ID ALIF; acetabular anteversion; lumbar fusion; spine-hip relation; spine-hip syndrome; spino-pelvic parameters; total hip arthroplasty
SC Anatomy & Morphology; Orthopedics; Surgery; Neurosciences & Neurology (由 Clarivate Analytics 提供)
SN 0393-974X
JC 8809253
PA Italy
SA MEDLINE
RC  / 28 Jan 2021 / 28 Jan 2021
UT MEDLINE:33261252
DA 2022-05-03
ER

PT J
AN 32559748
DT Journal Article
TI Complication profile associated with S1 pedicle subtraction osteotomy compared with 3-column osteotomies at other thoracolumbar levels for adult spinal deformity: series of 405 patients with 9 S1 osteotomies.
AU Lau, Darryl
   Haddad, Alexander F
   Deviren, Vedat
   Ames, Christopher P
SO Journal of neurosurgery. Spine
PS 1-11
PY 2020
PD 2020 Jun 19 (Epub 2020 Jun 19)
LA English
U1 0
U2 0
AB OBJECTIVE: There is an increased recognition of disproportional lumbar lordosis (LL) and artificially high pelvic incidence (PI) as a cause for positive sagittal imbalance and spinal pelvic mismatch. For such cases, a sacral pedicle subtraction osteotomy (PSO) may be indicated, although its morbidity is not well described. In this study, the authors evaluate the specific complication risks associated with S1 PSO.; METHODS: A retrospective review of all adult spinal deformity patients who underwent a 3-column osteotomy (3CO) for thoracolumbar deformity from 2006 to 2019 was performed. Demographic, clinical baseline, and radiographic parameters were recorded. The primary outcome of interest was perioperative complications (surgical, neurological, and medical). Secondary outcomes of interest included case length, blood loss, and length of stay. Multivariate analysis was used to assess the risk of S1 PSO compared with 3CO at other levels.; RESULTS: A total of 405 patients underwent 3CO in the following locations: thoracic (n = 55), L1 (n = 25), L2 (n = 29), L3 (n = 141), L4 (n = 129), L5 (n = 17), and S1 (n = 9). After S1 PSO, there were significant improvements in the sagittal vertical axis (14.8 cm vs 6.7 cm, p = 0.004) and PI-LL mismatch (31.7° vs 9.6°, p = 0.025) due to decreased PI (80.3° vs 65.9°, p = 0.006). LL remained unchanged (48.7° vs 57.8°, p = 0.360). The overall complication rate was 27.4%; the surgical, neurological, and medical complication rates were 7.7%, 6.2%, and 20.0%, respectively. S1 PSO was associated with significantly higher rates of overall complications: thoracic (29.1%), L1 (32.0%), L2 (31.0%), L3 (19.9%), L4 (32.6%), L5 (11.8%), and S1 (66.7%) (p = 0.018). Similarly, an S1 PSO was associated with significantly higher rates of surgical (thoracic [9.1%], L1 [4.0%], L2 [6.9%], L3 [5.7%], L4 [10.9%], L5 [5.9%], and S1 [44.4%], p = 0.006) and neurological (thoracic [9.1%], L1 [0.0%], L2 [6.9%], L3 [2.8%], L4 [7.0%], L5 [5.9%], and S1 [44.4%], p < 0.001) complications. On multivariate analysis, S1 PSO was independently associated with higher odds of overall (OR 7.93, p = 0.013), surgical (OR 20.66, p = 0.010), and neurological (OR 14.75, p = 0.007) complications.; CONCLUSIONS: S1 PSO is a powerful technique for correction of rigid sagittal imbalance due to an artificially elevated PI in patients with rigid high-grade spondylolisthesis and chronic sacral fractures. However, the technique and intraoperative corrective maneuvers are challenging and associated with high surgical and neurological complications. Additional investigations into the learning curve associated with S1 PSO and complication prevention are needed. 
C1 Departments of1Neurological Surgery and.; 2Orthopedic Surgery, University of California, San Francisco, California.
SS Index Medicus
ID 3-column osteotomy; 3CO = 3-column osteotomy; ASD = adult spinal deformity; CVA = coronal vertical axis; EBL = estimated blood loss; LL = lumbar lordosis; LOS = length of stay; PI = pelvic incidence; PSIS = posterior superior iliac spine; PSO = pedicle subtraction osteotomy; PT = pelvic tilt; SVA = sagittal vertical axis; TK = thoracic kyphosis; UIV = upper instrumented vertebra; complication; pedicle subtraction osteotomy; pelvic incidence; sacral osteotomy; spinal deformity
SN 1547-5646
JC 101223545
PA United States
SA Publisher
RC  / 19 Jun 2020
PE 19 Jun 2020
DI 10.3171/2020.4.SPINE20239
UT MEDLINE:32559748
DA 2022-05-03
ER

PT J
AN 32649121
DT Case Reports; Journal Article
TI Rapid Neurologic Deterioration due to an Enlarging Thoracic Spine Synovial Cyst: A Case Report.
AU Lambrechts, Mark J
   Goldstein, Christina L
SO JBJS case connector
VL 10
IS 2
PS e0627
PY 2020
PD 2020 
LA English
U1 0
U2 0
AB CASE: We present the case of a 69-year-old man arriving to our clinic after a previous outside hospital recommendation of L1-S1 fusion due to degenerative scoliosis. A thoracic spine synovial cyst was identified through magnetic resonance imaging. The patient had rapid progression of his neurologic deficit due to cyst enlargement. We elected to perform cyst decompression and instrumented fusion of the involved thoracic segment. The patient rapidly regained full neurologic function. After the one-year follow-up, he remained asymptomatic with no progression of thoracolumbar degeneration.; CONCLUSIONS: Thoracic spine synovial facet cysts are uncommonly encountered. Decompression alone or decompression and fusion are both viable treatment options depending on the surgeon's assessment of spine stability after decompression. This diagnosis should be considered in patients presenting with unilateral lower extremity upper motor neuron findings. 
C1 1Department of Orthopaedic Surgery, University of Missouri, Columbia, Missouri 2Department of Orthopaedic Spine Surgery, University of Colorado at Colorado Springs, Colorado Springs, Colorado.
MH Aged. Humans. Hypesthesia / *etiology. Magnetic Resonance Imaging. Male. Spinal Fusion. Synovial Cyst / complications; *diagnosis; surgery. Thoracic Vertebrae / *diagnostic imaging; surgery
SS Index Medicus
SC Geriatrics & Gerontology; Neurosciences & Neurology; Radiology, Nuclear Medicine & Medical Imaging; Surgery; Orthopedics; Pathology; Anatomy & Morphology (由 Clarivate Analytics 提供)
SN 2160-3251
JC 101596828
PA United States
SA MEDLINE
RC  / 04 Feb 2021 / 04 Feb 2021
DI 10.2106/JBJS.CC.19.00627
UT MEDLINE:32649121
DA 2022-05-03
ER

PT J
AN 32577054
DT Journal Article
TI Indirect Decompression of the Neural Elements Utilizing Direct Lateral Interbody Fusion Procedure.
AU Shihata, Shadi
SO Medical archives (Sarajevo, Bosnia and Herzegovina)
VL 74
IS 2
PS 126-130
PY 2020
PD 2020 Apr
LA English
U1 0
U2 0
AB INTRODUCTION: Patients suffering from degenerative scoliosis curves often present with radicular symptoms mainly on the concave side of their curves. Standard treatment includes posterior decompressions, followed by fusions. These procedures carry large morbidity rates. We have observed resolution of radicular and stenotic symptoms with Direct Lateral Interbody Fusions (DLIF).; AIM: In this study we radiographically assess indirect decompression effect of DLIF procedure.; METHODS: We conducted a case series of four patients with 2-stage procedures. All patients presented with back pain and leg symptoms. Stage one included the insertion of the DLIF polyetheretherketone cages and rh-BMP2. This was followed by a second stage posterior fixation utilizing percutaneous pedicle screws and rods. Plain radiographs were utilized to determine the concave and convex sides of the scoliosis. Pre- and post-DLIF measurements were made from axial and sagittal MRIs. Measurements included central, subarticular, and foraminal areas. Statistical significance was estimated via paired sample t-test.; RESULTS: All patients had complete resolution of leg symptoms with remarkable improvement in all areas measured. When both concave and convex sides of the curve are considered, an increase of 49% in the central canal, 82% in the subarticular area, and 71% in the foraminal area was measured. When only the concave levels were measured, there was a 90% increase (0.22 cm2 vs. 0.41 cm2) in the subarticular area and 77% (0.46 cm2 vs. 0.81 cm2) increase in the foraminal area (p < .001).; CONCLUSION: The DLIF procedure provides an indirect decompression of the neural elements along with its role in spinal fusion. This negates the need for posterior decompression surgery in degenerative scoliosis associated with spinal stenosis, which might lead to less blood loss and surgical time in these complex surgeries. © 2020 Shadi Shihata.
C1 Consultant orthopedic and spine surgeon, Mafasel Clinics, Jeddah, Saudi Arabia.
MH Aged. Bone Morphogenetic Protein 2 / therapeutic use. Decompression, Surgical / *methods. *Diffusion Chambers, Culture. Female. Humans. Magnetic Resonance Imaging. Male. Middle Aged. *Pedicle Screws. Radiculopathy / etiology; *surgery. Recombinant Proteins / therapeutic use. Retrospective Studies. Scoliosis / complications; *surgery. Spinal Fusion / *methods
SS Index Medicus
ID DLIF; decompression; fusion; scoliosis
CN 0 / BMP2 protein, human. 0 / Bone Morphogenetic Protein 2. 0 / Recombinant Proteins
SC Geriatrics & Gerontology; Biochemistry & Molecular Biology; Surgery; Medical Laboratory Technology; Radiology, Nuclear Medicine & Medical Imaging; Neurosciences & Neurology; Orthopedics (由 Clarivate Analytics 提供)
SN 1986-5961
JC 101635337
PA Bosnia and Herzegovina
SA MEDLINE
RC  / 27 Apr 2021 / 15 Apr 2022
DI 10.5455/medarh.2020.74.126-130
UT MEDLINE:32577054
OA Green Published
DA 2022-05-03
ER

PT J
AN 32234156
DT Comparative Study; Journal Article
TI [Comparison of clinical outcomes between type B and type C coronal pattern patients with degenerative scoliosis].
AU Wang, Y
   Liu, D
   Shi, B
   Shi, B L
   Wang, B
   Liu, Z
   Sun, X
   Qian, B P
   Zhu, Z Z
   Qiu, Y
SO Zhonghua yi xue za zhi
VL 100
IS 11
PS 842-847
PY 2020
PD 2020 Mar 24
LA Chinese
U1 0
U2 1
AB Objective: To investigate the differences of the radiographic and clinical outcomes after posterior correction surgeries between degenerative scoliosis (DS) patients with type B and type C coronal pattern. Methods: From March 2010 to August 2017, the clinical data of 38 patients (type B: 24; type C: 14) who were treated with posterior correction surgeries for DS were retrospectively reviewed. Radiographic parameters including Cobb angle of main curve, coronal imbalance (CI), lumbar lordosis (LL), global kyphosis (GK) and sagittal vertical axis (SVA) were measured on standing anteroposterior and lateral radiographs of the whole spine before and after surgery. Patient-reported outcomes were evaluated by using the visual analogue scale (VAS), the Oswestry disability index (ODI) and SF-36 questionnaire. The independent t-test was applied to compare the difference for statistical analysis. Results: There was no significant differences between the two groups in terms of age, gender, follow-up duration, preoperative curve magnitude, severity of CI, sagittal malalignment and surgical strategies (all P>0.05). In patients with type B coronal pattern, the main curve was corrected from 44°±19° before surgery to 19°±7° immediately after surgery (t=8.496, P<0.001) and to 19°±6° at the last follow-up (t=-0.657, P=0.518). In patients with type C coronal pattern, the main curve was corrected from 43°±9° before surgery to 21°±4° immediately after surgery (t=13.537, P<0.001) and to 21°±5° at the last follow-up (t=-0.186, P=0.856). No significant difference of Cobb angle of main curve was found between the two groups either before the operation or immediately post operation (all P>0.05). In addition, significant improvement of CI was observed after surgery in both groups and the correction was maintained well at the last follow-up. However, patients with type C coronal pattern had greater CI than that in those with type B coronal pattern immediately post operation (t=-2.401, P=0.022) and at the last follow-up (t=-2.659, P=0.012). At the last follow-up the scores of SF-36 questionnaire, ODI and VAS showed significant improvement in both groups (all P<0.05). Conclusion: Posterior correction surgery could provide remarkable radiographic and clinical outcomes in DS patients with type B and type C coronal pattern, and DS patients with type B coronal pattern could achieve a more satisfied coronal balance after surgery. 
A2 目的： 比较伴有B型和C型冠状面失平衡的退变性脊柱侧凸（DS）患者行后路截骨矫形术后临床疗效及生活质量的差异。 方法：
   回顾性分析2010年3月至2017年8月于南京鼓楼医院脊柱外科行脊柱后路截骨矫形内固定术的伴有冠状面失平衡DS患者的临床资料。于术前、术后即刻和
   末次随访时的站立位全脊柱正、侧位X线片上测量主弯Cobb角、冠状面躯干偏移（CI）、腰椎前凸角（LL）、最大后凸角（GK）、矢状面平衡（SVA）
   。于术前及末次随访时填写疼痛视觉模拟评分（VAS）、Oswestry功能障碍指数（ODI）及健康调查问卷简表（SF-36）。组间资料的比较采用独
   立样本t检验。 结果：
   共38例患者入选本研究，平均年龄（60±6）岁，平均随访（31±10）个月。其中B型24例，C型14例。两组患者年龄、性别、截骨方式、随访时间、
   术前CI、LL、GK、SVA等均无明显统计学差异（均P>0.05）。B型组术前主弯Cobb角平均44°±19°，术后降至19°±7°（t=8.4
   96，P<0.001），末次随访时为19°±6°，未见明显矫正丢失（t=-0.657，P=0.518）；C型组术前主弯Cobb角平均43°±9°
   ，术后降至21°±4°（t=13.537，P<0.001），末次随访时为21°±5°，亦未见明显矫正丢失（t=-0.186，P=0.856）。两
   组间术前、术后及末次随访时主弯Cobb角差异均无统计学意义（均P>0.05）。两组术后冠状面躯干偏移均较术前显著下降，末次随访时维持良好。B型组
   患者术后及末次随访时冠状面平衡恢复优于C型组（t=-2.401、-2.659，均P<0.05）。两组患者末次随访时生活质量SF-36量表的生理功
   能总分、心理功能总分、ODI和VAS评分较术前均显著改善（均P<0.05）。 结论：
   伴B型和C型冠状面失衡的DS患者行后路截骨矫形术后可获得满意疗效，术后生活质量显著改善，伴B型冠状面失平衡的DS患者术后冠状面平衡改善更好。.
C1 Department of Spine Surgery, Nanjing Drum Tower Hospital, Clinical College of Nanjing Medical University, Nanjing 210008, China.
MH Humans. Lordosis / *classification. Lumbar Vertebrae. Prognosis. Retrospective Studies. *Scoliosis / diagnosis; surgery. *Spinal Fusion. Treatment Outcome
SS Index Medicus
ID Coronal imbalance; Correction outcomes; Degenerative scoliosis; Quality of life
SC Orthopedics; Anatomy & Morphology; Surgery (由 Clarivate Analytics 提供)
SN 0376-2491
JC 7511141
PA China
GI BK20170126 / Natural Science Foundation of Youth Fund Projects of Jiangsu Province
SA MEDLINE
RC  / 06 Apr 2020 / 08 Apr 2020
DI 10.3760/cma.j.cn112137-20190708-01516
UT MEDLINE:32234156
DA 2022-05-03
ER

PT J
AN 32174071
DT Comparative Study; Journal Article
TI [Effectiveness of short fusion versus long fusion for degenerative scoliosis with a Cobb angle of 20-40° combined with spinal stenosis].
AU Li, Yuanqiang
   Ou, Yunsheng
   Zhu, Yong
   Zhao, Zenghui
   Luo, Wei
   Xu, Shuai
   Yu, Haoyang
SO Zhongguo xiu fu chong jian wai ke za zhi = Zhongguo xiufu chongjian waike zazhi = Chinese journal of reparative and reconstructive surgery
VL 34
IS 3
PS 285-293
PY 2020
PD 2020 Mar 15
LA Chinese
U1 0
U2 2
AB OBJECTIVE: To compare the effectiveness of decompression and short fusion or long fusion for degenerative scoliosis (DS) with a Cobb angle of 20-40° combined with spinal stenosis.; METHODS: The clinical data of 50 patients with DS who were treated with decompression combined with short fusion or long fusion between January 2015 and May 2017 were retrospectively analysed. Patients were divided into long fusion group (fixed segments>3, 23 cases) and short fusion group (fixed segments≤3, 27 cases). There was no significant difference in gender, age, disease duration, and preoperative visual analogue scale (VAS) score of leg pain, Oswestry disability index (ODI), thoracic kyphosis (TK), thoracolumbar kyphosis (TLK), pelvic incidence (PI), pelvic title (PT), and sacral slope (SS) between the two groups ( P>0.05); however, the VAS score of low back pain, Cobb angle, and sagittal vertical axis (SVA) in long fusion group were significantly higher than those in short fusion group ( P<0.05), and the lumbar lordosis (LL) was significantly lower than that in short fusion group ( t=2.427, P=0.019). The operation time, intraoperative blood loss, fluoroscopy times, hospital stay, and complications were recorded and compared. The VAS scores of low back pain and leg pain and ODI score were used to evaluate the clinical outcomes before operation and at last follow-up. X-ray films of the whole spine in standard standing position were taken before operation, at 6 months after operation, and at last follow-up, and the spino-pelvic parameters were measured.; RESULTS: The operation time, intraoperative blood loss, and fluoroscopy times in the short fusion group were significantly less than those in the long fusion group ( P<0.05); there was no significant difference in hospital stay between the two groups ( t=0.933, P=0.355). The patients were followed up 12-46 months with an average of 22.3 months. At last follow-up, the VAS scores of low back pain and leg pain and ODI score significantly improved when compared with those before operation ( P<0.05). Except for the improvement of VAS score of low back pain ( t=8.332, P=0.000), the differences of the improvements of the other scores between the two groups were not significant ( P>0.05). The Cobb angle, SVA, TLK, and PT significantly decreased, while SS and LL significantly increased in the long fusion group ( P<0.05), while the Cobb angle and PT significantly decreased and SS significantly increased in the short fusion group at last follow-up ( P<0.05). There was no significant difference in spino-pelvic parameters between the two groups at 6 months after operation and at last follow-up ( P>0.05). The improvements of Cobb angle, SVA, LL, PT, and SS in the long fusion group were significantly higher than those in the short fusion group at last follow-up ( P<0.05). There was no perioperative death in both groups. The incidence of complications in the long fusion group was 34.8% (8/23), which was significantly higher than that in the short fusion group [11.1% (3/27)] ( chi 2=4.056, P=0.034).; CONCLUSION: The DS patients with the Cobb angle of 20-40°can achieve satisfactory clinical outcomes and improve the spino-pelvic parameters by choosing appropriate fixation levels. Short fusion has less surgical trauma and fewer complications, whereas long fusion has more advantages in enhancing spino-pelvic parameters and relieving low back pain. 
A2 目的: 比较减压联合长、短节段固定治疗 Cobb 角 20～40° 的退变性脊柱侧弯（degenerative
   scoliosis，DS）并椎管狭窄的疗效。.方法: 回顾分析 2015 年 1 月2017 年 5
   月采用后路减压椎弓根螺钉长、短节段固定融合术治疗的 50 例 Cobb 角 20～40° 的 DS 患者临床资料，分为长节段组（固定节段>3
   个）23 例和短节段组（固定节段≤3 个）27 例。两组患者性别、年龄、病程及术前下肢痛疼痛视觉模拟评分（VAS）、Oswestry
   功能障碍指数（ODI）、胸椎后凸角（thoracic kyphosis，TK）、胸腰椎后凸角（thoracolumbar
   kyphosis，TLK）、骨盆入射角（pelvic incidence，PI）、骨盆倾斜角（pelvic
   title，PT）、骶骨倾斜角（sacral slope，SS）比较，差异均无统计学意义（ P>0.05）；但长节段组术前下腰痛 VAS
   评分、冠状面 Cobb 角、脊柱矢状面平衡（sagittal vertical axis，SVA）显著高于短节段组（
   P<0.05），腰椎前凸角（lumbar lordosis，LL）显著小于短节段组（ t=2.427，
   P=0.019）。记录并比较两组患者手术时间、术中出血量、术中透视次数、住院时间及并发症发生情况。术前及末次随访时采用下肢痛、下腰痛 VAS
   评分和 ODI 评分评价临床疗效，并比较两组患者手术前后评分以及改善值。术前、术后 6 个月及末次随访时测量各脊柱-骨盆参数。.结果:
   短节段组手术时间、术中出血量、术中透视次数明显少于长节段组（ P<0.05）；两组住院时间比较差异无统计学意义（ t=0.933，
   P=0.355）。两组患者均获随访，随访时间 12～46 个月，平均 22.3 个月。末次随访时，患者下腰痛 VAS 评分、下肢痛 VAS
   评分和 ODI 评分均较术前显著改善（ P<0.05）；两组间除末次随访时下腰痛 VAS 评分改善值比较差异有统计学意义（ t=8.332，
   P=0.000）外，其余各评分及其改善值比较差异均无统计学意义（ P>0.05）。与术前比较，长节段组术后各时间点 Cobb
   角、SVA、TLK、PT 显著减小，SS 和 LL 显著增大（ P<0.05）；而短节段组仅 Cobb 角、PT 显著减小，SS 显著增大（
   P<0.05）；两组末次随访时与术后 6 个月时各脊柱-骨盆参数比较，差异均无统计学意义（ P>0.05）。末次随访时，长节段组 Cobb
   角、SVA、LL、PT 以及 SS 改善值显著高于短节段组（ P<0.05）。两组均无围术期死亡；长节段组并发症发生率为
   34.8%（8/23），显著高于短节段组 11.1%（3/27）（ chi 2=4.056， P=0.034）。.结论: 对于 Cobb 角
   20～40° 的 DS
   患者，根据不同退变程度选择不同固定节段均可获得较好的生活质量改善，其中短节段固定创伤更小、并发症更少，而长节段固定在改善脊柱-骨盆参数和缓解下腰
   痛方面更具优势。.
C1 Department of Orthopedics, the First Affiliated Hospital of Chongqing Medical University, Chongqing, 400016, P.R.China.
OI ou, yunsheng/0000-0001-8578-3523
MH Humans. Lumbar Vertebrae. Retrospective Studies. Scoliosis / *surgery. *Spinal Fusion. *Spinal Stenosis. Treatment Outcome
SS Index Medicus
ID Degenerative scoliosis; long fusion; posterior decompression; short fusion; spino-plevic parameters
SC Anatomy & Morphology; Orthopedics; Surgery (由 Clarivate Analytics 提供)
SN 1002-1892
JC 9425194
PA China
SA MEDLINE
RC  / 22 Jun 2020 / 13 Apr 2022
DI 10.7507/1002-1892.201905105
UT MEDLINE:32174071
DA 2022-05-03
ER

PT J
AN 32008285
DT Journal Article
TI [Minimally invasive lateral lumbar interbody fusion significantly improves the sagittal balance for adult degenerative scoliosis].
AU Wu, W J
   Liang, Y
   Cao, P
   Zhang, X K
   Zheng, T
   Qiu, J R
SO Zhonghua yi xue za zhi
VL 100
IS 3
PS 192-196
PY 2020
PD 2020 Jan 21
LA Chinese
U1 0
U2 2
AB Objectives: To evaluate the effect of minimally invasive lateral lumbar interbody fusion (LLIF/OLIF) on the sagittal balance of adult degenerative scoliosis. Methods: From January 2014 to June 2017, a total of 23 patients with degenerative scoliosis underwent staged minimally invasive surgery in Shanghai Ruijin Hospital. All patients were implanted with LLIF or OLIF cage from the lateral approach first, and was followed by the posterior percutaneous pedicle screw fixation or pedicle screw fixation via Wiltse approach. If the sagittal deformity correction was not satisfactory after the first surgery, a posterior osteotomy can be performed during the second stage operation. A biplanar X-ray of the whole spine was taken with the EOS imaging system before and after surgery. The EOS software was used to measure and evaluate the patient's sagittal balance parameters including pelvic incidence (PI), pelvic tilt (PT), lumbar lordosis (LL), the sagittal vertical axis (SVA) and the coronal Cobb angle. The visual analogue scale (VAS) score for low back pain, the Oswestry Disability Index (ODI) score were evaluated before and after surgery. Paired t test or repeated measures ANOVA was used to compare the data before and after surgery. Results: There were 6 males and 17 females with a mean age of (72±4) years (62-79 years). Nine patients were treated with LLIF and 14 patients with OLIF. Sixteen cases were implanted with three cages, five with two cages and two with four cages. The mean follow-up period was 24.2 months (15-42 months). After the first operation, the Cobb angle of the patient was significantly improved (18°±7° vs 33°±8°, t=13.2, P<0.01). All the parameters for sagittal balance, including PI-LL (20°±8° vs 31°±8(o)), SVA ((5.3±2.0) cm vs (8.2±3.5) cm), PT (16°±6° vs 23°±4°) were all significantly improved as well (t=6.8, 4.5, 9.0, ALL P<0.01). At the last follow-up, the VAS score of low back pain (3.4±1.1 vs 6.3±1.0) and ODI scores (27.3%±3.0% vs 47.1%±5.9%) were also significantly improved (t=11.3, 17.8, both P<0.01). No major complications occurred in this group. Conclusions: Minimally invasive LLIF/OLIF can significantly improve the coronal and sagittal balance of adult degenerative scoliosis. Staged minimally invasive surgery can significantly alleviate pain and improve function in these patients. 
A2 目的： 评估微创腰椎侧方入路椎体间融合术（LLIF/OLIF）对于成人退变性脊柱侧弯矢状面平衡的影响。 方法：
   2014年1月至2017年6月，共有23例退变性脊柱侧弯患者在上海瑞金医院行分期微创矫形术，所有患者在第一期从侧方植入LLIF或者OLIF融合器
   ，二期进行后路经皮椎弓根螺钉内固定融合术或经Wiltse入路行腰椎椎弓根内固定术，若患者一期手术矢状面畸形矫正不满意，可在二期手术时进行后路截骨
   矫形。在两次手术前后使用EOS系统拍摄站立位脊柱全长X线片，应用EOS软件系统测量、评估患者的矢状面平衡参数，包括骨盆投射角（PI）、骨盆倾斜角
   （PT）、腰椎前凸角（LL）、矢状面垂直轴（SVA）及冠状面Cobb角。评估比较患者手术前后的腰痛视觉模拟评分（VAS评分）和Oswestry功
   能障碍指数（ODI指数）。手术前后数据采用配对t检验或重复测量方差分析进行比较。 结果：
   患者男6例，女17例，平均年龄（72±4）岁（62~79岁）。9例患者采用LLIF手术，14例采用OLIF手术。16例植入3个融合器，5例植入2
   个融合器，2例植入4个融合器。平均随访24.2个月（15~42个月）。一期手术后，患者侧弯Cobb角（18°±7°）较术前（33°±8°）明显改
   善（t=13.2，P<0.01）；PI-LL（20°±8(o)比31°±8(o)）、SVA[（5.3±2.0）cm比（8.2±3.5）cm）、P
   T（16°±6°比23°±4°）等矢状面参数均较术前明显改善（t=6.8、4.5、9.0，均P<0.01）。患者末次随访时腰痛VAS评分（3.4
   ±1.1比6.3±1.0）和ODI指数（27.3%±3.0%比47.1%±5.9%）也均显著改善（t=11.3、17.8，均P<0.01）。全组
   无严重并发症发生。 结论：
   LLIF/OLIF可以显著改善成人退变性脊柱侧弯的冠状面和矢状面平衡；分期微创手术可以显著缓解患者的疼痛，改善患者的功能。.
C1 Department of Orthopedics, Shanghai Ruijin Hospital, Shanghai Jiaotong University School of Medicine, Shanghai 200025, China.
MH Adult. Aged. China. Disability Evaluation. Female. Humans. Lumbar Vertebrae. Male. Minimally Invasive Surgical Procedures / *methods. Retrospective Studies. Scoliosis / pathology; *surgery. Spinal Fusion / *methods. Treatment Outcome. Visual Analog Scale
SS Index Medicus
ID Adult degenerative scoliosis; EOS X-ray imaging acquistion system; Lateral lumbar interbody fusion; Oblique lumbar interbody fusion; Sagittal balance
SC Geriatrics & Gerontology; Anatomy & Morphology; Orthopedics; Surgery (由 Clarivate Analytics 提供)
SN 0376-2491
JC 7511141
PA China
GI 20124294 / Shanghai Bureau of Health Research Fund
SA MEDLINE
RC  / 05 Feb 2020 / 05 Feb 2020
DI 10.3760/cma.j.issn.0376-2491.2020.03.007
UT MEDLINE:32008285
DA 2022-05-03
ER

PT J
AN 32488440
DT Journal Article; Research Support, Non-U.S. Gov't
TI The spino-pelvic ratio: a novel global sagittal parameter associated with clinical outcomes in adult spinal deformity patients.
AU Durand, Wesley M
   Daniels, Alan H
   Hamilton, David K
   Passias, Peter
   Kim, Han Jo
   Protopsaltis, Themistocles
   LaFage, Virginie
   Smith, Justin S
   Shaffrey, Christopher
   Gupta, Munish
   Kelly, Michael P
   Klineberg, Eric
   Schwab, Frank
   Burton, Doug
   Bess, Shay
   Ames, Christopher
   Hart, Robert
CA International Spine Study Group (ISSG)
SO European spine journal : official publication of the European Spine Society, the European Spinal Deformity Society, and the European Section of the Cervical Spine Research Society
VL 29
IS 9
PS 2354-2361
PY 2020
PD 2020 09 (Epub 2020 Jun 01)
LA English
U1 0
U2 1
AB PURPOSE: Analysis of interactions of spinal alignment metrics may uncover novel alignment parameters, similar to PI-LL. This study utilized a data-driven approach to hypothesis generation by testing all possible division interactions between spinal alignment parameters.; METHODS: This study was a retrospective cohort analysis. In total, 1439 patients with baseline ODI were included for hypothesis generation. In total, 666 patients had 2-year postoperative follow-up and were included for validation. All possible combinations of division interactions between baseline metrics were assessed with linear regression against baseline ODI.; RESULTS: From 247 raw alignment metrics, 32,398 division interactions were considered in hypothesis generation. Conceptually, the TPA divided by PI is a measure of the relative alignment of the line connecting T1 to the femoral head and the line perpendicular to the sacral endplate. The mean TPA/PI was 0.41 at baseline and 0.30 at 2years postoperatively. Higher TPA/PI was associated with worse baseline ODI (p<0.0001). The change in ODI at 2years was linearly associated with the change in TPA/PI (p=0.0172). The optimal statistical grouping of TPA/PI was low/normal (≤0.2), medium (0.2-0.4), and high (>0.4). The R-squared for ODI against categorical TPA/PI alone (0.154) was directionally higher than that for each of the individual Schwab modifiers (SVA: 0.138, PI-LL 0.111, PT 0.057).; CONCLUSION: This study utilized a data-driven approach for hypothesis generation and identified the spino-pelvic ratio (TPA divided by PI) as a promising measure of sagittal spinal alignment among ASD patients. Patients with SPR>0.2 exhibited inferior ODI scores.; LEVEL OF EVIDENCE: III. 
C1 Warren Alpert Medical School of Brown University, Providence, RI, USA.; Department of Orthopaedic Surgery, Warren Alpert Medical School of Brown University, 1 Kettle Point Avenue, East Providence, RI, 02914, USA. alandanielsmd@gmail.com.; University of Pittsburgh Medical Center, Pittsburgh, PA, USA.; Department of Orthopedics, NYU Langone Orthopedic Hospital, New York, NY, USA.; Hospital for Special Surgery, New York, NY, USA.; University of Virginia Health System, Charlottesville, VA, USA.; Duke University, Durham, NC, USA.; Washington University, St. Louis, MO, USA.; University of California-Davis, Sacramento, CA, USA.; University of Kansas Hospital, Kansas City, KS, USA.; Denver International Spine Center, Denver, CO, USA.; University of California-San Francisco, San Francisco, CA, USA.; Swedish Neuroscience Institute, Seattle, WA, USA.
OI bess, shay/0000-0002-9697-8999
MH Adult. Humans. Pelvis. *Quality of Life. Retrospective Studies. *Spine / diagnostic imaging; surgery
SS Index Medicus
ID Adult spinal deformity; Pelvic incidence; Sagittal alignment; T1 pelvic angle
SC Anatomy & Morphology (由 Clarivate Analytics 提供)
SN 1432-0932
JC 9301980
PA Germany
SA MEDLINE
RC  / 11 Jun 2021 / 11 Jun 2021
PE 01 Jun 2020
DI 10.1007/s00586-020-06472-x
UT MEDLINE:32488440
DA 2022-05-03
ER

PT J
AN 32733730
DT Case Reports
TI A Rare Case of Proximal Junctional Failure with Delayed Infection after Adult Spinal Deformity Surgery: A Report of Two Cases.
AU Iwami, Takuro
   Yagi, Mitsuru
   Okada, Eijiro
   Suzuki, Satoshi
   Nori, Satoshi
   Tsuji, Osahiko
   Nagoshi, Narihito
   Watanabe, Kota
   Fujita, Nobuyuki
   Nakamura, Masaya
   Matsumoto, Morio
SO Case reports in orthopedics
VL 2020
PS 8883828
PY 2020
PD 2020 
LA English
U1 0
U2 0
AB Proximal junctional failure (PJF) is one of the most devastating complications that develop after adult spinal deformity (ASD) surgery. Here, we report 2 rare cases of PJF accompanied by delayed infection after ASD surgery with a review of the relevant literatures. Late-onset infection is an infrequent complication despite acute postoperative infection is common after posterior spinal instrumentation and fusion. Among them, delayed onset pyogenic spondylitis of the adjacent vertebra to the instrumented vertebrae is an extremely rare phenomenon. We do not have a clear explanation for this pathology. Since the delayed infections developed not in the fused segments but in the adjacent vertebra, the cause of the first case can be speculated as stimulation of low-virulent organisms to fester and hematogenous seeding and that of the second case as metal fretting and a sterile inflammatory response causing hematogenous microbial seeding, respectively. Additional studies on this phenomenon are warranted to elucidate the pathogenesis of this complication. Copyright © 2020 Takuro Iwami et al.
C1 Department of Orthopedic Surgery, Keio University School of Medicine, Japan.; Department of Orthopedic Surgery, Fujita Health University, Japan.
RI Yagi, Mitsuru/AAZ-5783-2020
OI Yagi, Mitsuru/0000-0002-2324-3780
SN 2090-6749
JC 101591806
PA United States
SA PubMed-not-MEDLINE
RC  / 28 Sep 2020
PE 10 Jul 2020
DI 10.1155/2020/8883828
UT MEDLINE:32733730
OA gold, Green Published
DA 2022-05-03
ER

PT J
AN 32328789
DT Journal Article; Research Support, Non-U.S. Gov't
TI Effect of lumbar pedicle subtraction osteotomy level on lordosis distribution and shape.
AU Pizones, Javier
   Moreno-Manzanaro, Lucia
   Perez-Grueso, Francisco Javier Sanchez
   Vila-Casademunt, Alba
   Yilgor, Caglar
   Boissiere, Louis
   Alanay, Ahmet
   Kleinstuck, Frank
   Acaroglu, Emre R
   Pellise, Ferran
   Obeid, Ibrahim
CA ESSG European Spine Study Group
SO European spine journal : official publication of the European Spine Society, the European Spinal Deformity Society, and the European Section of the Cervical Spine Research Society
VL 29
IS 6
PS 1388-1396
PY 2020
PD 2020 06 (Epub 2020 Apr 23)
LA English
U1 2
U2 2
AB PURPOSE: Little is known about the qualitative results (postoperative upper/lower lumbar arches distribution and lumbar apex or inflection point positioning) of lumbar pedicle subtraction osteotomies (L-PSO) depending on the level of L-PSO.; METHODS: We conducted a retrospective analysis of prospectively collected data of adult deformity patients undergoing single-level L-PSO. We analyzed several variables in preoperative and postoperative sagittal radiographs: L-PSO level, Roussouly classification (R-type), inflection point (InfP), lumbar apex (LApex), spinopelvic parameters, lordosis distribution index (LDI=L4-S1/L1-S1), and number of levels in the lordosis (NVL). Comparisons between PSO levels were performed to determine lordosis distribution and sagittal shape using ANOVA test and Chi-squared statistics.; RESULTS: A total of 126 patients were included in this study. L5-PSO mainly increased the lower lumbar arch, thereby increasing LDI. L4 increased upper/lower arches similarly. PSOs at and above L3 increased the upper lumbar arch, thereby decreasing LDI (P<0.001). L4-PSO added 1 vertebra into the lordosis (NVL=+1.2±2.2). PSOs above L3 added 2 vertebrae into the lordosis (NVL=+2.3±1.4). Overall P=0.007. PSOs above L4 shifted the LApex cranially in 70% of the cases (mean 1.12 levels) and the InfP in 85% of the cases (mean 2.4 levels). L5-PSO shifted the LApex caudally in 70% of the cases (mean -1.1 levels) and the InfP in 50% of the cases (mean -1.6 levels). Overall P<0.006. The L-PSO level was not associated with a specific Roussouly-type P>0.05.; CONCLUSIONS: The level of L-PSO influenced upper/lower lumbar arches distribution, and lumbar apex and inflection point positioning. The correct level should be chosen based on the individual assessment of each patient. 
C1 Spine Unit, Department of Orthopedic Surgery, Hospital Universitario La Paz, Paseo de la Castellana 261, 28046, Madrid, Spain. javierpizones@gmail.com.; Spine Unit, Department of Orthopedic Surgery, Hospital Universitario La Paz, Paseo de la Castellana 261, 28046, Madrid, Spain.; Spine Research Unit, Vall d'Hebron Institute of Research, Barcelona, Spain.; Department of Orthopedics and Traumatology, Acibadem Mehmet Ali Aydinlar University, Istanbul, Turkey.; Spine Surgery Unit, Pellegrin University Hospital, Bordeaux, France.; Department of Orthopedics, Schulthess Klinik, Zurich, Switzerland.; Orthopedic Spine Unit, Ankara Spine Center, Ankara, Turkey.; Spine Surgery Unit, Hospital Universitario Vall d'Hebron, Barcelona, Spain.
RI Vila-Casademunt, Alba/M-3931-2013; Pellise, Ferran/D-4488-2016
OI Vila-Casademunt, Alba/0000-0002-4441-4083; Pellise, Ferran/0000-0002-0644-7757; Moreno-Manzanaro, Lucia/0000-0002-2595-6602; Kleinstuck, Frank/0000-0003-2057-2201; Pizones, Javier/0000-0001-7394-9637
MH Adult. Humans. *Kyphosis. *Lordosis / diagnostic imaging; surgery. Lumbar Vertebrae / diagnostic imaging; surgery. Osteotomy. Retrospective Studies. *Spinal Fusion
SS Index Medicus
ID Adult deformity surgery; Adult spinal deformity; Lordosis distribution; Lumbar osteotomy; Pedicle subtraction osteotomy; Roussouly classification
SC Orthopedics; Anatomy & Morphology; Surgery (由 Clarivate Analytics 提供)
SN 1432-0932
JC 9301980
PA Germany
GI 001 / DePuy Synthes Spine (US)
SA MEDLINE
RC  / 15 Jun 2021 / 15 Jun 2021
PE 23 Apr 2020
DI 10.1007/s00586-020-06421-8
UT MEDLINE:32328789
DA 2022-05-03
ER

PT J
AN 31874495
DT Journal Article
TI [Efficacy of sequential correction based on satellite rod techniquein degenerative scoliosis with B-type coronal imbalance].
AU Shi, B L
   Liu, D
   Xia, S Q
   Li, Y
   Shi, B
   Liu, Z
   Sun, X
   Zhu, Z Z
   Qiu, Y
SO Zhonghua yi xue za zhi
VL 99
IS 47
PS 3710-3714
PY 2019
PD 2019 Dec 17
LA Chinese
U1 0
U2 0
AB Objective: To evaluate the radiographic and clinical outcomes of sequential correction based on satellite rod technique in degenerative scoliosis (DS) with B-type coronal imbalance, and to investigate the efficacy of sequential correction in this cohort. Methods: Twenty-one DS patients with B-type coronal imbalance applying sequential correction from December 2015 to July 2017 in Nanjing Drum Tower Hospital were retrospectively reviewed. There were 4 males and 17 females in this group, the average age was (63±8) years. The coronal parameters including Cobb angle of main curve and distance between C(7) plumb line and center sacral vertical line (C(7)PL-CSVL), as well as sagittal parameters including global kyphosis (GK) and sagittal vertical axis (SVA) were assessed pre-operatively, post-operatively and at the last follow-up. The Scoliosis Research Society-22 (SRS-22) questionnaire was fulfilled before the operation and at each follow-up to evaluate the quality of life. Paired t test was performed for statistical analysis. Results: The patients were followed-up for (20±8) months. The post-operative Cobb angle of main curve was significantly improved from 52°±12° to 19°±7° (t=13.886, P<0.01), and it was 19°±8° at the last follow-up and no significant correction loss was attained (t=1.101, P=0.284). The values of C(7)PL-CSVL before the operation, after the operation and at the final follow-up were (46±11) mm, (12±7) mm and (12±7) mm, respectively; significant post-operative improvement achieved (t=19.718, P<0.01) while there was no correction loss at last follow-up (t=-1.393, P=0.179). After sequential correction, 20 patients (95.2%) improved to A-type coronal imbalance while 1 patient (4.8%) remained with B-type coronal imbalance. Significant post-operative improvements were found in terms of GK and SVA and no significant correction loss was found during follow-up. The scores of pain and self-image showed significant improvement at the last follow-up (t=8.706, 3.104, both P<0.01). In addition, there was no implant failure during follow-up. Conclusion: The sequential correction based on satellite rod technique in DS patients with B-type coronal imbalance corrects the deformity, relieves the clinical symptoms, improves the quality of life, and decreases the rates of post-operative coronal imbalance as well as implant-related complications. 
A2 目的： 探讨基于卫星棒技术的序贯矫形在伴有B型冠状面失衡的退变性脊柱侧凸（DS）患者中的临床疗效，并评估序贯矫形在该类患者中的应用价值。 方法：
   回顾性分析2015年12月至2017年7月于南京鼓楼医院应用序贯矫形技术行手术治疗的21例伴有B型冠状面失衡的DS患者的临床资料。患者男4例，女
   17例，平均年龄（63±8）岁。测量术前、术后及末次随访时的主弯Cobb角、冠状面平衡（C(7)PL-CSVL）、最大后凸Cobb角（GK）和矢
   状面平衡（SVA）等影像学参数。患者术前及每次随访时均填写脊柱侧凸研究学会-22问卷（SRS-22）以评估生活质量。手术前后比较分析应用配对t检
   验。 结果：
   本组平均随访（20±8）个月。主弯侧凸Cobb角由术前52°±12°改善至术后19°±7°（t=13.886，P<0.01），末次随访时为19°
   ±8°，未见明显矫正丢失（t=1.101，P=0.284）。术前C(7)PL-CSVL为（46±11）mm，术后减至（12±7）mm（t=19.
   718，P<0.01），末次随访时为（12±7）mm，与术后相比差异无统计学意义（t=-1.393，P=0.179）。术后GK及SVA均较术前有
   明显改善，随访时未见明显矫正丢失。末次随访时20例（95.2%）患者冠状面平衡类型改善至A型，1例（4.8%）仍为B型。末次随访时SRS-22量
   表疼痛及自我形象评分与术前相比差异均有统计学意义（t=8.706、3.104，均P<0.01）。所有患者随访期间均未出现内固定相关并发症。
   结论：
   对伴有B型冠状面失衡的DS患者应用基于卫星棒技术的序贯矫形可明显改善患者外观畸形和临床症状、提高其生活质量、降低术后冠状面失衡及内固定失败等并发
   症风险。.
C1 Department of Spine Surgery, Nanjing Drum Tower Hospital, Medical School of Nanjing University, Nanjing 210008, China.
MH Aged. Female. Humans. *Kyphosis. Male. Middle Aged. Quality of Life. Retrospective Studies. *Scoliosis. *Spinal Fusion. Treatment Outcome
SS Index Medicus
ID B-type coronal imbalance; Degenerative scoliosis; Satellite rod; Sequential correction
SC Geriatrics & Gerontology; Orthopedics; Surgery (由 Clarivate Analytics 提供)
SN 0376-2491
JC 7511141
PA China
GI 2017M610323 / Postdoctoral Science Foundation of ChinaChina Postdoctoral Science Foundation. 1701018C / Jiangsu Province Postdoctoral Research Funding Scheme. BK20170126 / Natural Science Foundation of Jiangsu ProvinceYouth Fund Projects
SA MEDLINE
RC  / 02 Jan 2020 / 08 Jan 2020
DI 10.3760/cma.j.issn.0376-2491.2019.47.007
UT MEDLINE:31874495
DA 2022-05-03
ER

PT J
AN 32043004
DT Journal Article
TI The effect of increasing body mass index on the pain and function of patients with adult spinal deformity.
AU Kieser, David Christopher
   Wyatt, Michael Charles
   Boissiere, Louis
   Hayashi, Kazunori
   Cawley, Derek Thomas
   Yilgor, Caglar
   Larrieu, Daniel
   Fujishiro, Takashi
   Alanay, Ahmet
   Acaroglu, Emre
   Kleinstueck, Frank
   Pellise, Ferran
   Perez-Grueso, Francisco Javier Sanchez
   Bourghli, Anouar
   Vital, Jean-Marc
   Gille, Olivier
   Obeid, Ibrahim
CA European Spine Study Group
SO Journal of spine surgery (Hong Kong)
VL 5
IS 4
PS 535-540
PY 2019
PD 2019 Dec
LA English
U1 0
U2 0
AB BACKGROUND: Both adult spinal deformity (ASD) and obesity are growing concerns internationally. This study therefore aims to determine the effect of increasing body mass index (BMI) on the pain and function of patients with ASD.; METHODS: A retrospective review of prospectively collected data from a multicentre European database was undertaken. Initially a univariate analysis was performed on the effect of BMI on the initial presentation of functional scores in patients with ASD. The functional scores included the Numerical Rating Scale (NRS) back and leg score, Core Outcome Measures Index (COMI) back score, SRS22 total score, Short Form 36 (SF-36) [general health, physical component score (PCS) and mental component score (MCS)] and Oswestry Disability Index (ODI) score (including all domains). Subsequently a multivariate analysis controlling for age, sex, comorbidities, employment status, smoking status and radiological parameters [coronal cobb, coronal balance, sagittal balance, global tilt, and pelvic incidence minus lumbar lordosis (PI - LL) mismatch] was performed.; RESULTS: A total of 1,004 patients were included in this study (166 male, 838 female). On univariate analysis a statistically significant (P<0.05) moderate correlation between NRS leg pain, ODI (walking, standing, sex life, social life and total score), SF-36 (physical component), sagittal balance, global tilt and age were recognised (P<0.05). A statistically significant low correlation was identified for all other outcomes, except coronal balance (P=0.640). On multivariate analysis BMI remained significantly related to all functional outcomes except ODI-pain and ODI-travelling (P>0.05).; CONCLUSIONS: Increasing BMI has a significant adverse effect on the pain and functioning of patients with ASD. Clinicians should recognise this association and treat patients accordingly. 2019 Journal of Spine Surgery. All rights reserved.
C1 Department of Orthopaedic Surgery and Musculoskeletal Medicine, Christchurch School of Medicine, University of Otago, Christchurch, New Zealand.; L'Institut de la Colonne Vertebrale, Bordeaux University Hospital, Bordeaux, France.; Department of Spine Surgery, Tallaght University Hospital, Dublin, Ireland.; Acibadem University School of Medicine, Istanbul, Turkey.; Spine Surgery Unit, Ankara Acibadem ARTES Spine Center, Ankara, Turkey.; Spine Center, Schulthess Klinik, Zurich, Switzerland.; Spine Surgery Unit, Hospital Universitario Val Hebron, Barcelona, Spain.; Spine Surgery Unit, Hospital Universitario La Paz, Madrid, Spain.; Orthopedic and Spinal Surgery Department, Kingdom Hospital, Riyadh, Saudi Arabia.
RI Pellise, Ferran/D-4488-2016
OI Pellise, Ferran/0000-0002-0644-7757
ID Body mass index (BMI); deformity; obese; scoliosis; spine
SN 2414-469X
JC 101685460
PA China
SA PubMed-not-MEDLINE
RC  / 12 Apr 2022
DI 10.21037/jss.2019.11.12
UT MEDLINE:32043004
OA gold, Green Published
DA 2022-05-03
ER

PT J
AN 32042995
DT Journal Article
TI The Berg balance scale for assessing dynamic stability and balance in the adult spinal deformity (ASD) population.
AU Laratta, Joseph L
   Glassman, Steven D
   Atanda, Abiola A
   Dimar, John R
   Gum, Jeffrey L
   Crawford, Charles H 3rd
   Bratcher, Kelly
   Carreon, Leah Y
SO Journal of spine surgery (Hong Kong)
VL 5
IS 4
PS 451-456
PY 2019
PD 2019 Dec
LA English
U1 0
U2 0
AB BACKGROUND: Adult spinal deformity (ASD) is a prevalent condition in individuals over the age of 65; leading to impaired standing balance and abnormal gait patterns. This functional impairment may be due to the fixed sagittal or coronal malalignment; associated spinal stenosis or deconditioning. The Berg balance scale (BBS) was developed to measure balance by assessing the performance of functional tasks. The purpose of this study is to determine if BBS is a useful metric for evaluating functional status in ASD patients.; METHODS: ASD patients who required fusion from the thoracic spine to the pelvis from 2014 to 2016 were enrolled and asked to complete the BBS prior to and six months after surgery. BBS were obtained by a certified physical therapist. Standard demographic; radiographic and surgical data were collected. The Oswestry disability index (ODI), EuroQOL-5D and numeric rating scales (0 to 10) for back and leg pain were assessed at baseline and post-intervention.; RESULTS: Of 21 patients enrolled; 19 completed pre- and post-surgery BBS. The mean age was 59.8±13.3 years with 14 females. There was a statistically significant improvement in all outcome scores and radiographic parameters after surgery; but no difference in BBS. Only one patient had a BBS score low enough to be considered a medium fall risk. There was no difference in the pre-op BBS scores in the four patients that had revision surgery compared to those that did not.; CONCLUSIONS: In this small pilot study; BBS did not appear to be associated with measures of clinical and radiographic improvement in ASD patients. The test was also potentially problematic in that it has a ceiling effect and required significant time with a trained physical therapist for administration. Continued effort to identify a viable measure of balance dysfunction in ASD patients is warranted. 2019 Journal of Spine Surgery. All rights reserved.
C1 Norton Leatherman Spine Center, Louisville, KY, USA.; Department of Orthopaedic Surgery, University of Louisville School of Medicine, Louisville, KY, USA.
ID Berg balance scale (BBS); adult spinal deformity (ASD); dynamic stability; patient reported outcomes; posture
SN 2414-469X
JC 101685460
PA China
SA PubMed-not-MEDLINE
RC  / 12 Apr 2022
DI 10.21037/jss.2019.09.15
UT MEDLINE:32042995
OA Green Published, gold
DA 2022-05-03
ER

PT J
AN 32042991
DT Journal Article
TI Minimal invasive surgical algorithm for revision lumbar spinal surgery.
AU Lee, Yu Chao
   Lee, Robert
SO Journal of spine surgery (Hong Kong)
VL 5
IS 4
PS 413-424
PY 2019
PD 2019 Dec
LA English
U1 1
U2 2
AB BACKGROUND: Revision spinal surgery following primary spinal fusion procedure occurs in 8-45% of cases. Reasons for revision include recurrence of stenosis, non-union, implant failure, infection, adjacent segment degeneration and flat back fusion. With the rise in elective lumbar fusion rates, it is expected that the rate for revision spinal surgery will also increase with time. The use of minimal invasive surgical techniques for revision spinal surgery is controversial. Careful patient and technique selection is important in achieving satisfactory outcome in revision spinal surgery.; METHODS: This article outlines our algorithm for selecting the appropriate minimally invasive surgery (MIS) techniques for revision lumbar spinal surgery. Surgical options range from decompression employing MIS techniques to open osteotomies, but the optimal approach comes down to two deciding factors: (I) nature of previous surgery and (II) spinopelvic parameters.; RESULTS: Representative revision cases managed using MIS techniques based on proposed revision algorithm are presented.; CONCLUSIONS: Our proposed algorithm provides surgeons with a systematic approach in selecting the appropriate combination of MIS techniques for revision lumbar spinal surgery based on pathology and sagittal alignment. 2019 Journal of Spine Surgery. All rights reserved.
C1 Spinal Surgery Unit, Royal National Orthopaedic Hospital, Stanmore, UK.
ID Minimally invasive surgery (MIS); adult spinal deformity; revision; scoliosis; spinal fusion
SN 2414-469X
JC 101685460
PA China
SA PubMed-not-MEDLINE
RC  / 12 Apr 2022
DI 10.21037/jss.2019.09.08
UT MEDLINE:32042991
OA Green Published, gold
DA 2022-05-03
ER

PT J
AN 32043002
DT Journal Article
TI The clinical and radiological outcomes of multilevel posterior lumbar interbody fusion in the treatment of degenerative scoliosis: a consecutive case series with minimum 2 years follow up.
AU Sabou, Silviu
   Carrasco, Roberto
   Verma, Rajat
   Siddique, Irfan
   Mohammad, Saeed
SO Journal of spine surgery (Hong Kong)
VL 5
IS 4
PS 520-528
PY 2019
PD 2019 Dec
LA English
U1 2
U2 3
AB BACKGROUND: Surgical treatment for adult degenerative scoliosis (ADS) is a complex undertaking and is associated with a high complication rate. Our aim was to evaluate the clinical and radiological outcomes, mortality and morbidity of multilevel posterior lumbar interbody fusion (MPLIF) in the treatment in ADS based on the experience of a single tertiary referral center for spinal surgery.; METHODS: We performed a retrospective analysis of prospectively collected data of consecutive patients who had undergone multi-level posterior interbody fusion for degenerative scoliosis. We prospectively recorded patients' demographics, co-morbidities; coronal and sagittal plane deformity assessment and surgical details: number of instrumented levels, and intra-operative and postoperative complications. Functional outcomes and patient-reported complications were entered in our local spine surgery database (part of the Eurospine Spine Tango Registry) and used to collect data on functional scores and patient-reported complications preoperatively and at 6, 12 and 24 months' follow-up.; RESULTS: Our study involved 13 males and 51 females with a mean age of 70.26 (range 49-90, SD 8.9). MPLIF was performed at five levels in one patient, four levels in 29 patients, three levels in 20 patients, and two levels in 14 patients. There were a total of 14 (21.87%) major, minor and mechanical complications. There were no procedure-related mortalities. The average COMI and Eq5d scores improved significantly post-surgery, and this improvement was maintained at a mean follow-up of up to two years.; CONCLUSIONS: Multilevel posterior interbody fusion is a safe procedure, and in selected cases can result in good clinical and radiological outcomes with improvement in patient quality of life. 2019 Journal of Spine Surgery. All rights reserved.
C1 Department of Complex Spinal Surgery, Salford Royal Hospital NHS Foundation Trust, Stott Lane, Lancashire, UK.; Division of Population Health, Health Services Research & Primary Care, Manchester, UK.; Biology, Medicine and Health (BMH), The University of Manchester, Manchester, UK.
ID Adult spinal deformity (ASD); interbody fusion; lumbar degenerative scoliosis
SN 2414-469X
JC 101685460
PA China
SA PubMed-not-MEDLINE
RC  / 12 Apr 2022
DI 10.21037/jss.2019.12.02
UT MEDLINE:32043002
OA gold, Green Published
DA 2022-05-03
ER

PT J
AN 32512964
DT Journal Article
TI [Application of perfusion bone cement screw in lumbar degenerative disease with osteoporosis].
AU Qu, Yi
   Yu, Xing
   Wang, Feng-Xian
   Yang, Ji-Zhou
   Yang, Yong-Dong
   Zhao, Ding-Yan
   Wang, He-Jun
   Chen, Si-Xue
SO Zhongguo gu shang = China journal of orthopaedics and traumatology
VL 32
IS 10
PS 928-932
PY 2019
PD 2019 Oct 25
LA Chinese
U1 0
U2 1
[truncated: 349,662 more chars]
