# Supplementary material for: The top 100 most-cited articles on adult spinal deformity: The most popular topics are still sagittal plane parameters and complications
Source: Front Surg. 2023 Jan 6;9:961582. doi: 10.3389/fsurg.2022.961582 (PMC9852520; doi:10.3389/fsurg.2022.961582)
Supplement: Supplementary file 2 [file Datasheet1.zip › WOS data download/download_SciELO_1-9.txt]

FN Clarivate Analytics Web of Science
VR 1.0
PT J
AU Battisti, Raphael
   Oliveira, Carlos Eduardo Algaves Soares de
   Pratali, Raphael de Rezende
TI IMPACT OF THE GRADE OF DEGENERATIVE LUMBAR DISEASE ON THE OCCURRENCE OF SPINAL DEFORMITY
X1 IMPACTO DE LA GRADUACIÓN DE LA ENFERMEDAD DEGENERATIVA LUMBAR SOBRE LA OCURRENCIA DE DEFORMIDAD DE LA COLUMNA VERTEBRAL
Y1 IMPACTO DA GRADUAÇÃO DA DOENÇA DEGENERATIVA LOMBAR SOBRE A OCORRÊNCIA DE DEFORMIDADE DA COLUNA VERTEBRAL
SO Coluna/Columna	
LA English	
DT research-article	
DE Espondilose; Coluna Vertebral; Dor Lombar; Classificação; Radiografia	
X5 Espondilosis; Columna Vertebral; Dolor de la Región Lumbar; Clasificación; Radiografía	
Y5 Spondylosis; Spine; Low Back Pain; Classification; Radiography	
AB ABSTRACT Objective: To evaluate the impact of the severity of degenerative lumbar disease (DLD) on the occurrence of spinal deformity, as well as on the choice of treatment, whether conservative or surgical. Methods: This is a retrospective analysis of a prospective database. One hundred and thirty patients with low back pain and/or pain radiating to the lower limbs were included in the study and were graded on a DLD scale that considers total spine (panoramic) X-ray findings. The rates of adult spinal deformity (ASD) for the different degrees of the DLD scale were compared using the Chi-square test. The choice of treatment type, conservative or surgical, was also compared among the degrees of the DLD scale using Fisher's exact test. Results: The ASD rate was zero in grade 0 patients, 24% in grade I, 35% in grade II and 44% in grade III (P = 0.02). Grade III patients were more likely to be diagnosed with ASD (OR = 2.22; P <0.05; 95% CI = 0.90-5.45) compared to the other DLD grades. Only 7.7% of the patients were chosen for surgical treatment and there was no difference by the DLD scale grade. Conclusion: There was correlation between the DLD grading scale and the occurrence of ASD, with at least twice the chance of this diagnosis in DLD scale grade III as compared to the other grades. The treatment of choice was conservative in a very small number of patients analyzed, with no difference between the different grades of the DLD grading scale. Level of Evidence III; Retrospective analysis of prospective database (cohort).	
X4 RESUMEN Objetivo: Evaluar el impacto de la gravedad de la enfermedad degenerativa lumbar (EDL) sobre la ocurrencia de la deformidad vertebral, así como sobre la elección del tratamiento - conservador o quirúrgico. Métodos: Se trata de un análisis retrospectivo de un banco de datos prospectivo. Ciento treinta pacientes con dolor lumbar y/o dolor irradiado para los miembros inferiores fueron incluidos en el estudio y graduados por una escala de EDL que considera hallazgos radiográficos de la columna total (panorámica). La tasa de ocurrencia de deformidad de la columna vertebral en el adulto (DCVA) fue comparada entre los grados de la escala de EDL mediante el test de Chi-cuadrado. La elección del tipo de tratamiento, conservador o quirúrgico, también se comparó entre los grados de EDL mediante el test exacto de Fisher. Resultados: La tasa de ocurrencia de DCVA fue cero en los pacientes con grado 0, 24% en los pacientes con grado I, 35% en grado II y 44% en grado III (P = 0,02). Los pacientes con grado III tuvieron mayor probabilidad de ser diagnosticados con DCVA (OR = 2,22; P<0,05; IC de 95% =0,90-5,45) en comparación con los individuos con otros grados. Sólo 7,7% de los pacientes fueron escogidos para tratamiento quirúrgico, sin diferencia sobre el grado de la escala EDL. Conclusiones: Hubo correlación entre la escala de graduación de EDL y la ocurrencia de DCVA, siendo al menos dos veces mayor la posibilidad de esa ocurrencia en el grado III en comparación con los demás grados. En la inmensa minoría de pacientes, el tratamiento escogido fue el conservador, sin diferencia entre los diferentes grados de EDL. Nivel de evidencia III; Análisis retrospectivo de banco de datos prospectivo (cohorte).	
Y4 RESUMO Objetivo: Avaliar o impacto da gravidade da doença degenerativa lombar (DDL) sobre a ocorrência de deformidade vertebral, assim como sobre a escolha do tratamento – conservador ou cirúrgico. Métodos: Trata-se de uma análise retrospectiva de um banco de dados prospectivo. Cento e trinta pacientes com dor lombar e/ou dor irradiada para o membro inferior foram incluídos no estudo e graduados por uma escala de DDL que considera achados radiográficos da coluna total (panorâmica). A taxa de ocorrência de deformidade da coluna vertebral no adulto (DCVA) foi comparada entre os graus da escala da DDL pelo teste de Qui-quadrado. A escolha do tipo de tratamento, conservador ou cirúrgico, foi comparada entre os graus de DDL pelo teste exato de Fisher. Resultados: A taxa de ocorrência de DCVA foi zero nos pacientes com grau 0, 24% nos pacientes com grau I, 35% nos pacientes com grau II e 44% nos pacientes com grau III (P = 0,02). Os pacientes com grau III tiveram maior probabilidade de ser diagnosticados com DCVA (OR = 2,22; P < 0,05; IC de 95% = 0,90-5,45) comparados com os dos indivíduos com outros graus. Apenas 7,7% dos pacientes foram escolhidos para tratamento cirúrgico, sem diferença quanto ao grau da escala de DDL. Conclusões: Houve correlação entre a escala de graduação da DDL e a ocorrência de DCVA, sendo ao menos duas vezes maior a chance dessa ocorrência no grau III comparado com os demais graus. Na imensa minoria dos pacientes, o tratamento escolhido foi o conservador, sem diferença entre os distintos graus de DDL. Nível de evidência III; Análise retrospectiva de banco de dados prospectivo (coorte).	
C1 [Battisti, Raphael; Oliveira, Carlos Eduardo Algaves Soares de; Pratali, Raphael de Rezende] Instituto de Assistência Médica ao Servidor Público Estadual, Brazil.
OI Battisti, Raphael/0000-0001-9749-8885
CR Andersson G, 2011, ROTHMAN SIMEONE SPIN, P846
   Andersson GBJ, 1999, LANCET, V354, P581, DOI 10.1016/S0140-6736(99)01312-4
   Atlas SJ, 1996, SPINE, V21, P1777, DOI 10.1097/00007632-199608010-00011
   Barreto Marcus Vinicius Amaral, 2015, Coluna/Columna, V14, P93, DOI 10.1590/S1808-185120151402147624
   Brox JI, 2010, ANN RHEUM DIS, V69, P1643, DOI 10.1136/ard.2009.108902
   Fu KMG, 2011, NEUROSURGERY, V69, P1181, DOI 10.1227/NEU.0b013e31822a9aeb
   Glassman SD, 2005, SPINE, V30, P2024, DOI 10.1097/01.brs.0000179086.30449.96
   Lafage R, 2015, SPINE J, V15, P2493, DOI 10.1016/j.spinee.2015.08.067
   Lafage V, 2009, SPINE, V34, pE599, DOI 10.1097/BRS.0b013e3181aad219
   Neuman BJ, 2016, SPINE, V41, pE349, DOI 10.1097/BRS.0000000000001222
   Pfirrmann CWA, 2001, SPINE, V26, P1873, DOI 10.1097/00007632-200109010-00011
   Schwab F, 2005, SPINE, V30, P1082, DOI 10.1097/01.brs.0000160842.43482.cd
   Schwab F, 2012, SPINE, V37, P1077, DOI 10.1097/BRS.0b013e31823e15e2
   Schwab FJ, 2013, SPINE, V38, pE803, DOI 10.1097/BRS.0b013e318292b7b9
   Smith JS, 2008, J NEUROSURG-SPINE, V9, P326, DOI 10.3171/SPI.2008.9.10.326
   Smith JS, 2009, SPINE, V34, P1693, DOI 10.1097/BRS.0b013e3181ac5fcd
   Taylor VM, 1994, Recent United States trends and regional variations. Spine (Phila Pa 1976), V19, P1207
   Terran J, 2013, NEUROSURGERY, V73, P559, DOI 10.1227/NEU.0000000000000012
   Vasconcelos Iúri Tomaz de, 2019, Coluna/Columna, V18, P32, DOI 10.1590/s1808-185120191801196326
   Weinstein JN, 2006, JAMA-J AM MED ASSOC, V296, P2441, DOI 10.1001/jama.296.20.2441
   Weinstein JN, 2009, J BONE JOINT SURG AM, V91A, P1295, DOI 10.2106/JBJS.H.00913
NR 21
TC 0
Z9 0
U1 0
U2 0
PU Sociedade Brasileira de Coluna
SN 2177-014X
PD 03
PY 2021
VL 20
IS 1
BP 30
EP 33
DI 10.1590/s1808-185120212001233115
EC Orthopedics; Rehabilitation
C2 SciELO Brazil
SC Orthopedics; Rehabilitation
UT SCIELO:S1808-18512021000100030
OA gold
ER

PT J
AU KLIMOV, VLADIMIR SERGEEVICH
   VASILENKO, IVAN IGOREVICH
   RZAEV, JAMIL AFETOVICH
   EVSYUKOV, ALEXEY VLADIMIROVICH
   KHALEPA, ROMAN VLADIMIROVICH
   AMELINA, EVGENIYA VALERYEVNA
   RYABYKH, SERGEY OLEGOVYCH
   SINHA, PRIYANK
   IVANOV, MARCEL
TI LLIF IN THE CORRECTION OF DEGENERATIVE SCOLIOSIS IN ELDERLY PATIENTS
X1 LLIF NA CORREÇÃO DA ESCOLIOSE DEGENERATIVA EM PACIENTES IDOSOS
Y1 LLIF EN LA CORRECCIÓN DE LA ESCOLIOSIS DEGENERATIVA EN PACIENTES DE LA TERCERA EDAD
SO Coluna/Columna	
LA English	
DT research-article	
DE Adult; Scoliosis; Spine; Deformity; Quality of Life	
X5 Adulto; Escoliosis; Columna vertebral; Deformidad; Calidad de Vida	
Y5 Adulto; Escoliose; Coluna; Deformidade; Qualidade de Vida	
AB ABSTRACT Objective The incidence of adult degenerative scoliosis (ADS) among individuals over 50 years old can be as high as 68%. Surgical interventions aimed at correcting the spinal deformity in elderly patients are accompanied by a high risk of complications. The use of lateral lumbar interbody fusion (LLIF) is associated with lower rates of complications when compared with open anterior or posterior fusions. Methods Ninety-three patients with ADS (23 men, 70 women) were operated at the Federal Neurosurgical Center. The average age was 63 (52 to 73 years). Results Back pain, measured according to the Visual Analogue Scale (VAS), decreased from 5.9/6 (4;8) (format – mean/median (1;3 quartile)) to 2.6/3 (1;3) points (p <0.0001). Leg pain according to the VAS decreased from 4.6/4 (3;7) to 1.4/1 (0;2) points (p < 0.0001). Functional adaptation according to the Oswestry Disability Index (ODI) improved from 47.8±17.4 to 38.5±14.5 (p < 0.0273). Pelvic tilt (PT) before the surgery was 23.9±12.2° whereas at 12 months follow-up it was 16.8±5.9° (p < 0.0001). PI-LL mismatch pre surgery was 12.1/13 (9;16)° whereas 12 months later it was 7.9/8 (6;10)° (p = 0.0002). Conclusions Restoration of local sagittal balance in ADS patients by short-segment fixation using LLIF technology leads to a statistically significant improvement in quality of life and increased functional adaptation. A lower incidence of early and late postoperative complications, less intraoperative blood loss and shorter hospital stay makes LLIF, in combination with minimally invasive transpedicular fixation, the method of choice to correct ADS in elderly patients. Level of evidence IV; Case series.	
X4 RESUMEN Objetivo La incidencia de escoliosis degenerativa del adulto (EDA) entre individuos con más de 50 años puede llegar a 68%. Las intervenciones quirúrgicas destinadas a corregir la deformidad de la columna vertebral en pacientes del grupo de la tercera edad son acompañadas por un alto riesgo de complicaciones. La fusión intersomática lumbar por vía lateral (LLIF) está asociada a una tasa menor de complicaciones en comparación con las fusiones anteriores o posteriores abiertas. Métodos Noventa y tres pacientes con EDA (23 hombres, 70 mujeres) fueron operados en el Centro Federal de Neurocirugía. El promedio de edad fue de 63 años (52 a 73 años). Resultados El dolor de espalda, de acuerdo con la escala visual analógica (EVA) disminuyó de 5,9/6 (4; 8 cuartiles) (formato promedio/mediana [1; 3 cuartiles) para 2,6/3 (1; 3 cuartiles) (p <0,0001). El dolor en las piernas, también de acuerdo con EVA, disminuyó de 4,6/4 (3; 7 cuartiles) para 1,4/1 (0; 2 cuartiles) (p <0,0001). La adaptación funcional, de acuerdo con el Índice de Incapacidad de Oswestry (ODI) mejoró de 47,8 ± 17,4 para 38,5 ± 14,5 (p <0,0273). La inclinación pélvica (PT) antes de la cirugía era de 23,9 ± 12,2°, mientras que en los 12 meses de acompañamiento fue de 16,8 ± 5,9 (p <0,0001). La incompatibilidad prequirúrgica de IP-LL fue de 12,1/13 (9; 16), mientras que 12 meses después fue de -7,9/8 (6; 10) (p = 0,0002). Conclusiones La restauración del equilibrio sagital local en pacientes con EDA por fijación de segmento corto, usando la tecnología LLIF, proporciona mejora estadísticamente significativa en la calidad de vida y aumenta la adaptación funcional. La menor incidencia de complicaciones postoperatorias precoces y tardías, la menor pérdida sanguínea intraoperatoria y un menor tiempo de internación posibilitan que la LLIF, en combinación con la fijación transpedicular mínimamente invasiva, sea el método de elección para corregir la EDA en pacientes de la tercera edad. Nivel de evidencia IV; Series de casos.	
Y4 RESUMO Objetivo A incidência de escoliose degenerativa do adulto (EDA) entre indivíduos acima de 50 anos, pode chegar a 68%. As intervenções cirúrgicas destinadas a corrigir a deformidade da coluna vertebral em pacientes idosos são acompanhadas por um alto risco de complicações. A fusão intersomática lombar por via lateral (LLIF) está associado a uma taxa menor de complicações em comparação com as fusões anteriores ou posteriores abertas. Métodos Noventa e três pacientes com EDA (23 homens, 70 mulheres) foram operados no Centro Federal de Neurocirurgia. A média de idade foi de 63 anos (52 a 73 anos). Resultados A dor nas costas, de acordo com a escala visual analógica (EVA) diminuiu de 5,9/6 (4; 8 quartis) (formato média/mediana [1; 3 quartis]) para 2,6/3 (1; 3 quartis) (p < 0,0001). A dor nas pernas, também de acordo com a EVA, diminuiu de 4,6/4 (3; 7 quartis) para 1,4/1 (0; 2 quartis) (p < 0,0001). A adaptação funcional, de acordo com o Índice de Incapacidade de Oswestry (ODI) melhorou de 47,8 ± 17,4 para 38,5 ± 14,5 (p < 0,0273). A inclinação pélvica (PT) antes da cirurgia era de 23,9 ± 12,2°, enquanto nos 12 meses de acompanhamento era de 16,8 ± 5,9 (p < 0,0001). A incompatibilidade pré-cirúrgica de IP-LL foi de 12,1/13 (9; 16), enquanto 12 meses depois foi de -7,9/8 (6; 10) (p = 0,0002). Conclusões A restauração do equilíbrio sagital local em pacientes com EDA por fixação de segmento curto, usando a tecnologia LLIF, proporciona melhora estatisticamente significativa na qualidade de vida e aumenta a adaptação funcional. A menor incidência de complicações pós-operatórias precoces e tardias, a menor perda sanguínea intraoperatória e menor tempo de internação possibilitam que a LLIF, em combinação com a fixação transpedicular minimamente invasiva, seja o método de escolha para corrigir a EDA em pacientes idosos. Nível de evidência IV; Série de casos.	
C1 [RYABYKH, SERGEY OLEGOVYCH] Ilizarov Center, Russia.
   [SINHA, PRIYANK; IVANOV, MARCEL] Royal Hallamshire Hospital, UK.
   [KLIMOV, VLADIMIR SERGEEVICH] Novosibirsk State Medical University, Russia.
   [RZAEV, JAMIL AFETOVICH; AMELINA, EVGENIYA VALERYEVNA] Novosibirsk State University, Russia.
   [KLIMOV, VLADIMIR SERGEEVICH; VASILENKO, IVAN IGOREVICH; RZAEV, JAMIL AFETOVICH; EVSYUKOV, ALEXEY VLADIMIROVICH; KHALEPA, ROMAN VLADIMIROVICH] Federal Neurosurgical Center, Russia.
RI Ryabykh, Sergey O/I-4554-2018
OI Ryabykh, Sergey/0000-0002-8293-0521; Evsyukov,
   Alexey/0000-0001-8583-0270; Vasilenko, Ivan/0000-0002-4781-3848;
   Amelina, Evgeniya/0000-0001-7537-3846
CR Acosta FL, 2011, J NEUROSURG-SPINE, V15, P92, DOI 10.3171/2011.3.SPINE10425
   Aebi M, 2005, EUR SPINE J, V14, P925, DOI 10.1007/s00586-005-1053-9
   Anand N, 2010, NEUROSURG FOCUS, V28, DOI 10.3171/2010.1.FOCUS09278
   [Anonymous], 2020, LANG ENV STAT COMP
   Berjano P, 2006, Eur Spine J, V22, pS242
   BRIDWELL KH, 1995, SPINE, V20, P1410, DOI 10.1097/00007632-199506000-00014
   Charosky S, 2012, SPINE, V37, P693, DOI 10.1097/BRS.0b013e31822ff5c1
   Daubs MD, 2007, SPINE, V32, P2238, DOI 10.1097/BRS.0b013e31814cf24a
   DeWald CJ, 2006, SPINE, V31, pS144, DOI 10.1097/01.brs.0000236893.65878.39
   Diaz R, 2006, Spine J, V6
   Fairbank JCT, 2000, SPINE, V25, P2940, DOI 10.1097/00007632-200011150-00017
   Glassman SD, 2005, SPINE, V30, P2024, DOI 10.1097/01.brs.0000179086.30449.96
   Goz V, 2014, SPINE J, V14, P2019, DOI 10.1016/j.spinee.2013.11.050
   Hyun Seung-Jae, 2017, Korean J Spine, V14, P126, DOI 10.14245/kjs.2017.14.4.126
   Kim SS, 2012, ASIAN SPINE J, V6, P257, DOI 10.4184/asj.2012.6.4.257
   Kobayashi T, 2006, SPINE, V31, P178, DOI 10.1097/01.brs.0000194777.87055.1b
   Konovalov N A, 2017, Zh Vopr Neirokhir Im N N Burdenko, V81, P69, DOI 10.17116/neiro201781669-80
   Kotwal S, 2015, J SPINAL DISORD TECH, V28, P119, DOI 10.1097/BSD.0b013e3182706ce7
   Lafage V, 2009, SPINE, V34, pE599, DOI 10.1097/BRS.0b013e3181aad219
   Le Huec JC, 2016, EUR SPINE J, V25, P3630, DOI 10.1007/s00586-016-4485-5
   Lee BH, 2017, YONSEI MED J, V58, P1177, DOI 10.3349/ymj.2017.58.6.1177
   Liu S, 2014, OCHSNER J, V14, P67
   Mac-Thiong JM, 2010, SPINE, V35, pE1193, DOI 10.1097/BRS.0b013e3181e50808
   Ozgur Burak M, 2006, Spine J, V6, P435, DOI 10.1016/j.spinee.2005.08.012
   Pimenta L, 2004, New minimally invasive surgical technique for adult lumbar degenerative scoliosis
   Pumberger M, 2012, EUR SPINE J, V21, P1192, DOI 10.1007/s00586-011-2087-9
   Rao G, 2003, SPINE, V28, P2527, DOI 10.1097/01.BRS.0000092341.56793.F1
   Roussouly P, 2006, SPINE, V31, pE320, DOI 10.1097/01.brs.0000218263.58642.ff
   Schwab F, 2005, SPINE, V30, P1082, DOI 10.1097/01.brs.0000160842.43482.cd
   Schwab F., 2011, SPINE J, DOI [10.1016/j.spinee.2011.08.380, DOI 10.1016/J.SPINEE.2011.08.380]
   Schwab FJ, 2002, SPINE, V27, P387, DOI 10.1097/00007632-200202150-00012
   Schwab F, 2007, SPINE, V32, P2723, DOI 10.1097/BRS.0b013e31815a58f2
   Schwab F, 2006, SPINE, V31, P2109, DOI 10.1097/01.brs.0000231725.38943.ab
   Schwab FJ, 2008, SPINE, V33, P2243, DOI 10.1097/BRS.0b013e31817d1d4e
   Simon J, 2017, ORTHOP TRAUMATOL-SUR, V103, P285, DOI 10.1016/j.otsr.2016.10.021
   Smith JS, 2017, J NEUROSURG-SPINE, V27, P444, DOI 10.3171/2016.10.SPINE16849
   Smith JS, 2014, J NEUROSURG-SPINE, V21, P160, DOI 10.3171/2014.3.SPINE13580
   Smith JS, 2011, SPINE, V36, P958, DOI 10.1097/BRS.0b013e3181eabb26
   Sun XY, 2017, SPINE J, V17, P983, DOI 10.1016/j.spinee.2017.03.008
   Tohmeh AG, 2011, J NEUROSURG-SPINE, V14, P31, DOI 10.3171/2010.9.SPINE09871
   Tormenti MJ, 2010, NEUROSURG FOCUS, V28, DOI 10.3171/2010.1.FOCUS09263
   WARE JE, 1994, SHORT FORM 36 PHYSIC, P8
   White AA, 1978, Clinical Biomechanics of the Spine
   Yadla S, 2010, NEUROSURG FOCUS, V28, DOI 10.3171/2009.12.FOCUS09254
   Zhang HC, 2017, ORTHOP SURG, V9, P304, DOI 10.1111/os.12343
   Zheng XJ, 2010, SPINE, V35, pE889, DOI 10.1097/BRS.0b013e3181db7432
NR 46
TC 0
Z9 0
U1 0
U2 3
PU Sociedade Brasileira de Coluna
SN 2177-014X
PD 12
PY 2020
VL 19
IS 4
BP 243
EP 248
DI 10.1590/s1808-185120201904230798
EC Orthopedics; Rehabilitation
C2 SciELO Brazil
SC Orthopedics; Rehabilitation
UT SCIELO:S1808-18512020000400243
OA gold
ER

PT J
AU Tabares Neyra, Horacio Inocencio
   Fleites Marrero, Ernesto Emilio
   Tabares Sáez, Horacio
   Morales Seife, Roberto
TI Influencia del balance sagital sobre los cambios degenerativos de la columna vertebral (I)
X1 Influence of Sagittal Balance on Degenerative Changes in the Spine (I)
SO Revista Cubana de Ortopedia y Traumatología	
LA Spanish	
DT review-article	
DE Sagittal balance; vertebral degeneration; spondylolisthesis	
X5 Balance sagital; degeneración vertebral; espondilolistesis	
AB ABSTRACT Studies have determined the importance of sagittal balance in the development of degenerative entities of the spine, mainly in the lumbar region; as well as in the results of the surgical interventions of these affections. The purpose of this paper is to review and discuss current concepts on vertebral and lumbar sagittal stability, as well as its influence on the degenerative spinal process, basically on stenosis, spondylolisthesis and degenerative scoliosis. There are pelvic parameters and spinal parameters that have to be taken into account for the preoperative and postoperative determination of sagittal balance. Sagittal balance is classified into normal balance, compensated balance and imbalance. This is very important to reach the correct diagnosis and apply the necessary surgical treatment.	
X4 RESUMEN Los estudios han determinado la importancia del balance sagital en el desarrollo de entidades degenerativas de la columna vertebral, fundamentalmente de la región lumbar; así como en los resultados de las intervenciones quirúrgicas de estas afecciones. Es propósito de este trabajo revisar y discutir los conceptos actuales sobre la estabilidad sagital vertebral y lumbar, así como su influencia sobre el proceso degenerativo espinal, de manera fundamental sobre estenosis, espondilolistesis y escoliosis degenerativa. Existen parámetros pélvicos y parámetros espinales que tienen que tomarse en cuenta para la determinación preoperatoria y posoperatoria del equilibrio sagital. El equilibrio sagital se clasifica en: balance normal, balance compensado y desbalance. Esto tiene gran importancia para llegar al diagnóstico correcto y aplicar el tratamiento quirúrgico necesario.	
C1 [Fleites Marrero, Ernesto Emilio] Universidad de Ciencias Médicas de La Habana, Cuba.
   [Tabares Sáez, Horacio; Morales Seife, Roberto] Universidad de Ciencias Médicas de La Habana, Cuba.
   [Tabares Neyra, Horacio Inocencio] Universidad de Ciencias Médicas de La Habana, Cuba.
CR Ahmad S, 2017, EUR SPINE J, V26, P414, DOI 10.1007/s00586-016-4637-7
   Barrey C, 2007, EUR SPINE J, V16, P1459, DOI 10.1007/s00586-006-0294-6
   Barrey C, 2013, EUR SPINE J, V22, pS834, DOI 10.1007/s00586-013-3030-z
   Buckland AJ, 2016, SPINE J, V16, P971, DOI 10.1016/j.spinee.2016.03.047
   Chang DG, 2017, CLIN SPINE SURG, V30, pE390, DOI 10.1097/BSD.0000000000000239
   Chen Q, 2017, CLIN SPINE SURG, V30, pE1233, DOI 10.1097/BSD.0000000000000427
   de Kunder SL, 2016, BMC MUSCULOSKEL DIS, V17, DOI 10.1186/s12891-016-1280-8
   Dohzono S, 2016, J NEUROSURG-SPINE, V25, P39, DOI 10.3171/2015.12.SPINE15805
   Forsth P, 2016, NEW ENGL J MED, V374, P1413, DOI 10.1056/NEJMoa1513721
   Hovorka I, 2008, REV CHIR ORTHOP, V94, P771, DOI 10.1016/j.rco.2008.03.033
   Ikuta K MK, 2016, Spine, V41, pE1434
   Keorochana G, 2011, SPINE, V36, P893, DOI 10.1097/BRS.0b013e3181f4d212
   Kitchen WJ, 2016, BRIT J NEUROSURG, V30, P662, DOI 10.1080/02688697.2016.1206181
   Kong LD, 2016, CLIN SPINE SURG, V29, pE87, DOI 10.1097/BSD.0000000000000104
   Lafage V, 2008, SPINE, V33, P1572, DOI 10.1097/BRS.0b013e31817886a2
   Lazennec Jean Yves, 2016, Eur J Orthop Surg Traumatol, V26, P713, DOI 10.1007/s00590-016-1833-4
   Le Huec J C, 2011, Eur Spine J, V20 Suppl 5, P699, DOI 10.1007/s00586-011-1938-8
   Le Huec J C, 2011, Eur Spine J, V20 Suppl 5, P669, DOI 10.1007/s00586-011-1935-y
   Le Huec JC, 2015, INT ORTHOP, V39, P87, DOI 10.1007/s00264-014-2516-6
   Lee JH, 2016, EUR SPINE J, V25, P3707, DOI 10.1007/s00586-015-4199-0
   Menezes-Reis R, 2016, SPINE, V41, pE1081, DOI 10.1097/BRS.0000000000001568
   Obeid I, 2016, EUR SPINE J, V25, P3644, DOI 10.1007/s00586-016-4649-3
   Oh YM, 2015, MEDICINE, V94
   Roussouly P, 2005, SPINE, V30, P346, DOI 10.1097/01.brs.0000152379.54463.65
   Shin EK, 2017, SPINE J, V17, P175, DOI 10.1016/j.spinee.2016.08.023
   Yang X, 2014, EUR SPINE J, V23, P569, DOI 10.1007/s00586-013-3067-z
NR 26
TC 0
Z9 0
U1 0
U2 0
PU Editorial Ciencias Médicas
SN 1561-3100
PD 12
PY 2020
VL 34
IS 2
BP e185
EC Orthopedics
C2 SciELO Cuba
SC Orthopedics
UT SCIELO:S0864-215X2020000200006
OA gold
ER

PT J
AU FALCÃO, RODRIGO MAGALHÃES
   RAMIRO, KAIO RODRIGO BARRETO
   LIMA, MAURICIO COELHO
   VEIGA, IVAN GUIDOLIN
   RISSO NETO, MARCELO ITALO
   LEHOCZKI, MAURICIO ANTONELLI
   ROSSATO, ALEXANDER JUNQUEIRA
   CAVALI, PAULO TADEU MAIA
TI PREVALENCE OF PJK AFTER ARTHRODESIS IN PATIENTS WITH NEUROMUSCULAR SCOLIOSIS IN THE SECOND POSTOPERATIVE YEAR
X1 PREVALENCIA DE PJK DESPUÉS DE ARTRODESIS EN PACIENTES CON ESCOLIOSIS NEUROMUSCULAR EN EL SEGUNDO AÑO DE POSTOPERATORIO
Y1 PREVALÊNCIA DE PJK APÓS ARTRODESE EM PACIENTES COM ESCOLIOSE NEUROMUSCULAR NO SEGUNDO ANO DE PÓS-OPERATÓRIO
SO Coluna/Columna	
LA English	
DT research-article	
DE Kyphosis; Scoliosis; Spine	
X5 Cifosis; Escoliosis; Columna Vertebral	
Y5 Cifose; Escoliose; Coluna Vertebral	
AB ABSTRACT Objective The primary objective of this study was to analyze the prevalence of PJK in patients with neuromuscular scoliosis submitted to posterior spinal arthrodesis with instrumentation. Proximal junctional kyphosis (PJK) is a frequent phenomenon that, due to its importance, began to be studied by several authors, who laid the foundations for the radiographic definition and possible risk factors for its occurrence after long spinal arthrodesis with instrumentation. Despite the large number of PJK studies, most were related to the occurrence of adolescent idiopathic scoliosis, adult deformity and early-onset scoliosis, with few being targeted to patients with congenital and neuromuscular scoliosis. Methods In this study, data from electronic medical records of patients with neuromuscular scoliosis who underwent posterior arthrodesis with instrumentation between the years 2014 and 2016 were analyzed. Information on age, gender, pathology and radiographic measurements were extracted from this sample at the 2nd and 24th postoperative months. Results A total of 39 patients with neuromuscular scoliosis were analyzed. The sample was predominantly male (58.87%) and the mean age was 14.05 years. PJK occurred in 18 patients during the two years following surgery, with a prevalence of 46.15%. The incidence of PJK in the 2nd and 24th postoperative months was 23.1% and 30%, respectively. Conclusions A prevalence of PJK of 46.15% was found in patients with neuromuscular scoliosis treated surgically with posterior instrumentation after two years of follow-up, as compared to previous results . Level of Evidence III; Cross-sectional observational study.	
X4 RESUMEN Objetivo El objetivo primario de este estudio fue analizar la prevalencia de PJK en los pacientes con escoliosis neuromuscular, sometidos a artrodesis de la columna vertebral por vía posterior con instrumentación. La cifosis de unión proximal (PJK) es un fenómeno frecuente que, debido a su importancia, pasó a ser estudiado por diversos autores, los cuales lanzaron las bases de la definición radiográfica y posibles factores de riesgo de ocurrencia después de artrodesis larga de la columna vertebral con instrumentación. A pesar de la gran cantidad de estudios sobre PJK, la mayoría fue relacionada cuanto a la ocurrencia en la escoliosis idiopática del adolescente, en la deformidad del adulto y en la escoliosis de inicio precoz, siendo pocos direccionados a pacientes con escoliosis congénita y neuromuscular. Métodos En este estudio se analizaron datos de prontuarios electrónicos de pacientes con escoliosis neuromuscular sometidos a artrodesis por vía posterior con instrumentación, entre los años 2014 y 2016. De esa muestra se extrajeron informaciones pertinentes a edad, género, patología y medidas radiográficas en el 2º y 24º mes de postoperatorio. Resultados Fue analizado un total de 39 pacientes con escoliosis neuromuscular. En la muestra hubo predominio de pacientes del sexo masculino (58,87%) y el promedio de edad fue de 14,05 años. La PJK ocurrió en 18 pacientes en el transcurso de 2 años de postoperatorio, con prevalencia de 46,15%. La incidencia de PJK en el 2° y 24° mes de postoperatorio fue de 23,1% y 30%, respectivamente. Conclusiones Se encontró prevalencia de 46,15% de PJK en pacientes con escoliosis neuromuscular tratados quirúrgicamente con instrumentación por vía posterior después de 2 años de seguimiento, confrontando resultados anteriores. Nivel de evidencia III; Estudio observacional analítico transversal.	
Y4 RESUMO Objetivo O objetivo primário deste estudo foi analisar a prevalência de PJK nos pacientes com escoliose neuromuscular, submetidos à artrodese da coluna vertebral por via posterior com instrumentação. A cifose juncional proximal (PJK) é um fenômeno frequente que, devido à sua importância, passou a ser estudado por diversos autores, os quais lançaram as bases da definição radiográfica e possíveis fatores de risco de ocorrência depois de artrodese longa da coluna vertebral com instrumentação. Apesar da grande quantidade de estudos sobre PJK, a maioria foi relacionada quanto à ocorrência na escoliose idiopática do adolescente, na deformidade do adulto e na escoliose de início precoce, sendo poucos direcionados a pacientes com escoliose congênita e neuromuscular. Métodos Neste estudo foram analisados dados de prontuários eletrônicos de pacientes com escoliose neuromuscular submetidos à artrodese por via posterior com instrumentação, entre os anos de 2014 e 2016. Dessa amostra, foram extraídas informações pertinentes a idade, gênero, patologia e medidas radiográficas no 2º e 24º mês de pós-operatório. Resultados Um total de 39 pacientes com escoliose neuromuscular foi analisado. Na amostra houve predomínio de pacientes do sexo masculino (58,87%) e a média de idade foi de 14,05 anos. A PJK ocorreu em 18 pacientes no decorrer de dois anos de pós-operatório, com prevalência de 46,15%. A incidência de PJK no 2° e 24° mês de pós-operatório foi de 23,1% e 30%, respectivamente. Conclusões Foi encontrada prevalência de 46,15% de PJK em pacientes com escoliose neuromuscular tratados cirurgicamente com instrumentação por via posterior depois de dois anos de seguimento, confrontado resultados anteriores. Nível de Evidência III; Estudo observacional analítico transversal.	
C1 [FALCÃO, RODRIGO MAGALHÃES; RAMIRO, KAIO RODRIGO BARRETO; LIMA, MAURICIO COELHO; VEIGA, IVAN GUIDOLIN; LEHOCZKI, MAURICIO ANTONELLI; ROSSATO, ALEXANDER JUNQUEIRA; CAVALI, PAULO TADEU MAIA] Associação de Assistência à Criança Deficiente, Brazil.
   [FALCÃO, RODRIGO MAGALHÃES; RAMIRO, KAIO RODRIGO BARRETO; LIMA, MAURICIO COELHO; VEIGA, IVAN GUIDOLIN; RISSO NETO, MARCELO ITALO; CAVALI, PAULO TADEU MAIA] Universidade Estadual de Campinas, Brazil.
OI Risso-Neto, Marcelo Italo/0000-0003-0990-6901
CR Akbarnia BA, 2010, SPINE, V35, P2193, DOI 10.1097/BRS.0b013e3181f070b5
   BERNHARDT M, 1989, SPINE, V14, P717, DOI 10.1097/00007632-198907000-00012
   Chen X, 2017, SPINE, V42, pE1197, DOI 10.1097/BRS.0000000000002109
   Cho SK, 2015, J AM ACAD ORTHOP SUR, V23, P408, DOI 10.5435/JAAOS-D-14-00143
   El-Hawary R, 2017, J PEDIATR ORTHOPED, V37, P86, DOI 10.1097/BPO.0000000000000599
   Glattes RC, 2005, SPINE, V30, P1643, DOI 10.1097/01.brs.0000169451.76359.49
   Helgeson MD, 2010, SPINE, V35, P177, DOI 10.1097/BRS.0b013e3181c77f8c
   Kim YJ, 2005, SPINE, V30, P2045, DOI 10.1097/01.brs.0000179084.45839.ad
   Kim YJ, 2007, SPINE, V32, P2731, DOI 10.1097/BRS.0b013e31815a7ead
   Lau D, 2014, SPINE, V39, P2093, DOI 10.1097/BRS.0000000000000627
   Lee GA, 1999, SPINE, V24, P795, DOI 10.1097/00007632-199904150-00011
   Li Ying, 2013, Spine Deform, V1, P425, DOI 10.1016/j.jspd.2013.07.013
   Lonstein JE, 2012, SPINE, V37, P583, DOI 10.1097/BRS.0b013e318225ebd5
   Sink EL, 2003, SPINE, V28, P1396, DOI 10.1097/00007632-200307010-00009
   Watanabe K, 2016, CLIN SPINE SURG, V29, pE428, DOI 10.1097/BSD.0000000000000127
   Yagi M, 2011, SPINE, V36, pE60, DOI 10.1097/BRS.0b013e3181eeaee2
   Yan CD, 2016, MEDICINE, V95, DOI 10.1097/MD.0000000000003471
NR 17
TC 0
Z9 0
U1 0
U2 1
PU Sociedade Brasileira de Coluna
SN 2177-014X
PD 07
PY 2020
VL 19
IS 3
BP 180
EP 183
DI 10.1590/s1808-185120201903224042
EC Orthopedics; Rehabilitation
C2 SciELO Brazil
SC Orthopedics; Rehabilitation
UT SCIELO:S1808-18512020000300180
OA gold
ER

PT J
AU PRATALI, RAPHAEL R
   ROMERIO, CARLOS F W E
   DAHER, MURILO T
   AMARAL, RODRIGO
   CARDOSO, IGOR M
   JR, CHARBEL JACOB
   MILLER, EMILY K
   SMITH, JUSTIN S
   AMES, CHRISTOPHER P
   HERRERO, CARLOS FERNANDO P S
TI ADAPTATION OF THE FRAILTY INDEX FOR BRAZILIAN PORTUGUESE IN ADULT SPINE DEFORMITY SURGERY
X1 ADAPTACIÓN PARA PORTUGUÉS DE BRASIL DEL ÍNDICE DE FRAGILIDAD EN CIRUGÍA DE DEFORMIDAD DE LA COLUMNA VERTEBRAL DEL ADULTO
Y1 ADAPTAÇÃO PARA O PORTUGUÊS DO BRASIL DO ÍNDICE DE FRAGILIDADE EM CIRURGIA DE DEFORMIDADE DA COLUNA VERTEBRAL DO ADULTO
SO Coluna/Columna	
LA English	
DT research-article	
DE Aging; Frailty; Scoliosis; Complications	
X5 Envejecimiento; Fragilidad; Escoliosis; Complicaciones	
Y5 Envelhecimento; Fragilidade; Escoliose; Complicações	
AB ABSTRACT Objectives To adapt the adult spinal deformity frailty index (ASD-FI), which was presented as an instrument for stratification of risk of surgical complications, for application in the Brazilian population. Methods This is a consensus-building study, following the Delphi method, in which a team of six Brazilian spine surgery specialists worked alongside the International Spine Study Group (ISSG), the group responsible for preparing the original version of the ASD-FI, in order to adapt the index for the Brazilian population. The variables to be included in the new version, as well as the translation of the terminology into Portuguese, were evaluated and a consensus was considered to have been reached when all (100%) of the Brazilian experts were in agreement. Results A version of the ASD-FI was created, composed of 42 variables, with the inclusion of two new variables that were not included in the original version. The new version was then back translated into English and approved by the ISSG members, resulting in the adapted version of the ASD-FI for the Brazilian population. Conclusion This study presents an adapted version of the adult spinal deformity frailty index for the Brazilian population, for the purpose of risk stratification in the surgical treatment of these complex deformities. Level of evidence II; Study of adaptation of a valid score.	
X4 RESUMEN Objetivos Adaptar el Índice de Fragilidad para Deformidad de la Columna Vertebral del Adulto (IF-DCVA), presentado como instrumento para estratificación de riesgo para complicaciones quirúrgicas, para aplicación en la población brasileña. Métodos Se trata de un estudio de creación de consenso, siguiendo el método Delphi, en el que un equipo de seis especialistas brasileños en cirugía de columna trabajó junto con el International Spine Study Group (ISSG), grupo responsable por el desarrollo de la versión original de IF-DCVA, a fin de adaptar el índice para la población brasileña. Las variables a ser incluidas en la nueva versión, así como la traducción de la terminología para el portugués de Brasil fueron evaluadas y se consideró consenso cuando todos (100%) los especialistas brasileños llegaron a un acuerdo. Resultados Fue creada una versión del IF-DCVA, compuesta por 42 variables, con la inclusión de dos nuevas variables que no formaban parte de la versión original. La nueva versión fue entonces retrotraducida al inglés y aprobada por los miembros del ISSG, lo que resultó en la versión adaptada del IF-DCVA para la población brasileña. Conclusiones El presente estudio presenta una versión adaptada para la población brasileña del Índice de Fragilidad para la Deformidad de la Columna Vertebral del Adulto, con el objetivo de evaluar la estratificación de riesgo en el tratamiento quirúrgico de esas deformidades complejas. Nivel de evidencia II; Estudio de adaptación de una escala válida.	
Y4 RESUMO Objetivos Adaptar o Índice de Fragilidade para Deformidade da Coluna Vertebral do Adulto (IF-DCVA), apresentado como instrumento para estratificação de risco para complicações cirúrgicas, para aplicação na população brasileira. Métodos Trata-se de um estudo de criação de consenso, seguindo o método Delphi, em que uma equipe de seis especialistas brasileiros em cirurgia da coluna trabalhou em conjunto com o International Spine Study Group (ISSG), grupo responsável pelo desenvolvimento da versão original do IF-DCVA, a fim de adaptar o índice para a população brasileira. As variáveis a serem incluídas na nova versão, assim como a tradução da terminologia para o português foram avaliadas e foi considerado consenso quando todos (100%) os especialistas brasileiros chegaram a um acordo. Resultados Uma versão do IF-DCVA foi criada, composta por 42 variáveis, com a inclusão de duas novas variáveis que não faziam parte da versão original. A nova versão foi, então, retrotraduzida para o inglês e aprovada pelos membros do ISSG, resultando na versão adaptada do IF-DCVA para a população brasileira. Conclusões O presente estudo apresenta uma versão adaptada do Índice de Fragilidade para Deformidade da Coluna Vertebral do Adulto para a população brasileira com o objetivo de avaliar a estratificação de risco no tratamento cirúrgico dessas deformidades complexas. Nível de evidência II; Estudo de adaptação de um escore válido.	
C1 [DAHER, MURILO T] Centro de Reabilitação e Readaptação Dr. Henrique Santillo, Brazil.
   [PRATALI, RAPHAEL R] Instituto de Assistência Médica ao Servidor Público Estadual, Brazil.
   [SMITH, JUSTIN S] University of Virginia Health System, USA.
   [AMARAL, RODRIGO] Instituto de Patologia da Coluna, Brazil.
   [CARDOSO, IGOR M; JR, CHARBEL JACOB] Hospital da Santa Casa de Misericórdia de Vitória, Brazil.
   [ROMERIO, CARLOS F W E] Instituto de Coluna e Ortopedia de Recife, Brazil.
   [HERRERO, CARLOS FERNANDO P S] Universidade de São Paulo, Brazil.
   [MILLER, EMILY K] Stanford University, United States.
   [AMES, CHRISTOPHER P] University of California, United States.
OI Herrero, Carlos/0000-0002-3387-4797; Jacob Junior,
   Charbel/0000-0002-1301-5805; Miller Olson, Emily/0000-0002-5469-3004
CR Bess S, 2016, SPINE, V41, P224, DOI 10.1097/BRS.0000000000001202
   Bouyer B, 2017, ORTHOP TRAUMATOL-SUR, V103, P517, DOI 10.1016/j.otsr.2016.12.024
   Carrico G, 2012, SPINE, V37, pE60, DOI 10.1097/BRS.0b013e31823c7cd6
   Cigolle CT, 2009, J AM GERIATR SOC, V57, P830, DOI 10.1111/j.1532-5415.2009.02225.x
   Farhat JS, 2012, J TRAUMA ACUTE CARE, V72, P1526, DOI 10.1097/TA.0b013e3182542fab
   Franch-Arcas G, 2001, CLIN NUTR, V20, P265, DOI 10.1054/clnu.2001.0438
   Guarconi Netto A, 2019, Coluna/Columna, V18
   Hsu C.-C., 2007, RES EVALUAT, V12, P10, DOI DOI 10.7275/PDZ9-TH90
   Joseph B, 2014, J TRAUMA ACUTE CARE, V76, P1151, DOI 10.1097/TA.0000000000000103
   Kelly MP, 2014, NEUROSURG FOCUS, V36, DOI 10.3171/2014.2.FOCUS1419
   Kim SW, 2014, JAMA SURG, V149, P633, DOI 10.1001/jamasurg.2014.241
   LENKE LG, 1995, SPINE, V20, P1359, DOI 10.1097/00007632-199506000-00006
   Miller EK, 2018, EUR SPINE J, V27, P2331, DOI 10.1007/s00586-018-5575-3
   Miller EK, 2017, NEUROSURG FOCUS, V43, DOI 10.3171/2017.10.FOCUS17472
   Morley JE, 2013, J AM MED DIR ASSOC, V14, P392, DOI 10.1016/j.jamda.2013.03.022
   Oichi T, 2017, SPINE J, V17, P531, DOI 10.1016/j.spinee.2016.10.024
   Pellise F, 2015, EUR SPINE J, V24, P3, DOI 10.1007/s00586-014-3542-1
   Pratali Raphael, 2017, Coluna/Columna, V16, P149, DOI 10.1590/s1808-185120171602166754
   Pratali Raphael de Rezende, 2018, Rev. bras. ortop., V53, P213, DOI 10.1016/j.rboe.2017.03.016
   Pratali Raphael de Rezende, 2015, Coluna/Columna, V14, P281, DOI 10.1590/S1808-185120151404150283
   Santos Neto DB, 2017, Global Spine Journal, V6
   Searle Samuel D, 2008, BMC Geriatr, V8, P24, DOI 10.1186/1471-2318-8-24
   Smith JS, 2016, NEUROSURGERY, V78, P851, DOI 10.1227/NEU.0000000000001116
   Smith JS, 2011, SPINE, V36, P958, DOI 10.1097/BRS.0b013e3181eabb26
   Strandberg TE, 2007, LANCET, V369, P1328, DOI 10.1016/S0140-6736(12)62167-9
   Vigatto R, 2007, SPINE, V32, P481, DOI 10.1097/01.brs.0000255075.11496.47
NR 26
TC 0
Z9 0
U1 0
U2 1
PU Sociedade Brasileira de Coluna
SN 2177-014X
PD 07
PY 2020
VL 19
IS 3
BP 168
EP 171
DI 10.1590/s1808-185120201903233268
EC Orthopedics; Rehabilitation
C2 SciELO Brazil
SC Orthopedics; Rehabilitation
UT SCIELO:S1808-18512020000300168
OA gold
ER

PT J
AU RAMOS, GUILHERME ZANDAVALLI
   VIALLE, EMILIANO
   PINTO, RAFAEL LUIZ
   MENEZES, CRISTIANO
   GUSMÃO, MAURÍCIO SANTOS
   MASANÉS, NICOLAS GONZÁLEZ
   FALAVIGNA, ASDRUBAL
   JACOB JUNIOR, CHÁRBEL
   VIALLE, LUIZ ROBERTO
   FERREIRA, RAMON
   HOLTMAN, GUILHERMO
TI INFLUENCE OF THE MISDEF ALGORITHM ON THE THERAPEUTIC DECISION FOR VERTEBRAL DEFORMITY IN THE ADULT
X1 INFLUÊNCIA DO ALGORITMO MISDEF NA DECISÃO TERAPÊUTICA DE DEFORMIDADE VERTEBRAL EM ADULTOS
Y1 INFLUENCIA DEL ALGORITMO MISDEF EN LA DECISIÓN TERAPÉUTICA DE DEFORMIDAD VERTEBRAL EN ADULTOS
SO Coluna/Columna	
LA English	
DT research-article	
DE Adult; Scoliosis; Spine; Conservative Treatment; Osteotomy	
X5 Adulto; Escoliosis; Columna Vertebral; Tratamiento Conservador; Osteotomía	
Y5 Adulto; Escoliose; Coluna Vertebral; Tratamento Conservador; Osteotomia	
AB ABSTRACT Objective The therapeutic decision in cases of adult spinal deformity takes numerous factors into account with a consequent variability in treatment options. The objective is to compare the impact of the MISDEF (minimally invasive spine deformity) algorithm on therapeutic decisions in cases of adult spinal deformity. Methods Prospective radiographic analysis of 40 cases of adult deformity. The cases were sent, in two steps, to 20 Latin American surgeons who had to choose among six treatment options with and without the use of the MISDEF. Results For the conducts of decompression, decompression and short fusion, decompression and fusion with interbody device, and osteotomy with extension of fusion to the thoracic spine, no significant differences were found when comparing decisions made with and without MISDEF. For osteotomy, we observed a tendency for the number of surgeons choosing this conduct to increase when the decision is made with MISDEF. We observed that the number of surgeons who decided on conservative treatment decreased with the use of MISDEF (p <0.001). In cases with sagittal vertical axis <6 cm or pelvic tilt <25 ° or PI-LL (pelvic incidence minus lumbar lordosis) <10 ° or coronal curve <20 °, there was a decrease in the conservative treatment option and an increase in osteotomy with proximal extension of the fusion with the use of MISDEF. Conclusions There is a tendency to increase indications of osteotomy and decrease the conservative treatment option when making a decision with MISDEF. The use of the algorithm showed no significant impact on the therapeutic decision in severe cases of adult deformity. Level of Evidence II; Prospective comparative radiographic analysis.	
X4 RESUMEN Objetivo La decisión terapéutica en casos de deformidad en adultos considera innumerables factores, con la consiguiente variabilidad en la opción de tratamiento. El objetivo consiste en comparar el impacto del algoritmo MISDEF (minimally invasive spine deformity) en la decisión terapéutica en casos de deformidad vertebral en adultos. Métodos Análisis radiográfico prospectivo de 40 casos de deformidad del adulto. Los casos fueron enviados, en dos etapas, a 20 cirujanos de América Latina que deberían elegir entre seis opciones de tratamiento sin y con uso del MISDEF. Resultados Para las conductas descompresión, descompresión y fusión corta, descompresión y fusión con dispositivo intersomático y osteotomía con extensión para columna torácica, no se encontraron diferencias significativas al comparar decisiones sin y con MISDEF. Para osteotomía, se observa una tendencia de que el número de cirujanos que elige esta conducta aumenta cuando la decisión es hecha con MISDEF. Se observó que el número de cirujanos que decide por tratamiento conservador disminuye con el uso del MISDEF (p <0,001). En casos con eje vertical sagital <6 cm o inclinación pélvica <25° o IP-LL (incidencia pélvica menos lordosis lumbar) <10° o curva coronal <20°, hubo disminución de la opción por tratamiento conservador y aumento de la indicación de osteotomía con extensión proximal de fusión con el uso del MISDEF. Conclusiones Hay una tendencia en aumentar las indicaciones de osteotomía y disminuir la opción por tratamiento conservador en la toma de decisión con MISDEF. El uso del algoritmo no mostró impacto expresivo en la decisión terapéutica en casos graves de deformidad en adultos . Nivel de evidencia II; Análisis radiográfico prospectivo comparativo.	
Y4 RESUMO Objetivo A decisão terapêutica em casos de deformidade vertebral em adultos considera inúmeros fatores com consequente variabilidade na opção de tratamento. O objetivo consiste em comparar o impacto do algoritmo MISDEF (minimally invasive spine deformity) na decisão terapêutica em casos de deformidade vertebral em adultos. Métodos Análise radiográfica prospectiva de 40 casos de deformidade em adultos. Os casos foram enviados, em duas etapas, para 20 cirurgiões da América Latina que deveriam escolher entre seis opções de tratamento sem e com a utilização do MISDEF. Resultados Para as condutas descompressão, descompressão e fusão curta, descompressão e fusão com dispositivo intersomático e osteotomia com extensão para coluna torácica não foram encontradas diferenças significativas quando comparadas às decisões sem e com MISDEF. Para osteotomia, observa-se uma tendência de que o número de cirurgiões que escolhe essa conduta aumenta quando a decisão é feita com MISDEF. Observou-se que o número de cirurgiões que decide por tratamento conservador diminui com a utilização do MISDEF (p<0,001). Em casos com eixo vertical sagital <6 cm ou inclinação pélvica <25° ou IP-LL (incidência pélvica menos lordose lombar) <10° ou curva coronal <20°, houve diminuição da opção por tratamento conservador e aumento da indicação de osteotomia com extensão proximal da fusão com o uso do MISDEF. Conclusões Há uma tendência em aumentar as indicações de osteotomia e diminuir a opção por tratamento conservador na tomada de decisão com MISDEF. A utilização do algoritmo não demonstrou impacto expressivo na decisão terapêutica em casos graves de deformidade em adultos. Nível de evidência II; Análise radiográfica prospectiva comparativa.	
C1 [GUSMÃO, MAURÍCIO SANTOS] Hospital Santa Casa da Bahia, Brazil.
   [MASANÉS, NICOLAS GONZÁLEZ] Hospital Español de Mendoza, Argentina.
   [JACOB JUNIOR, CHÁRBEL] Hospital Santa Casa Misericórdia de Vitória, Brazil.
   [FALAVIGNA, ASDRUBAL; FERREIRA, RAMON] Universidade de Caxias do Sul, Brazil.
   [GUSMÃO, MAURÍCIO SANTOS] Hospital Geral do Estado, Brazil.
   [MENEZES, CRISTIANO] Columna Instituto, Brazil.
   [HOLTMAN, GUILHERMO] Universidad de Buenos Aires, Argentina.
   [RAMOS, GUILHERME ZANDAVALLI; VIALLE, EMILIANO; PINTO, RAFAEL LUIZ; VIALLE, LUIZ ROBERTO] Universidade Católica do Paraná, Brazil.
   [MENEZES, CRISTIANO] Hospital Ortopédico/Lifecenter, Brazil.
RI ; falavigna, asdrubal/H-5123-2012
OI Jacob Junior, Charbel/0000-0002-1301-5805; falavigna,
   asdrubal/0000-0002-0016-3198; Pinto, Rafael Luiz/0000-0002-2096-6465;
   Vialle, Luiz/0000-0002-0638-4311; GONZALEZ MASANES,
   NICOLAS/0000-0002-5161-1042; Menezes, Cristiano/0000-0001-6670-5159
CR Acosta FL, 2011, J NEUROSURG-SPINE, V15, P92, DOI 10.3171/2011.3.SPINE10425
   Ailon T, 2015, NEUROSURGERY, V77, pS75, DOI 10.1227/NEU.0000000000000938
   Ames Christopher P, 2016, Spine Deform, V4, P310, DOI 10.1016/j.jspd.2015.12.009
   Ames CP, 2012, J NEUROSURG-SPINE, V16, P547, DOI 10.3171/2012.2.SPINE11320
   Blondel B, 2012, NEUROSURGERY, V71, P341, DOI 10.1227/NEU.0b013e31825d20c0
   Everett CR, 2007, SPINE, V32, pS130, DOI 10.1097/BRS.0b013e318134ea88
   Glassman SD, 2005, SPINE, V30, P2024, DOI 10.1097/01.brs.0000179086.30449.96
   Glassman SD, 2005, SPINE, V30, P682, DOI 10.1097/01.brs.0000155425.04536.f7
   Glassman SD, 2010, SPINE, V35, P578, DOI 10.1097/BRS.0b013e3181b0f2f8
   Hawasli AH, 2016, SPINE J, V16, P1070, DOI 10.1016/j.spinee.2016.04.017
   Hori T, 2006, SPINE, V31, P2807, DOI 10.1097/01.brs.0000245870.97231.65
   Kim YJ, 2006, SPINE, V31, P2343, DOI 10.1097/01.brs.0000238970.67552.f5
   Lafage V, 2012, Spine (Phila Pa 1976), V37, P180
   Lafage V, 2011, SPINE, P1037
   Lafage V, 2012, J NEUROSURG-SPINE, V16, P15, DOI 10.3171/2011.8.SPINE11272
   Lafage V, 2011, J NEUROSURG-SPINE, V14, P184, DOI 10.3171/2010.9.SPINE10129
   Lee CS, 2001, SPINE, V26, P2029, DOI 10.1097/00007632-200109150-00017
   Mummaneni PV, 2014, NEUROSURG FOCUS, V36, DOI 10.3171/2014.3.FOCUS1413
   Ondra SL, 2006, SPINE, V31, pE973, DOI 10.1097/01.brs.0000247950.02886.e5
   Sarwahi V, 2002, SPINE, V27, P2328, DOI 10.1097/00007632-200211010-00005
   Schwab F, 2010, SPINE, V35, P2224, DOI 10.1097/BRS.0b013e3181ee6bd4
   Schwab FJ, 2012, J NEUROSURG-SPINE, V16, P539, DOI 10.3171/2012.2.SPINE11120
   Silva FE, 2010, NEUROSURG FOCUS, V28, DOI 10.3171/2010.1.FOCUS09271
   Smith JS, 2011, SPINE, V37, P845
   Smith JS, 2009, SPINE, V34, P1693, DOI 10.1097/BRS.0b013e3181ac5fcd
   Smith JS, 2009, NEUROSURGERY, V65, P86, DOI 10.1227/01.NEU.0000347005.35282.6C
   Tormenti MJ, 2010, NEUROSURG FOCUS, V28, DOI 10.3171/2010.1.FOCUS09263
   Wang MY, 2010, NEUROSURG FOCUS, V28, DOI 10.3171/2010.1.FOCUS09286
NR 28
TC 0
Z9 0
U1 0
U2 0
PU Sociedade Brasileira de Coluna
SN 2177-014X
PD 06
PY 2020
VL 19
IS 2
BP 96
EP 103
DI 10.1590/s1808-185120201902222428
EC Orthopedics; Rehabilitation
C2 SciELO Brazil
SC Orthopedics; Rehabilitation
UT SCIELO:S1808-18512020000200096
OA gold
ER

PT J
AU PRATALI, RAPHAEL DE REZENDE
   DAHER, MURILO TAVARES
   MEVES, ROBERT
TI BIPLANAR IMAGING WITH TRIDIMENSIONAL CAPABILITIES: APPLICABILITY OF THIS NEW EXAMINATION TO SPINAL DEFORMITIES
X1 IMAGEN BIPLANAR CON CAPACIDAD TRIDIMENSIONAL: APLICABILIDAD DEL NUEVO EXAMEN EN LAS DEFORMIDADES EN LA COLUMNA VERTEBRAL
Y1 IMAGEM BIPLANAR COM CAPACIDADE TRIDIMENSIONAL: APLICABILIDADE DO NOVO EXAME NAS DEFORMIDADES NA COLUNA VERTEBRAL
SO Coluna/Columna	
LA English	
DT rapid-communication	
DE Radiography; Technology, Radiologic; Spine; Scoliosis; Bone Malalignment	
X5 Radiografía; Tecnología radiológica; Columna vertebral; Escoliosis; Desviación ósea	
Y5 Radiografia; Tecnologia Radiológica; Coluna Vertebral; Escoliose; Mau Alinhamento Ósseo	
AB ABSTRACT This study presents details about the applicability of the new image acquisition system, called the biplanar imaging system, with three-dimensional capabilities (EOS®) to the treatment of spinal deformities. This system allows radiographic acquisition of the entire body, with a great reduction in the dose of radiation absorbed by the patient and three-dimensional (3D) stereoradiographic image reconstruction of bone structures, including the spine. In the case of adolescent idiopathic scoliosis, the analysis of the spinal deformity with 3D reconstruction allows better understanding of the deformity and surgical planning. In the case of adult spinal deformity, full-body analysis allows an evaluation of the spinopelvic deformity, including loss of sagittal alignment, in addition to an evaluation of compensatory mechanisms recruited by the individual in an attempt to maintain the sagittal balance. Level of evidence III; Descriptive Review.	
X4 RESUMEN El presente estudio presenta detalles sobre la aplicabilidad del nuevo sistema de adquisición de imagen denominado sistema de imagen biplanar, con capacidad tridimensional (EOS®) en el tratamiento de deformidades de la columna vertebral. Tal sistema permite la adquisición radiográfica del cuerpo entero, con gran reducción de la dosis de radiación absorbida por el paciente y reconstrucción estereorradiográfica en imagen tridimensional (3D) de las estructuras óseas, incluyendo la columna vertebral. En el caso de escoliosis idiopática del adolescente, el análisis de la deformidad de la columna vertebral con reconstrucción 3D permite la mejor comprensión de la deformidad y planificación quirúrgica. En el caso de la deformidad de la columna vertebral del adulto, el análisis del cuerpo entero permite la evaluación de la deformidad espinopélvica, incluyendo la pérdida de la alineación sagital, además de la evaluación adicional de los mecanismos compensatorios reclutados por el individuo en el intento de mantener el equilibrio sagital. Nivel de evidencia III; Revisión Descriptiva.	
Y4 RESUMO O presente estudo apresenta detalhes sobre a aplicabilidade do novo sistema de aquisição de imagem, denominado sistema de imagem biplanar, com capacidade tridimensional (EOS®) no tratamento de deformidades da coluna vertebral. Tal sistema permite a aquisição radiográfica do corpo inteiro, com grande redução da dose de radiação absorvida pelo paciente e reconstrução estereoradiográfica em imagem tridimensional (3D) das estruturas ósseas, incluindo a coluna vertebral. No caso de escoliose idiopática do adolescente, a análise da deformidade da coluna vertebral com reconstrução 3D permite a melhor compreensão da deformidade e planejamento cirúrgico. No caso da deformidade da coluna vertebral do adulto, a análise do corpo inteiro permite a avaliação da deformidade espinopélvica, incluindo a perda do alinhamento sagital, além da avaliação adicional dos mecanismos compensatórios recrutados pelo indivíduo na tentativa de manter o equilíbrio sagital. Nível de evidência III; Revisão Descritiva.	
C1 [DAHER, MURILO TAVARES] Centro de Reabilitação e Readaptação Dr. Henrique Santillo, Brazil.
   [PRATALI, RAPHAEL DE REZENDE] Instituto de Assistência Médica ao Servidor Público Estadual, Brazil.
   [MEVES, ROBERT] Santa Casa de São Paulo, Faculdade de Ciências Médicas, Brazil.
OI Meves, Robert/0000-0002-8695-3982
CR Barrey C, 2013, EUR SPINE J, V22, pS834, DOI 10.1007/s00586-013-3030-z
   Barrey Cedric, 2011, Eur Spine J, V20 Suppl 5, P626, DOI 10.1007/s00586-011-1930-3
   Chaibi Y, 2012, COMPUT METHOD BIOMEC, V15, P457, DOI 10.1080/10255842.2010.540758
   CHARPAK G, 1981, RECHERCHE, V12, P1384
   Damet J, 2014, MED PHYS, V41, DOI 10.1118/1.4873333
   DICKSON RA, 1984, J BONE JOINT SURG BR, V66, P8, DOI 10.1302/0301-620X.66B1.6693483
   Diebo BG, 2016, J NEUROSURG-SPINE, V25, P494, DOI 10.3171/2016.2.SPINE151311
   du Peloux J, 1965, REV CHIR ORTHOP, V51, P517
   Dubousset J, 2005, B ACAD NAT MED PARIS, V189, P287, DOI 10.1016/S0001-4079(19)33584-8
   Dubousset J, 1994, Pediatric Spine: principles and practice
   Ferrero E, 2016, J NEUROSURG-SPINE, V24, P436, DOI 10.3171/2015.5.SPINE14989
   Glaser DA, 2012, SPINE, V37, P1391, DOI 10.1097/BRS.0b013e3182518a15
   Humbert L, 2009, MED ENG PHYS, V31, P681, DOI 10.1016/j.medengphy.2009.01.003
   Ilharreborde B, 2016, EUR SPINE J, V25, P526, DOI 10.1007/s00586-015-3960-8
   Kalifa G, 1998, PEDIATR RADIOL, V28, P557, DOI 10.1007/s002470050413
   Labelle H, 2011, J PEDIATR ORTHOPED, V31, pS37, DOI 10.1097/BPO.0b013e3181fd8801
   Lafage V, 2008, SPINE, V33, P1572, DOI 10.1097/BRS.0b013e31817886a2
   Lee SM, 2004, SPINE, V29, P343, DOI 10.1097/01.BRS.0000109991.88149.19
   Lenke LG, 2003, SPINE, V28, pS199, DOI 10.1097/01.BRS.0000092216.16155.33
   LONSTEIN JE, 1994, LANCET, V344, P1407
   Melhem E, 2016, J CHILD ORTHOP, V10, P1, DOI 10.1007/s11832-016-0713-0
   NASH CL, 1969, J BONE JOINT SURG AM, VA 51, P223, DOI 10.2106/00004623-196951020-00002
   Newton PO, 2015, J BONE JOINT SURG AM, V97A, P1694, DOI 10.2106/JBJS.O.00148
   Newton PO, 2016, SPINE DEFORM, V4, P138, DOI DOI 10.1016/j.jspd.2015.09.002
   Obeid Ibrahim, 2011, Eur Spine J, V20 Suppl 5, P681, DOI 10.1007/s00586-011-1936-x
   Pratali Raphael, 2017, Coluna/Columna, V16, P149, DOI 10.1590/s1808-185120171602166754
   Pratali Raphael de Rezende, 2015, Coluna/Columna, V14, P281, DOI 10.1590/S1808-185120151404150283
   Sullivan TB, 2017, SPINE DEFORMITY, V5, P244, DOI 10.1016/jjspd.2017.01.012
   Tebet Marcos Antonio, 2014, Rev. bras. ortop., V49, P3, DOI [10.1016/j.rbo.2013.04.011, 10.1016/j.rboe.2014.02.003]
   Terran J, 2013, NEUROSURGERY, V73, P559, DOI 10.1227/NEU.0000000000000012
   Weinstein SL, 1999, SPINE, V24, P2592, DOI 10.1097/00007632-199912150-00006
NR 31
TC 0
Z9 0
U1 0
U2 0
PU Sociedade Brasileira de Coluna
SN 2177-014X
PD 03
PY 2020
VL 19
IS 1
BP 67
EP 70
DI 10.1590/s1808-185120201901222631
EC Orthopedics; Rehabilitation
C2 SciELO Brazil
SC Orthopedics; Rehabilitation
UT SCIELO:S1808-18512020000100067
OA gold
ER

PT J
AU DEDÉA, JEFERSON
   TELES, ALISSON ROBERTO
   FALAVIGNA, ASDRUBAL
TI SURGERY FOR ADULT SPINAL SCOLIOSIS: DO THE BENEFITS OUTWEIGH THE RISKS?
X1 CIRURGIA EM ADULTOS COM ESCOLIOSE: OS BENEFÍCIOS SÃO MAIORES QUE OS RISCOS?
Y1 CIRUGÍA PARA LA ESCOLIOSIS ESPINAL EN ADULTOS: ¿LOS BENEFICIOS SON SUPERIORES A LOS RIESGOS?
SO Coluna/Columna	
LA English	
DT review-article	
DE Spinal Diseases; Treatment; Costs and Cost Analysis; Quality of Life; Surgery; Conservative Treatment	
X5 Enfermedades de la Columna Vertebral; Tratamiento; Costos y Análisis de Costo; Calidad de Vida; Cirugía; Tratamiento Conservador	
Y5 Doenças da Coluna Vertebral; Tratamento; Custos e Análise de Custo; Qualidade de Vida; Cirurgia; Tratamento Conservador	
AB ABSTRACT Around 6% of the elderly population over 65 years of age are affected by adult spinal deformity (ASD). The increasing prevalence of ASD with aging has prompted discussion regarding the use of various techniques for its treatment, such as surgery and conservative treatment. The objective of this study is to investigate whether surgical treatment demonstrates significant benefits as compared to conservative treatment. A literature review was conducted, focusing on the most relevant papers on the topic published in the last five years. Surgical treatment, which costs an average of US$ 99,114 per procedure, enables almost instant improvement of the pain and disability of ASD. The rate of perioperative complications in ASD is approximately 7.5%, and the average improvement in back pain is 6.2 times higher in the surgical approach than in conservative treatment. In addition, the use of modern operative techniques, such as minimally invasive surgery (MIS), reduces the complications and greatly improves patients’ quality of life, compared to open surgery. Therefore, the expected benefits of surgical treatment meets the patient’s expectations by eliminating the pain caused by ASD. Although surgical treatment has a higher cost and a greater risk of complications, the use of minimally invasive techniques give the ASD patient a better quality of life. Level of evidence III; Non-Systematic Review.	
X4 RESUMEN Alrededor del 6% de las personas mayores de 65 años de edad se ven afectadas por la deformidad espinal adulta (DEA). La creciente prevalencia de DEA con el envejecimiento ha impulsado la discusión sobre el uso de diversas técnicas para su tratamiento, como la cirugía y el tratamiento conservador. El objetivo de este estudio es investigar si el tratamiento quirúrgico demuestra beneficios significativos en comparación con el tratamiento conservador. Una revisión de la literatura, centrada en los artículos más relevantes se llevó a cabo en los últimos cinco años. Con un costo promedio de US$ 99.114, el tratamiento quirúrgico permite una mejora casi instantánea del dolor y la discapacidad de de DEA. La tasa de complicaciones perioperatorias la DEA es aproximadamente del 7,5%, y la mejoría promedio en el dolor de espalda es 6,2 veces mayor en el tratamiento quirúrgico que en el tratamiento conservador. Además, el uso de técnicas quirúrgicas modernas, como cirugía mínimamente invasiva (CMI) reduce las complicaciones y mejora en gran medida la calidad de vida de los pacientes en comparación con la cirugía abierta. Por lo tanto, los beneficios esperados del tratamiento quirúrgico cumplen con las expectativas del paciente al eliminar el dolor causado por la DEA. Aunque el tratamiento quirúrgico tiene un costo más elevado y un mayor riesgo de complicaciones, el uso de técnicas mínimamente invasivas permite que el paciente con DEA tenga una mejor calidad de vida. Nivel de evidencia III; Revisión no Sistemática.	
Y4 RESUMO Adultos com deformidade na coluna (ASD) representam cerca de 6% da população idosa com mais de 65 anos de idade. Assim, a crescente prevalência da doença com o envelhecimento leva à uma discussão sobre o uso de várias técnicas para tratar ASD, como cirurgia e tratamento conservador. O objetivo deste estudo é verificar se os benefícios do tratamento cirúrgico mostram melhora significativa em relação ao tratamento conservador. Foi realizada uma revisão da literatura dos trabalhos mais relevantes dos últimos 5 anos, que eram pertinentes ao tema do presente estudo. Com um custo médio de US$ 99,114 por procedimento, o tratamento cirúrgico permite a melhora instantânea da dor e da incapacidade causada aos ASD e apresenta uma taxa de complicações perioperatórias de aproximadamente 7.5% . A média de melhora na dor nas costas é 6.2 vezes maior na abordagem cirúrgica do que o apresentado pelo tratamento conservador. Além disso, o uso de modernas técnicas operatórias, como a cirurgia minimamente invasiva (MIS), que permite a diminuição das complicações e uma melhora muito superior na qualidade de vida, diferentemente da cirurgia aberta. Assim, o ganho esperado com o tratamento cirúrgico atende as expectativas do paciente ao eliminar o processo doloroso nos ASD. A escolha pelo tratamento cirúrgico, apesar de apresentar um custo mais elevado e um maior risco de complicações, e o uso de técnicas minimamente invasivas, permitem ao paciente ASD uma melhor qualidade de vida. Nível de evidência III; Revisão não Sistemática.	
C1 [TELES, ALISSON ROBERTO] McGill University, Canada.
   [FALAVIGNA, ASDRUBAL] Universidade de Caxias do Sul, Brazil.
   [DEDÉA, JEFERSON] Universidade de Caxias do Sul, Brazil.
RI Falavigna, Asdrubal/H-5123-2012; Teles, Alisson/B-9073-2015
OI Falavigna, Asdrubal/0000-0002-0016-3198; Teles,
   Alisson/0000-0003-2169-8156; Dedea, Jeferson/0000-0001-7364-7065
CR Ailon T, 2015, NEUROSURGERY, V77, pS75, DOI 10.1227/NEU.0000000000000938
   Anand N, 2014, NEUROSURG CLIN N AM, V25, P361, DOI 10.1016/j.nec.2013.12.014
   Anand N, 2013, SPINE, V38, P1566, DOI 10.1097/BRS.0b013e31829cb67a
   Bach K, 2014, CLIN ORTHOP RELAT R, V472, P1749, DOI 10.1007/s11999-013-3441-5
   Berjano P, 2013, EUR SPINE J, V22, pS242, DOI 10.1007/s00586-012-2426-5
   Berven SH, 2015, J SPINAL DISORD TECH, V28, P271, DOI 10.1097/BSD.0000000000000322
   Bess S, 2016, SPINE, V41, P224, DOI 10.1097/BRS.0000000000001202
   Charosky S, 2012, SPINE, V37, P693, DOI 10.1097/BRS.0b013e31822ff5c1
   Dangelmajer S, 2014, NEUROSURG FOCUS, V36, DOI 10.3171/2014.3.FOCUS144
   Fehlings MG, 2015, NEUROSURGERY, V77, pS1, DOI 10.1227/NEU.0000000000000953
   Gum JL, 2016, Spine J, V17, P96
   Gussous Y, 2015, NEUROSURGERY, V77, pS142, DOI 10.1227/NEU.0000000000000954
   Hostin R, 2016, SPINE, V41, P603, DOI 10.1097/BRS.0000000000001280
   Iorio JA, 2016, CURR REV MUSCULOSKE, V9, P290, DOI 10.1007/s12178-016-9350-y
   Kanter AS, 2016, SPINE, V41, pS59, DOI 10.1097/BRS.0000000000001481
   Kim HJ, 2017, SPINE, V42, P420, DOI 10.1097/BRS.0000000000001774
   Klineberg EO, 2016, SPINE, V41, pE798, DOI 10.1097/BRS.0000000000001391
   La Maida GA, 2015, EUR SPINE J, V24, pS879, DOI 10.1007/s00586-015-4275-5
   Lenke LG, 2016, SPINE, V41, P204, DOI 10.1097/BRS.0000000000001338
   Mannion AF, 2016, EUR SPINE J, V25, P2638, DOI 10.1007/s00586-015-4292-4
   Manoharan SR, 2016, SPINE J, V16, P862, DOI 10.1016/j.spinee.2016.03.014
   McCarthy I, 2014, NEUROSURG FOCUS, V36, DOI 10.3171/2014.3.FOCUS1415
   McCarthy I, 2013, NEUROSURG CLIN N AM, V24, P293, DOI 10.1016/j.nec.2012.12.005
   McCarthy IM, 2014, SPINE J, V14, P2326, DOI 10.1016/j.spinee.2014.01.032
   McCarthy IM, 2013, SPINE J, V13, P1843, DOI 10.1016/j.spinee.2013.06.048
   Mummaneni PV, 2016, NEUROSURGERY, V78, P101, DOI 10.1227/NEU.0000000000001002
   Mummaneni PV, 2014, NEUROSURG FOCUS, V36, DOI 10.3171/2014.3.FOCUS1413
   Park P, 2016, WORLD NEUROSURG, V86, P168, DOI 10.1016/j.wneu.2015.09.072
   Park P, 2015, J NEUROSURG-SPINE, V22, P374, DOI 10.3171/2014.9.SPINE131004
   Passias PG, 2016, J BONE JOINT SURG AM, V98, P536, DOI 10.2106/JBJS.14.01126
   Paulus MC, 2014, SPINE, V39, P388, DOI 10.1097/BRS.0000000000000150
   Pellise F, 2015, EUR SPINE J, V24, P3, DOI 10.1007/s00586-014-3542-1
   Saigal R, 2015, SPINE, V40, P1079, DOI 10.1097/BRS.0000000000000964
   Scheer JK, 2015, J NEUROSURG-SPINE, V22, P540, DOI 10.3171/2014.10.SPINE14475
   Scheer JK, 2014, J NEUROSURG-SPINE, V20, P306, DOI 10.3171/2013.12.SPINE13680
   Shaffrey CI, 2014, NEUROSURG FOCUS, V36, DOI 10.3171/2014.3.FOCUS14115
   Smith JS, 2016, J NEUROSURG-SPINE, V25, P1, DOI 10.3171/2015.11.SPINE151036
   Smith JS, 2016, NEUROSURGERY, V78, P851, DOI 10.1227/NEU.0000000000001116
   Smith JS, 2015, J NEUROSURG-SPINE, V23, P349, DOI 10.3171/2014.12.SPINE14777
   Smith JS, 2013, EUR SPINE J, V22, P402, DOI 10.1007/s00586-012-2547-x
   Smith JS, 2011, SPINE, V36, P817, DOI 10.1097/BRS.0b013e3181e21783
   Soroceanu A, 2016, SPINE, V41, P1718, DOI 10.1097/BRS.0000000000001636
   Soroceanu A, 2015, SPINE, V40, P1414, DOI 10.1097/BRS.0000000000001020
   Strom RG, 2016, J NEUROSURG-SPINE, V25, P697, DOI 10.3171/2016.4.SPINE16157
   Teles AR, 2017, GLOB SPINE J, V7, P170, DOI 10.1177/2192568217699182
   Than KD, 2016, J NEUROSURG-SPINE, V25, P21, DOI 10.3171/2015.12.SPINE15999
   Theologis AA, 2016, SPINE, V41, pE964, DOI 10.1097/BRS.0000000000001523
   Uddin OM, 2015, J NEUROSURG-SPINE, V23, P798, DOI 10.3171/2015.3.SPINE14560
   Youssef JA, 2013, GLOB SPINE J, V3, P51, DOI 10.1055/s-0032-1326950
NR 49
TC 0
Z9 0
U1 0
U2 0
PU Sociedade Brasileira de Coluna
SN 2177-014X
PD 09
PY 2019
VL 18
IS 3
BP 240
EP 245
DI 10.1590/s1808-185120191803187303
EC Orthopedics; Rehabilitation
C2 SciELO Brazil
SC Orthopedics; Rehabilitation
UT SCIELO:S1808-18512019000300240
OA gold
ER

PT J
AU Tabares Neyra, Horacio
   Díaz Quesada, Juan Miguel
   Tabares Sáez, Horacio
   Tabares Sáez, Laura
TI Relación entre la degeneración discal y la inestabilidad lumbar
X1 Relation entre la dégénérescence distale et l'instabilité lombaire
Y1 Relations between disc degeneration and lumbar instability
SO Revista Cubana de Ortopedia y Traumatología	
LA Spanish	
DT research-article	
DE disc degeneration; vertebral instability; spondylolisthesis; degenerative scoliosis; vertebral fusion	
X5 degeneración discal; inestabilidad vertebral; espondilolistesis; escoliosis degenerativa; fusión vertebral	
Z5 dégénérescence discale; instabilité vertébrale; spondylolisthésis; scoliose dégénérative; fusion vertébrale	
C1 [Tabares Neyra, Horacio] Centro de Investigaciones en Longevidad, Cuba.
   [Tabares Sáez, Horacio; Tabares Sáez, Laura] Universidad de Ciencias Médicas de La Habana.
   [Díaz Quesada, Juan Miguel] Hospital General Docente Calixto García, Cuba.
CR Adamova BM, 2012, EUR SPINE J, V21, P2611, DOI 10.1007/s00586-012-2424-7
   Benzel E, 2001, Biomechanics of spine stabilization
   Biely S, 2016, Orthopaedic Practice, V18, P11
   Breen AC, 2012, ADV ORTHOP, V2012, DOI 10.1155/2012/802350
   Cansever T, 2011, WORLD NEUROSURG, V75, P743, DOI 10.1016/j.wneu.2010.12.004
   Carragee EJ, 2010, JAMA-J AM MED ASSOC, V303, P1309, DOI 10.1001/jama.2010.402
   Deyo RA, 2015, SPINE J, V15, P272, DOI 10.1016/j.spinee.2014.11.004
   DUPUIS PR, 1985, SPINE, V10, P262, DOI 10.1097/00007632-198504000-00015
   Elliott DM, 2008, INTERVENTIONAL SPINE, P827
   Fardon DF, 2014, SPINE J, V14, P2525, DOI 10.1016/j.spinee.2014.04.022
   FRIBERG O, 1987, SPINE, V12, P119, DOI 10.1097/00007632-198703000-00007
   FRYMOYER JW, 1985, SPINE, V10, P280, DOI 10.1097/00007632-198504000-00017
   Frymoyer JW, 1989, New perspectives on low back pain
   Fujiwara A, 2000, SPINE, V25, P3036, DOI 10.1097/00007632-200012010-00011
   Goz V, 2014, SPINE J, V14, P2019, DOI 10.1016/j.spinee.2013.11.050
   HERKOWITZ HN, 1995, SPINE, V20, P1084, DOI 10.1097/00007632-199505000-00018
   Iguchi T, 2011, EUR SPINE J, V20, P1349, DOI 10.1007/s00586-011-1793-7
   Inoue N, 2011, ORTHOP CLIN N AM, V42, P487, DOI 10.1016/j.ocl.2011.07.001
   Ito K, 2013, GLOB SPINE J, V3, P145, DOI 10.1055/s-0033-1347300
   Izzo R, 2013, EUR J RADIOL, V82, P118, DOI 10.1016/j.ejrad.2012.07.024
   Izzo R, 2013, EUR J RADIOL, V82, P127, DOI 10.1016/j.ejrad.2012.07.023
   Jinkins JR, 2004, EUR J RADIOL, V50, P134, DOI 10.1016/j.ejrad.2003.10.014
   Kettler A, 2011, EUR SPINE J, V20, P578, DOI 10.1007/s00586-010-1635-z
   KIRKALDY-WILLIS W H, 1978, Spine, V3, P319, DOI 10.1097/00007632-197812000-00004
   KIRKALDYWILLIS WH, 1982, CLIN ORTHOP RELAT R, P110
   KIRKALDYWILLIS WH, 1984, SPINE, V9, P49, DOI 10.1097/00007632-198401000-00010
   Knutsson F, 1944, ACTA RADIOL, V25, P593, DOI 10.3109/00016924409136488
   Kumar SP, 2011, N AM J MED SCI, V3, P456, DOI 10.4297/najms.2011.3456
   Leone A, 2007, RADIOLOGY, V245, P62, DOI 10.1148/radiol.2451051359
   MATSUNAGA S, 1990, SPINE, V15, P1204, DOI 10.1097/00007632-199011010-00021
   Matsunaga S, 2000, J NEUROSURG, V93, P194, DOI 10.3171/spi.2000.93.2.0194
   McGregor AH, 2002, SPINE, V27, P1582, DOI 10.1097/00007632-200207150-00019
   Mulholland RC, 2008, EUR SPINE J, V17, P619, DOI 10.1007/s00586-008-0612-2
   Panjabi MM, 2006, EUR SPINE J, V15, P668, DOI 10.1007/s00586-005-0925-3
   Panjabi MM, 2003, J ELECTROMYOGR KINES, V13, P371, DOI 10.1016/S1050-6411(03)00044-0
   PANJABI MM, 1992, J SPINAL DISORD, V5, P390, DOI 10.1097/00002517-199212000-00002
   Park AL, 2008, Interventional spine an algorithmic approach, P187
   Pitkanen M, 1997, SPINE, V22, P193, DOI 10.1097/00007632-199701150-00012
   Resnick D, 1995, DIAGNOSIS BONE JOINT, P1372
   Rodrigues LF, 2012, Nonfusion Techniques for Degenerative Lumbar Diseases Treatment
   Ross JS, 2010, RADIOLOGY, V254, P640, DOI 10.1148/radiol.09092250
   SACHS BL, 1987, SPINE, V12, P287, DOI 10.1097/00007632-198704000-00018
   Schmorl G, 1971, The Human Spine in Health and Disease
   Solmaz B, 2012, ADV ORTHOP, V2012, DOI 10.1155/2012/496817
   Suri P, 2011, BMC MUSCULOSKEL DIS, V12, DOI 10.1186/1471-2474-12-202
   White I.I.I, 1990, CLIN BIOMECHANICS SP, V2nd ed., P23
   Yoshihara H, 2015, SPINE J, V15, P265, DOI 10.1016/j.spinee.2014.09.026
NR 47
TC 0
Z9 0
U1 0
U2 0
PU Editorial Ciencias Médicas
SN 1561-3100
PD 12
PY 2018
VL 32
IS 2
EC Orthopedics
C2 SciELO Cuba
SC Orthopedics
UT SCIELO:S0864-215X2018000200007
OA gold
ER

EF
