# Supplementary material for: The top 100 most-cited articles on adult spinal deformity: The most popular topics are still sagittal plane parameters and complications
Source: Front Surg. 2023 Jan 6;9:961582. doi: 10.3389/fsurg.2022.961582 (PMC9852520; doi:10.3389/fsurg.2022.961582)
Supplement: Supplementary file 2 [file Datasheet1.zip › WOS data download/download_WOS_1-1000new.txt]

FN Clarivate Analytics Web of Science
VR 1.0
PT J
AU Tanaka, M
   Mehta, R
   Yamauchi, T
   Arataki, S
   Fujiwara, Y
   Shinohara, K
   Yamane, K
AF Tanaka, Masato
   Mehta, Rahul
   Yamauchi, Taro
   Arataki, Shinya
   Fujiwara, Yoshihiro
   Shinohara, Kensuke
   Yamane, Kentaro
TI Triangular fixation to prevent proximal screw pullout for adult spinal
   deformity Surgery: A technical note
SO INTERDISCIPLINARY NEUROSURGERY-ADVANCED TECHNIQUES AND CASE MANAGEMENT
LA English
DT Article
DE Adult spinal deformity; Transdiscal screw; Proximal junctional kyphosis;
   Pullout strength; C arm free; Triangular fixation
ID JUNCTIONAL KYPHOSIS; FAILURE; FUSION; SPONDYLOLISTHESIS; OUTCOMES;
   SACRUM
AB Background: Adult spinal deformity (ASD) is caused by spinal malalignment and results in severe low back pain, neurological dysfunction, and severe deformity. Surgical treatment, such as long spinal fusion offers improved patient-reported outcomes compared to conservative treatment. However, surgical complication of proximal screw pullout represents a difficult problem in minimally invasive ASD surgery. We describe a novel technique to prevent screw pullout in ASD. Case presentation: A 71-year-old woman was referred to our hospital with severe low back pain and gait difficulty. Her daily life had been affected by severe lower back pain for more than 6 months. Standing radiograms indi-cated severe kyphoscoliosis. Two-stage minimally invasive corrective T10-to-pelvis fixation was performed. The first surgery was an L1-S1 image-guided oblique lumbar interbody fusion, with an operation time of 3 h 57 min and an estimated blood loss of 240 mL. After 1 week, the second percutaneous pedicle screw (PPS) fixation was performed and proximal screws were inserted under a transdiscal approach (T11) and with a lower angulation trajectory (T10) to enhance pullout strength. For this second surgery, operation time was 3 h 33 min, and estimated blood loss was 320 mL. No postoperative complications or neurological compromise was reported. In terms of clinical outcomes, Oswestry Disability Index improved from 56% to 24%, and visual analog scale score for lower back pain improved from 62 mm to 24 mm at the 1-year follow-up. Conclusions: Minimally invasive circumferential surgery with triangular fixation is effective for preventing proximal screw back-out and surgical invasiveness. With this new technique, surgeons and operating room staff can avoid the risk of adverse events due to intraoperative radiation exposure.
C1 [Tanaka, Masato; Mehta, Rahul; Yamauchi, Taro; Arataki, Shinya; Fujiwara, Yoshihiro] Okayama Rosai Hosp, Dept Orthopaed Surg, Okayama 7028055, Japan.
   [Shinohara, Kensuke; Yamane, Kentaro] Natl Okayama Hosp, Dept Orthopaed Surg, Okayama 7011192, Japan.
RP Tanaka, M (通讯作者)，Okayama Rosai Hosp, Dept Orthopaed Surg, Minami Ku, 1-10-25 Chikkomidorimachi, Okayama 7028055, Japan.
EM tanaka0896@gmail.com
CR ABDU WA, 1994, SPINE, V19, P710, DOI 10.1097/00007632-199403001-00011
   Bae J, 2018, NEUROSPINE, V15, P18, DOI 10.14245/ns.1836022.011
   Cho SK, 2014, EUR SPINE J, V23, P2726, DOI 10.1007/s00586-014-3531-4
   Eastlack RK, 2019, GLOB SPINE J, V9, P41, DOI 10.1177/2192568218761032
   Ghobrial GM, 2017, SPINE J, V17, P1499, DOI 10.1016/j.spinee.2017.05.015
   Glattes RC, 2005, SPINE, V30, P1643, DOI 10.1097/01.brs.0000169451.76359.49
   Gupta Anmol, 2021, J Spine Surg, V7, P1, DOI 10.21037/jss-20-668
   Hart RA, 2013, NEUROSURG CLIN N AM, V24, P213, DOI 10.1016/j.nec.2013.01.001
   Hostin R, 2013, SPINE, V38, P1008, DOI 10.1097/BRS.0b013e318271319c
   Karikari IO, 2018, NEUROSURG CLIN N AM, V29, P365, DOI 10.1016/j.nec.2018.03.005
   Kebaish KM, 2011, SPINE, V36, P731, DOI 10.1097/BRS.0b013e3181e9f120
   Maruo K, 2013, SPINE, V38, pE1469, DOI 10.1097/BRS.0b013e3182a51d43
   Minamide T, 2003, J SPINAL DISORD TECH, V16, P144, DOI 10.1097/00024720-200304000-00005
   Nicholls FH, 2017, SPINE, V42, P1693, DOI 10.1097/BRS.0000000000002209
   Pare PE, 2011, SPINE, V36, pE1210, DOI 10.1097/BRS.0b013e318205e3af
   Park SJ, 2017, NEUROSURGERY, V80, P279, DOI 10.1227/NEU.0000000000001240
   Rodriguez-Fontan F, 2020, EUR SPINE J, V29, P1287, DOI 10.1007/s00586-020-06291-0
   Santoni BG, 2009, SPINE J, V9, P366, DOI 10.1016/j.spinee.2008.07.008
   Schwab F, 2005, SPINE, V30, P1082, DOI 10.1097/01.brs.0000160842.43482.cd
   Sciubba Daniel M, 2015, Spine Deform, V3, P575, DOI 10.1016/j.jspd.2015.04.005
   Tanaka M, 2020, WORLD NEUROSURG, V143, P235, DOI 10.1016/j.wneu.2020.07.033
   Varghese V, 2017, MED ENG PHYS, V40, P28, DOI 10.1016/j.medengphy.2016.11.012
   Viswanathan VK, 2019, J NEUROSURG-SPINE, V30, P184, DOI 10.3171/2018.7.SPINE18136
   Wan SY, 2010, EUR SPINE J, V19, P2122, DOI 10.1007/s00586-010-1489-4
   Yagi M, 2014, SPINE, V39, pE607, DOI 10.1097/BRS.0000000000000266
NR 25
TC 0
Z9 0
U1 0
U2 0
PU ELSEVIER
PI AMSTERDAM
PA RADARWEG 29, 1043 NX AMSTERDAM, NETHERLANDS
EI 2214-7519
J9 INTERDISCIP NEUROSUR
JI Interdiscip. Neurosurg.
PD JUN
PY 2022
VL 28
AR 101514
DI 10.1016/j.inat.2022.101514
PG 8
WC Clinical Neurology
WE Emerging Sources Citation Index (ESCI)
SC Neurosciences & Neurology
GA ZW0FS
UT WOS:000770897900002
OA hybrid, Green Submitted
DA 2022-05-03
ER

PT J
AU Park, HY
   Kim, YH
   Ha, KY
   Chang, DG
   Kim, SL
   Soo-Bin Park
AF Park, Hyung-Youl
   Kim, Young-Hoon
   Ha, Kee-Yong
   Chang, Dong-Gune
   Kim, Sang-ll
   Soo-Bin Park
TI Are the Choice of Frame and Intraoperative Patient Positioning
   Associated With Radiologic and Clinical Outcomes in Long-instrumented
   Lumbar Fusion for Adult Spinal Deformity?
SO CLINICAL ORTHOPAEDICS AND RELATED RESEARCH
LA English
DT Article
ID PROXIMAL JUNCTIONAL KYPHOSIS; INTRAABDOMINAL PRESSURE; SAGITTAL BALANCE;
   BLOOD-LOSS; SURGERY; ALIGNMENT; COMPLICATIONS; PARAMETERS; LORDOSIS;
   IMPACT
AB Background Previous studies of patient positioning during spinal surgery evaluated intraoperative or immediate postoperative outcomes after short-instrumented lumbar fusion. However, patient positioning during long-instrumented fusion for an adult spinal deformity (ASD) might be associated with differences in intraoperative parameters such as blood loss and longer-term outcomes such as spine alignment, and comparing types of surgical tables in the context of these larger procedures and evaluating longer-term outcome scores seem important. Questions/purposes (1) Do blood loss and the number of transfusions differ between patients who underwent multi-level spinal fusion with a Wilson frame and those with a four-poster frame? (2) Does restoration of lumbar lordosis and the sagittal vertical axis differ between patients who underwent surgery with the use of one frame or the other? (3) Do clinical outcomes as determined by Numeric Rating Scale and Oswestry Disability Index scores differ between the two groups of patients? (4) Are there differences in postoperative complications between the two groups? Methods Among 651 patients undergoing thoracolumbar instrumented fusion between 2015 and 2018, 129 patients treated with more than four levels of initial fusion for an ASD were identified. A total of 48% (62 of 129) were eligible; 44% (57 of 129) were excluded because of a history of fusion, three-column osteotomy, or surgical indications other than degenerative deformity, and another 8% (10 of 129) were lost before the minimum 2-year follow-up period. Before January 2017, one surgeon in this study used only a Wilson frame; starting in January 2017, the same surgeon consistently used a four-poster frame. Forty patients had spinal fusion using the Wilson frame; 85% (34 of 40) of these had follow-up at least 2 years postoperatively (mean 44 +/- 13 months). Thirty-two patients underwent surgery using the four-poster frame; 88% (28 of 32) of these were available for follow-up at least 2 years later (mean 34 +/- 6 months). The groups did not differ in terms of age, gender, BMI, type of deformity, or number of fused levels. Surgical parameters such as blood loss and the total amount of blood transfused were compared between the two groups. Estimated blood loss was measured by the amount of suction drainage and the amount of blood that soaked gauze. The decision to transfuse blood was based on intraoperative hemoglobin values, a protocol that was applied equally to both groups. Radiologic outcomes including sagittal parameters and clinical outcomes such as the Numerical Rating Scale score for back pain (range 0-10; minimal clinically important difference [MCID] 2.9) and leg pain (range 0-10; MCID 2.9) as well as the Oswestry Disability Index score (range 0-100; MCID 15.4) were also assessed through a longitudinally maintained database by two spine surgeons who participated in this study. Repeated-measures analysis of variance was used to compare selected radiologic outcomes between the two groups over time. Results Blood loss and the total amount of transfused blood were greater in the Wilson frame group than in the four-poster frame group (2019 +/- 1213 mL versus 1171 +/- 875 mL; mean difference 848 [95% CI 297 to 1399]; p = 0.003 for blood loss; 1706 +/- 1003 mL versus 911 +/- 651 mL; mean difference 795 [95% CI 353 to 1237]; p = 0.001 for transfusion).
   Lumbar lordosis and the sagittal vertical axis were less restored in the Wilson frame group than in the four-poster frame group (7 degrees +/- 10 degrees versus 18 degrees +/- 14 degrees; mean difference -11 degrees [95% -17 degrees to -5 degrees]; p < 0.001 for lumbar lordosis; -22 +/- 31 mm versus -43 +/- 27 mm; mean difference 21 [95% CI 5 to 36]; p = 0.009 for the sagittal vertical axis). Such differences persisted at 2 years of follow-up. The proportion of patients with the desired correction was also greater in the four-poster frame group than in the Wilson frame group immediately postoperatively and at 2 years of follow-up (50% versus 21%, respectively; odds ratio 3.9 [95% CI 1.3 to 11.7]; p = 0.02; 43% versus 12%, respectively; odds ratio 5.6 [95% CI 1.6 to 20.3]; p = 0.005). We found no clinically important differences in postoperative patient-reported outcomes including Numeric Rating Scale and Oswestry Disability Index scores, and there were no differences in postoperative complications at 2 years of follow-up. Conclusion The ideal patient position during surgery for an ASD should decrease intra-abdominal pressure and induce lordosis as the abdomen hangs freely and hip flexion is decreased. The four-poster frame appears advantageous for long-segment fusions for spinal deformities. Future studies are needed to extend our analyses to different types of spinal deformities and validate radiologic and clinical outcomes with follow-up for more than 2 years.
C1 [Park, Hyung-Youl; Soo-Bin Park] Catholic Univ Korea, Coll Med, Dept Orthoped Surg, Eunpyeong St Marys Hosp, Seoul, South Korea.
   [Kim, Young-Hoon; Kim, Sang-ll] Catholic Univ Korea, Coll Med, Dept Orthoped Surg, Seoul St Marys Hosp, 222 Banpo Daero, Seoul 06591, South Korea.
   [Ha, Kee-Yong] Kyung Hee Univ Hosp Gangdong, Dept Orthoped Surg, Seoul, South Korea.
   [Chang, Dong-Gune] Inje Univ, Sanggye Paik Hosp, Coll Med, Dept Orthoped Surg, Seoul, South Korea.
C3 Catholic University of Korea; Catholic University of Korea; Seoul St.
   Mary's Hospital; Kyung Hee University; Kyung Hee University Hospital;
   Inje University
RP Kim, YH (通讯作者)，Catholic Univ Korea, Coll Med, Dept Orthoped Surg, Seoul St Marys Hosp, 222 Banpo Daero, Seoul 06591, South Korea.
EM boscoa@catholic.ac.kr
FU Basic Science Research Program through the National Research Foundation
   of Korea (NRF) - Ministry of EducationNational Research Foundation of
   Korea [2021R1I1A1A01059501]
FX This research was supported by Basic Science Research Program through
   the National Research Foundation of Korea (NRF) funded by the Ministry
   of Education (2021R1I1A1A01059501). Each author certifies that there are
   no funding or commercial associations (consultancies, stock ownership,
   equity interest, patent/licensing arrangements, etc.) that might pose a
   conflict of interest in connection with the submitted article related to
   the author or any immediate family members.
CR Agarwal N, 2018, CLIN SPINE SURG, V31, P53, DOI 10.1097/BSD.0000000000000593
   Bithal Parmod Kumar, 2020, Anesth Essays Res, V14, P33, DOI 10.4103/aer.AER_11_20
   Copay AG, 2008, SPINE J, V8, P968, DOI 10.1016/j.spinee.2007.11.006
   Daubs MD, 2007, SPINE, V32, P2238, DOI 10.1097/BRS.0b013e31814cf24a
   Dharmavaram S, 2006, SPINE, V31, P1388, DOI 10.1097/01.brs.0000218485.96713.44
   Edgcombe H, 2008, BRIT J ANAESTH, V100, P165, DOI 10.1093/bja/aem380
   Glassman SD, 2005, SPINE, V30, P2024, DOI 10.1097/01.brs.0000179086.30449.96
   Glassman SD, 2005, SPINE, V30, P682, DOI 10.1097/01.brs.0000155425.04536.f7
   Glassman SD, 2007, SPINE, V32, P2764, DOI 10.1097/BRS.0b013e31815a7644
   Glattes RC, 2005, SPINE, V30, P1643, DOI 10.1097/01.brs.0000169451.76359.49
   Guanciale AF, 1996, SPINE, V21, P964, DOI 10.1097/00007632-199604150-00012
   Kim GU, 2020, ASIAN SPINE J, V14, P910, DOI 10.31616/asj.2020.0593
   Kim HJ, 2014, SPINE, V39, pE576, DOI 10.1097/BRS.0000000000000246
   Kim HJ, 2020, ASIAN SPINE J, V14, P886, DOI 10.31616/asj.2020.0568
   Kim JS, 2019, GLOB SPINE J, V9, P32, DOI 10.1177/2192568218761362
   Kim SB, 2018, CLIN ORTHOP SURG, V10, P500, DOI 10.4055/cios.2018.10.4.500
   Kim YJ, 2006, SPINE, V31, P2343, DOI 10.1097/01.brs.0000238970.67552.f5
   Kim YH, 2020, ASIAN SPINE J, V14, P730, DOI 10.31616/asj.2020.0485
   Kundra S, 2021, J NEUROANAESTH CRIT, V8, P92, DOI 10.1055/s-0040-1715709
   Lee BH, 2020, ASIAN SPINE J, V14, P682, DOI 10.31616/asj.2020.0472
   Malhotra A, 2016, ASIAN SPINE J, V10, P199, DOI 10.4184/asj.2016.10.2.199
   Maruo K, 2013, SPINE, V38, pE1469, DOI 10.1097/BRS.0b013e3182a51d43
   Miyazaki M, 2019, MEDICINE, V98, DOI 10.1097/MD.0000000000017316
   Moon MS, 2018, CLIN ORTHOP SURG, V10, P322, DOI 10.4055/cios.2018.10.3.322
   Ni LY, 2018, SPINE, V43, P965, DOI 10.1097/BRS.0000000000002505
   Park CK, 2000, ANESTH ANALG, V91, P552, DOI 10.1213/00000539-200009000-00009
   Perez JJ, 2019, WORLD NEUROSURG, V126, pE1287, DOI 10.1016/j.wneu.2019.03.079
   Relton J E, 1967, J Bone Joint Surg Br, V49, P327
   Schonauer C, 2004, EUR SPINE J, V13, pS50, DOI 10.1007/s00586-004-0728-y
   Schwab F, 2010, SPINE, V35, P2224, DOI 10.1097/BRS.0b013e3181ee6bd4
   Schwab F, 2009, SPINE, V34, P1828, DOI 10.1097/BRS.0b013e3181a13c08
   Tribus CB, 1999, SPINE, V24, P58, DOI 10.1097/00007632-199901010-00014
   Watanabe K, 2010, SPINE, V35, P138, DOI 10.1097/BRS.0b013e3181c8f35d
   Weng WJ, 2016, EUR SPINE J, V25, P3608, DOI 10.1007/s00586-016-4444-1
   Yoo SL, 2019, J KOREAN NEUROSURG S, V62, P106, DOI 10.3340/jkns.2018.0073
NR 35
TC 1
Z9 1
U1 0
U2 0
PU LIPPINCOTT WILLIAMS & WILKINS
PI PHILADELPHIA
PA TWO COMMERCE SQ, 2001 MARKET ST, PHILADELPHIA, PA 19103 USA
SN 0009-921X
EI 1528-1132
J9 CLIN ORTHOP RELAT R
JI Clin. Orthop. Rel. Res.
PD MAY
PY 2022
VL 480
IS 5
BP 982
EP 992
DI 10.1097/CORR.0000000000002084
PG 11
WC Orthopedics; Surgery
WE Science Citation Index Expanded (SCI-EXPANDED)
SC Orthopedics; Surgery
GA 0O9JS
UT WOS:000783840300023
PM 34904962
DA 2022-05-03
ER

PT J
AU Truumees, E
AF Truumees, Eeric
TI CORR Insights (R): Are the Choice of Frame and Intraoperative Patient
   Positioning Associated With Radiologic and Clinical Outcomes in
   Long-instrumented Lumbar Fusion for Adult Spinal Deformity?
SO CLINICAL ORTHOPAEDICS AND RELATED RESEARCH
LA English
DT Editorial Material
ID PRONE; ANESTHESIA; LORDOSIS; SURGERY; IMPACT
C1 [Truumees, Eeric] Univ Texas Austin, Dell Med Sch, Orthopaed & Neurol Surg, Austin, TX 78731 USA.
C3 University of Texas System; University of Texas Austin
RP Truumees, E (通讯作者)，Univ Texas Austin, Dell Med Sch, 1600 W 38th St,Suite 200, Austin, TX 78731 USA.
EM etruumees@gmail.com
CR Agarwal N, 2018, CLIN SPINE SURG, V31, P53, DOI 10.1097/BSD.0000000000000593
   Brink RC, 2017, SCOLIOSIS SPINAL DIS, V12, DOI 10.1186/s13013-017-0111-5
   Chin Kingsley R, 2006, Spine J, V6, P185, DOI 10.1016/j.spinee.2005.07.002
   Cho JH, 2017, SPINE J, V17, P1794, DOI 10.1016/j.spinee.2017.05.029
   Dharmavaram S, 2006, SPINE, V31, P1388, DOI 10.1097/01.brs.0000218485.96713.44
   Driscoll CR, 2012, J SPINAL DISORD TECH, V25, P173, DOI 10.1097/BSD.0b013e318211ffa6
   Duke K, 2005, CLIN BIOMECH, V20, P923, DOI 10.1016/j.clinbiomech.2005.05.006
   Edgcombe H, 2008, BRIT J ANAESTH, V100, P165, DOI 10.1093/bja/aem380
   Glassman SD, 2005, SPINE, V30, P2024, DOI 10.1097/01.brs.0000179086.30449.96
   Guanciale AF, 1996, SPINE, V21, P964, DOI 10.1097/00007632-199604150-00012
   Lalonde NM, 2010, CLIN BIOMECH, V25, P510, DOI 10.1016/j.clinbiomech.2010.03.009
   Lalonde NM, 2010, STUD HEALTH TECHNOL, V158, P95, DOI 10.3233/978-1-60750-573-0-95
   Le Huec JC, 2019, EUR SPINE J, V28, P1889, DOI 10.1007/s00586-019-06083-1
   Park HY, 2022, CLIN ORTHOP RELAT R, V480, P982, DOI 10.1097/CORR.0000000000002084
   Pesenti S, 2018, CLIN ORTHOP RELAT R, V476, P1603, DOI 10.1097/CORR.0000000000000380
   PETERSON MD, 1995, SPINE, V20, P1419, DOI 10.1097/00007632-199506000-00015
   Potter BK, 2004, J BONE JOINT SURG AM, V86A, P1793, DOI 10.2106/00004623-200408000-00027
   Relton J E, 1967, J Bone Joint Surg Br, V49, P327
   Schonauer C, 2004, EUR SPINE J, V13, pS50, DOI 10.1007/s00586-004-0728-y
   Sebastian AS, 2018, SPINE, V43, P302, DOI 10.1097/BRS.0000000000002345
   Stephens GC, 1996, SPINE, V21, P1802, DOI 10.1097/00007632-199608010-00016
NR 21
TC 0
Z9 0
U1 0
U2 0
PU LIPPINCOTT WILLIAMS & WILKINS
PI PHILADELPHIA
PA TWO COMMERCE SQ, 2001 MARKET ST, PHILADELPHIA, PA 19103 USA
SN 0009-921X
EI 1528-1132
J9 CLIN ORTHOP RELAT R
JI Clin. Orthop. Rel. Res.
PD MAY
PY 2022
VL 480
IS 5
BP 993
EP 995
DI 10.1097/CORR.0000000000002109
PG 3
WC Orthopedics; Surgery
WE Science Citation Index Expanded (SCI-EXPANDED)
SC Orthopedics; Surgery
GA 0O9JS
UT WOS:000783840300024
PM 34985447
DA 2022-05-03
ER

PT J
AU Leszczynski, A
   Meyer, F
   Charles, YP
   Deck, C
   Bourdet, N
   Willinger, R
AF Leszczynski, Aleksander
   Meyer, Frank
   Charles, Yann-Philippe
   Deck, Caroline
   Bourdet, Nicolas
   Willinger, Remy
TI Influence of double rods and interbody cages on range of motion and rod
   stress after spinopelvic instrumentation: a finite element study
SO EUROPEAN SPINE JOURNAL
LA English
DT Review; Early Access
DE Finite element analysis; Rod fracture; Pseudarthrosis; Instrumented FEM;
   Adult spinal deformity
ID PEDICLE SUBTRACTION OSTEOTOMY; LUMBAR SPINE; MODEL; FIXATION; SEGMENT
AB Purpose To compare instrumentation configurations consisting of bilateral single or double rods and additional interbody cages (IBCs) at different levels in terms of Range of Motion (ROM) and distribution of von Mises stress in rods. Methods A previously validated L1-pelvis finite element model was used and instrumented with configurations consisting of single or double bilateral rods and IBCs at multiple levels. Pure moments of 7.5 N.m were applied to L1 in main directions in addition to a follower load of 280 N. Global, segmental ROM and distribution of von Mises stress in rods were studied. Results All configurations reduced segmental and global ROM from 50 to 100% compared to the intact spine. Addition of IBCs slightly increased ROM at levels adjacent to the IBC placement. The simple rod configuration presented the highest von Mises stress (457 MPa) in principal rods at L5-S1 in flexion. Doubling rods and IBC placement reduced this value and shifted the location of maximum von Mises stress to other regions. Among studied configurations, double rods with IBCs at all levels (L2-S1) showed the lowest ROM. Maximal von Mises stresses in secondary rods were lower in comparison to main rods. Conclusions Double rods and IBCs reduced global and segmental ROM as well as von Mises stress in rods. The results suggest a possible benefit in using both strategies to minimize pseudarthrosis and instrumentation failure. However, increased ROM in adjacent levels and the shift of maximal von Mises stress to adjacent areas might cause complications elsewhere.
C1 [Leszczynski, Aleksander; Meyer, Frank; Deck, Caroline; Bourdet, Nicolas; Willinger, Remy] Univ Strasbourg, Lab ICube, UMR 7357, Unistra CNRS, 2 Rue Boussingault, F-67000 Strasbourg, France.
   [Charles, Yann-Philippe] Hop Univ Strasbourg, Serv Chirurg Rachis, Strasbourg, France.
C3 Centre National de la Recherche Scientifique (CNRS); CNRS - Institute
   for Engineering & Systems Sciences (INSIS); League of European Research
   Universities - LERU; UDICE-French Research Universities; Universites de
   Strasbourg Etablissements Associes; Universite de Strasbourg; CHU
   Strasbourg; League of European Research Universities - LERU;
   UDICE-French Research Universities; Universites de Strasbourg
   Etablissements Associes; Universite de Strasbourg
RP Leszczynski, A (通讯作者)，Univ Strasbourg, Lab ICube, UMR 7357, Unistra CNRS, 2 Rue Boussingault, F-67000 Strasbourg, France.
EM leszczynski.alexander@gmail.com
FU Clariance [2016/1529]; ANRT (French National Association for Research
   and Technology)French National Research Agency (ANR)
FX Clariance supported the study in the framework of the CIFRE convention
   No. 2016/1529, with support of the ANRT (French National Association for
   Research and Technology).
CR Berjano P, 2019, EUR SPINE J, V28, P2198, DOI 10.1007/s00586-019-06012-2
   Berti F, 2018, J BIOMECH ENG-T ASME, V140, DOI 10.1115/1.4040451
   Blinded, 2020, VAL INSTR LUMB SPIN
   Charles YP, 2020, ANN TRANSL MED, V8, DOI 10.21037/atm.2019.10.67
   Charosky S, 2014, EUR SPINE J, V23, P2340, DOI 10.1007/s00586-014-3295-x
   Dahl BT, 2017, EUR SPINE J, V26, P2773, DOI 10.1007/s00586-017-5222-4
   Godzik J, 2019, SPINE J, V19, P1121, DOI 10.1016/j.spinee.2019.01.005
   Hallager DW, 2016, SPINE, V41, pE388, DOI 10.1097/BRS.0000000000001282
   Hyun SJ, 2014, SPINE, V39, P1899, DOI 10.1097/BRS.0000000000000556
   Januszewski Jacob, 2017, Surg Neurol Int, V8, P207, DOI 10.4103/sni.sni_44_17
   Kebaish KM, 2011, SPINE, V36, P731, DOI 10.1097/BRS.0b013e3181e9f120
   La Barbera L, 2020, EUR SPINE J, V29, P36, DOI 10.1007/s00586-019-06087-x
   La Barbera L, 2018, EUR SPINE J, V27, P2357, DOI 10.1007/s00586-018-5623-z
   Lertudomphonwanit T, 2018, SPINE J, V18, P1612, DOI 10.1016/j.spinee.2018.02.008
   Leszczynski A, 2022, COMPUT METHOD BIOMEC, V25, P221, DOI 10.1080/10255842.2021.1948021
   Luca A, 2017, EUR SPINE J, V26, P450, DOI 10.1007/s00586-017-5084-9
   Luca A, 2017, EUR SPINE J, V26, P764, DOI 10.1007/s00586-016-4859-8
   Ntilikina Y, 2020, EUR SPINE J, V29, P2980, DOI 10.1007/s00586-020-06594-2
   Panzer MB, 2009, J BIOMECH, V42, P480, DOI 10.1016/j.jbiomech.2008.11.036
   Piovesan A, 2019, J BIOMECH ENG-T ASME, V141, DOI 10.1115/1.4042767
   Roussouly P, 2005, SPINE, V30, P346, DOI 10.1097/01.brs.0000152379.54463.65
   Schmidt H, 2007, CLIN BIOMECH, V22, P377, DOI 10.1016/j.clinbiomech.2006.11.008
   SHIRAZIADL A, 1986, SPINE, V11, P914, DOI 10.1097/00007632-198611000-00012
   Smith JS, 2014, J NEUROSURG-SPINE, V21, P994, DOI 10.3171/2014.9.SPINE131176
   Vosoughi AS, 2019, SPINE J, V19, P931, DOI 10.1016/j.spinee.2018.11.003
   Wilke HJ, 2001, SPINE, V26, P636, DOI 10.1097/00007632-200103150-00014
   Xu M, 2017, COMPUT METHOD BIOMEC, V20, P1, DOI 10.1080/10255842.2016.1193596
   Zhao Y, 2013, ORTHOP TRAUMATOL-SUR, V99, P601, DOI 10.1016/j.otsr.2013.03.023
NR 28
TC 0
Z9 0
U1 0
U2 0
PU SPRINGER
PI NEW YORK
PA ONE NEW YORK PLAZA, SUITE 4600, NEW YORK, NY, UNITED STATES
SN 0940-6719
EI 1432-0932
J9 EUR SPINE J
JI Eur. Spine J.
DI 10.1007/s00586-022-07149-3
EA APR 2022
PG 10
WC Clinical Neurology; Orthopedics
WE Science Citation Index Expanded (SCI-EXPANDED)
SC Neurosciences & Neurology; Orthopedics
GA 0R9NW
UT WOS:000785912900001
PM 35461384
DA 2022-05-03
ER

PT J
AU Innmann, MM
   Verhaegen, JCF
   Reichel, F
   Schaper, B
   Merle, C
   Grammatopoulos, G
AF Innmann, Moritz M.
   Verhaegen, Jeroen C. F.
   Reichel, Franz
   Schaper, Bibiane
   Merle, Christian
   Grammatopoulos, George
TI Spinopelvic Characteristics Normalize 1 Year After Total Hip
   Arthroplasty A Prospective, Longitudinal, Case-Controlled Study
SO JOURNAL OF BONE AND JOINT SURGERY-AMERICAN VOLUME
LA English
DT Article
ID ACETABULAR COMPONENT POSITION; ADULT SPINAL DEFORMITY; ORIENTATION;
   MOBILITY; PARAMETERS; ALIGNMENT; PAIN
AB Background: The presence of hip osteoarthritis is associated with abnormal spinopelvic characteristics. This study aimed to determine whether the preoperative, pathological spinopelvic characteristics normalize at 1 year after total hip arthroplasty (THA). Methods: This was a prospective, longitudinal, case-control, matched cohort study. Forty-seven patients undergoing THA underwent preoperative and 1-year postoperative assessments. This group was matched with regard to age, sex, and body mass index with 47 controls (volunteers) with well-functioning hips. All participants underwent clinical and radiographic assessments including lateral radiographs in standing, relaxed-seated, and deep-flexed-seated positions. Spinopelvic characteristics included change in lumbar lordosis (Delta LL), change in pelvic tilt (Delta PT), and hip flexion (change in pelvic-femoral angle, Delta PFA) when moving from a standing position to either of the seated positions. Spinopelvic hypermobility was defined as Delta PT > 30 degrees between the standing and upright-seated positions. Results: Patients who underwent THA, compared with the control group, preoperatively demonstrated less mean change in hip flexion (Delta PFA, -54.8 degrees +/- 17.1 degrees compared with -68.5 degrees +/- 9.5 degrees; p < 0.001), greater mean change in pelvic tilt (Delta PT, 22.0 degrees +/- 13.5 degrees compared with 12.7 degrees +/- 8.1 degrees; p < 0.001), and greater mean lumbar movement (Delta LL, -22.7 degrees +/- 15.5 degrees compared with -15.4 degrees +/- 10.9 degrees; p = 0.015) transitioning from a standing position to an upright-seated position. After THA, these differences were no longer present between the THA group and the control group: the mean postoperative changes were -65.8 degrees +/- 12.5 degrees (p = 0.256) for Delta PFA, 14.3 degrees +/- 9.5 degrees (p = 0.429) for Delta PT, and -15.3 degrees +/- 10.6 degrees (p = 0.966) for Delta LL. The higher prevalence of spinopelvic hypermobility in the THA group compared with the control group that was observed preoperatively (21% compared with 0%; p = 0.009) was no longer present after THA (6% compared with 0%; p = 0.194). Similar results were found moving from a standing position to a deep-seated position after THA. Conclusions: Preoperative spinopelvic characteristics that contribute to abnormal mechanics can normalize after THA following improvement in hip flexion. This leads to patients having the expected hip, pelvic, and spinal flexion as demographically matched controls, thus potentially eliminating abnormal mechanics that contribute to the development or exacerbation of hip-spine syndrome.
C1 Ottawa Hosp, Ottawa, ON, Canada.
   Heidelberg Univ Hosp, Heidelberg, Germany.
   [Innmann, Moritz M.; Verhaegen, Jeroen C. F.; Grammatopoulos, George] Ottawa Hosp, Div Orthopaed Surg, Ottawa, ON, Canada.
   [Innmann, Moritz M.; Reichel, Franz; Schaper, Bibiane; Merle, Christian] Heidelberg Univ, Dept Orthopaed & Trauma Surg, Heidelberg, Germany.
   [Verhaegen, Jeroen C. F.] Univ Hosp Antwerp, Edegem, Belgium.
C3 University of Ottawa; Ottawa Hospital Research Institute; League of
   European Research Universities - LERU; Ruprecht Karls University
   Heidelberg; University of Ottawa; Ottawa Hospital Research Institute;
   League of European Research Universities - LERU; Ruprecht Karls
   University Heidelberg; University of Antwerp
RP Grammatopoulos, G (通讯作者)，Ottawa Hosp, Div Orthopaed Surg, Ottawa, ON, Canada.
EM ggrammatopoulos@toh.ca
CR Bala A, 2019, JAAOS GLOB RES REV, V3, DOI 10.5435/JAAOSGlobal-D-19-00133
   Dawson J, 1996, J BONE JOINT SURG BR, V78B, P185, DOI 10.1302/0301-620X.78B2.0780185
   DelSole EM, 2017, J ARTHROPLASTY, V32, P1910, DOI 10.1016/j.arth.2016.12.039
   Eneqvist T, 2021, J ORTHOP RES, V39, P998, DOI 10.1002/jor.24813
   Esposito CI, 2016, CLIN ORTHOP RELAT R, V474, P1788, DOI 10.1007/s11999-016-4787-2
   Grammatopoulos G, 2015, BONE JOINT J, V97B, P164, DOI 10.1302/0301-620X.97B2.34294
   Grammatopoulos G, 2019, CLIN ORTHOP RELAT R, V477, P310, DOI 10.1097/CORR.0000000000000367
   Grammatopoulos G, 2018, J ORTHOP RES, V36, P1840, DOI 10.1002/jor.23856
   Heckmann N, 2018, J BONE JOINT SURG AM, V100, DOI 10.2106/JBJS.18.00078
   Hsieh PH, 2012, J ORTHOP SCI, V17, P213, DOI 10.1007/s00776-012-0204-1
   Innmann MM, 2019, BONE JOINT J, V101B, P902, DOI 10.1302/0301-620X.101B8.BJJ-2019-0106.R1
   Innmann MM, 2021, J ARTHROPLASTY, V36, P2808, DOI 10.1016/j.arth.2021.03.031
   Innmann MM, 2021, J ARTHROPLASTY, V36, P2335, DOI 10.1016/j.arth.2021.02.014
   Innmann MM, 2020, J ARTHROPLASTY, V35, pS255, DOI 10.1016/j.arth.2020.02.029
   Innmann MM, 2018, J ARTHROPLASTY, V33, P156, DOI 10.1016/j.arth.2017.08.007
   Kanawade V, 2014, J BONE JOINT SURG AM, V96A, P978, DOI 10.2106/JBJS.M.00765
   Lee Sang Hong, 2019, Hip Pelvis, V31, P4, DOI 10.5371/hp.2019.31.1.4
   Legaye J, 1998, Eur Spine J, V7, P99, DOI 10.1007/s005860050038
   OFFIERSKI CM, 1983, SPINE, V8, P316, DOI 10.1097/00007632-198304000-00014
   Okuzu Yaichiro, 2019, JB JS Open Access, V4, pe0025, DOI 10.2106/JBJS.OA.18.00025
   Parvizi J, 2010, CLIN ORTHOP RELAT R, V468, P1325, DOI 10.1007/s11999-010-1236-5
   Phan D, 2015, BONE JOINT J, V97B, P1017, DOI 10.1302/0301-620X.97B8.35700
   Ranawat CS, 2016, J ARTHROPLASTY, V31, P1222, DOI 10.1016/j.arth.2015.11.035
   Riviere C, 2017, ORTHOP TRAUMATOL-SUR, V103, P559, DOI 10.1016/j.otsr.2017.02.014
   Sadhu A, 2017, J ARTHROPLASTY, V32, P987, DOI 10.1016/j.arth.2016.08.008
   Schwab F, 2010, SPINE, V35, P2224, DOI 10.1097/BRS.0b013e3181ee6bd4
   Schwab FJ, 2013, SPINE, V38, pE803, DOI 10.1097/BRS.0b013e318292b7b9
   Staibano P, 2014, J ARTHROPLASTY, V29, P867, DOI 10.1016/j.arth.2013.10.001
   Stefl M, 2017, BONE JOINT J, V99B, P37, DOI 10.1302/0301-620X.99B1.BJJ-2016-0415.R1
   Tezuka T, 2019, J ARTHROPLASTY, V34, P3, DOI 10.1016/j.arth.2018.10.034
   Van de Meulebroucke C, 2019, J ARTHROPLASTY, V34, P2260, DOI 10.1016/j.arth.2019.07.039
   Vigdorchik JM, 2021, BONE JOINT J, V103B, P17, DOI 10.1302/0301-620X.103B7.BJJ-2020-2448.R2
   Weng WJ, 2016, EUR SPINE J, V25, P3608, DOI 10.1007/s00586-016-4444-1
NR 33
TC 0
Z9 0
U1 0
U2 0
PU LIPPINCOTT WILLIAMS & WILKINS
PI PHILADELPHIA
PA TWO COMMERCE SQ, 2001 MARKET ST, PHILADELPHIA, PA 19103 USA
SN 0021-9355
EI 1535-1386
J9 J BONE JOINT SURG AM
JI J. Bone Joint Surg.-Am. Vol.
PD APR 20
PY 2022
VL 104
IS 8
BP 675
EP 683
DI 10.2106/JBJS.21.01127
PG 9
WC Orthopedics; Surgery
WE Science Citation Index Expanded (SCI-EXPANDED)
SC Orthopedics; Surgery
GA 0P0DE
UT WOS:000783891900008
PM 35196302
DA 2022-05-03
ER

PT J
AU Taniguchi, N
   Jinno, T
   Ohba, T
   Endo, H
   Wako, M
   Fujita, K
   Koyama, K
   Ichikawa, J
   Ando, T
   Ochiai, S
   Haro, H
AF Taniguchi, Naofumi
   Jinno, Tetsuya
   Ohba, Tetsuro
   Endo, Hiroshi
   Wako, Masanori
   Fujita, Koji
   Koyama, Kensuke
   Ichikawa, Jiro
   Ando, Takashi
   Ochiai, Satoshi
   Haro, Hirotaka
TI Differences of 2-year longitudinal changes of locomotive syndrome among
   patients treated with thoracolumbar interbody fusion, total hip
   arthroplasty, and total knee arthroplasty for degenerative diseases
SO MODERN RHEUMATOLOGY
LA English
DT Article
DE Degenerative disease; osteoarthritis; prospective study; Stage 3;
   thoracolumbar spinal deformity
ID QUALITY-OF-LIFE; ADULT SPINAL DEFORMITY; SYNDROME RISK TEST; FUNCTIONAL
   STATUS; DISABILITY; IMPACT
AB Objectives To clarify the longitudinal changes in patients with preoperative Stage-3 locomotive syndrome (LS) according to different types of surgeries, we investigated the changes in the LS stage in patients who underwent surgery for degenerative musculoskeletal diseases. Methods A prospective cohort study was conducted on 168 patients with degenerative diseases [46 spinal deformities treated with thoracolumbar interbody fusion (T/LIF), 86 hips with osteoarthritis treated with total hip arthroplasty (THA), and 36 knees with osteoarthritis treated with total knee arthroplasty (TKA)]. The results for the LS stage, stand-up test, two-step test, and 25-question Geriatric Locomotive Function Scale (GLFS-25) were evaluated preoperatively and at 6 months, 1 year, and 2 years postoperatively. Results Preoperatively, most patients had Stage-3 LS (89.1, 90.8, and 80.6% in the T/LIF, THA, and TKA groups, respectively). At 2 years postoperatively, the Stage-3 LS improved in 41.5, 75.6, and 55.2% of patients in the T/LIF, THA, and TKA groups, respectively. All groups showed similar improvements in the two-step test. The THA group showed the best result in the GLFS-25. Conclusions LS stage improved in different patterns over 2 years postoperatively and the LS risk test revealed differences in postoperative movement ability according to the type of surgery.
C1 [Taniguchi, Naofumi; Ohba, Tetsuro; Wako, Masanori; Fujita, Koji; Koyama, Kensuke; Ichikawa, Jiro; Ando, Takashi; Haro, Hirotaka] Univ Yamanashi, Dept Orthopaed Surg, 1110 Shimokato, Chuo, Yamanashi 4093898, Japan.
   [Taniguchi, Naofumi; Endo, Hiroshi] Univ Yamanashi, Dept Rehabil Med, Chuo, Yamanashi, Japan.
   [Jinno, Tetsuya] Dokkyo Med Univ, Dept Orthopaed Surg, Saitama Med Ctr, Saitama, Japan.
   [Ochiai, Satoshi] Kofu Natl Hosp, Natl Hosp Org, Sports Med & Knee Ctr, Chuo, Yamanashi, Japan.
C3 University of Yamanashi; University of Yamanashi; Dokkyo Medical
   University
RP Taniguchi, N (通讯作者)，Univ Yamanashi, Dept Orthopaed Surg, 1110 Shimokato, Chuo, Yamanashi 4093898, Japan.
EM naofumit@yamanashi.ac.jp
CR de Beer J, 2012, J ARTHROPLASTY, V27, P865, DOI 10.1016/j.arth.2011.12.031
   Ethgen O, 2004, J BONE JOINT SURG AM, V86A, P963, DOI 10.2106/00004623-200405000-00012
   Freedman VA, 2004, DEMOGRAPHY, V41, P417, DOI 10.1353/dem.2004.0022
   Gatha Nehal M, 2004, J Knee Surg, V17, P196
   Hirano K, 2013, MOD RHEUMATOL, V23, P939, DOI [10.1007/s10165-012-0770-2, 10.3109/s10165-012-0770-2]
   Imagama S, 2017, MOD RHEUMATOL, V27, P1051, DOI 10.1080/14397595.2017.1285856
   Jingushi S, 2011, J ORTHOP SCI, V16, P156, DOI 10.1007/s00776-011-0025-7
   Kasukawa Y, 2019, CLIN INTERV AGING, V14, P1399, DOI 10.2147/CIA.S201974
   Kato S, 2020, BMC MUSCULOSKEL DIS, V21, DOI 10.1186/s12891-020-03547-0
   Keeler E, 2010, J GERONTOL A-BIOL, V65, P727, DOI 10.1093/gerona/glq029
   Mizner RL, 2005, J BONE JOINT SURG AM, V87A, P1047, DOI 10.2106/JBJS.D.01992
   Nakamura K, 2008, J ORTHOP SCI, V13, P1, DOI 10.1007/s00776-007-1202-6
   Oba H., 2020, J ORTHOP SCI, V1
   Oba H, 2019, SPINE, V44, P195, DOI 10.1097/BRS.0000000000002775
   Oe S, 2016, SPINE, V41, pE1168, DOI 10.1097/BRS.0000000000001578
   Ohba T, 2020, SPINE, V45, pE943, DOI 10.1097/BRS.0000000000003459
   Ohba T, 2018, CLIN SPINE SURG, V31, pE466, DOI 10.1097/BSD.0000000000000702
   Ohsawa T, 2016, J ORTHOP SCI, V21, P512, DOI 10.1016/j.jos.2016.03.011
   Passias PG, 2016, J BONE JOINT SURG AM, V98, P536, DOI 10.2106/JBJS.14.01126
   Roder C, 2007, J BONE JOINT SURG AM, V89A, P11, DOI 10.2106/JBJS.E.00012
   Seichi A, 2012, J ORTHOP SCI, V17, P163, DOI 10.1007/s00776-011-0193-5
   Smith GH, 2012, J ORTHOP SURG RES, V7, DOI 10.1186/1749-799X-7-13
   Sobue Y, 2021, MOD RHEUMATOL, V31, P101, DOI 10.1080/14397595.2020.1744828
   Studenski S, 2011, JAMA-J AM MED ASSOC, V305, P50, DOI 10.1001/jama.2010.1923
   Taniguchi N., 2020, MOD RHEUMATOL, V2, P1
   Yoshimura N, 2017, MOD RHEUMATOL, V27, P1, DOI 10.1080/14397595.2016.1226471
   Yoshimura N, 2015, J ORTHOP SCI, V20, P896, DOI 10.1007/s00776-015-0741-5
NR 27
TC 0
Z9 0
U1 0
U2 0
PU OXFORD UNIV PRESS
PI OXFORD
PA GREAT CLARENDON ST, OXFORD OX2 6DP, ENGLAND
SN 1439-7595
EI 1439-7609
J9 MOD RHEUMATOL
JI Mod. Rheumatol.
PD APR 18
PY 2022
VL 32
IS 3
BP 641
EP 649
DI 10.1093/mr/roab033
PG 9
WC Rheumatology
WE Science Citation Index Expanded (SCI-EXPANDED)
SC Rheumatology
GA 0O1NV
UT WOS:000783296700023
PM 34910187
OA Bronze
DA 2022-05-03
ER

PT J
AU Dial, BL
   Hills, JM
   Smith, JS
   Sardi, JP
   Lazaro, B
   Shaffrey, CI
   Bess, S
   Schwab, FJ
   Lafage, V
   Lafage, R
   Kelly, MP
   Bridwell, KH
AF Dial, Brian L.
   Hills, Jeffrey M.
   Smith, Justin S.
   Sardi, Juan Pablo
   Lazaro, Bruno
   Shaffrey, Christopher, I
   Bess, Shay
   Schwab, Frank J.
   Lafage, Virginie
   Lafage, Renaud
   Kelly, Michael P.
   Bridwell, Keith H.
TI The impact of lumbar alignment targets on mechanical complications after
   adult lumbar scoliosis surgery
SO EUROPEAN SPINE JOURNAL
LA English
DT Article; Early Access
DE Adult spinal deformity; Spinal alignment; Global alignment and
   proportion; Age-adjusted
ID SPINAL-DEFORMITY-SURGERY; PROXIMAL JUNCTIONAL KYPHOSIS; SAGITTAL
   ALIGNMENT; GLOBAL ALIGNMENT; FAILURE; CLASSIFICATION; OUTCOMES; BALANCE;
   FUSION; GOALS
AB Purpose The purpose of this study was to determine the discriminatory ability of age-adjusted alignment offset and the global alignment and proportion (GAP) score parameters to predict postoperative mechanical complications. Methods Surgical patients from the Adult Symptomatic Lumbar Scoliosis cohort were reviewed at 2 year follow up. Age-adjusted alignment offsets and GAP parameters were calculated for each patient. A series of nonlinear logistic regression models were fit, and the odds of mechanical complications were calculated. The discriminatory ability of the GAP score, GAP score parameters, and age-adjusted alignment offsets were determined plotting receiver operative characteristic (ROC) with the C statistic (AUC). Results A total of 165 patients were included. A total of 49 mechanical complications occurred in 41 patients (21 proximal junctional kyphosis and 28 pseudoarthrosis). The GAP score had no discriminatory ability in this cohort. Relative lumbar lordosis 15 degrees greater than ideal lumbar lordosis was associated with greater mechanical complications. A lumbar distribution index of 90% was associated with fewer mechanical complications compared to a lumbar distribution index of 65%. Age-adjusted offset alignment targets had no discriminatory ability to predict mechanical complications. Conclusion Radiographic alignment targets using either age-adjusted alignment target offset or GAP score parameters had minimal ability to predict mechanical complications in isolation. Mechanical complications following adult spinal deformity surgery are complex, and patient factors play a critical role. Clinical trial registeration This study was registered at ClinicalTrials.gov (number NCT00854828) in March 2009.
C1 [Dial, Brian L.; Hills, Jeffrey M.; Bridwell, Keith H.] Washington Univ, Dept Orthoped Surg, St Louis, MO 63110 USA.
   [Smith, Justin S.; Sardi, Juan Pablo; Lazaro, Bruno] Univ Virginia, Dept Neurol Surg, Charlottesville, VA USA.
   [Shaffrey, Christopher, I] Duke Univ, Dept Neurol Surg, Med Ctr, Durham, NC USA.
   [Bess, Shay] Denver Int Spine Ctr, Denver, CO USA.
   [Schwab, Frank J.; Lafage, Virginie; Lafage, Renaud] Hosp Special Surg, Spine Res Lab, 535 E 70th St, New York, NY 10021 USA.
   [Kelly, Michael P.] Univ Calif San Diego, Rady Childrens Hosp, Dept Orthoped Surg, 3020 Childrens Way, San Diego, CA 92123 USA.
C3 Washington University (WUSTL); University of Virginia; Duke University;
   Rady Childrens Hospital San Diego; University of California System;
   University of California San Diego
RP Kelly, MP (通讯作者)，Univ Calif San Diego, Rady Childrens Hosp, Dept Orthoped Surg, 3020 Childrens Way, San Diego, CA 92123 USA.
EM mpkspine@gmail.com
FU National Institute of Arthritis and Musculoskeletal and Skin Diseases of
   the U.S. National Institutes of HealthUnited States Department of Health
   & Human ServicesNational Institutes of Health (NIH) - USANIH National
   Institute of Arthritis & Musculoskeletal & Skin Diseases (NIAMS)
   [R01AR055176]; Scoliosis Research Society
FX Funding was from the National Institute of Arthritis and Musculoskeletal
   and Skin Diseases of the U.S. National Institutes of Health
   (R01AR055176) and the Scoliosis Research Society.
CR Ailon T, 2015, NEUROSURGERY, V77, pS75, DOI 10.1227/NEU.0000000000000938
   Ames Christopher P, 2016, Spine Deform, V4, P310, DOI 10.1016/j.jspd.2015.12.009
   Bari TJ, 2019, SPINE DEFORM, V7, P331, DOI 10.1016/j.jspd.2018.08.002
   Baum GR, 2021, J NEUROSURG-SPINE, V34, P96, DOI 10.3171/2020.6.SPINE20538
   Bess S, 2016, SPINE, V41, P224, DOI 10.1097/BRS.0000000000001202
   Glassman SD, 2005, SPINE, V30, P2024, DOI 10.1097/01.brs.0000179086.30449.96
   Glattes RC, 2005, SPINE, V30, P1643, DOI 10.1097/01.brs.0000169451.76359.49
   Ha AS, 2021, GLOB SPINE J, V11, P1046, DOI 10.1177/2192568220935438
   Harrell FE, 2015, SPRINGER SER STAT, DOI 10.1007/978-3-319-19425-7
   Jackson RP, 2000, SPINE, V25, P575, DOI 10.1097/00007632-200003010-00008
   Katsuura Y, 2021, GLOB SPINE J, DOI 10.1177/2192568220987188
   Kawabata A, 2020, SPINE, V45, P1185, DOI 10.1097/BRS.0000000000003500
   Kelly MP, 2019, J BONE JOINT SURG AM, V101, P338, DOI 10.2106/JBJS.18.00483
   Kim YJ, 2008, SPINE, V33, P2179, DOI 10.1097/BRS.0b013e31817c0428
   Kwan KYH, 2021, CLIN ORTHOP RELAT R, V479, P312, DOI 10.1097/CORR.0000000000001521
   Lafage R, 2017, SPINE, V42, P1275, DOI 10.1097/BRS.0000000000002146
   Lafage R, 2016, SPINE, V41, P62, DOI 10.1097/BRS.0000000000001171
   Lau D, 2014, SPINE, V39, P2093, DOI 10.1097/BRS.0000000000000627
   Line BG, 2020, SPINE, V45, P258, DOI 10.1097/BRS.0000000000003249
   Mancino F, 2020, ORTHOP REV, V12, P8, DOI 10.4081/or.2020.8656
   Mendoza-Lattes Sergio, 2011, Iowa Orthop J, V31, P199
   R Core Team, 2020, R LANGUAGE ENV STAT
   Roussouly P, 2005, SPINE, V30, P346, DOI 10.1097/01.brs.0000152379.54463.65
   Schwab FJ, 2013, SPINE, V38, pE803, DOI 10.1097/BRS.0b013e318292b7b9
   Sebaaly A, 2020, EUR SPINE J, V29, P904, DOI 10.1007/s00586-019-06253-1
   Sebaaly A, 2018, EUR SPINE J, V27, P489, DOI 10.1007/s00586-017-5404-0
   Yagi M, 2014, SPINE, V39, pE607, DOI 10.1097/BRS.0000000000000266
   Yilgor C, 2017, NEUROSURG FOCUS, V43, DOI 10.3171/2017.8.FOCUS17498
   Yilgor C, 2017, J BONE JOINT SURG AM, V99, DOI 10.2106/JBJS.16.01594
NR 29
TC 0
Z9 0
U1 0
U2 0
PU SPRINGER
PI NEW YORK
PA ONE NEW YORK PLAZA, SUITE 4600, NEW YORK, NY, UNITED STATES
SN 0940-6719
EI 1432-0932
J9 EUR SPINE J
JI Eur. Spine J.
DI 10.1007/s00586-022-07200-3
EA APR 2022
PG 10
WC Clinical Neurology; Orthopedics
WE Science Citation Index Expanded (SCI-EXPANDED)
SC Neurosciences & Neurology; Orthopedics
GA 0N3LT
UT WOS:000782744100002
PM 35428916
DA 2022-05-03
ER

PT J
AU Koshimizu, H
   Nakashima, H
   Ohara, T
   Tauchi, R
   Kanemura, T
   Shinjo, R
   Machino, M
   Ito, S
   Ando, K
   Imagama, S
AF Koshimizu, Hiroyuki
   Nakashima, Hiroaki
   Ohara, Tetsuya
   Tauchi, Ryoji
   Kanemura, Tokumi
   Shinjo, Ryuichi
   Machino, Masaaki
   Ito, Sadayuki
   Ando, Kei
   Imagama, Shiro
TI Implant-Related Complications after Spinal Fusion: A Multicenter Study
SO GLOBAL SPINE JOURNAL
LA English
DT Article; Early Access
DE implant-related complications; large-scale multicenter study; spinal
   fusion surgery; reoperation
ID PEDICLE SCREWS; DEFORMITY SURGERY; REVISION SURGERY; THORACIC SPINE;
   LUMBAR SPINE; RISK-FACTORS; PLACEMENT; SCOLIOSIS; FIXATION; OUTCOMES
AB Study Design: Retrospective analysis of prospectively database
   Objective: Implant-related complications are an extremely important issue because they pose a burden to patients who underwent surgery. An understanding of these complications can help improve the postoperative management of patients undergoing spinal surgery. The current large-scale multicenter study aimed to identify postoperative implant-related complications that may require revision surgery.
   Methods: In total, 3447 patients who underwent spinal fusion surgery were included in the analysis. Data about age at surgery, sex, preoperative diagnosis, surgical level, type of implant-related complications, causes of reoperation, and time from the initial to revision surgery were reviewed. Moreover, the characteristics of reoperation in 3 periods (within 30, 31-90, and over 90 days) were assessed.
   Result: The overall incidence of implant-related complications was 4.6%. Adult spinal deformity was the most common diagnosis (9.9%), and thoracic-lumbar-sacral (42.9%) was the most common surgical level among patients with implant-related complications. Further, screw malposition was the most frequent implant-related complication (42.8%). In total, 89 (2.6%) patients underwent reoperation due to implant-related complications. The main causes of reoperation within 30, 31-90, and over 90 days were screw malposition (72.2%), screw loosening or pull out (81.8%), and rod or screw fracture (60.9%), respectively.
   Conclusion: To the best of our knowledge, this was the first large-scale multicenter study that assessed the characteristics of patients who underwent reoperation due to spinal implant-related complications. The study results could improve the preoperative informed consent procedure about spinal fusion.
C1 [Koshimizu, Hiroyuki; Nakashima, Hiroaki; Machino, Masaaki; Ito, Sadayuki; Ando, Kei; Imagama, Shiro] Nagoya Univ, Dept Orthopaed Surg, Grad Sch Med, Nagoya, Aichi, Japan.
   [Ohara, Tetsuya; Tauchi, Ryoji] Meijo Hosp, Dept Orthoped Surg, Nagoya, Aichi, Japan.
   [Kanemura, Tokumi] Konan Kosei Hosp, Dept Orthoped Surg, Konan, Japan.
   [Shinjo, Ryuichi] Anjo Kosei Hosp, Dept Orthopaed Surg, Anjo, Aichi, Japan.
C3 Nagoya University
RP Nakashima, H (通讯作者)，Nagoya Univ, Dept Orthopaed Surg, Grad Sch Med, Showa Ku, 65 Tsurumai, Nagoya, Aichi 4668550, Japan.
EM hirospine@med.nagoya-u.ac.jp
OI Nakashima, Hiroaki/0000-0002-0039-9678; Ando, Kei/0000-0002-1088-2903
CR Carreon LY, 2003, J BONE JOINT SURG AM, V85A, P2089, DOI 10.2106/00004623-200311000-00004
   Crawford CH, 2012, EUR SPINE J, V21, P2165, DOI 10.1007/s00586-012-2310-3
   Daubs MD, 2007, SPINE, V32, P2238, DOI 10.1097/BRS.0b013e31814cf24a
   Dinizo M, 2021, INT J SPINE SURG, V15, P137, DOI 10.14444/8018
   Gruskay JA, 2015, SPINE J, V15, P1188, DOI 10.1016/j.spinee.2013.10.022
   Guevara-Villazon F, 2020, EUR SPINE J, V29, P886, DOI 10.1007/s00586-020-06311-z
   Kim HJ, 2021, CLIN SPINE SURG, V34, pE566, DOI 10.1097/BSD.0000000000001214
   Kim YJ, 2006, SPINE, V31, P2329, DOI 10.1097/01.brs.0000238968.82799.d9
   Manoharan SR, 2016, SPINE J, V16, P862, DOI 10.1016/j.spinee.2016.03.014
   Mok JM, 2009, SPINE, V34, P832, DOI 10.1097/BRS.0b013e31819f2080
   O'Brien MF, 2000, SPINE, V25, P2285, DOI 10.1097/00007632-200009150-00005
   Okamoto T, 2012, EUR SPINE J, V21, P328, DOI 10.1007/s00586-011-2043-8
   Polly DW, 1998, SPINE, V23, P1374, DOI 10.1097/00007632-199806150-00015
   Puvanesarajah V, 2016, J NEUROSURG-SPINE, V25, P486, DOI 10.3171/2016.2.SPINE151345
   Rocos B, 2021, SPINE DEFORM, V9, P969, DOI 10.1007/s43390-021-00300-y
   ROYCAMILLE R, 1986, CLIN ORTHOP RELAT R, P7
   Shea TM, 2014, BIOMED RES INT, V2014, DOI 10.1155/2014/748393
   Shimizu T, 2016, EUR SPINE J, V25, P828, DOI 10.1007/s00586-015-4113-9
   Smith JS, 2012, NEUROSURGERY, V71, P862, DOI 10.1227/NEU.0b013e3182672aab
   Smith JS, 2011, SPINE, V36, P817, DOI 10.1097/BRS.0b013e3181e21783
   Son HJ, 2021, SPINE J, V21, P1857, DOI 10.1016/j.spinee.2021.05.005
   Tandon V, 2020, ASIAN SPINE J, V14, P357, DOI 10.31616/asj.2019.0211
   Tian W, 2010, EUR SPINE J, V19, P1928, DOI 10.1007/s00586-010-1564-x
   VACCARO AR, 1995, J BONE JOINT SURG AM, V77A, P1193, DOI 10.2106/00004623-199508000-00008
   VACCARO AR, 1995, J BONE JOINT SURG AM, V77A, P1200, DOI 10.2106/00004623-199508000-00009
   Whitmore RG, 2012, SPINE, V37, P1065, DOI 10.1097/BRS.0b013e31823da22d
   Wu XL, 2019, J ORTHOP SURG RES, V14, DOI 10.1186/s13018-018-1046-0
   Yang JS, 2011, SPINE, V36, P1639, DOI 10.1097/BRS.0b013e31822a982f
   Zhu F, 2014, SPINE, V39, pB36, DOI 10.1097/BRS.0000000000000463
NR 29
TC 0
Z9 0
U1 0
U2 0
PU SAGE PUBLICATIONS LTD
PI LONDON
PA 1 OLIVERS YARD, 55 CITY ROAD, LONDON EC1Y 1SP, ENGLAND
SN 2192-5682
EI 2192-5690
J9 GLOB SPINE J
JI Glob. Spine J.
DI 10.1177/21925682221094267
EA APR 2022
PG 8
WC Clinical Neurology; Orthopedics
WE Science Citation Index Expanded (SCI-EXPANDED)
SC Neurosciences & Neurology; Orthopedics
GA 0J5ND
UT WOS:000780150100001
PM 35400240
OA gold
DA 2022-05-03
ER

PT J
AU Ochtman, AEA
   Bleys, RLAW
   Cunningham, JE
   Oner, FC
   van Gaalen, SM
AF Ochtman, A. E. A.
   Bleys, R. L. A. W.
   Cunningham, J. E.
   Oner, F. C.
   van Gaalen, S. M.
TI Correction of the pelvic incidence using a bilateral extending pelvic
   osteotomy: a proof of concept study
SO ARCHIVES OF ORTHOPAEDIC AND TRAUMA SURGERY
LA English
DT Article; Early Access
DE Sagittal alignment of the spine; Bilateral extending pelvic osteotomy;
   Proof of concept; Cadaveric study
ID ADULT SPINAL DEFORMITY; SAGITTAL ALIGNMENT; PARAMETERS; CLASSIFICATION;
   EVOLUTION; LORDOSIS; HIP
AB Introduction The aim of this proof of concept human cadaver study was to quantify the effect of a bilateral extending pelvic osteotomy (BEPO) on pelvic incidence (PI) as a potential alternative for a pedicle subtraction osteotomy (PSO) in patients with severe spinal sagittal malalignment. Materials and methods 10 fresh frozen human cadavers were treated with the BEPO technique. CT images were made before and after the osteotomy and pure sagittal images were created on which PI was measured. Results The mean pre-osteotomy PI was 47.9 degrees (range 36.4-63.9) and the mean post-osteotomy PI was 36.5 degrees (range 22.1-54.4). The mean correction was - 10.4 degrees with a range of - 8.4 degrees to - 17.3 degrees (p = 0.03), which resulted in a mean decrease of 23% in the PI (range 16-42). Conclusions There was a feasible and effective correction of PI using the BEPO technique on the os ilium. This was a preliminary cadaveric study. No conclusions could be made on global sagittal alignment. We postulate that an extending osteotomy of the ilium could be a potential alternative for a PSO reducing the complexity of spine surgery in patients with severe spinal sagittal malalignment.
C1 [Ochtman, A. E. A.; Oner, F. C.] Univ Med Ctr Utrecht, Dept Orthoped, POB 85500, NL-3508 GA Utrecht, Netherlands.
   [Bleys, R. L. A. W.] Univ Med Ctr Utrecht, Dept Anat, POB 85500, NL-3508 GA Utrecht, Netherlands.
   [Cunningham, J. E.] Epworth Richmond, 89 Bridge Rd, Richmond, Vic 3121, Australia.
   [van Gaalen, S. M.] Acibadem Int Med Ctr, Arlandaweg 100, NL-1043 HP Amsterdam, Netherlands.
C3 League of European Research Universities - LERU; Utrecht University;
   Utrecht University Medical Center; League of European Research
   Universities - LERU; Utrecht University; Utrecht University Medical
   Center; Epworth Medical Foundation
RP Ochtman, AEA (通讯作者)，Univ Med Ctr Utrecht, Dept Orthoped, POB 85500, NL-3508 GA Utrecht, Netherlands.
EM a.e.a.ochtman@umcutrecht.nl
CR Aoki Y, 2015, BMC MUSCULOSKEL DIS, V16, DOI 10.1186/s12891-015-0676-1
   Barrey C, 2015, WORLD J ORTHOP, V6, P117, DOI 10.5312/wjo.v6.i1.117
   Bodin A, 2015, EUR SPINE J, V24, pS72, DOI 10.1007/s00586-014-3651-x
   Boulay C, 2006, EUR SPINE J, V15, P415, DOI 10.1007/s00586-005-0984-5
   Cheng XF, 2016, SPINE, V41, P1303, DOI 10.1097/BRS.0000000000001405
   Colton C L, 1972, J Bone Joint Surg Br, V54, P578
   Daubs MD, 2016, GLOB SPINE J, V6, P630, DOI 10.1055/s-0035-1570088
   Drazin D, 2011, NEUROSURG FOCUS, V31, DOI 10.3171/2011.7.FOCUS11145
   DUBOUSSET J, 1990, ORTHOPADE, V19, P300
   DUVALBEAUPERE G, 1992, ANN BIOMED ENG, V20, P451, DOI 10.1007/BF02368136
   Kieser DC, 2019, SPINE DEFORM, V7, P467, DOI 10.1016/j.jspd.2018.09.008
   Lafage V, 2009, SPINE, V34, pE599, DOI 10.1097/BRS.0b013e3181aad219
   Legaye J, 1998, Eur Spine J, V7, P99, DOI 10.1007/s005860050038
   Ochtman AEA, 2020, JBJS REV, V8, DOI 10.2106/JBJS.RVW.19.00100
   Roussouly P, 2005, SPINE, V30, P346, DOI 10.1097/01.brs.0000152379.54463.65
   SALTER RB, 1966, J BONE JOINT SURG AM, VA 48, P1413, DOI 10.2106/00004623-196648070-00016
   Schlosser TPC, 2014, EUR SPINE J, V23, P1433, DOI 10.1007/s00586-014-3358-z
   Schwab F, 2010, SPINE, V35, P2224, DOI 10.1097/BRS.0b013e3181ee6bd4
   Schwab FJ, 2013, SPINE, V38, pE803, DOI 10.1097/BRS.0b013e318292b7b9
   Staubli AE, 2003, INJURY, V34, P55, DOI 10.1016/j.injury.2003.09.025
   Vrtovec T, 2012, SPINE, V37, pE479, DOI 10.1097/BRS.0b013e31823770af
   Wang WJ, 2003, J HUM EVOL, V44, P563, DOI 10.1016/S0047-2484(03)00045-9
   WILSON PD, 1969, J BONE JOINT SURG AM, VA 51, P142, DOI 10.2106/00004623-196951010-00012
NR 23
TC 0
Z9 0
U1 0
U2 0
PU SPRINGER
PI NEW YORK
PA ONE NEW YORK PLAZA, SUITE 4600, NEW YORK, NY, UNITED STATES
SN 0936-8051
EI 1434-3916
J9 ARCH ORTHOP TRAUM SU
JI Arch. Orthop. Trauma Surg.
DI 10.1007/s00402-022-04425-1
EA APR 2022
PG 7
WC Orthopedics; Surgery
WE Science Citation Index Expanded (SCI-EXPANDED)
SC Orthopedics; Surgery
GA 0I2AM
UT WOS:000779227100001
PM 35391542
OA hybrid
DA 2022-05-03
ER

PT J
AU Akbik, OS
   Al-Adli, N
   Pernik, MN
   Hicks, WH
   Hall, K
   Aoun, SG
   Bagley, CA
AF Akbik, Omar S.
   Al-Adli, Nadeem
   Pernik, Mark N.
   Hicks, William H.
   Hall, Kristen
   Aoun, Salah G.
   Bagley, Carlos A.
TI A Comparative Analysis of Frailty, Disability, and Sarcopenia With
   Patient Characteristics and Outcomes in Adult Spinal Deformity Surgery
SO GLOBAL SPINE JOURNAL
LA English
DT Article; Early Access
DE adult spinal deformity; frailty; disability; sarcopenia; spine surgery
ID OPERATIVE TREATMENT; SKELETAL-MUSCLE; ADVERSE EVENTS; INDEX;
   COMPLICATIONS; MASS; MORTALITY; IMPACT
AB Study Design :Retrospective case series study.
   Objectives: This study aims to compare preoperative indices, including the modified frailty index-11 (mFI-11), modified frailty index-5 (mFI-5), Oswestry Disability Index (ODI), and psoas muscle index (PMI), as they relate to outcomes in adult spinal deformity (ASD) surgery.
   Methods: We identified 235 patients who underwent thoracolumbar ASD surgery (>= 4 levels). The mFI-11, mFI-5, ODI, and PMI were determined from preoperative visits and correlated to outcome measures, including perioperative transfusion, duration of anesthesia, hospital and ICU length of stay (LOS), discharge disposition, readmission, change in ODI at last follow-up, revision surgery, and mortality.
   Results: Our cohort had a mean age of 69.6 years and a male:female ratio of 1:2 with 177 undergoing an index surgery and 58 patients presenting after a failed multilevel fusion. The average number of levels fused was 9.3. The mFI-11 and mFI-5 were similar in predicting the need for intraoperative and postoperative transfusion. However, the mFI-11 was able to predict longer ICU and hospital LOS and mortality. The average preoperative ODI was 44.9% with an average decrease of 10.1% at the last follow-up. Preoperative ODI was the most significant predictor of postoperative change of ODI. Sarcopenia, defined as the lowest quartile of PMI values measured at L3 and L4, was not associated with any meaningful outcomes.
   Conclusion: The mFI-11 better correlated with outcomes, indicating its increased prognostic value compared to other preoperative indices in ASD surgery. Preoperative ODI remains a significant predictor of postoperative change in ODI when evaluating ASD patients.
C1 [Akbik, Omar S.; Al-Adli, Nadeem; Pernik, Mark N.; Hicks, William H.; Hall, Kristen; Aoun, Salah G.; Bagley, Carlos A.] Univ Texas Southwestern Med Ctr Dallas, Dept Neurol Surg, 5323 Harry Hines Blvd, Dallas, TX 75235 USA.
   [Bagley, Carlos A.] Univ Texas Southwestern Med Ctr Dallas, Dept Orthoped Surg, Dallas, TX 75235 USA.
C3 University of Texas System; University of Texas Southwestern Medical
   Center Dallas; University of Texas System; University of Texas
   Southwestern Medical Center Dallas
RP Akbik, OS (通讯作者)，Univ Texas Southwestern Med Ctr Dallas, Dept Neurol Surg, 5323 Harry Hines Blvd, Dallas, TX 75235 USA.
EM omarakbik@creighton.edu
OI Aoun, Salah/0000-0003-3499-7569
CR Bokshan SL, 2016, ORTHOPEDICS, V39, pE1159, DOI 10.3928/01477447-20160811-02
   Bourassa-Moreau E, 2020, SPINE J, V20, P22, DOI 10.1016/j.spinee.2019.08.012
   Buckinx F, 2018, J CACHEXIA SARCOPENI, V9, P269, DOI 10.1002/jcsm.12268
   Chapman JR, 2011, SPINE, V36, pS54, DOI 10.1097/BRS.0b013e31822ef74d
   Charest-Morin R, 2018, SPINE J, V18, P245, DOI 10.1016/j.spinee.2017.07.003
   Chen LK, 2014, J AM MED DIR ASSOC, V15, P95, DOI 10.1016/j.jamda.2013.11.025
   Cruz-Jentoft AJ, 2019, LANCET, V393, P2636, DOI 10.1016/S0140-6736(19)31138-9
   Ebadi M, 2018, J CACHEXIA SARCOPENI, V9, P1053, DOI 10.1002/jcsm.12349
   Fairbank JCT, 2000, SPINE, V25, P2940, DOI 10.1097/00007632-200011150-00017
   Fu KMG, 2010, NEUROSURGERY, V66, P42, DOI 10.1227/01.NEU.0000361999.29279.E6
   Gakhar H, 2015, EUR SPINE J, V24, P2150, DOI 10.1007/s00586-015-4050-7
   Gu DH, 2018, CLIN MOL HEPATOL, V24, P319, DOI 10.3350/cmh.2017.0077
   Hirase T, 2021, SPINE J, V21, P1001, DOI 10.1016/j.spinee.2021.02.001
   Kawamura T, 2018, ANN SURG ONCOL, V25, P1625, DOI 10.1245/s10434-018-6452-3
   Laverdiere C, 2021, GLOB SPINE J, DOI 10.1177/21925682211004250
   Leven DM, 2016, SPINE, V41, pE1394, DOI 10.1097/BRS.0000000000001886
   McCarthy I, 2014, NEUROSURG FOCUS, V36, DOI 10.3171/2014.3.FOCUS1415
   McKenzie JC, 2019, J CLIN NEUROSCI, V64, P150, DOI 10.1016/j.jocn.2019.03.015
   Morrell GR, 2016, J RENAL NUTR, V26, P258, DOI 10.1053/j.jrn.2016.02.002
   Nielsen CJ, 2021, SPINE J, V21, P1775, DOI 10.1016/j.spinee.2021.07.007
   Okumura S, 2016, SURGERY, V159, P821, DOI 10.1016/j.surg.2015.08.047
   Ondeck NT, 2018, SPINE J, V18, P44, DOI 10.1016/j.spinee.2017.05.028
   Reid DBC, 2018, WORLD NEUROSURG, V112, pE548, DOI 10.1016/j.wneu.2018.01.079
   Scheer JK, 2017, J NEUROSURG-SPINE, V26, P736, DOI 10.3171/2016.10.SPINE16197
   Schwab FJ, 2008, SPINE, V33, P2243, DOI 10.1097/BRS.0b013e31817d1d4e
   Tee YS, 2021, EUR J TRAUMA EMERG S, V47, P1787, DOI 10.1007/s00068-020-01360-x
   Veronesi F, 2021, AGING DIS, V12, P625, DOI 10.14336/AD.2020.0904
   Wang H, 2021, Ann R Coll Surg Engl, V103, P630, DOI 10.1308/rcsann.2021.0082
   Xu W, 2018, TURK NEUROSURG, V28, P897, DOI 10.5137/1019-5149.JTN.21497-17.2
   Yadla S, 2010, NEUROSURG FOCUS, V28, DOI 10.3171/2009.12.FOCUS09254
   Yagi M, 2019, SPINE, V44, pE1083, DOI 10.1097/BRS.0000000000003063
   Yagi M, 2019, SPINE, V44, P723, DOI 10.1097/BRS.0000000000002929
   Yoshida G, 2019, ASIAN SPINE J, V13, P35, DOI 10.31616/asj.2018.0077
   Zakaria HM, 2015, NEUROSURG FOCUS, V39, DOI 10.3171/2015.7.FOCUS15257
   Zhang SZ, 2019, CLIN NUTR, V38, P2881, DOI 10.1016/j.clnu.2018.12.025
NR 35
TC 0
Z9 0
U1 0
U2 0
PU SAGE PUBLICATIONS LTD
PI LONDON
PA 1 OLIVERS YARD, 55 CITY ROAD, LONDON EC1Y 1SP, ENGLAND
SN 2192-5682
EI 2192-5690
J9 GLOB SPINE J
JI Glob. Spine J.
DI 10.1177/21925682221082053
EA APR 2022
PG 12
WC Clinical Neurology; Orthopedics
WE Science Citation Index Expanded (SCI-EXPANDED)
SC Neurosciences & Neurology; Orthopedics
GA 0I3QB
UT WOS:000779336600001
PM 35384776
OA gold
DA 2022-05-03
ER

PT J
AU Rebeyrat, G
   Skalli, W
   Rachkidi, R
   Pillet, H
   Massaad, A
   Mehanna, J
   Semaan, K
   Saad, E
   Ghanem, I
   Assi, A
AF Rebeyrat, Guillaume
   Skalli, Wafa
   Rachkidi, Rami
   Pillet, Helene
   Massaad, Abir
   Mehanna, Joe
   Semaan, Karl
   Saad, Eddy
   Ghanem, Ismat
   Assi, Ayman
TI Assessment of dynamic balance during walking in patients with adult
   spinal deformity
SO EUROPEAN SPINE JOURNAL
LA English
DT Article; Early Access
DE Adult spinal deformity; Gait analysis; Postural alignment; Spine;
   Biomechanics
ID GAIT ANALYSIS; SCOLIOSIS
AB Purpose To assess dynamic postural alignment in ASD during walking using a subject-specific 3D approach. Methods 69 ASD (51 +/- 20 years, 77%F) and 62 controls (34 +/- 13 years, 62%F) underwent gait analysis along with full-body biplanar Xrays and filled HRQoL questionnaires. Spinopelvic and postural parameters were computed from 3D skeletal reconstructions, including radiographic odontoid to hip axis angle (ODHA) that evaluates the head's position over the pelvis (rODHA), in addition to rSVA and rPT. The 3D bones were then registered on each gait frame to compute the dynamic ODHA (dODHA), dSVA, and dPT. Patients with high dODHA (> mean + 1SD in controls) were classified as ASD-DU (dynamically unbalanced), otherwise as ASD-DB (dynamically balanced). Between-group comparisons and relationship between parameters were investigated. Results 26 patients were classified as ASD-DU having an average dODHA of 10.4 degrees (ASD-DB: 1.2 degrees, controls: 1.7 degrees), dSVA of 112 mm (ASD-DB: 57 mm, controls: 43 mm), and dPT of 21 degrees (ASD-DB: 18 degrees, controls: 14 degrees; all p < 0.001). On static radiographs, ASD-DU group showed more severe sagittal malalignment than ASD-DB, with more altered HRQoL outcomes. The ASD-DU group had an overall abnormal walking compared to ASD-DB & controls (gait deviation index: 81 versus 93 & 97 resp., p < 0.001) showing a reduced flexion/extension range of motion at the hips and knees with a slower gait speed and shorter step length. Dynamic ODHA was correlated to HRQoL scores. Conclusion Dynamically unbalanced ASD had postural malalignment that persist during walking, associated with kinematic alterations in the trunk, pelvis, and lower limbs, making them more prone to falls. Dynamic-ODHA correlates better with HRQoL outcomes than dSVA and dPT.
C1 [Rebeyrat, Guillaume; Skalli, Wafa; Pillet, Helene; Assi, Ayman] Inst Biomecan Humaine Georges Charpak, Arts & Metiers Inst Technol, Paris, France.
   [Rachkidi, Rami; Massaad, Abir; Mehanna, Joe; Semaan, Karl; Saad, Eddy; Ghanem, Ismat; Assi, Ayman] Univ St Joseph, Lab Biomech & Med Imaging, Fac Med, Beirut, Lebanon.
C3 Saint Joseph University Beirut
RP Assi, A (通讯作者)，Inst Biomecan Humaine Georges Charpak, Arts & Metiers Inst Technol, Paris, France.; Assi, A (通讯作者)，Univ St Joseph, Lab Biomech & Med Imaging, Fac Med, Beirut, Lebanon.
EM ayman.assi@usj.edu.lb
FU University of Saint-Joseph [FM361]; EUROSPINE [22]; ParisTech BiomecAM
   chair program on subject-specific musculoskeletal modeling (ParisTech
   Foundation); ParisTech BiomecAM chair program on subject-specific
   musculoskeletal modeling (Yves Cotrel Foundation); ParisTech BiomecAM
   chair program on subject-specific musculoskeletal modeling (Societe
   Generale); ParisTech BiomecAM chair program on subject-specific
   musculoskeletal modeling (Proteor); ParisTech BiomecAM chair program on
   subject-specific musculoskeletal modeling (Covea)
FX This research was funded by the University of Saint-Joseph (grant
   FM361), EUROSPINE (TFR2020#22), and ParisTech BiomecAM chair program on
   subject-specific musculoskeletal modeling (with the support of ParisTech
   and Yves Cotrel Foundations, Societe Generale, Proteor and Covea). The
   funding sources did not intervene in study design; in the collection,
   analysis, and interpretation of data; in the writing of the report; and
   in the decision to submit the article for publication.
CR Attali V, 2019, FRONT PHYSIOL, V10, DOI 10.3389/fphys.2019.00441
   DAVIS RB, 1991, HUM MOVEMENT SCI, V10, P575, DOI 10.1016/0167-9457(91)90046-Z
   Diebo BG, 2019, LANCET, V394, P160, DOI 10.1016/S0140-6736(19)31125-0
   Ferrero E, 2021, EUR SPINE J, V30, P3647, DOI 10.1007/s00586-021-06991-1
   Haddas R, 2018, EUR SPINE J, V27, P1712, DOI 10.1007/s00586-018-5569-1
   Kawkabani G, 2021, GAIT POSTURE, V88, P203, DOI 10.1016/j.gaitpost.2021.06.003
   Kolta S, 2008, OSTEOPOROSIS INT, V19, P185, DOI 10.1007/s00198-007-0447-4
   Kolta S, 2019, J CLIN DENSITOM, V22, P243, DOI 10.1016/j.jocd.2018.05.040
   Lahkar BK, 2021, J BIOMECH, V122, DOI 10.1016/j.jbiomech.2021.110464
   Leardini A, 2011, CLIN BIOMECH, V26, P562, DOI 10.1016/j.clinbiomech.2011.01.015
   Miura K, 2020, EUR SPINE J, V29, P840, DOI 10.1007/s00586-020-06312-y
   Scheer JK, 2021, NEUROSURGERY, V88, P864, DOI 10.1093/neuros/nyaa582
   Schwab F, 2005, SPINE, V30, P1082, DOI 10.1097/01.brs.0000160842.43482.cd
   Schwab F, 2012, SPINE, V37, P1077, DOI 10.1097/BRS.0b013e31823e15e2
   Schwartz MH, 2008, GAIT POSTURE, V28, P351, DOI 10.1016/j.gaitpost.2008.05.001
   Severijns P, 2021, SPINE J, V21, P1059, DOI 10.1016/j.spinee.2021.02.017
   SODERKVIST I, 1993, J BIOMECH, V26, P1473, DOI 10.1016/0021-9290(93)90098-Y
   United Nations Department of Economic and Social Affairs Population Division, 2017, WORLD POP AG 2017 H
   Yagi M, 2017, SPINE, V42, pE584, DOI 10.1097/BRS.0000000000001901
   Yamagata M, 2021, BMC GERIATR, V21, DOI 10.1186/s12877-021-02192-z
NR 20
TC 0
Z9 0
U1 0
U2 0
PU SPRINGER
PI NEW YORK
PA ONE NEW YORK PLAZA, SUITE 4600, NEW YORK, NY, UNITED STATES
SN 0940-6719
EI 1432-0932
J9 EUR SPINE J
JI Eur. Spine J.
DI 10.1007/s00586-022-07199-7
EA APR 2022
PG 9
WC Clinical Neurology; Orthopedics
WE Science Citation Index Expanded (SCI-EXPANDED)
SC Neurosciences & Neurology; Orthopedics
GA 0F5UX
UT WOS:000777425500003
PM 35366680
DA 2022-05-03
ER

PT J
AU Banno, T
   Hasegawa, T
   Yamato, Y
   Yoshida, G
   Arima, H
   Oe, S
   Mihara, Y
   Ide, K
   Watanabe, Y
   Kurosu, K
   Nakai, K
   Matsuyama, Y
AF Banno, Tomohiro
   Hasegawa, Tomohiko
   Yamato, Yu
   Yoshida, Go
   Arima, Hideyuki
   Oe, Shin
   Mihara, Yuki
   Ide, Koichiro
   Watanabe, Yuh
   Kurosu, Kenta
   Nakai, Keiichi
   Matsuyama, Yukihiro
TI The Incidence of Iliac Screw-Related Complications After Long Fusion
   Surgery in Patients with Adult Spinal Deformity
SO SPINE
LA English
DT Article
DE adult spinal deformity; complication; iliac screw; incidence rate;
   interbody fusion; loosening; osteotomy; pelvic tilt; rod breakage;
   sagittal alignment; surgery
ID INSTRUMENTATION FAILURE; SACROPELVIC FIXATION; LUMBOSACRAL FIXATION;
   PEDICLE SCREWS; ROD CONSTRUCTS; RISK-FACTORS; OSTEOTOMY; S1
AB Study Design. Retrospective study. Objective. To investigate the long-term clinical outcome and incidence of iliac screw-related complications in patients with adult spinal deformity (ASD). Summary of Background Data. Rigid lumbosacral fixation is crucial to achieve optimal global alignment and successful long-term clinical outcomes. Methods. The data of eligible patients with ASD who underwent spinopelvic fixation using bilateral iliac screws with at least 5-year follow-up periods were retrospectively analyzed. Iliac screw loosening and rod breakage between the S1 and iliac (S1/IL) screws were defined as distal instability (DI). Demographic data, health-related quality of life scores, and spinopelvic parameters in the DI group were compared with those in the non-DI group. Sub-group analyses were performed between the cases with and without alignment change after rod fracture at S1/IL. Results. Of the 159 patients, the data of 110 patients (15 men, 95 women; mean age, 67.8 yr) were analyzed. The follow-up rate was 69%. Forty-five (41%) patients showed DI (29 cases [26%] in screw loosening, 16 cases [15%] in rod breakage). Eight patients (7.3%) required revision surgery because of iliac screw-related complications. No significant differences were observed in the Oswestry Disability Index and Scoliosis Research Society questionnaire (revised) scores between the DI and non-DI groups. The patients with iliac screw loosening showed significantly greater values of preoperative pelvic incidence, pelvic tilt (PT), and postoperative PT, and T1-pelvic angle. In patients with rod breakage at S1/IL, five patients (31%) who had associated mechanical complications showed an alignment change between pre and post rod breakage. They showed significantly higher and lower rates of high-grade osteotomies and L5/S interbody fusion, respectively. Conclusion. The incidence rate of iliac screw-related complications was relatively high. However, they had a little effect on sagittal alignment deterioration and there were few cases that required revision surgery.
C1 [Banno, Tomohiro; Hasegawa, Tomohiko; Yamato, Yu; Yoshida, Go; Arima, Hideyuki; Oe, Shin; Mihara, Yuki; Ide, Koichiro; Watanabe, Yuh; Kurosu, Kenta; Nakai, Keiichi; Matsuyama, Yukihiro] Hamamatsu Univ Sch Med, Dept Orthoped Surg, Hamamatsu, Shizuoka, Japan.
C3 Hamamatsu University School of Medicine
RP Banno, T (通讯作者)，Hamamatsu Univ Sch Med, Dept Orthoped Surg, Higashi Ku, 1-20-1 Handayama, Hamamatsu, Shizuoka 4313192, Japan.
EM tomohiro.banno0311@gmail.com
CR Banno T, 2019, ASIAN SPINE J, V13, P500, DOI 10.31616/asj.2018.0209
   Banno T, 2017, SPINE, V42, pE1024, DOI 10.1097/BRS.0000000000002047
   Blondel B, 2013, SPINE J, V13, P464, DOI 10.1016/j.spinee.2012.11.046
   Cunningham BW, 2002, SPINE, V27, P2321, DOI 10.1097/00007632-200211010-00004
   DeWald CJ, 2006, SPINE, V31, pS144, DOI 10.1097/01.brs.0000236893.65878.39
   Ebata S, 2018, J ORTHOP SURG RES, V13, DOI 10.1186/s13018-018-0969-9
   Emami A, 2002, SPINE, V27, P776, DOI 10.1097/00007632-200204010-00017
   Guler UO, 2015, EUR SPINE J, V24, P1085, DOI 10.1007/s00586-014-3615-1
   Ha AS, 2021, GLOB SPINE J, DOI 10.1177/2192568220984478
   Harimaya K, 2011, SPINE, V36, P1701, DOI 10.1097/BRS.0b013e3182257eaf
   Hyun SJ, 2014, SPINE, V39, P1899, DOI 10.1097/BRS.0000000000000556
   Ishida W, 2017, GLOB SPINE J, V7, P672, DOI 10.1177/2192568217700111
   Keorochana G, 2019, WORLD NEUROSURG, V132, P408, DOI 10.1016/j.wneu.2019.08.104
   Kim YN, 2020, EUR SPINE J, V29, P1371, DOI 10.1007/s00586-020-06366-y
   Kuhns CA, 2007, SPINE, V32, P2771, DOI 10.1097/BRS.0b013e31815a7ece
   Kuklo TR, 2001, SPINE, V26, P1976, DOI 10.1097/00007632-200109150-00007
   Lebwohl NH, 2002, SPINE, V27, P2312, DOI 10.1097/00007632-200211010-00003
   Luca A, 2017, EUR SPINE J, V26, P764, DOI 10.1007/s00586-016-4859-8
   Merrill RK, 2017, GLOB SPINE J, V7, P514, DOI 10.1177/2192568217699392
   Nguyen JH, 2019, J NEUROSURG-SPINE, V30, P635, DOI 10.3171/2018.9.SPINE18239
   O'Brien JR, 2009, SPINE, V34, pE439, DOI 10.1097/BRS.0b013e3181a4e3e4
   O'Shaughnessy BA, 2012, SPINE, V37, P1175, DOI 10.1097/BRS.0b013e3182426970
   Oba H, 2019, SPINE, V44, P195, DOI 10.1097/BRS.0000000000002775
   Ramos RD, 2019, J NEUROSURG-SPINE, V30, P253, DOI 10.3171/2018.7.SPINE18710
   Sanden B, 2004, J BONE JOINT SURG BR, V86B, P457, DOI 10.1302/0301-620X.86B3.14323
   Schwab F, 2014, NEUROSURGERY, V74, P112, DOI 10.1227/NEU.0000000000000182o
   Shen FH, 2013, EUR SPINE J, V22, pS265, DOI 10.1007/s00586-012-2525-3
   Shimizu T, 2020, CLIN SPINE SURG, V33, pE545, DOI 10.1097/BSD.0000000000001008
   Smith JS, 2014, J NEUROSURG-SPINE, V21, P994, DOI 10.3171/2014.9.SPINE131176
   Tokuhashi Y, 2008, SPINE, V33, P903, DOI 10.1097/BRS.0b013e31816b1eff
   Tsuchiya K, 2006, SPINE, V31, P303, DOI 10.1097/01.brs.0000197193.81296.f1
   Vleeming A, 2012, J ANAT, V221, P537, DOI 10.1111/j.1469-7580.2012.01564.x
   Wang H, 2017, SPINE, V42, P471, DOI 10.1097/BRS.0000000000001844
   Yamato Y, 2020, SPINE DEFORM, V8, P481, DOI 10.1007/s43390-020-00071-y
   Yamato Y, 2018, J NEUROSURG-SPINE, V29, P59, DOI 10.3171/2017.9.SPINE17525
   Yasuda Tatsuya, 2016, Spine Deform, V4, P378, DOI 10.1016/j.jspd.2016.03.001
   Zheng ZM, 2009, J SPINAL DISORD TECH, V22, P545, DOI 10.1097/BSD.0b013e3181929e0c
NR 37
TC 0
Z9 0
U1 0
U2 0
PU LIPPINCOTT WILLIAMS & WILKINS
PI PHILADELPHIA
PA TWO COMMERCE SQ, 2001 MARKET ST, PHILADELPHIA, PA 19103 USA
SN 0362-2436
EI 1528-1159
J9 SPINE
JI SPINE
PD APR 1
PY 2022
VL 47
IS 7
BP 539
EP 547
DI 10.1097/BRS.0000000000004276
PG 9
WC Clinical Neurology; Orthopedics
WE Science Citation Index Expanded (SCI-EXPANDED)
SC Neurosciences & Neurology; Orthopedics
GA ZS4PR
UT WOS:000768449800011
PM 34798648
DA 2022-05-03
ER

PT J
AU Chan, AK
   Eastlack, RK
   Fessler, RG
   Than, KD
   Chou, DA
   Fu, KM
   Park, P
   Wang, MY
   Kanter, AS
   Okonkwo, DO
   Nunley, PD
   Anand, N
   Uribe, JS
   Mundis, GM
   Bess, S
   Shaffrey, CI
   Le, VP
   Mummaneni, PV
AF Chan, Andrew K.
   Eastlack, Robert K.
   Fessler, Richard G.
   Than, Khoi D.
   Chou, Dean
   Fu, Kai-Ming
   Park, Paul
   Wang, Michael Y.
   Kanter, Adam S.
   Okonkwo, David O.
   Nunley, Pierce D.
   Anand, Neel
   Uribe, Juan S.
   Mundis, Gregory M.
   Bess, Shay
   Shaffrey, Christopher, I
   Le, Vivian P.
   Mummaneni, Praveen, V
CA Int Spine Study Grp
TI Two- and three-year outcomes of minimally invasive and hybrid correction
   of adult spinal deformity
SO JOURNAL OF NEUROSURGERY-SPINE
LA English
DT Article
DE KEYWORDS adult spinal deformity; minimally invasive; scoliosis; spinal
   fusion surgery; spinopelvic alignment
ID SURGERY; COMPLICATIONS; FUSION; INSTRUMENTATION; REOPERATION;
   PREVALENCE; RATES
AB OBJECTIVE Previous studies have demonstrated the short-term radiographic and clinical benefits of circumferential minimally invasive surgery (cMIS) and hybrid (i.e., minimally invasive anterior or lateral interbody fusion with an open posterior approach) techniques to correct adult spinal deformity (ASD). However, it is not known if these benefits are maintained over longer periods of time. This study evaluated the 2- and 3-year outcomes of cMIS and hybrid correction of ASD. METHODS A multicenter database was retrospectively reviewed for patients undergoing cMIS or hybrid surgery for ASD. Patients were >= 18 years of age and had one of the following: maximum coronal Cobb angle (CC) >= 20 degrees, sagittal vertical axis (SVA) 5 cm, pelvic incidence-lumbar lordosis mismatch (PI-LL) >= 10 degrees, or pelvic tilt (PT) > 20 degrees. Radiographic parameters were evaluated at the latest follow-up. Clinical outcomes were compared at 2- and 3-year time points and adjusted for age, preoperative CC, levels operated, levels with interbody fusion, presence of L5-S1 anterior lumbar interbody fusion, and upper and lower instrumented vertebral level. RESULTS Overall, 197 (108 cMIS, 89 hybrid) patients were included with 187 (99 cMIS, 88 hybrid) and 111 (60 cMIS, 51 hybrid) patients evaluated at 2 and 3 years, respectively. The mean (+/- SD) follow-up duration for cMIS (39.0 +/- 13.3 months, range 22-74 months) and hybrid correction (39.9 +/- 16.8 months, range 22-94 months) were similar for both cohorts. Hybrid procedures corrected the CC greater than the cMIS technique (adjusted p = 0.022). There were no significant differences in postoperative SVA, PI-LL, PT, and sacral slope (SS). At 2 years, cMIS had lower Oswestry Disability Index (ODI) scores (adjusted p < 0.001), greater ODI change as a percentage of baseline (adjusted p = 0.006), less visual analog scale (VAS) back pain (adjusted p = 0.006), and greater VAS back pain change as a percentage of baseline (adjusted p = 0.001) compared to hybrid techniques. These differences were no longer significant at 3 years. At 3 years, but not 2 years, VAS leg pain was lower for cMIS compared to hybrid techniques (adjusted p = 0.032). Those undergoing cMIS had fewer overall complications compared to hybrid techniques (adjusted p = 0.006), but a higher odds of pseudarthrosis (adjusted p = 0.039). CONCLUSIONS In this review of a multicenter database for patients undergoing cMIS and hybrid surgery for ASD, hybrid procedures were associated with a greater CC improvement compared to cMIS techniques. cMIS was associated with superior ODI and back pain at 2 years, but this difference was no longer evident at 3 years. However, cMIS was associated with superior leg pain at 3 years. There were fewer complications following cMIS, with the exception of pseudarthrosis.
C1 [Chan, Andrew K.; Chou, Dean; Le, Vivian P.; Mummaneni, Praveen, V] Univ Calif San Francisco, Dept Neurol Surg, San Francisco, CA USA.
   [Eastlack, Robert K.; Mundis, Gregory M.] Scripps Clin, La Jolla, CA 92037 USA.
   [Fessler, Richard G.] Rush Univ, Dept Neurol Surg, Med Ctr, Chicago, IL 60612 USA.
   [Than, Khoi D.; Shaffrey, Christopher, I] Duke Univ, Dept Neurosurg, Durham, NC USA.
   [Fu, Kai-Ming] Weill Cornell Med Ctr, Dept Neurosurg, New York, NY USA.
   [Park, Paul] Univ Michigan, Dept Neurosurg, Ann Arbor, MI 48109 USA.
   [Wang, Michael Y.] Univ Miami, Dept Neurosurg, Coral Gables, FL 33124 USA.
   [Kanter, Adam S.; Okonkwo, David O.] Univ Pittsburgh, Dept Neurol Surg, Med Ctr, Pittsburgh, PA 15260 USA.
   [Nunley, Pierce D.] Spine Inst Louisiana, Shreveport, LA USA.
   [Anand, Neel] Cedars Sinai Med Ctr, Dept Orthopaed, Los Angeles, CA 90048 USA.
   [Uribe, Juan S.] St Josephs Hosp, Dept Neurol Surg, Barrow Neurol Inst, Phoenix, AZ USA.
   [Bess, Shay] Presbyterian St Lukes Rocky Mt Hosp Children, Denver Int Spine Ctr, Denver, CO USA.
C3 University of California System; University of California San Francisco;
   Scripps Research Institute; Rush University; Duke University; Cornell
   University; University of Michigan System; University of Michigan;
   University of Miami; Pennsylvania Commonwealth System of Higher
   Education (PCSHE); University of Pittsburgh; Cedars Sinai Medical
   Center; Barrow Neurological Institute; St. Joseph's Hospital and Medical
   Center
RP Eastlack, RK (通讯作者)，Scripps Clin, La Jolla, CA 92037 USA.
EM eastlack.robert@scrippshealth.org
CR Adogwa O, 2018, J NEUROSURG-SPINE, V29, P422, DOI 10.3171/2018.2.SPINE171142
   Amara D, 2019, J NEUROSURG-SPINE, V30, P506, DOI 10.3171/2018.9.SPINE18505
   Anand N, 2008, J SPINAL DISORD TECH, V21, P459, DOI 10.1097/BSD.0b013e318167b06b
   Anand N, 2013, SPINE, V38, P1566, DOI 10.1097/BRS.0b013e31829cb67a
   Booth KC, 1999, SPINE, V24, P1712, DOI 10.1097/00007632-199908150-00013
   Buell TJ, 2021, J NEUROSURG-SPINE, V34, P399, DOI 10.3171/2020.7.SPINE20606
   Cho SK, 2012, SPINE, V37, P489, DOI 10.1097/BRS.0b013e3182217ab5
   Choi SH, 2018, WORLD NEUROSURG, V120, pE870, DOI 10.1016/j.wneu.2018.08.179
   Collerton J, 2009, BRIT MED J, V339, DOI 10.1136/bmj.b4904
   Daniels AH, 2018, WORLD NEUROSURG, V115, pE509, DOI 10.1016/j.wneu.2018.04.084
   Daubs MD, 2007, SPINE, V32, P2238, DOI 10.1097/BRS.0b013e31814cf24a
   DeWald CJ, 2006, SPINE, V31, pS144, DOI 10.1097/01.brs.0000236893.65878.39
   Dodds RM, 2017, J CACHEXIA SARCOPENI, V8, P229, DOI 10.1002/jcsm.12157
   Eastlack RK, 2017, GLOB SPINE J, V7, P703, DOI 10.1177/2192568217716151
   Glassman SD, 2007, SPINE, V32, P2764, DOI 10.1097/BRS.0b013e31815a7644
   Hamilton DK, 2016, EUR SPINE J, V25, P2605, DOI 10.1007/s00586-016-4443-2
   Haque RM, 2014, NEUROSURG FOCUS, V36, DOI 10.3171/2014.3.FOCUS1424
   Jaul E, 2017, FRONT PUBLIC HEALTH, V5, DOI 10.3389/fpubh.2017.00335
   Kelly MP, 2017, J NEUROSURG-SPINE, V27, P68, DOI 10.3171/2016.12.SPINE161068
   Kim YJ, 2006, SPINE, V31, P2329, DOI 10.1097/01.brs.0000238968.82799.d9
   Kirkman MS, 2012, DIABETES CARE, V35, P2650, DOI 10.2337/dc12-1801
   Lenke LG, 2016, SPINE, V41, P204, DOI 10.1097/BRS.0000000000001338
   Mok JM, 2009, SPINE, V34, P832, DOI 10.1097/BRS.0b013e31819f2080
   Mummaneni PV, 2020, J NEUROSURG-SPINE, V32, P221, DOI 10.3171/2019.7.SPINE181104
   Mummaneni PV, 2014, NEUROSURG FOCUS, V36, DOI 10.3171/2014.3.FOCUS1413
   Park P, 2015, J NEUROSURG-SPINE, V22, P374, DOI 10.3171/2014.9.SPINE131004
   Passias PG, 2020, OPER NEUROSURG, V18, P118, DOI 10.1093/ons/opz093
   Smith JS, 2016, J NEUROSURG-SPINE, V25, P1, DOI 10.3171/2015.11.SPINE151036
   Soroceanu A, 2016, SPINE, V41, P1718, DOI 10.1097/BRS.0000000000001636
   Street JT, 2012, SPINE J, V12, P22, DOI 10.1016/j.spinee.2011.12.003
   Tsuchiya K, 2006, SPINE, V31, P303, DOI 10.1097/01.brs.0000197193.81296.f1
   Uddin OM, 2015, J NEUROSURG-SPINE, V23, P798, DOI 10.3171/2015.3.SPINE14560
   Uribe JS, 2014, NEUROSURG FOCUS, V36, DOI 10.3171/2014.3.FOCUS13534
   Wang MY, 2020, WORLD NEUROSURG, V137, pE499, DOI 10.1016/j.wneu.2020.02.025
   Wang MY, 2020, ACTA NEUROCHIR, V162, P1393, DOI 10.1007/s00701-020-04320-x
   Wang MY, 2019, J NEUROSURG-SPINE, V31, P865, DOI 10.3171/2019.6.SPINE19531
   Wang MY, 2010, NEUROSURG FOCUS, V28, DOI 10.3171/2010.1.FOCUS09286
   Wang R, 2015, PLOS ONE, V10, DOI 10.1371/journal.pone.0142123
   Yadla S, 2010, NEUROSURG FOCUS, V28, DOI 10.3171/2009.12.FOCUS09254
   Zalewski Christopher K., 2015, Seminars in Hearing, V36, P175, DOI 10.1055/s-0035-1555120
NR 40
TC 1
Z9 1
U1 1
U2 1
PU AMER ASSOC NEUROLOGICAL SURGEONS
PI ROLLING MEADOWS
PA 5550 MEADOWBROOK DRIVE, ROLLING MEADOWS, IL 60008 USA
SN 1547-5654
EI 1547-5646
J9 J NEUROSURG-SPINE
JI J. Neurosurg.-Spine
PD APR
PY 2022
VL 36
IS 4
BP 595
EP 608
DI 10.3171/2021.7.SPINE21138
PG 14
WC Clinical Neurology; Surgery
WE Science Citation Index Expanded (SCI-EXPANDED)
SC Neurosciences & Neurology; Surgery
GA 0N2DS
UT WOS:000782655500009
PM 34740175
DA 2022-05-03
ER

PT J
AU Cho, KJ
   Kim, KT
   Youn, YH
   Song, JS
AF Cho, Kyu-Jung
   Kim, Ki-Tack
   Youn, Yung-Hun
   Song, Ju-Sung
TI Pedicle Subtraction Osteotomy in Adult Spinal Deformity Comparing Fixed
   Versus Flexible Sagittal Imbalance
SO CLINICAL SPINE SURGERY
LA English
DT Article
DE adult spinal deformity; pedicle subtraction osteotomy; fixed sagittal
   balance; flexible sagittal imbalance; degenerative sagittal imbalance
ID PROXIMAL JUNCTIONAL KYPHOSIS; SURGICAL-TREATMENT; CLINICAL-OUTCOMES;
   PLANE DEFORMITY; REVISION
AB Study Design/Setting: Level III-retrospective radiologic and clinical comparative study. Objective: This study compares the results of pedicle subtraction osteotomy (PSO) for fixed versus flexible sagittal imbalance in adult spinal deformity. Summary of Background Data: The result of PSO may be different according to the flexibility of the deformity. Methods: Sixty-one patients who underwent PSO were enrolled with a minimum 2-year follow-up. Twenty-one patients had fixed imbalance resulting from ankylosing spondylitis and iatrogenic flatback deformity, and 40 patients had flexible imbalance resulting from degenerative spinal deformity and posttraumatic kyphosis. Results: The mean age was 54.9 +/- 9.2 years in the fixed group and 65.9 +/- 10.5 years in the flexible group (P<0.01). PSO achieved about 35 degrees of correction of kyphotic angle in both groups, but the loss of correction (LOC) was higher in the flexible group. The correction of Lumbar Lordosis was similar in both groups, at 31.7 +/- 15.4 degrees in the fixed group and 32.3 +/- 20.8 degrees in the flexible group, although the LOC was also higher in the flexible group than in the fixed group, at 9.8 +/- 12.4 and 2.7 +/- 3.5 degrees, respectively (P<0.01). The sagittal vertical axis was much more restored in the fixed group than in the flexible group (P=0.002). Postoperative complications were identified in 4 patients in the fixed group, consisting of neurological deficit and screw loosening, and in 15 patients in the flexible group, consisting of proximal junctional kyphosis, screw pullout, rod fracture, and pseudarthrosis. Conclusions: PSO for flexible sagittal imbalance resulted in a higher LOC of the osteotomy angle, Lumbar Lordosis, and sagittal vertical axis relative to the fixed deformity. Furthermore, more complications such as implant failure developed in the flexible group.
C1 [Cho, Kyu-Jung; Youn, Yung-Hun; Song, Ju-Sung] Inha Univ Hosp, Dept Orthoped Surg, 27 Inhang Ro, Incheon 22332, South Korea.
   [Kim, Ki-Tack] Kyung Hee Univ, Sch Med, Dept Orthoped Surg, Seoul, South Korea.
C3 Inha University; Inha University Hospital; Kyung Hee University
RP Cho, KJ (通讯作者)，Inha Univ Hosp, Dept Orthoped Surg, 27 Inhang Ro, Incheon 22332, South Korea.
EM chokj@inha.ac.kr
FU Inha University Research Grant
FX Supported by Inha University Research Grant.
CR Berven SH, 2001, SPINE, V26, P2036, DOI 10.1097/00007632-200109150-00020
   Bridwell Keith H, 2006, Instr Course Lect, V55, P567
   Cho KJ, 2005, SPINE, V30, P2030, DOI 10.1097/01.brs.0000179085.92998.ee
   Cho KJ, 2013, SPINE, V38, pE1561, DOI 10.1097/BRS.0b013e3182a63c29
   Choi HY, 2020, J KOREAN NEUROSURG S, V63, P99, DOI 10.3340/jkns.2018.0170
   Eskilsson K, 2017, J NEUROSURG-SPINE, V27, P56, DOI 10.3171/2016.12.SPINE16585
   Ghandhari H, 2018, ARCH BONE JT SURG-AB, V6, P324
   Gupta MC, 2015, SPINE, V40, pE1169, DOI 10.1097/BRS.0000000000001107
   Hostin R, 2013, SPINE, V38, P1008, DOI 10.1097/BRS.0b013e318271319c
   How NE, 2019, NEUROSURG REV, V42, P319, DOI 10.1007/s10143-018-0951-3
   Kim JS, 2019, GLOB SPINE J, V9, P32, DOI 10.1177/2192568218761362
   Kim KT, 2015, CLIN ORTHOP SURG, V7, P330, DOI 10.4055/cios.2015.7.3.330
   Kim YC, 2014, SPINE, V39, P1817, DOI 10.1097/BRS.0000000000000526
   Le Huec JC, 2015, INT ORTHOP, V39, P87, DOI 10.1007/s00264-014-2516-6
   Maruo K, 2013, SPINE, V38, pE1469, DOI 10.1097/BRS.0b013e3182a51d43
   Murrey DB, 2002, SPINE, V27, P2338, DOI 10.1097/00007632-200211010-00006
   O'Shaughnessy BA, 2007, NEUROSURG CLIN N AM, V18, P347, DOI 10.1016/j.nec.2007.02.008
   Roussouly P, 2010, EUR SPINE J, V19, P1824, DOI 10.1007/s00586-010-1476-9
   Saigal R, 2016, SPINE, V41, pS66, DOI 10.1097/BRS.0000000000001483
   Smith JS, 2019, J NEUROSURG-SPINE, V30, P551, DOI 10.3171/2019.1.SPINE181494
   Tarawneh AM, 2020, EUR SPINE J, V29, P2953, DOI 10.1007/s00586-020-06439-y
NR 21
TC 0
Z9 0
U1 0
U2 0
PU LIPPINCOTT WILLIAMS & WILKINS
PI PHILADELPHIA
PA TWO COMMERCE SQ, 2001 MARKET ST, PHILADELPHIA, PA 19103 USA
SN 2380-0186
J9 CLIN SPINE SURG
JI Clin. Spine Surg.
PD APR
PY 2022
VL 35
IS 3
BP E394
EP E399
DI 10.1097/BSD.0000000000001273
PG 6
WC Clinical Neurology; Orthopedics
WE Science Citation Index Expanded (SCI-EXPANDED)
SC Neurosciences & Neurology; Orthopedics
GA ZX3GR
UT WOS:000771786800016
PM 34775390
DA 2022-05-03
ER

PT J
AU Greenberg, JK
   Bridwell, K
   Landman, J
   Bess, S
   Smith, JS
   Lenke, L
   Shaffrey, CI
   Kelly, M
AF Greenberg, Jacob K.
   Bridwell, Keith
   Landman, Joshua
   Bess, Shay
   Smith, Justin S.
   Lenke, Lawrence
   Shaffrey, Christopher I.
   Kelly, Michael
TI Individual Differences in Postoperative Recovery Trajectories for Adult
   Symptomatic Lumbar Scoliosis
SO NEUROSURGERY
LA English
DT Meeting Abstract
OI Zhang, Justin/0000-0002-8170-4733
NR 0
TC 0
Z9 0
U1 0
U2 0
PU OXFORD UNIV PRESS INC
PI CARY
PA JOURNALS DEPT, 2001 EVANS RD, CARY, NC 27513 USA
SN 0148-396X
EI 1524-4040
J9 NEUROSURGERY
JI Neurosurgery
PD APR
PY 2022
VL 68
SU 1
MA 169
BP 50
EP 50
PG 1
WC Clinical Neurology; Surgery
WE Science Citation Index Expanded (SCI-EXPANDED)
SC Neurosciences & Neurology; Surgery
GA 0O0KQ
UT WOS:000783218700071
PM 35334466
DA 2022-05-03
ER

PT J
AU Hiyama, A
   Katoh, H
   Sakai, D
   Watanabe, M
AF Hiyama, Akihiko
   Katoh, Hiroyuki
   Sakai, Daisuke
   Watanabe, Masahiko
TI Analysis of Mechanical Failure Using the GAP Score After Surgery With
   Lateral and Posterior Fusion for Adult Spinal Deformity
SO GLOBAL SPINE JOURNAL
LA English
DT Article; Early Access
DE adult spinal deformity; lateral lumbar interbody fusion; global
   alignment and proportion score; mechanical failure; proximal junctional
   failure; rod breakage
ID PROXIMAL JUNCTIONAL FAILURE; ROD FRACTURE; RISK-FACTORS; GLOBAL
   ALIGNMENT; SPINOPELVIC ALIGNMENT; PROPORTION SCORE; COMPLICATIONS;
   VALIDATION; PSEUDOARTHROSIS; CONSTRUCTS
AB Study Design: A retrospective observational study.
   Objective: The purpose of this study was to evaluate the Global Alignment and Proportion (GAP) score and mechanical failure (MF) following corrective fusion surgery with planned 2-stage surgery using lateral lumbar interbody fusion in patients with adult spinal deformity (ASD).
   Methods: Fifty-four patients (2 men, 52 females, aged 70.3 years) were included. MF, proximal junctional failure (PJF), and rod breakage (RB) occurred in 46.3% (25/54), 22.2% (12/54), and 29.6% (16/54) of patients, respectively. The immediate postoperative GAP scores were compared between patients with MF and without MF (MF+ and MF-, respectively). GAP scores in groups with and without PJF or RB were also compared.
   Results: Patients were grouped according to the GAP score for spinopelvic alignment: 23 (42.6%) as proportioned, 22 (40.7%) as moderately disproportioned, and 9 (16.7%) as severely disproportioned. The pre- and postoperative spinopelvic parameters did not differ significantly between the MF- and MF+ groups except pelvic incidence. Postoperatively, the mean pelvic incidence-lumbar lordosis changed to <10 degrees in both groups. The GAP score and 3 categories of GAP scores did not differ significantly between the PJF- and PJF+ groups or between the RB+ and RB- groups.
   Conclusion: Multiple factors can cause PJF and RB, and the patient's background may affect the ability to use the GAP score to predict MF. Further research may be needed in the future using modified GAP scores with additional factors in ASD patients.
C1 [Hiyama, Akihiko; Katoh, Hiroyuki; Sakai, Daisuke; Watanabe, Masahiko] Tokai Univ, Dept Orthopaed Surg, Sch Med, Isehara, Kanagawa, Japan.
C3 Tokai University
RP Hiyama, A (通讯作者)，Tokai Univ, Dept Orthopaed Surg, Surg Sci, Sch Med, 143 Shimokasuya, Isehara, Kanagawa 2591193, Japan.
EM a.hiyama@tokai-u.jp
CR Bari TJ, 2019, SPINE DEFORM, V7, P331, DOI 10.1016/j.jspd.2018.08.002
   Barton C, 2015, SCOLIOSIS SPINAL DIS, V10, DOI 10.1186/s13013-015-0056-5
   Baum GR, 2021, J NEUROSURG-SPINE, V34, P96, DOI 10.3171/2020.6.SPINE20538
   Bianco K, 2014, NEUROSURG FOCUS, V36, DOI 10.3171/2014.2.FOCUS1422
   Chin DK, 2007, OSTEOPOROSIS INT, V18, P1219, DOI 10.1007/s00198-007-0370-8
   Demir Ozgur, 2017, J Spine Surg, V3, P548, DOI 10.21037/jss.2017.09.05
   Diebo BG, 2019, LANCET, V394, P160, DOI 10.1016/S0140-6736(19)31125-0
   Dinizo M, 2021, WORLD NEUROSURG, V155, pE605, DOI 10.1016/j.wneu.2021.08.099
   Glassman SD, 2005, SPINE, V30, P2024, DOI 10.1097/01.brs.0000179086.30449.96
   Ham DW, 2021, EUR SPINE J, V30, P1190, DOI 10.1007/s00586-021-06734-2
   Hostin R, 2013, SPINE, V38, P1008, DOI 10.1097/BRS.0b013e318271319c
   Jacobs E, 2019, SPINE J, V19, P781, DOI 10.1016/j.spinee.2018.11.013
   Kawabata A, 2020, SPINE, V45, P1185, DOI 10.1097/BRS.0000000000003500
   Kim HJ, 2021, ASIAN SPINE J, DOI 10.31616/asj.2020.0574
   Laouissat F, 2018, EUR SPINE J, V27, P2002, DOI 10.1007/s00586-017-5111-x
   Lau D, 2014, SPINE, V39, P2093, DOI 10.1097/BRS.0000000000000627
   Lee KY, 2021, J NEUROSURG-SPINE, V34, P706, DOI 10.3171/2020.8.SPINE201037
   McDonnell JM, 2021, CLIN SPINE SURG, V34, P347, DOI 10.1097/BSD.0000000000001224
   Mendoza-Lattes S, 2010, SPINE, V35, pE792, DOI 10.1097/BRS.0b013e3181d35ca9
   Merrill RK, 2017, GLOB SPINE J, V7, P514, DOI 10.1177/2192568217699392
   Noh SH, 2020, SPINE J, V20, P776, DOI 10.1016/j.spinee.2019.11.006
   Obeid I, 2016, EUR SPINE J, V25, P3644, DOI 10.1007/s00586-016-4649-3
   Ohba T, 2019, SPINE, V44, pE1136, DOI 10.1097/BRS.0000000000003086
   Rose PS, 2009, SPINE, V34, P785, DOI 10.1097/BRS.0b013e31819d0c86
   Schwab F, 2012, SPINE, V37, P1077, DOI 10.1097/BRS.0b013e31823e15e2
   Schwab FJ, 2012, EUR SPINE J, V21, P2603, DOI 10.1007/s00586-012-2370-4
   Smith JS, 2017, J NEUROSURG-SPINE, V27, P444, DOI 10.3171/2016.10.SPINE16849
   Smith JS, 2014, J NEUROSURG-SPINE, V21, P994, DOI 10.3171/2014.9.SPINE131176
   Smith JS, 2012, NEUROSURGERY, V71, P862, DOI 10.1227/NEU.0b013e3182672aab
   Smith MW, 2015, SPINE J, V15, P2142, DOI 10.1016/j.spinee.2015.05.028
   Soroceanu A, 2016, SPINE, V41, P1718, DOI 10.1097/BRS.0000000000001636
   Terran J, 2013, NEUROSURGERY, V73, P559, DOI 10.1227/NEU.0000000000000012
   Vercoulen TFG, 2021, GLOB SPINE J, DOI 10.1177/21925682211034500
   Yagi M, 2021, SPINE, V46, pE80, DOI 10.1097/BRS.0000000000003738
   Yagi M, 2020, SCI REP-UK, V10, DOI 10.1038/s41598-020-66353-7
   Yagi M, 2014, SPINE, V39, pE607, DOI 10.1097/BRS.0000000000000266
   Yamato Y, 2016, SPINE, V41, pE211, DOI 10.1097/BRS.0000000000001209
   Yilgor C, 2017, J BONE JOINT SURG AM, V99, DOI 10.2106/JBJS.16.01594
NR 38
TC 0
Z9 0
U1 0
U2 0
PU SAGE PUBLICATIONS LTD
PI LONDON
PA 1 OLIVERS YARD, 55 CITY ROAD, LONDON EC1Y 1SP, ENGLAND
SN 2192-5682
EI 2192-5690
J9 GLOB SPINE J
JI Glob. Spine J.
DI 10.1177/21925682221088802
EA APR 2022
PG 9
WC Clinical Neurology; Orthopedics
WE Science Citation Index Expanded (SCI-EXPANDED)
SC Neurosciences & Neurology; Orthopedics
GA 0G0FB
UT WOS:000777729200001
PM 35362341
OA gold
DA 2022-05-03
ER

PT J
AU Kaufmann, A
   Claus, CF
   Houseman, CM
   Tong, D
   Carr, DA
   Soo, TM
AF Kaufmann, Ascher
   Claus, Chad F.
   Houseman, Clifford M.
   Tong, Doris
   Carr, Daniel A.
   Soo, Teck M.
TI Multi-level Stabilization Screws Prevent Proximal Junctional Failure and
   Kyphosis in Adult Spinal Deformity Surgery: A Comparative Cohort Study
SO NEUROSURGERY
LA English
DT Meeting Abstract
NR 0
TC 0
Z9 0
U1 0
U2 0
PU OXFORD UNIV PRESS INC
PI CARY
PA JOURNALS DEPT, 2001 EVANS RD, CARY, NC 27513 USA
SN 0148-396X
EI 1524-4040
J9 NEUROSURGERY
JI Neurosurgery
PD APR
PY 2022
VL 68
SU 1
MA 319
BP 72
EP 72
PG 1
WC Clinical Neurology; Surgery
WE Science Citation Index Expanded (SCI-EXPANDED)
SC Neurosciences & Neurology; Surgery
GA 0O0KQ
UT WOS:000783218700131
PM 35030140
DA 2022-05-03
ER

PT J
AU McAfee, PC
   Cunningham, BW
   Mullinex, K
   Eisermann, L
   Brooks, DM
AF McAfee, Paul C.
   Cunningham, Bryan W.
   Mullinex, Ken
   Eisermann, Lukas
   Brooks, Daina M.
TI Computer Simulated Enhancement and Planning, Robotics and Navigation
   With Patient Specific Implants and 3-D Printed Cages
SO GLOBAL SPINE JOURNAL
LA English
DT Article
DE cage planning; custom 3-D printed cages; expandable spacers
ID ADULT SPINAL DEFORMITY
AB Study Design: This is a retrospective cohort study.
   Objectives: Pre and postop Measurement Testing. This is a retrospective study of 33 consecutive interbody spacers in 21 patients who underwent pre, intra, and postoperative measurement of the middle column to determine if this would lead to more precise restoration of middle column height and spacer fit. Scaled transparencies of the pre-operative simulation of angular correction and spacer geometry could be overlayed on the post-operative imaging studies.
   Methods: Multiple Observers Measurement Testing. 33 consecutive vertebral levels requiring interbody spacers for multilevel deformities had middle column height pre and post operatively measured by 3 blinded observers. The preoperative and postoperative measurements were compared using a linear regression analysis and Pearson product-moment correlation.
   Results: Pre and postop Measurement Testing: Thirty-three interbody devices in 21 patients had pre-operative planning, simulation of cage dimensions to determine the proper cage fit which would provide for the desired correction of foraminal height and sagittal balance parameters. The simulated preoperative plan overlayed the final post-operative radiograph and was a near-perfect match in 20 of 21 patients (95.2%). Multiple Observers Measurement Testing: A Pearson product-moment correlation was run between each individual's pre-op and post-op middle column measurements. There was a strong, positive correlation between pre-operative and post-operative measurements, which was statistically significant (r = 0.903, n = 33, P < 0.001).
   Conclusions: This consecutive series of 33 cases demonstrated the utility of measuring the preoperative middle column length in predicting the optimal height of the spacers, intervertebral disks, and posterior vertebral body height simultaneously restoring sagittal and coronal plane alignment.
C1 [McAfee, Paul C.; Cunningham, Bryan W.; Mullinex, Ken; Eisermann, Lukas; Brooks, Daina M.] Union Mem Hosp, MedStar Orthoped Inst, Suite 655,3333 North Calvert St, Baltimore, MD 21218 USA.
C3 Union Memorial Hospital
RP McAfee, PC (通讯作者)，Union Mem Hosp, MedStar Orthoped Inst, Suite 655,3333 North Calvert St, Baltimore, MD 21218 USA.
EM MACK8132@gmail.com
CR Ames CP, 2015, J NEUROSURG-SPINE, V23, P673, DOI 10.3171/2014.12.SPINE14780
   Ames CP., 2015, 50 ANN M SCOL RES SO, P128
   Anand N, 2017, INT J SPINE SURG, V11, DOI 10.14444/4023
   Bobyn JD, 1999, J BONE JOINT SURG BR, V81B, P907, DOI 10.1302/0301-620X.81B5.9283
   Davis RJ, 2015, INT J SPINE SURG, V9, DOI 10.14444/2036
   Fiere V., 2017, PATIENT SPECIFIC ROD
   Le TV, 2012, SPINE, V37, P1268, DOI 10.1097/BRS.0b013e3182458b2f
   McAfee PC, 2018, INT J SPINE SURG, V12, P160, DOI 10.14444/5024
   McAfee PC, 2017, SPINE, V42, pS19, DOI 10.1097/BRS.0000000000002030
   MCAFEE PC, 1983, J BONE JOINT SURG AM, V65, P461, DOI 10.2106/00004623-198365040-00006
   McAfee PC., United States Patent and Trademark Application Number, Patent No. 62250743
   McGilvray KC, 2018, SPINE J, V18, P1250, DOI 10.1016/j.spinee.2018.02.018
   Schwab F, 2012, SPINE, V37, P1077, DOI 10.1097/BRS.0b013e31823e15e2
   Schwab FJ, 2013, SPINE, V38, pE803, DOI 10.1097/BRS.0b013e318292b7b9
   Shillingford JN, 2018, SPINE, V43, pE1297, DOI 10.1097/BRS.0000000000002694
NR 15
TC 0
Z9 0
U1 0
U2 0
PU SAGE PUBLICATIONS LTD
PI LONDON
PA 1 OLIVERS YARD, 55 CITY ROAD, LONDON EC1Y 1SP, ENGLAND
SN 2192-5682
EI 2192-5690
J9 GLOB SPINE J
JI Glob. Spine J.
PD APR
PY 2022
VL 12
IS 2_SUPPL
SU 2_
SI SI
BP 7S
EP 18S
DI 10.1177/21925682211003554
PG 12
WC Clinical Neurology; Orthopedics
WE Science Citation Index Expanded (SCI-EXPANDED)
SC Neurosciences & Neurology; Orthopedics
GA 0I8MW
UT WOS:000779669100002
PM 35393879
OA gold, Green Published
DA 2022-05-03
ER

PT J
AU Shah, V
   Pham, MH
   Diaz-Aguilar, LD
   Lehman, RA
AF Shah, Vrajesh
   Pham, Martin H.
   Diaz-Aguilar, Luis D.
   Lehman, Ronald A.
TI Minimally Invasive Multiple-Rod Constructs With Robotics Planning in
   Adult Spinal Deformity Surgery: A Case Series
SO NEUROSURGERY
LA English
DT Meeting Abstract
NR 0
TC 0
Z9 0
U1 0
U2 0
PU OXFORD UNIV PRESS INC
PI CARY
PA JOURNALS DEPT, 2001 EVANS RD, CARY, NC 27513 USA
SN 0148-396X
EI 1524-4040
J9 NEUROSURGERY
JI Neurosurgery
PD APR
PY 2022
VL 68
SU 1
MA 450
BP 108
EP 108
PG 1
WC Clinical Neurology; Surgery
WE Science Citation Index Expanded (SCI-EXPANDED)
SC Neurosciences & Neurology; Surgery
GA 0O0KQ
UT WOS:000783218700233
DA 2022-05-03
ER

PT J
AU Shahidi, B
   Anderson, B
   Malone, H
   Iannacone, T
   Moltzen, C
   Eastlack, R
   Mundis, GM
AF Shahidi, Bahar
   Anderson, Brad
   Malone, Hani
   Iannacone, Tina
   Moltzen, Courtney
   Eastlack, Robert
   Mundis, Gregory M.
TI Peak Force of the Posterior Ligamentous Complex is Lower in Patients
   with Adult Spinal Deformity Requiring Revision Surgery
SO NEUROSURGERY
LA English
DT Meeting Abstract
NR 0
TC 0
Z9 0
U1 0
U2 0
PU OXFORD UNIV PRESS INC
PI CARY
PA JOURNALS DEPT, 2001 EVANS RD, CARY, NC 27513 USA
SN 0148-396X
EI 1524-4040
J9 NEUROSURGERY
JI Neurosurgery
PD APR
PY 2022
VL 68
SU 1
MA 807
BP 133
EP 134
PG 2
WC Clinical Neurology; Surgery
WE Science Citation Index Expanded (SCI-EXPANDED)
SC Neurosciences & Neurology; Surgery
GA 0O0KQ
UT WOS:000783218700305
DA 2022-05-03
ER

PT J
AU Takasawa, E
   Kawamura, N
   Iizuka, Y
   Ohya, J
   Onishi, Y
   Kunogi, J
   Chikuda, H
AF Takasawa, Eiji
   Kawamura, Naohiro
   Iizuka, Yoichi
   Ohya, Junichi
   Onishi, Yuki
   Kunogi, Junichi
   Chikuda, Hirotaka
TI The standing T1-L1 pelvic angle: a useful radiographic predictor of
   proximal junctional kyphosis in adult spinal deformity
SO JOURNAL OF NEUROSURGERY-SPINE
LA English
DT Article
DE radiographic parameter; thoracic compensation; proximal junctional
   kyphosis; proximal junctional failure; thoracic kyphosis; adult spinal
   deformity; correction surgery
ID SURGICAL OUTCOMES; RISK-FACTORS; FAILURE; SURGERY; INCLINATION;
   PARAMETERS; SCOLIOSIS; FRACTURE; FUSIONS; GOALS
AB OBJECTIVE Proximal junctional kyphosis (PJK), which can worsen a patient's quality of life, is a common complication following the surgical treatment of adult spinal deformity (ASD). Although various radiographic parameters have been proposed to predict the occurrence of PJK, the optimal method has not been established. The present study aimed to investigate the usefulness of the T1-L1 pelvic angle in the standing position (standing TLPA) for predicting the occurrence of PJK.
   METHODS The authors retrospectively extracted data for patients with ASD who underwent minimum 5-level fusion to the pelvis with upper instrumented vertebra between T8 and L1. In the present study, PJK was defined as >= 10 degrees progression of the proximal junctional angle or reoperation due to progressive kyphosis during 1 year of follow-up. The following parameters were analyzed on whole-spine standing radiographs: the T1-pelvic angle, conventional thoracic kyphosis (TK; T4-12), whole-thoracic TK (T1-12), and the standing TLPA (defined as the angle formed by lines extending from the center of T1 and L1 to the femoral head axis). A logistic regression analysis and a receiver operating characteristic curve analysis were performed.
   RESULTS A total of 50 patients with ASD were enrolled (84% female; mean age 74.4 years). PJK occurred in 19 (38%) patients. Preoperatively, the PJK group showed significantly greater T1-pelvic angle (49.2 degrees vs 34.4 degrees), conventional TK (26.6 degrees vs 17.6 degrees), and standing TLPA (30.0 0 vs 14.9 degrees) values in comparison to the non-PJK group. There was no significant difference in the whole-thoracic TK between the two groups. A multivariate analysis showed that the standing TLPA and whole-thoracic TK were independent predictors of PJK. The standing TLPA had better accuracy than whole-thoracic TK (AUC 0.86 vs 0.64, p = 0.03). The optimal cutoff value of the standing TLPA was 23.0 degrees (sensitivity 0.79, specificity 0.74). Using this cutoff value, the standing TLPA was the best predictor of PJK (OR 8.4, 95% CI 1.8-39, p = 0.007).
   CONCLUSIONS The preoperative standing TLPA was more closely associated with the occurrence of PJK than other radiographic parameters. These results suggest that this easily measured parameter is useful for the prediction of PJK.
C1 [Takasawa, Eiji; Kawamura, Naohiro; Ohya, Junichi; Onishi, Yuki; Kunogi, Junichi] Japanese Red Cross Med Ctr, Dept Spine & Orthoped Surg, Tokyo, Japan.
   [Takasawa, Eiji; Iizuka, Yoichi; Chikuda, Hirotaka] Gunma Univ, Dept Orthoped Surg, Grad Sch Med, Gunma, Japan.
C3 Japanese Red Cross Medical Center; University of Tokyo; Gunma University
RP Takasawa, E (通讯作者)，Gunma Univ, Grad Sch Med, Gunma, Japan.
EM e-takasawa@gunma-u.ac.jp
CR Daniels AH, 2018, WORLD NEUROSURG, V115, pE509, DOI 10.1016/j.wneu.2018.04.084
   Diebo BG, 2017, SPINE, V42, pE234, DOI 10.1097/BRS.0000000000001744
   Ferrero E, 2020, EUR SPINE J, V29, P1328, DOI 10.1007/s00586-019-06243-3
   Ferrero E, 2016, J NEUROSURG-SPINE, V24, P436, DOI 10.3171/2015.5.SPINE14989
   Glattes RC, 2005, SPINE, V30, P1643, DOI 10.1097/01.brs.0000169451.76359.49
   Hyun SJ, 2016, SPINE J, V16, P1095, DOI 10.1016/j.spinee.2016.05.008
   Janjua MB, 2018, J NEUROSURG-SPINE, V29, P414, DOI 10.3171/2018.2.SPINE17749
   Kanda Y, 2013, BONE MARROW TRANSPL, V48, P452, DOI 10.1038/bmt.2012.244
   Kikuchi K, 2021, J ORTHOP SCI, V26, P343, DOI 10.1016/j.jos.2020.03.016
   Kim YJ, 2007, SPINE, V32, P2731, DOI 10.1097/BRS.0b013e31815a7ead
   Lafage R, 2020, GLOB SPINE J, V10, P863, DOI 10.1177/2192568219882350
   Lafage R, 2020, SPINE, V45, P149, DOI 10.1097/BRS.0000000000003227
   Lafage R, 2017, SPINE, V42, P1275, DOI 10.1097/BRS.0000000000002146
   Lafage R, 2016, SPINE, V41, P62, DOI 10.1097/BRS.0000000000001171
   Lafage V, 2009, SPINE, V34, pE599, DOI 10.1097/BRS.0b013e3181aad219
   Lau D, 2014, SPINE, V39, P2093, DOI 10.1097/BRS.0000000000000627
   Liu FY, 2016, EUR SPINE J, V25, P2376, DOI 10.1007/s00586-016-4534-0
   Maruo K, 2013, SPINE, V38, pE1469, DOI 10.1097/BRS.0b013e3182a51d43
   Pierce KE, 2019, INT J SPINE SURG, V13, P308, DOI 10.14444/6042
   Protopsaltis T, 2014, J BONE JOINT SURG AM, V96A, P1631, DOI 10.2106/JBJS.M.01459
   Sardar ZM, 2021, SPINE DEFORM, V9, P635, DOI 10.1007/s43390-020-00278-z
   Sebaaly A, 2018, EUR SPINE J, V27, P613, DOI 10.1007/s00586-017-5172-x
   Tsuboi H, 2013, SPINE J, V13, P1928, DOI 10.1016/j.spinee.2013.06.060
   Watanabe K, 2010, SPINE, V35, P138, DOI 10.1097/BRS.0b013e3181c8f35d
   Yagi M, 2016, OSTEOPOROSIS INT, V27, P3495, DOI 10.1007/s00198-016-3676-6
   Yagi M, 2014, SPINE, V39, pE607, DOI 10.1097/BRS.0000000000000266
   Yagi M, 2011, SPINE, V36, pE60, DOI 10.1097/BRS.0b013e3181eeaee2
   Zhou SY, 2020, MED SCI MONITOR, V26, DOI 10.12659/MSM.919441
NR 28
TC 0
Z9 0
U1 0
U2 0
PU AMER ASSOC NEUROLOGICAL SURGEONS
PI ROLLING MEADOWS
PA 5550 MEADOWBROOK DRIVE, ROLLING MEADOWS, IL 60008 USA
SN 1547-5654
EI 1547-5646
J9 J NEUROSURG-SPINE
JI J. Neurosurg.-Spine
PD APR
PY 2022
VL 36
IS 4
BP 609
EP 615
DI 10.3171/2021.7.SPINE21571
PG 7
WC Clinical Neurology; Surgery
WE Science Citation Index Expanded (SCI-EXPANDED)
SC Neurosciences & Neurology; Surgery
GA 0N3OP
UT WOS:000782751500001
PM 34740179
DA 2022-05-03
ER

PT J
AU Wang, KY
   Puvanesarajah, V
   Xu, A
   Zhang, B
   Raad, M
   Hassanzadeh, H
   Kebaish, KM
AF Wang, Kevin Y.
   Puvanesarajah, Varun
   Xu, Amy
   Zhang, Bo
   Raad, Micheal
   Hassanzadeh, Hamid
   Kebaish, Khaled M.
TI Growing Racial Disparities in the Utilization of Adult Spinal Deformity
   Surgery An Analysis of Trends From 2004 to 2014
SO SPINE
LA English
DT Article
DE access to care; adult spinal deformity; health equity; hospital stay;
   kyphosis; length of stay; postoperative complications; racial disparity;
   scoliosis; spine deformity; utilization
ID QUALITY-OF-LIFE; NONOPERATIVE TREATMENT; NONSURGICAL TREATMENT;
   AFRICAN-AMERICAN; SCOLIOSIS; ARTHROPLASTY; RACE; CARE; REPLACEMENT;
   FUSION
AB Study Design. Retrospective. Objective. The purpose of this study was to assess trends in utilization rates of adult spinal deformity (ASD) surgery, as well as perioperative surgical metrics between Black and White patients undergoing operative treatment for ASD in the United States. Summary of Background Data. Racial disparities in access to care, complications, and surgical selection have been shown to exist in the field of spine surgery. However, there is a paucity of data concerning racial disparities in the management of ASD patients. Methods. Adult patients undergoing ASD surgery from 2004 to 2014 were identified in the nationwide inpatient sample (NIS). Utilization rates, major complications rates, and length of stay (LOS) for Black patients and White patients were trended over time. Utilization rates were reported per 1,000,000 people and determined using annual census data among subpopulations stratified by race. All reported complication rates and prolonged hospital stay rates are adjusted for Elixhauser Comorbidity Index, income quartile by zip code, and insurance payer status. Results. From 2004 to 2014, ASD utilization for Black patients increased from 24.0 to 50.9 per 1,000,000 people, whereas ASD utilization for White patients increased from 29.9 to 73.1 per 1,000,000 people, indicating a significant increase in racial disparities in ASD utilization (P-trend < 0.001). There were no significant differences in complication rates or rates of prolonged hospital stay between Black and White patients across the time period studied (P > 0.05 for both). Conclusion. Although Black and White patients undergoing ASD surgery do not differ significantly in terms of postoperative complications and length of hospital stay, there is a growing disparity in utilization of ASD surgery between White and Black patients from 2004 to 2014 in the United States. There is need for continued focus on identifying ways to reduce racial disparities in surgical selection and perioperative management in spine deformity surgery.
C1 [Wang, Kevin Y.; Puvanesarajah, Varun; Xu, Amy; Zhang, Bo; Raad, Micheal; Kebaish, Khaled M.] Johns Hopkins Univ, Dept Orthopaed Surg, 1800 Orleans St, Baltimore, MD 21287 USA.
   [Hassanzadeh, Hamid] Univ Virginia, Dept Orthopaed Surg, Charlottesville, VA USA.
C3 Johns Hopkins University; University of Virginia
RP Kebaish, KM (通讯作者)，Johns Hopkins Univ, Dept Orthopaed Surg, 1800 Orleans St, Baltimore, MD 21287 USA.
EM kkebais@jhmi.edu
CR Acaroglu E, 2016, EUR SPINE J, V25, P2390, DOI 10.1007/s00586-016-4413-8
   Adler D, 2018, ORTHOPADE, V47, P276, DOI 10.1007/s00132-018-3533-8
   Allen KD, 2014, ARTHRIT CARE RES, V66, P1193, DOI 10.1002/acr.22295
   Amen TB, 2020, J BONE JOINT SURG AM, V102, P811, DOI 10.2106/JBJS.19.01194
   Becker WC, 2011, ANN FAM MED, V9, P219, DOI 10.1370/afm.1242
   Bess S, 2009, SPINE, V34, P2186, DOI 10.1097/BRS.0b013e3181b05146
   Bettany-Saltikov Josette, 2017, Open Orthop J, V11, P1521, DOI 10.2174/1874325001711011521
   Bridwell KH, 2009, SPINE, V34, P2171, DOI 10.1097/BRS.0b013e3181a8fdc8
   Cavanaugh AM, 2019, OSTEOARTHR CARTILAGE, V27, P1746, DOI 10.1016/j.joca.2019.07.015
   Charosky S, 2012, SPINE, V37, P693, DOI 10.1097/BRS.0b013e31822ff5c1
   Diebo BG, 2019, LANCET, V394, P160, DOI 10.1016/S0140-6736(19)31125-0
   Durand WM, 2018, WORLD NEUROSURG, V116, pE806, DOI 10.1016/j.wneu.2018.05.099
   Elsamadicy AA, 2017, WORLD NEUROSURG, V99, P418, DOI 10.1016/j.wneu.2016.12.029
   Elsamadicy AA, 2016, WORLD NEUROSURG, V96, P107, DOI 10.1016/j.wneu.2016.08.070
   Everett CR, 2007, SPINE, V32, pS130, DOI 10.1097/BRS.0b013e318134ea88
   Fehlings MG, 2015, NEUROSURGERY, V77, pS1, DOI 10.1227/NEU.0000000000000953
   GITTELSOHN AM, 1991, AM J PUBLIC HEALTH, V81, P1435, DOI 10.2105/AJPH.81.11.1435
   GK V., 2010, OLDER POPULATION US
   Harris A, 2021, SPINE J, V21, P64, DOI 10.1016/j.spinee.2020.07.018
   Hirsh AT, 2010, J PAIN, V11, P454, DOI 10.1016/j.jpain.2009.09.004
   Ibrahim SA, 2002, ARTHRITIS RHEUM-US, V46, P2429, DOI 10.1002/art.10494
   Ibrahim SA, 2001, ARTHRIT RHEUM-ARTHR, V45, P340, DOI 10.1002/1529-0131(200108)45:4<340::AID-ART346>3.0.CO;2-5
   Institute of Medicine, 2003, UNEQUAL TREATMENT CO
   Jacobsen LA, 2011, POPUL BULL, V66, P2
   Jancuska JM, 2016, SPINE, V41, P1508, DOI 10.1097/BRS.0000000000001567
   Katz JN, 2001, JAMA-J AM MED ASSOC, V286, P1506, DOI 10.1001/jama.286.12.1506
   Kebaish KM, 2011, SPINE, V36, P731, DOI 10.1097/BRS.0b013e3181e9f120
   Khera R, 2017, CIRC-CARDIOVASC QUAL, V10, DOI 10.1161/CIRCOUTCOMES.117.003846
   Kurtz S, 2007, J BONE JOINT SURG AM, V89A, P780, DOI 10.2106/JBJS.F.00222
   Levinson W, 2008, MED CARE, V46, P410, DOI 10.1097/MLR.0b013e31815f5392
   Li G, 2009, SPINE, V34, P2165, DOI 10.1097/BRS.0b013e3181b3ff0c
   Lopez E, 2021, MUCH MORE MEDICARE P
   Lu Y, 2014, SPINE, V39, P249, DOI 10.1097/BRS.0000000000000113
   Menendez ME, 2015, J ORTHOP TRAUMA, V29, P488, DOI 10.1097/BOT.0000000000000380
   Passias PG, 2020, SPINE J, V20, P1276, DOI 10.1016/j.spinee.2020.04.010
   Passias PG, 2017, SPINE DEFORM, V5, P342
   Pellise F, 2015, EUR SPINE J, V24, P3, DOI 10.1007/s00586-014-3542-1
   Pierce TP, 2015, ORTHOPEDICS, V38, pE1139, DOI 10.3928/01477447-20151123-05
   Pizones J, 2017, SPINE, V42, pE31, DOI 10.1097/BRS.0000000000001694
   Riddle DL, 2017, KNEE, V24, P354, DOI 10.1016/j.knee.2016.11.009
   Schaeffer K., 2019, PEW RES CENT
   Schwab F, 2005, SPINE, V30, P1082, DOI 10.1097/01.brs.0000160842.43482.cd
   Singh JA, 2016, J RACIAL ETHN HEALTH, V3, P259, DOI 10.1007/s40615-015-0138-3
   Singh JA, 2015, ARTHRITIS RES THER, V17, DOI 10.1186/s13075-015-0589-2
   Slobodyanyuk K, 2014, NEUROSURG FOCUS, V36, DOI 10.3171/2014.3.FOCUS1426
   Smith JS, 2009, NEUROSURGERY, V65, P86, DOI 10.1227/01.NEU.0000347005.35282.6C
   Teles AR, 2017, GLOB SPINE J, V7, P170, DOI 10.1177/2192568217699182
   Wang KY, 2021, J AM ACAD ORTHOP SUR, V29, pE1232, DOI 10.5435/JAAOS-D-20-01397
   Yadla S, 2010, NEUROSURG FOCUS, V28, DOI 10.3171/2009.12.FOCUS09254
   Zygourakis CC, 2018, NEUROSURGERY, V82, P378, DOI 10.1093/neuros/nyx218
NR 50
TC 0
Z9 0
U1 0
U2 0
PU LIPPINCOTT WILLIAMS & WILKINS
PI PHILADELPHIA
PA TWO COMMERCE SQ, 2001 MARKET ST, PHILADELPHIA, PA 19103 USA
SN 0362-2436
EI 1528-1159
J9 SPINE
JI SPINE
PD APR 1
PY 2022
VL 47
IS 7
BP E283
EP E289
DI 10.1097/BRS.0000000000004180
PG 7
WC Clinical Neurology; Orthopedics
WE Science Citation Index Expanded (SCI-EXPANDED)
SC Neurosciences & Neurology; Orthopedics
GA ZS4PR
UT WOS:000768449800002
PM 34405826
DA 2022-05-03
ER

PT J
AU Zuckerman, SL
   Lai, CS
   Shen, Y
   Lee, NJ
   Kerolus, MG
   Ha, AS
   Buchanan, IA
   Leung, E
   Cerpa, M
   Lehman, RA
   Lenke, LG
AF Zuckerman, Scott L.
   Lai, Christopher S.
   Shen, Yong
   Lee, Nathan J.
   Kerolus, Mena G.
   Ha, Alex S.
   Buchanan, Ian A.
   Leung, Eric
   Cerpa, Meghan
   Lehman, Ronald A.
   Lenke, Lawrence G.
TI Incidence and risk factors of iatrogenic coronal malalignment after
   adult spinal deformity surgery: a single-center experience
SO JOURNAL OF NEUROSURGERY-SPINE
LA English
DT Article
DE spine deformity surgery; adult spine deformity; iatrogenic coronal
   malalignment; postoperative complications
ID IMBALANCE; LUMBAR; BALANCE; IMPACT; INDEX; CURVE
AB OBJECTIVE The authors' objectives were: 1) to evaluate the incidence and risk factors of iatrogenic coronal malalignment (CM), and 2) to assess the outcomes of patients with all three types of postoperative CM (iatrogenic vs unchanged/worsened vs improved but persistent).
   METHODS A single-institution, retrospective cohort study was performed on adult spinal deformity (ASD) patients who underwent > 6-level fusion from 2015 to 2019. latrogenic CM was defined as immediate postoperative C7 coronal vertical axis (CVA) >= 3 cm in patients with preoperative CVA < 3 cm. Additional subcategories of postoperative CM were unchanged/worsened CM, which was defined as immediate postoperative CVA within 0.5 cm of or worse than preoperative CVA, and improved but persistent CM, which was defined as immediate postoperative CVA that was at least 0.5 cm better than preoperative CVA but still >= 3 cm; both groups included only patients with preoperative CM. Immediate postoperative radiographs were obtained when the patient was discharged from the hospital after surgery. Demographic, radiographic, and operative variables were collected. Outcomes included major complications, readmissions, reoperations, and patient-reported outcomes (PROs). The t-test, Kruskal-Wallis test, and univariate logistic regression were performed for statistical analysis.
   RESULTS In this study, 243 patients were included, and the mean +/- SD age was 49.3 +/- 18.3 years and the mean number of instrumented levels was 13.5 +/- 3.9. The mean preoperative CVA was 2.9 +/- 2.7 cm. Of 153/243 patients without preoperative CM (CVA < 3 cm), 13/153 (8.5%) had postoperative iatrogenic CM. In total, 43/243 patients (17.7%) had postoperative CM: iatrogenic CM (13/43 [30.2%]), unchanged/worsened CM (19/43 [44.2%]), and improved but persistent CM (11/43 [25.6%]). Significant risk factors associated with iatrogenic CM were anxiety/depression (OR 3.54, p = 0.04), greater preoperative sagittal vertical axis (SVA) (OR 1.13, p = 0.007), greater preoperative pelvic obliquity (OR 1.41, p = 0.019), lumbosacral fractional (LSF) curve concavity to the same side of the CVA (OR 11.67, p = 0.020), maximum Cobb concavity opposite the CVA (OR 3.85, p = 0.048), and three-column osteotomy (OR 4.34, p = 0.028). In total, 12/13 (92%) iatrogenic CM patients had an LSF curve concavity to the same side as the CVA. Among iatrogenic CM patients, mean pelvic obliquity was 3.1 degrees, 4 (31%) patients had pelvic obliquity > 3 degrees, mean preoperative absolute SVA was 8.0 cm, and 7 (54%) patients had preoperative sagittal malalignment. Patients with iatrogenic CM were more likely to sustain a major complication during the 2-year postoperative period than patients without iatrogenic CM (12% vs 33%, p = 0.046), yet readmission, reoperation, and PROs were similar.
   CONCLUSIONS Postoperative iatrogenic CM occurred in 9% of ASD patients with preoperative normal coronal alignment (CVA < 3 cm). ASD patients who were most at risk for iatrogenic CM included those with preoperative sagittal malalignment, increased pelvic obliquity, LSF curve concavity to the same side as the CVA, and maximum Cobb angle concavity opposite the CVA, as well as those who underwent a three-column osteotomy. Despite sustaining more major complications, iatrogenic CM patients did not have increased risk of readmission, reoperation, or worse PROs.
C1 [Zuckerman, Scott L.; Lai, Christopher S.; Shen, Yong; Lee, Nathan J.; Kerolus, Mena G.; Ha, Alex S.; Buchanan, Ian A.; Leung, Eric; Cerpa, Meghan; Lehman, Ronald A.; Lenke, Lawrence G.] Columbia Univ, Med Ctr, Dept Orthopaed Surg, Och Spine Hosp NewYork Presbyterian, New York, NY USA.
   [Zuckerman, Scott L.] Vanderbilt Univ, Dept Neurosurg, Med Ctr, Nashville, TN USA.
C3 Columbia University; Vanderbilt University
RP Cerpa, M (通讯作者)，Columbia Univ, Och Spine Hosp NewYork Presbyterian, Med Ctr, New York, NY 10034 USA.
EM mc4338@cumc.columbia.edu
OI Shen, Yong/0000-0002-4866-838X; Lai, Christopher/0000-0001-9881-9206
CR Altman DG, 2006, BRIT MED J, V332, P1080, DOI 10.1136/bmj.332.7549.1080
   Ames CP, 2012, J NEUROSURG-SPINE, V16, P547, DOI 10.3171/2012.2.SPINE11320
   Asher MA, 2006, SPINE, V31, P593, DOI 10.1097/01.brs.0000201331.50597.ea
   Bao H, 2016, BONE JOINT J, V98B, P1227, DOI [10.1302/0301-620X.98B9.37273, 10.1302/0301-620X.9889.37273]
   Bao HD, 2019, EUR SPINE J, V28, P2179, DOI 10.1007/s00586-019-06043-9
   Baum GR, 2021, J NEUROSURG-SPINE, V34, P96, DOI 10.3171/2020.6.SPINE20538
   Berjano P, 2014, EUR SPINE J, V23, P1815, DOI 10.1007/s00586-014-3219-9
   Buell TJ, 2021, J NEUROSURG-SPINE, V34, P399, DOI 10.3171/2020.7.SPINE20606
   Chan AK, 2020, OPER NEUROSURG, V18, P209, DOI 10.1093/ons/opz106
   Daubs MD, 2013, SPINE, V38, P476, DOI 10.1097/BRS.0b013e3182846eb3
   Fairbank J C, 1980, Physiotherapy, V66, P271
   Fairbank JCT, 2000, SPINE, V25, P2940, DOI 10.1097/00007632-200011150-00017
   Glassman SD, 2005, SPINE, V30, P682, DOI 10.1097/01.brs.0000155425.04536.f7
   Glassman SD, 2007, SPINE, V32, P2764, DOI 10.1097/BRS.0b013e31815a7644
   Jann B, 2014, STATA J, V14, P708, DOI 10.1177/1536867X1401400402
   Lau D, 2020, J NEUROSURG-SPINE, V33, P822, DOI 10.3171/2020.5.SPINE20445
   Lewis SJ, 2018, GLOB SPINE J, V8, P690, DOI 10.1177/2192568218764904
   Ma QC, 2020, FRONT PEDIATR, V7, DOI 10.3389/fped.2019.00523
   Negrini A, 2019, PHYS THER, V99, P1712, DOI 10.1093/ptj/pzz123
   Plais N, 2020, SPINE DEFORM, V8, P105, DOI 10.1007/s43390-020-00046-z
   Ploumis A, 2015, J SPINAL DISORD TECH, V28, P341, DOI 10.1097/BSD.0b013e3182aab2ff
   Tanaka N, 2020, CLIN SPINE SURG, V33, pE337, DOI 10.1097/BSD.0000000000000947
   Theologis AA, 2021, SPINE DEFORM, V9, P721, DOI 10.1007/s43390-020-00228-9
   Walker CT, 2021, J NEUROSURG-SPINE, V34, P879, DOI 10.3171/2020.8.SPINE201147
   Yilgor C, 2017, J BONE JOINT SURG AM, V99, DOI 10.2106/JBJS.16.01594
   Zhang JD, 2021, SPINE, V46, P366, DOI 10.1097/BRS.0000000000003776
   Zhang JD, 2020, SPINE, V45, P1335, DOI 10.1097/BRS.0000000000003522
   Zhang JD, 2021, GLOB SPINE J, V11, P649, DOI 10.1177/2192568220917648
NR 28
TC 0
Z9 0
U1 0
U2 0
PU AMER ASSOC NEUROLOGICAL SURGEONS
PI ROLLING MEADOWS
PA 5550 MEADOWBROOK DRIVE, ROLLING MEADOWS, IL 60008 USA
SN 1547-5654
EI 1547-5646
J9 J NEUROSURG-SPINE
JI J. Neurosurg.-Spine
PD APR
PY 2022
VL 36
IS 4
BP 585
EP 594
DI 10.3171/2021.6.SPINE21575
PG 10
WC Clinical Neurology; Surgery
WE Science Citation Index Expanded (SCI-EXPANDED)
SC Neurosciences & Neurology; Surgery
GA 0N2DS
UT WOS:000782655500008
PM 34678769
DA 2022-05-03
ER

PT J
AU Fourman, MS
   Lafage, R
   Lovecchio, F
   Alshabab, BS
   Shah, SC
   Punyala, A
   Ang, B
   Elysee, J
   Lenke, LG
   Kim, HJ
   Schwab, F
   Lafage, V
AF Fourman, Mitchell S.
   Lafage, Renaud
   Lovecchio, Francis
   Sheikh Alshabab, Basel
   Shah, Sachiin
   Punyala, Ananth
   Ang, Bryan
   Elysee, Jonathan
   Lenke, Lawrence G.
   Kim, Han Jo
   Schwab, Frank
   Lafage, Virginie
TI Title: How Does Gravity Influence the Distribution of Lordosis in
   Patients With Sagittal Malalignment?
SO GLOBAL SPINE JOURNAL
LA English
DT Article; Early Access
ID PROXIMAL JUNCTIONAL KYPHOSIS; SPINAL DEFORMITY PATIENTS; LUMBAR
   LORDOSIS; ALIGNMENT; PELVIS; HEALTH; CLASSIFICATION; BALANCE; FUSION;
   IMPACT
AB Study Design: Retrospective cohort study.
   Objective: Compare the supine vs standing radiographs of patients with adult spinal deformity against ideals defined by healthy standing alignment.
   Methods: 56 patients with primary sagittal ASD (SRS-Schwab Type N) and 119 asymptomatic volunteers were included. Standing alignment of asymptomatic volunteers was used to calculate PI-based formulas for normative age-adjusted standing PI-LL, L4-S1, and L1-L4. These formulas were applied to the supine and standing alignment of ASD cohort. Analyses were repeated on a cohort of 25 patients with at least 5 degrees of lumbar flexibility (difference between supine and standing lordosis).
   Results: The asymptomatic cohort yielded the following PI-based formulas: PI-LL = -38.3 + .41*PI + .21 *Age, L4-S1 = 45.3-.18*Age, L1-L4 = -3 + .48*PI). PI-LL improved with supine positioning (mean 8.9 +/- 18.7 degrees, P < .001), though not enough to correct to age-matched norms (mean offset 12.2 +/- 16.9 degrees). Compared with mean normative alignment at L1-L4 (22.1 +/- 6.2 degrees), L1-L4 was flatter on standing (7.2 +/- 17.0 degrees, P < .001) and supine imaging (8.5 +/- 15.0 degrees, P < .001). L4-S1 lordosis of subjects with L1-S1 flexibility >5 degrees corrected on supine imaging (33.9 +/- 11.1 degrees, P = 1.000), but L1-L4 did not (23.0 +/- 6.2 degrees norm vs 2.2 +/- 14.4 degrees standing, P < .001; vs 7.3 +/- 12.9 degrees supine, P < .001).
   Conclusions: When the effects of gravity are removed, the distal portion of the lumbar spine (i.e., below the apex of lordosis) corrects, suggesting that structural lumbar deformity is primarily proximal.
C1 [Fourman, Mitchell S.; Lafage, Renaud; Lovecchio, Francis; Sheikh Alshabab, Basel; Shah, Sachiin; Punyala, Ananth; Ang, Bryan; Elysee, Jonathan; Kim, Han Jo; Lafage, Virginie] Hosp Special Surg, Dept Orthopaed Surg, Spine Surg Serv, New York, NY USA.
   [Lenke, Lawrence G.] Columbia Univ, Med Ctr, Dept Orthopaed Surg, Spine Serv, New York, NY USA.
   [Schwab, Frank; Lafage, Virginie] Lenox Hill Hosp, Dept Orthopaed Surg, New York, NY 10021 USA.
C3 Columbia University; Northwell Health
RP Lafage, V (通讯作者)，Northwell Hlth, Lenox Hill,110 E 77th St, New York, NY 10075 USA.
EM virginie.lafage@gmail.com
OI Fourman, Mitchell/0000-0001-5886-546X; Lafage,
   Renaud/0000-0002-4820-1835
CR Bakhsheshian J, 2017, J NEUROSURG-SPINE, V26, P116, DOI 10.3171/2016.5.SPINE151428
   Barrey C, 2007, EUR SPINE J, V16, P1459, DOI 10.1007/s00586-006-0294-6
   Barrey Cedric, 2011, Eur Spine J, V20 Suppl 5, P626, DOI 10.1007/s00586-011-1930-3
   Bess S, 2016, SPINE, V41, P224, DOI 10.1097/BRS.0000000000001202
   Chevillotte T, 2018, ORTHOP TRAUMATOL-SUR, V104, P565, DOI 10.1016/j.otsr.2018.06.005
   Clement JL, 2021, EUR SPINE J, V30, P1988, DOI 10.1007/s00586-021-06875-4
   Diebo BG, 2015, SPINE, V40, P642, DOI 10.1097/BRS.0000000000000844
   Dreischarf M, 2014, PLOS ONE, V9, DOI 10.1371/journal.pone.0116186
   Elysee JC, 2020, GLOB SPINE J, DOI 10.1177/2192568220960753
   Fischer Charla R, 2014, Spine Deform, V2, P415, DOI 10.1016/j.jspd.2014.04.011
   Fu KMG, 2014, SPINE, V39, P1401, DOI 10.1097/BRS.0000000000000414
   GELB DE, 1995, SPINE, V20, P1351, DOI 10.1097/00007632-199506000-00005
   Guanciale AF, 1996, SPINE, V21, P964, DOI 10.1097/00007632-199604150-00012
   Harimaya K, 2009, SPINE, V34, P2406, DOI 10.1097/BRS.0b013e3181bab13b
   Hyun SJ, 2019, EUR SPINE J, V28, P1906, DOI 10.1007/s00586-019-05955-w
   Hyun Seung-Jae, 2017, Korean J Spine, V14, P126, DOI 10.14245/kjs.2017.14.4.126
   Iyer S, 2016, SPINE, V41, P1826, DOI 10.1097/BRS.0000000000001642
   Karikari IO., 2018, SPINE DEFORMITY, V6, P568
   Kim YJ, 2005, SPINE, V30, P2045, DOI 10.1097/01.brs.0000179084.45839.ad
   Lafage R, 2016, SPINE, V41, P62, DOI 10.1097/BRS.0000000000001171
   Lafage V, 2008, SPINE, V33, P1572, DOI 10.1097/BRS.0b013e31817886a2
   Li Y, 2021, SCI REP-UK, V11, DOI 10.1038/s41598-020-80852-7
   Lovecchio F, 2021, J NEUROSURG-SPINE, V35, P110, DOI 10.3171/2020.11.SPINE201565
   Marsicano JG, 1998, SPINE, V23, P1341, DOI 10.1097/00007632-199806150-00009
   Maruo K, 2013, SPINE, V38, pE1469, DOI 10.1097/BRS.0b013e3182a51d43
   Oren JH, 2019, SPINE DEFORM, V7, P325, DOI 10.1016/j.jspd.2018.07.007
   Pesenti S, 2021, ADV ORTHOP, V2021, DOI 10.1155/2021/5572181
   Pesenti S, 2018, CLIN ORTHOP RELAT R, V476, P1603, DOI 10.1097/CORR.0000000000000380
   Protopsaltis T, 2014, J BONE JOINT SURG AM, V96A, P1631, DOI 10.2106/JBJS.M.01459
   Protopsaltis TS, 2018, SPINE, V43, P1479, DOI 10.1097/BRS.0000000000002843
   Roussouly P, 2005, SPINE, V30, P346, DOI 10.1097/01.brs.0000152379.54463.65
   Roussouly Pierre, 2011, Eur Spine J, V20 Suppl 5, P609, DOI 10.1007/s00586-011-1928-x
   Scheer JK, 2018, SPINE, V43, P388, DOI 10.1097/BRS.0000000000002435
   Shen F, 2021, GLOB SPINE J, DOI 10.1177/21925682211001871
   Smith JS, 2015, J NEUROSURG-SPINE, V23, P349, DOI 10.3171/2014.12.SPINE14777
   Terran J, 2014, OCHSNER J, V14, P14
   Terran J, 2013, NEUROSURGERY, V73, P559, DOI 10.1227/NEU.0000000000000012
   Vaynrub M, 2018, J NEUROSURG-SPINE, V29, P187, DOI 10.3171/2018.1.SPINE17808
   Vaz G, 2002, EUR SPINE J, V11, P80, DOI 10.1007/s005860000224
   Yagi M, 2016, SPINE J, V16, P451, DOI 10.1016/j.spinee.2015.07.001
NR 40
TC 0
Z9 0
U1 0
U2 0
PU SAGE PUBLICATIONS LTD
PI LONDON
PA 1 OLIVERS YARD, 55 CITY ROAD, LONDON EC1Y 1SP, ENGLAND
SN 2192-5682
EI 2192-5690
J9 GLOB SPINE J
JI Glob. Spine J.
DI 10.1177/21925682221087467
EA MAR 2022
PG 8
WC Clinical Neurology; Orthopedics
WE Science Citation Index Expanded (SCI-EXPANDED)
SC Neurosciences & Neurology; Orthopedics
GA 0E4GF
UT WOS:000776640100001
PM 35352585
OA gold
DA 2022-05-03
ER

PT J
AU Archer, JE
   Baird, C
   Gardner, A
   Rushton, AB
   Heneghan, NR
AF Archer, James E.
   Baird, Charles
   Gardner, Adrian
   Rushton, Alison B.
   Heneghan, Nicola R.
TI Evaluating measures of quality of life in adult scoliosis: a systematic
   review and narrative synthesis
SO SPINE DEFORMITY
LA English
DT Review; Early Access
DE Adult scoliosis; Health-related quality of life; Patient-reported
   outcome measures; Systematic review; Measurement properties
ID LOW-BACK-PAIN; LUMBAR SCOLIOSIS; INSTRUMENT; OUTCOMES; VALIDATION
AB Purpose To systematically review and synthesise the evidence on the measurement properties of patient-reported outcome measure (PROMs) used to assess the quality of life in patients with adult scoliosis. Method Based on the COnsensus-based Standards for the selection of health Measurement INstruments (COSMIN) guidelines and a published protocol, a two-stage search was conducted and reported in line with the Preferred Reporting Items for Systematic review and Meta-analysis (PRISMA). Stage one identified all studies of patients with adult scoliosis which included PROMs of health-related quality of life (HR-QOL). Databases including AMED, CINAHL, EMBASE, Medline, PsychINFO and Pubmed were searched from inception until 31st December 2020. This derived list of PROMs, was then utilised for a stage 2 search to identify studies which evaluated the measurement properties of the PROMs. Two reviewers independently performed the searches, study screening, selection and risk of bias assessment using the COSMIN tool. The overall quality of the evidence was assessed using a modified Grading of Recommendations Assessment, Development and Evaluation approach. Results Stage one yielded 16 PROMs of HR-QOL with the Oswestry Disability Index (ODI) and Scoliosis Research Society-22 (SRS-22) the most used. Stage two identified three stage one PROMs that fulfilled eligibility criteria: SRS-22, ODI and SRS-22r; with five studies investigating measurement properties in an adult scoliosis population. The SRS-22 was the most comprehensively evaluated PROM in this cohort with very low-quality evidence indicating indeterminate reliability, sufficient construct validity and sufficient responsiveness of the SRS-22. There is very low-quality evidence indicating sufficient responsiveness of the ODI. There is very low-quality evidence indicating indeterminate cross-cultural validity for the SRS-22r. All other measurement properties in the SRS-22, ODI and SRS-22r have not been evaluated. Conclusion A large number of PROMs are being utilised in the adult scoliosis population and of these, the most commonly utilised are the ODI and SRS-22. The SRS-22, ODI and SRS-22r are the only PROMs to have had their measurement properties evaluated in the adult scoliosis population. The findings of this systematic review are that there currently is not sufficient evidence on the measurement properties of any PROMs in adult scoliosis. Further research is now urgently required to assess the measurement properties of these PROMs.
C1 [Archer, James E.; Baird, Charles; Gardner, Adrian] Royal Orthopaed Hosp NHS Fdn Trust, Bristol Rd South, Birmingham B31 2AP, W Midlands, England.
   [Rushton, Alison B.] Western Univ, Fac Hlth Sci, Sch Phys Therapy, London, ON, Canada.
   [Gardner, Adrian; Heneghan, Nicola R.] Univ Birmingham, Ctr Precis Rehabil Spinal Pain CPR Spine, Sch Sport Exercise & Rehabil Sci, Coll Life & Environm Sci, Birmingham, W Midlands, England.
C3 Royal Orthopaedic Hospital; Western University (University of Western
   Ontario); University of Birmingham
RP Gardner, A (通讯作者)，Royal Orthopaed Hosp NHS Fdn Trust, Bristol Rd South, Birmingham B31 2AP, W Midlands, England.; Gardner, A (通讯作者)，Univ Birmingham, Ctr Precis Rehabil Spinal Pain CPR Spine, Sch Sport Exercise & Rehabil Sci, Coll Life & Environm Sci, Birmingham, W Midlands, England.
EM jamesedward.archer@nhs.net; charles.baird1@nhs.net;
   adrian.gardner@nhs.net; arushto3@uwo.ca; n.heneghan@bham.ac.uk
RI ; R Heneghan, Nicola/B-2647-2016; Rushton, Alison/V-1260-2017
OI Gardner, Adrian/0000-0001-6532-7950; Archer, James/0000-0001-7329-2401;
   R Heneghan, Nicola/0000-0001-7599-3674; Rushton,
   Alison/0000-0001-8114-7669
CR Aebi M, 2005, EUR SPINE J, V14, P925, DOI 10.1007/s00586-005-1053-9
   Archer JE, 2021, SYST REV-LONDON, V10, DOI 10.1186/s13643-021-01811-5
   Arima H, 2019, SPINE DEFORM, V7, P627, DOI 10.1016/j.jspd.2018.10.003
   Asher MA, 2000, SPINE, V25, P2381, DOI 10.1097/00007632-200009150-00018
   Asher MA, 2006, SPINE, V31, P593, DOI 10.1097/01.brs.0000201331.50597.ea
   Bago J, 2013, EUR SPINE J, V22, pS195, DOI 10.1007/s00586-012-2352-6
   Balshem H, 2011, J CLIN EPIDEMIOL, V64, P401, DOI 10.1016/j.jclinepi.2010.07.015
   Berven S, 2003, SPINE, V28, P2164, DOI 10.1097/01.BRS.0000084666.53553.D6
   Birknes JK, 2008, NEUROSURGERY, V63, pA94, DOI 10.1227/01.NEU.0000325485.49323.B2
   Blizzard DJ, 2016, SPINE J, V16, pS309, DOI [10.1016/j.spinee.2016.07.234, DOI 10.1016/J.SPINEE.2016.07.234]
   Bridwell KH, 2007, SPINE, V32, P2220, DOI 10.1097/BRS.0b013e31814cf120
   Bridwell KH, 2000, SPINE, V25, P2392, DOI 10.1097/00007632-200009150-00020
   Chen Antonia F, 2013, Spine Deform, V1, P108, DOI 10.1016/j.jspd.2012.12.003
   Cobb J., 1948, AM ACADEMY ORTHOPAED, V5, P261
   D'Andrea LP, 2000, SPINE, V25, P1795, DOI 10.1097/00007632-200007150-00010
   Diebo BG, 2019, LANCET, V394, P160, DOI 10.1016/S0140-6736(19)31125-0
   Dodd S, 2018, J CLIN EPIDEMIOL, V96, P84, DOI 10.1016/j.jclinepi.2017.12.020
   Everett CR, 2007, SPINE, V32, pS130, DOI 10.1097/BRS.0b013e318134ea88
   Fairbank J C, 1980, Physiotherapy, V66, P271
   Fairbank JCT, 2000, SPINE, V25, P2940, DOI 10.1097/00007632-200011150-00017
   [Губин Александр Вадимович Gubin Alexandr Vadimovich], 2017, [Хирургия позвоночника, Khirurgiya pozvonochnika], V14, P31, DOI 10.14531/ss2017.2.31-40
   Guyatt G, 2011, J CLIN EPIDEMIOL, V64, P383, DOI 10.1016/j.jclinepi.2010.04.026
   Haher TR, 1999, SPINE, V24, P1435, DOI 10.1097/00007632-199907150-00008
   Ioannidis JPA, 2014, LANCET, V383, P166, DOI 10.1016/S0140-6736(13)62227-8
   Jimbo S, 2012, SPINE, V37, P1763, DOI 10.1097/BRS.0b013e3182575eaa
   KOSTUIK JP, 1981, SPINE, V6, P268, DOI 10.1097/00007632-198105000-00009
   Mannion AF, 2018, EUR SPINE J, V27, P685, DOI 10.1007/s00586-017-5279-0
   McAviney J, 2020, EUR SPINE J, V29, P2960, DOI 10.1007/s00586-020-06453-0
   McCormick JD, 2013, J AM ACAD ORTHOP SUR, V21, P99, DOI 10.5435/JAAOS-21-02-99
   Moher D, 2015, SYST REV-LONDON, V4, DOI [10.1186/2046-4053-4-1, 10.1186/s13643-015-0087-2]
   Page MJ, 2021, BMJ-BRIT MED J, V372, DOI 10.1136/bmj.n71
   Palmisani M, 2013, EUR SPINE J, V22, pS829, DOI 10.1007/s00586-013-3012-1
   Pellise F, 2015, EUR SPINE J, V24, P3, DOI 10.1007/s00586-014-3542-1
   PERENNOU D, 1994, SPINE, V19, P123, DOI 10.1097/00007632-199401001-00001
   Prinsen CAC, 2018, QUAL LIFE RES, V27, P1147, DOI 10.1007/s11136-018-1798-3
   Pynsent PB, 2001, J BONE JOINT SURG BR, V83B, P792, DOI 10.1302/0301-620X.83B6.11973
   ROBIN GC, 1982, SPINE, V7, P355, DOI 10.1097/00007632-198207000-00005
   Terran J, 2014, OCHSNER J, V14, P14
   Terwee CB, 2018, QUAL LIFE RES, V27, P1159, DOI 10.1007/s11136-018-1829-0
   Williamson PR, 2017, TRIALS, V18, DOI 10.1186/s13063-017-1978-4
   Wong E, 2017, ORTHOPEDICS, V40, pE930, DOI 10.3928/01477447-20170606-02
   World Health Organisation, 2002, INT CLASS FUNCT DIS
   World Health Organisation, 2012, WORLD HLTH ORG QUALI
NR 43
TC 0
Z9 0
U1 0
U2 0
PU SPRINGER
PI NEW YORK
PA ONE NEW YORK PLAZA, SUITE 4600, NEW YORK, NY, UNITED STATES
SN 2212-134X
EI 2212-1358
J9 SPINE DEFORM
JI Spine Deform.
DI 10.1007/s43390-022-00498-5
EA MAR 2022
PG 12
WC Clinical Neurology; Orthopedics
WE Emerging Sources Citation Index (ESCI)
SC Neurosciences & Neurology; Orthopedics
GA 0B4JD
UT WOS:000774602100001
PM 35349122
DA 2022-05-03
ER

PT J
AU Zhang, JD
   Yu, Y
   Gao, SJ
   Hai, Y
   Wu, B
   Su, XJ
   Wang, Z
AF Zhang, Jiandang
   Yu, Yang
   Gao, Shangju
   Hai, Yong
   Wu, Bing
   Su, Xiaojing
   Wang, Zheng
TI The classification of coronal deformity based on preoperative global
   coronal malalignment for adult spinal deformity is questionable
SO BMC MUSCULOSKELETAL DISORDERS
LA English
DT Article
DE Classification; Global coronal malalignment; Coronal imbalance;
   Degenerative lumbar scoliosis
ID PREVALENCE; IMBALANCE
AB Study design Retrospective case-control radiographic study. Objective To identify main effects of preoperative pattern and global coronal malalignment (GCM) on postoperative coronal imbalance in degenerative lumbar scoliosis (DLS) patients and evaluate the rationality of the classification of coronal deformity based on preoperative GCM. Summary of background data A classification of coronal deformity based on preoperative GCM (20 mm set as the threshold of coronal imbalance) has been proposed recently, but whether it is practical is unclear. Methods One hundred twelve DLS patients treated with posterior instrumented fusion were reviewed. Coronal measurements included GCM and major Cobb angle. Based on relationship between C7 PL and major curve, preoperative patterns were classified into: Pattern 1(concave pattern), C7 PL shifted to the concave side of major curve; Pattern 2(convex pattern), C7 PL shifted to the convex side of major curve. Patients were separated into 4 groups (3 types): Type 0-1: GCM < 20 mm plus Pattern 1; Type 0-2: GCM < 20 mm plus Pattern 2; Type 1: GCM > 20 mm plus Pattern 1; Type 2: GCM > 20 mm plus Pattern 2. After comparison within patterns or among 4 groups, further factorial analysis was performed. Results Significant differences regarding postoperative GCM or coronal imbalance/balance ratio existed among 4 groups (F = 6.219, p = 0.001; x(2) = 22.506, p < 0.001, respectively), despite no significant difference in intra-pattern 1(concave pattern) or intra-pattern 2(convex pattern) groups. Two-way analysis of variance showed preoperative pattern exhibited significant effect on postoperative GCM or imbalance/balance ratio (F-(1,F-108) = 14.286, p < 0.001; F-(1,F-108) = 30.514, p < 0.001, respectively) while neither preoperative GCM alone nor interaction of preoperative GCM with pattern did. Conclusion In DLS patients, it's the preoperative pattern other than GCM that had main effects on postoperative coronal imbalance. Classification of coronal deformity based on preoperative GCM is questionable.
C1 [Zhang, Jiandang; Hai, Yong] Capital Med Univ, Beijing Chaoyang Hosp, Dept Orthopaed Surg, Beijing, Peoples R China.
   [Yu, Yang] Nankai Univ, Sch Med, 94 Weijin Rd, Tianjin 300071, Peoples R China.
   [Gao, Shangju] Hebei Gen Hosp, Dept Orthopaed Surg, 348 Hepingxi Rd, Shijiazhuang 050000, Hebei, Peoples R China.
   [Wu, Bing; Su, Xiaojing; Wang, Zheng] Chinese Peoples Liberat Army Gen Hosp, Dept Spine Surg, Med Ctr 4, 51 Fucheng Rd, Beijing 100037, Peoples R China.
C3 Capital Medical University; Nankai University; Chinese People's
   Liberation Army General Hospital
RP Wang, Z (通讯作者)，Chinese Peoples Liberat Army Gen Hosp, Dept Spine Surg, Med Ctr 4, 51 Fucheng Rd, Beijing 100037, Peoples R China.
EM wangzheng301gh@outlook.com
FU National High Technology Research and Development ProgramNational High
   Technology Research and Development Program of China [2020YFC1107404]
FX Funded by National High Technology Research and Development Program (No.
   2020YFC1107404).
CR Aebi M, 2005, EUR SPINE J, V14, P925, DOI 10.1007/s00586-005-1053-9
   Bao H, 2016, BONE JOINT J, V98B, P1227, DOI [10.1302/0301-620X.98B9.37273, 10.1302/0301-620X.9889.37273]
   Choi HJ, 2015, SPINE J, V15, P115, DOI 10.1016/j.spinee.2014.07.004
   Koerner JD, 2015, JBJS REV, V3, DOI 10.2106/JBJS.RVW.N.00061
   Lowe T, 2006, SPINE, V31, pS119, DOI 10.1097/01.brs.0000232709.48446.be
   Obeid I, 2019, EUR SPINE J, V28, P94, DOI 10.1007/s00586-018-5826-3
   Ploumis A, 2015, J SPINAL DISORD TECH, V28, P341, DOI 10.1097/BSD.0b013e3182aab2ff
   Schwab F, 2012, SPINE, V37, P1077, DOI 10.1097/BRS.0b013e31823e15e2
   Silva FE, 2010, NEUROSURG FOCUS, V28, DOI 10.3171/2010.1.FOCUS09271
   Slattery C, 2018, CLIN ORTHOP RELAT R, V476, P1890, DOI 10.1007/s11999.0000000000000264
   Xu L, 2019, SPINE, V44, pE99, DOI 10.1097/BRS.0000000000002773
   Zhang JD, 2021, SPINE, V46, P366, DOI 10.1097/BRS.0000000000003776
NR 12
TC 0
Z9 0
U1 0
U2 0
PU BMC
PI LONDON
PA CAMPUS, 4 CRINAN ST, LONDON N1 9XW, ENGLAND
EI 1471-2474
J9 BMC MUSCULOSKEL DIS
JI BMC Musculoskelet. Disord.
PD MAR 29
PY 2022
VL 23
IS 1
AR 300
DI 10.1186/s12891-022-05246-4
PG 6
WC Orthopedics; Rheumatology
WE Science Citation Index Expanded (SCI-EXPANDED)
SC Orthopedics; Rheumatology
GA 0B9BI
UT WOS:000774920900002
PM 35351065
OA Green Published, gold
DA 2022-05-03
ER

PT J
AU Pellise, F
   Vila-Casademunt, A
   Nunez-Pereira, S
   Haddad, S
   Smith, JS
   Kelly, MP
   Alanay, A
   Shaffrey, C
   Pizones, J
   Yilgor, C
   Obeid, I
   Burton, D
   Kleinstuck, F
   Fekete, T
   Bess, S
   Gupta, M
   Loibl, M
   Klineberg, EO
   Perez-Grueso, FJS
   Serra-Burriel, M
   Ames, CP
AF Pellise, Ferran
   Vila-Casademunt, Alba
   Nunez-Pereira, Susana
   Haddad, Sleiman
   Smith, Justin S.
   Kelly, Michael P.
   Alanay, Ahmet
   Shaffrey, Christopher
   Pizones, Javier
   Yilgor, Caglar
   Obeid, Ibrahim
   Burton, Douglas
   Kleinstuck, Frank
   Fekete, Tamas
   Bess, Shay
   Gupta, Munish
   Loibl, Markus
   Klineberg, Eric O.
   Sanchez Perez-Grueso, Francisco J.
   Serra-Burriel, Miquel
   Ames, Christopher P.
CA European Spine Study Grp
   Int Spine Study Grp
TI Surgeons' risk perception in ASD surgery: The value of objective risk
   assessment on decision making and patient counselling
SO EUROPEAN SPINE JOURNAL
LA English
DT Article; Early Access
DE Adult spinal deformity; Surgery; Risk perception; Machine learning;
   Computerized decision support tools
ID SPINAL DEFORMITY SURGERY; MEDICAL COMPLICATIONS; ADULT; MORBIDITY;
   MORTALITY; CALCULATOR; IMPACT; INDEX; RATES; TOOL
AB Background Surgeons often rely on their intuition, experience and published data for surgical decision making and informed consent. Literature provides average values that do not allow for individualized assessments. Accurate validated machine learning (ML) risk calculators for adult spinal deformity (ASD) patients, based on 10 year multicentric prospective data, are currently available. The objective of this study is to assess surgeon ASD risk perception and compare it to validated risk calculator estimates. Methods Nine ASD complete (demographics, HRQL, radiology, surgical plan) preoperative cases were distributed online to 100 surgeons from 22 countries. Surgeons were asked to determine the risk of major complications and reoperations at 72 h, 90 d and 2 years postop, using a 0-100% risk scale. The same preoperative parameters circulated to surgeons were used to obtain ML risk calculator estimates. Concordance between surgeons' responses was analyzed using intraclass correlation coefficients (ICC) (poor < 0.5/excellent > 0.85). Distance between surgeons' and risk calculator predictions was assessed using the mean index of agreement (MIA) (poor < 0.5/excellent > 0.85). Results Thirty-nine surgeons (74.4% with > 10 years' experience), from 12 countries answered the survey. Surgeons' risk perception concordance was very low and heterogeneous. ICC ranged from 0.104 (reintervention risk at 72 h) to 0.316 (reintervention risk at 2 years). Distance between calculator and surgeon prediction was very large. MIA ranged from 0.122 to 0.416. Surgeons tended to overestimate the risk of major complications and reintervention in the first 72 h and underestimated the same risks at 2 years postop. Conclusions This study shows that expert surgeon ASD risk perception is heterogeneous and highly discordant. Available validated ML ASD risk calculators can enable surgeons to provide more accurate and objective prognosis to adjust patient expectations, in real time, at the point of care.
C1 [Pellise, Ferran; Nunez-Pereira, Susana; Haddad, Sleiman] Vall dHebron Univ Hosp, Spine Surg Unit, Barcelona, Spain.
   [Vila-Casademunt, Alba] Vall dHebron Res Inst, Spine Res Unit, Barcelona, Spain.
   [Smith, Justin S.] Univ Virginia, Dept Neurosurg, Med Ctr, Charlottesville, VA USA.
   [Kelly, Michael P.; Gupta, Munish] Washington Univ, Dept Orthopaed Surg, St Louis, MO USA.
   [Alanay, Ahmet; Yilgor, Caglar] Acibadem Univ, Dept Orthoped & Traumatol, Istanbul, Turkey.
   [Shaffrey, Christopher] Duke Univ, Med Ctr, Durham, NC USA.
   [Pizones, Javier; Sanchez Perez-Grueso, Francisco J.] La Paz Univ Hosp, Spine Surg Unit, Madrid, Spain.
   [Obeid, Ibrahim] Bordeaux Univ Hosp, Spine Surg Unit, Bordeaux, France.
   [Burton, Douglas] Univ Kansas, Dept Orthopaed Surg, Med Ctr, Kansas City, KS USA.
   [Kleinstuck, Frank; Fekete, Tamas; Loibl, Markus] Schulthess Klin, Spine Ctr Div, Zurich, Switzerland.
   [Bess, Shay] Presbyterian St Lukes Rocky Mt Hosp Children, Denver Int Spine Ctr, Denver, CO USA.
   [Klineberg, Eric O.] Univ Calif Davis, Dept Orthoped Surg, Sacramento, CA USA.
   [Serra-Burriel, Miquel] Univ Zurich, Epidemiol Biostat & Prevent Inst, Zurich, Switzerland.
   [Ames, Christopher P.] Univ Calif San Francisco, Dept Neurosurg, San Francisco, CA USA.
C3 Hospital Universitari Vall d'Hebron; Autonomous University of Barcelona;
   Hospital Universitari Vall d'Hebron; Vall d'Hebron Institut de Recerca
   (VHIR); University of Virginia; Washington University (WUSTL); Acibadem
   University; Duke University; Hospital Universitario La Paz; CHU
   Bordeaux; University of Kansas; University of Kansas Medical Center;
   Schulthess Clinic; University of California System; University of
   California Davis; League of European Research Universities - LERU;
   University of Zurich; University of California System; University of
   California San Francisco
RP Pellise, F (通讯作者)，Vall dHebron Univ Hosp, Spine Surg Unit, Barcelona, Spain.
EM 24361fpu@comb.cat
RI Serra-Burriel, Miquel/M-8662-2019
OI Serra-Burriel, Miquel/0000-0001-8595-1224
FU DePuy Synthes; K2M; Nuvasive; Orthofix; Zimmer Biomet;
   MedtronicMedtronic
FX The International Spine Study Group Foundation receives funding support
   from DePuy Synthes, K2M, Nuvasive, Orthofix and Zimmer Biomet. The
   European Spine Study Group receives funding support from DePuy Synthes
   and Medtronic.
CR Ames CP, 2020, SPINE, V45, pE252, DOI 10.1097/BRS.0000000000003242
   Ames CP, 2019, EUR SPINE J, V28, P1998, DOI 10.1007/s00586-019-06079-x
   Ames CP, 2019, SPINE, V44, P915, DOI 10.1097/BRS.0000000000002974
   Ames CP, 2019, SPINE, V44, P1144, DOI 10.1097/BRS.0000000000003031
   Batty GD, 2020, BMJ-BRIT MED J, V368, DOI 10.1136/bmj.m131
   Bihorac A, 2019, ANN SURG, V269, P652, DOI 10.1097/SLA.0000000000002706
   Bilimoria KY, 2013, J AM COLL SURGEONS, V217, P833, DOI 10.1016/j.jamcollsurg.2013.07.385
   Buchlak QD, 2017, J CLIN NEUROSCI, V43, P247, DOI 10.1016/j.jocn.2017.06.012
   Charosky S, 2012, SPINE, V37, P693, DOI 10.1097/BRS.0b013e31822ff5c1
   Croskerry P, 2013, BMJ QUAL SAF, V22, pii58, DOI 10.1136/bmjqs-2012-001712
   Elston DM, 2020, J AM ACAD DERMATOL, V82, P572, DOI 10.1016/j.jaad.2019.06.1286
   HARRELL FE, 1982, JAMA-J AM MED ASSOC, V247, P2543, DOI 10.1001/jama.247.18.2543
   Khor S, 2018, JAMA SURG, V153, P634, DOI 10.1001/jamasurg.2018.0072
   Kleinstueck FS, 2016, EUR SPINE J, V25, P2649, DOI 10.1007/s00586-014-3484-7
   Lee MJ, 2014, SPINE J, V14, P291, DOI 10.1016/j.spinee.2013.10.043
   Lonergan T, 2016, CLIN SPINE SURG, V29, P314, DOI 10.1097/BSD.0b013e3182764a23
   Mirza SK, 2008, SPINE, V33, P2651, DOI 10.1097/BRS.0b013e31818dad07
   Nunez-Pereira S, 2019, EUR SPINE J, V28, P2208, DOI 10.1007/s00586-019-06041-x
   Pellise F, 2019, J NEUROSURG-SPINE, V31, P587, DOI 10.3171/2019.3.SPINE181452
   Pellise F, 2018, SPINE J, V18, P216, DOI 10.1016/j.spinee.2017.06.042
   Sacks GD, 2016, ANN SURG, V264, P889, DOI 10.1097/SLA.0000000000001750
   Sansur CA, 2011, SPINE, V36, pE593, DOI 10.1097/BRS.0b013e3182059bfd
   Scheer JK, 2013, J NEUROSURG-SPINE, V19, P464, DOI 10.3171/2013.7.SPINE12901
   Sciubba Daniel M, 2015, Spine Deform, V3, P575, DOI 10.1016/j.jspd.2015.04.005
   Sethi Rajiv K, 2014, Spine Deform, V2, P95, DOI 10.1016/j.jspd.2013.12.002
   Shaydakov ME., 2020, OPERATIVE RISK
   Smith JS, 2012, SPINE, V37, P1975, DOI 10.1097/BRS.0b013e318257fada
   Smith JS, 2011, SPINE, V36, P817, DOI 10.1097/BRS.0b013e3181e21783
   Smith JS, 2011, SPINE, V36, P958, DOI 10.1097/BRS.0b013e3181eabb26
   Soroceanu A, 2016, SPINE, V41, P1718, DOI 10.1097/BRS.0000000000001636
   van de Graaf VA, 2020, BRIT J SPORT MED, V54, P354, DOI 10.1136/bjsports-2019-100567
   Veeravagu A, 2017, J NEUROSURG-SPINE, V27, P81, DOI 10.3171/2016.12.SPINE16969
   Weaver L, 2019, BMC MED RES METHODOL, V19, DOI 10.1186/s12874-019-0719-7
   Welton KL, 2018, J SHOULDER ELB SURG, V27, pS76, DOI 10.1016/j.jse.2017.10.005
   Worley N, 2016, EUR SPINE J, V25, P819, DOI 10.1007/s00586-015-4104-x
NR 35
TC 0
Z9 0
U1 0
U2 0
PU SPRINGER
PI NEW YORK
PA ONE NEW YORK PLAZA, SUITE 4600, NEW YORK, NY, UNITED STATES
SN 0940-6719
EI 1432-0932
J9 EUR SPINE J
JI Eur. Spine J.
DI 10.1007/s00586-022-07166-2
EA MAR 2022
PG 10
WC Clinical Neurology; Orthopedics
WE Science Citation Index Expanded (SCI-EXPANDED)
SC Neurosciences & Neurology; Orthopedics
GA 0A2ZH
UT WOS:000773827800002
PM 35347422
DA 2022-05-03
ER

PT J
AU Anand, N
   Alayan, A
   Kong, C
   Kahwaty, S
   Khandehroo, B
   Gendelberg, D
   Chung, A
AF Anand, Neel
   Alayan, Alisa
   Kong, Christopher
   Kahwaty, Sheila
   Khandehroo, Babak
   Gendelberg, David
   Chung, Andrew
TI Management of severe adult spinal deformity with circumferential
   minimally invasive surgical strategies without posterior column
   osteotomies: a 13-year experience
SO SPINE DEFORMITY
LA English
DT Article; Early Access
DE Spinal deformity; Adult; Minimally invasive; Complications; Outcomes
ID PROXIMAL JUNCTIONAL KYPHOSIS; INTERBODY FUSION; RISK-FACTORS; SURGERY;
   COMPLICATIONS; OUTCOMES; RATES
AB Objective To evaluate the mid- to long-term clinical outcomes of circumferential minimally invasive surgery (CMIS) without posterior column osteotomies for severe adult spine deformity (ASD) correction. Methods All patients with a minimum of 2-year follow-up undergoing staged CMIS correction of ASD from January 2007 to July 2018 were identified. All included patients had fusion of 3 or more interbody levels that spanned the L5-S1 junction. Only patients with severe deformity, Coronal Cobb > 50 degrees or at least one SRS-Schwab ++ sagittal modifier (SVA > 95 mm, or PI-LL > 20, or PT > 30) were included. All complications were noted. Result 136 patients met inclusion criteria; mean age of patients was 63.6 years (21-85, SD 13.7). The mean follow-up was 82.8 months (24-159, SD 36.6). The mean number of levels fused was 7 (3-16, SD 3). A total of 40 (29.4%) major complications were noted at final follow-ups: 2 (1.4%) intra-operative, 12 (8.9%) peri-operative (<= 6 weeks from index), 26 (19.1%) post-operative (> 6 weeks from index). There was a total of 53 (40.0%) minor complications. Seven (5.1%) patients who developed radiographic proximal junctional kyphosis. Three patients (2.2%) developed proximal junctional failure. There were 8 (5.9%) cases of pseudarthrosis. Five of these occurred in patients undergoing AxiaLIF. All patients experienced improvements in patient-perceived outcomes (VAS, TIS, ODI, and SRS-22) and radiographic parameters at last follow-up when compared to pre-op (p < 0.05). Conclusion Rates of complications with CMIS correction of severe ASD are lower than published rates of complications seen with open ASD correction. Specifically, the incidence of catastrophic complications is lower. Furthermore, CMIS is associated with significant improvements in clinical and functional outcomes, low rates of pseudarthrosis and proximal junctional kyphosis. Therefore, in the appropriately selected patient, CMIS may be an excellent alternative approach to addressing severe ASD.
C1 [Anand, Neel; Alayan, Alisa; Kong, Christopher; Kahwaty, Sheila; Khandehroo, Babak; Gendelberg, David] Cedars Sinai Spine Ctr, Dept Orthoped, Los Angeles, CA USA.
   [Chung, Andrew] Sonoran Spine Inst, 1255 W Rio Salado Pkwy 107, Tempe, AZ 85281 USA.
C3 Cedars Sinai Medical Center
RP Chung, A (通讯作者)，Sonoran Spine Inst, 1255 W Rio Salado Pkwy 107, Tempe, AZ 85281 USA.
EM thespinalsurgeon@gmail.com
OI Chung, Andrew/0000-0003-3942-9595
CR Ames Christopher P, 2016, Spine Deform, V4, P310, DOI 10.1016/j.jspd.2015.12.009
   Anand N., 2017, SPINE DEFORM, V5, P213, DOI DOI 10.1016/j.jspd.2016.12.005
   Anand N, 2006, SPINE, V31, pE748, DOI 10.1097/01.brs.0000240211.23617.ae
   Anand N, 2021, SPINE DEFORM, V9, P1433, DOI 10.1007/s43390-021-00319-1
   Anand N, 2019, WORLD NEUROSURG, V130, pE1077, DOI 10.1016/j.wneu.2019.07.091
   Anand N, 2018, JAAOS GLOB RES REV, V2, DOI 10.5435/JAAOSGlobal-D-18-00067
   Anand N, 2017, NEUROSURGERY, V81, P733, DOI 10.1093/neuros/nyx353
   Anand Neel, 2016, Spine Deform, V4, P78, DOI 10.1016/j.jspd.2015.08.002
   Anand N, 2013, SPINE, V38, P1566, DOI 10.1097/BRS.0b013e31829cb67a
   Anand N, 2013, EUR SPINE J, V22, pS232, DOI 10.1007/s00586-012-2344-6
   Bach K, 2014, CLIN ORTHOP RELAT R, V472, P1749, DOI 10.1007/s11999-013-3441-5
   Byun CW., 2021, SPINE J J N AM SPINE
   Carreon LY., 2018, SPINE DEFORM, V6, P741, DOI [10.1016/j.jspd.2018.04.006, DOI 10.1016/J.JSPD.2018.04.006]
   Daubs MD, 2007, SPINE, V32, P2238, DOI 10.1097/BRS.0b013e31814cf24a
   Deukmedjian AR, 2012, SCI WORLD J, DOI 10.1100/2012/789698
   Glassman SD, 2007, SPINE, V32, P2764, DOI 10.1097/BRS.0b013e31815a7644
   Glattes RC, 2005, SPINE, V30, P1643, DOI 10.1097/01.brs.0000169451.76359.49
   Godzik J, 2020, GLOB SPINE J, V10, p101S, DOI 10.1177/2192568219880178
   Hamilton DK, 2016, EUR SPINE J, V25, P2605, DOI 10.1007/s00586-016-4443-2
   Haque RM, 2014, NEUROSURG FOCUS, V36, DOI 10.3171/2014.3.FOCUS1424
   Hart RA, 2013, NEUROSURG CLIN N AM, V24, P213, DOI 10.1016/j.nec.2013.01.001
   Hostin R, 2013, SPINE, V38, P1008, DOI 10.1097/BRS.0b013e318271319c
   Kim HJ, 2017, SPINE, V42, P420, DOI 10.1097/BRS.0000000000001774
   Klineberg EO, 2020, GLOB SPINE J, V10, P896, DOI 10.1177/2192568220937473
   Lee JH, 2014, BRIT J NEUROSURG, V28, P252, DOI 10.3109/02688697.2013.835369
   Lee NJ, 2017, GLOB SPINE J, V7, P432, DOI 10.1177/2192568217699384
   Maruo K, 2013, SPINE, V38, pE1469, DOI 10.1097/BRS.0b013e3182a51d43
   Mummaneni PV, 2020, J NEUROSURG-SPINE, V32, P221, DOI 10.3171/2019.7.SPINE181104
   Mundis G., 2015, NEUROSURGERY, V62, P222
   Ozgur Burak M, 2006, Spine J, V6, P435, DOI 10.1016/j.spinee.2005.08.012
   Park P, 2020, J NEUROSURG-SPINE, V33, P601, DOI 10.3171/2020.4.SPINE20169
   Park P, 2015, J NEUROSURG-SPINE, V22, P374, DOI 10.3171/2014.9.SPINE131004
   Passias PG, 2017, SPINE DEFORM, V5, P342
   Schmidt F., 2020, AANS NEUROSURG, V29, P1
   Schwab F, 2012, SPINE, V37, P1077, DOI 10.1097/BRS.0b013e31823e15e2
   Silvestre C, 2012, ASIAN SPINE J, V6, P89, DOI 10.4184/asj.2012.6.2.89
   Smith JS, 2017, J NEUROSURG-SPINE, V27, P444, DOI 10.3171/2016.10.SPINE16849
   Smith JS, 2016, J NEUROSURG-SPINE, V25, P1, DOI 10.3171/2015.11.SPINE151036
   Smith JS, 2011, SPINE, V36, P817, DOI 10.1097/BRS.0b013e3181e21783
   Smith MW, 2015, SPINE J, V15, P2142, DOI 10.1016/j.spinee.2015.05.028
   Soroceanu A, 2016, SPINE, V41, P1718, DOI 10.1097/BRS.0000000000001636
   Than KD, 2019, WORLD NEUROSURG, V126, pE1337, DOI 10.1016/j.wneu.2019.03.090
   Uribe JS, 2017, NEUROSURGERY, V80, P489, DOI 10.1093/neuros/nyw072
   Uribe JS, 2014, NEUROSURG FOCUS, V36, DOI 10.3171/2014.3.FOCUS13534
   Wang MY, 2019, J NEUROSURG-SPINE, V31, P865, DOI 10.3171/2019.6.SPINE19531
   Woods K, 2017, CUREUS, V9, DOI 10.7759/cureus.1980
   Woods KRM, 2017, SPINE J, V17, P545, DOI 10.1016/j.spinee.2016.10.026
   Yen CP, 2016, CURR REV MUSCULOSKE, V9, P309, DOI 10.1007/s12178-016-9355-6
   Zanirato A, 2018, EUR SPINE J, V27, P2272, DOI 10.1007/s00586-018-5535-y
NR 49
TC 0
Z9 0
U1 0
U2 0
PU SPRINGER
PI NEW YORK
PA ONE NEW YORK PLAZA, SUITE 4600, NEW YORK, NY, UNITED STATES
SN 2212-134X
EI 2212-1358
J9 SPINE DEFORM
JI Spine Deform.
DI 10.1007/s43390-022-00478-9
EA MAR 2022
PG 12
WC Clinical Neurology; Orthopedics
WE Emerging Sources Citation Index (ESCI)
SC Neurosciences & Neurology; Orthopedics
GA 0J8IY
UT WOS:000780345300001
PM 35334105
DA 2022-05-03
ER

PT J
AU Bourret, S
   Cerpa, M
   Kelly, MP
   Hasegawa, K
   Hey, HWD
   Wong, HK
   Liu, G
   Sardar, ZM
   Riahi, H
   Lenke, LG
   Le Huec, JC
AF Bourret, Stephane
   Cerpa, Meghan
   Kelly, Michael P.
   Hasegawa, Kazuhiro
   Hey, Hwee Weng Dennis
   Wong, Hee-Kit
   Liu, Gabriel
   Sardar, Zeeshan M.
   Riahi, Hend
   Lenke, Lawrence G.
   Le Huec, Jean Charles
TI Correlation analysis of the PI-LL mismatch according to the pelvic
   incidence from a database of 468 asymptomatic volunteers
SO EUROPEAN SPINE JOURNAL
LA English
DT Article; Early Access
DE PI-LL mismatch; Pelvic incidence; Sagittal balance; Spinal deformities
ID SAGITTAL ALIGNMENT; NORMATIVE VALUES; SPINE; BALANCE; CLASSIFICATION;
   PARAMETERS; COHORT; SHAPE
AB Purpose Previous studies on adults with degenerative scoliosis (ADS) have been fixed the threshold of PI-LL mismatch less than 10 degrees for achieving good clinical outcomes. Recent studies discussed that PI-LL mismatch should consider individual pelvic incidence (PI) and should be set first in a normal population. The purpose of this study is to assess the variability of PI-LL mismatch according to PI in an asymptomatic population. Methods Full-body low dose stereoradiographic evaluation was done in a multi-ethnic cohort of 468 asymptomatic adult volunteers. Patients were clustered in three groups depending on individual PI values: PI < 45 degrees, 45 degrees < PI < 60 degrees and PI > 60 degrees. 3D measurements were performed using a commercially available 2D/3D modeling software to establish a correlation of PI with other spinopelvic parameters. ANOVA and Tukey's HSD for post-hoc analysis were used to determine the differences between the three groups. Results In our asymptomatic population, the mean value of PI-LL mismatch is - 5.4 degrees +/- 10.7 degrees. Clusterization of the population reveals significant differences in the distribution of L1S1 lordosis, pelvic tilt and PI-LL with positive linear correlation according to PI values. As an interestingly result, PI-LL mismatch is equal to 0 degrees when PI is around 64 degrees. Conclusions The present study demonstrated that PI-LL mismatch is negative in an asymptomatic population (- 5.4 degrees +/- 10.7 degrees) and the value should be customized to each patient to be able to restore the appropriate lordosis in ADS. The PI-LL mismatch is given by the formula PI-LL = - 28.5 + 0.44 x PI.
C1 [Bourret, Stephane; Le Huec, Jean Charles] Polyclin Bordeaux Nord Aquitaine, VERTEBRA Inst, 33 Rue Dr Finlay, F-33077 Bordeaux, France.
   [Cerpa, Meghan; Sardar, Zeeshan M.; Lenke, Lawrence G.] Columbia Univ, Spine Hosp New York Presbyterian, Med Ctr, Dept Orthoped Surg, New York, NY USA.
   [Kelly, Michael P.] Washington Univ, Dept Orthopaed Surg, St Louis, MO 63110 USA.
   [Hasegawa, Kazuhiro] Niigata Spine Surg Ctr, Niigata, Japan.
   [Hey, Hwee Weng Dennis; Wong, Hee-Kit; Liu, Gabriel] Natl Univ Singapore Hosp, Dept Orthoped Surg, Singapore, Singapore.
   [Riahi, Hend] Inst Kassab Dorthopedie, Tunis, Tunisia.
C3 Columbia University; Washington University (WUSTL); National University
   of Singapore
RP Le Huec, JC (通讯作者)，Polyclin Bordeaux Nord Aquitaine, VERTEBRA Inst, 33 Rue Dr Finlay, F-33077 Bordeaux, France.
EM jclehuec1@gmail.com
CR Aoki Y, 2015, BMC MUSCULOSKEL DIS, V16, DOI 10.1186/s12891-015-0676-1
   Bae JS, 2012, SPINE J, V12, P1045, DOI 10.1016/j.spinee.2012.10.011
   Barrey C, 2007, EUR SPINE J, V16, P1459, DOI 10.1007/s00586-006-0294-6
   Berthonnaud E, 2005, J SPINAL DISORD TECH, V18, P40, DOI 10.1097/01.bsd.0000117542.88865.77
   Boulay C, 2006, EUR SPINE J, V15, P415, DOI 10.1007/s00586-005-0984-5
   Cecchinato R, 2017, EUR SPINE J, V26, P436, DOI 10.1007/s00586-017-5154-z
   Hasegawa K, 2016, EUR SPINE J, V25, P3675, DOI 10.1007/s00586-016-4702-2
   Inami S, 2016, EUR SPINE J, V25, P3638, DOI 10.1007/s00586-016-4563-8
   Lafage V, 2009, SPINE, V34, pE599, DOI 10.1097/BRS.0b013e3181aad219
   Le Huec JC, 2016, EUR SPINE J, V25, P3630, DOI 10.1007/s00586-016-4485-5
   Lee CS, 2011, SPINE, V36, pE1648, DOI 10.1097/BRS.0b013e318216b0fd
   Legaye J, 1998, Eur Spine J, V7, P99, DOI 10.1007/s005860050038
   Legaye Jean, 2005, Acta Orthop Belg, V71, P213
   Moon HJ, 2019, EUR SPINE J, V28, P1937, DOI 10.1007/s00586-019-06078-y
   Roussouly P, 2005, SPINE, V30, P346, DOI 10.1097/01.brs.0000152379.54463.65
   Schwab F, 2012, SPINE, V37, P1077, DOI 10.1097/BRS.0b013e31823e15e2
   Sullivan TB., 2018, SPINE DEFORMITY, V6, P529, DOI [10.1016/j.jspd.2018.02.002, DOI 10.1016/J.JSPD.2018.02.002]
   Vialle R, 2005, J BONE JOINT SURG AM, V87A, P260, DOI 10.2106/JBJS.D.02043
   Yamada K, 2015, SCOLIOSIS SPINAL DIS, V10, DOI 10.1186/1748-7161-10-S2-S17
   Yilgor C, 2017, NEUROSURG FOCUS, V43, DOI 10.3171/2017.8.FOCUS17498
NR 20
TC 0
Z9 0
U1 2
U2 2
PU SPRINGER
PI NEW YORK
PA ONE NEW YORK PLAZA, SUITE 4600, NEW YORK, NY, UNITED STATES
SN 0940-6719
EI 1432-0932
J9 EUR SPINE J
JI Eur. Spine J.
DI 10.1007/s00586-021-07087-6
EA MAR 2022
PG 8
WC Clinical Neurology; Orthopedics
WE Science Citation Index Expanded (SCI-EXPANDED)
SC Neurosciences & Neurology; Orthopedics
GA ZY6UB
UT WOS:000772719200004
PM 35325301
DA 2022-05-03
ER

PT J
AU Hoevenaars, EHW
   Beekhuizen, M
   O'Dowd, J
   Spruit, M
   van Hooff, ML
AF Hoevenaars, Evelien H. W.
   Beekhuizen, Michiel
   O'Dowd, John
   Spruit, Maarten
   van Hooff, Miranda L.
TI Non-surgical treatment for adult spinal deformity: results of an
   intensive combined physical and psychological programme for patients
   with adult spinal deformity and chronic low back pain-a treatment-based
   cohort study
SO EUROPEAN SPINE JOURNAL
LA English
DT Article; Early Access
DE Chronic low back pain; Adult spinal deformity; Pain management;
   Cognitive behavioural therapy; Bio-psycho-social; Treatment-based cohort
   study; Disability; Self-management
ID SELF-EFFICACY QUESTIONNAIRE; HEALTH SURVEY; MANAGEMENT; SF-36; VERSION
AB Objectives No evidence-based treatment exists for adult spinal deformity (ASD) patients with chronic low back pain (CLBP). Aim of this study: evaluate a combined physical and psychological programme (CPPP) for ASD patients with CLBP and to compare this with a non-ASD-cohort with CLBP. Methods Data were extracted from the database of CLBP-patients for whom surgery is not an option and completed CPPP. Two cohorts were selected: an ASD-cohort (n = 80) based on a Cobb angle of > 10 degrees and a consecutive age- and gender-matched non-ASD-cohort (n = 240). Primary outcome: functional status (Oswestry Disability Index; ODI). Secondary outcomes: pain intensity, self-efficacy and quality of life. Assessments: pre and post treatment, one-month and one-year follow-up (FU). Clinical relevance: minimal important clinical change (MCIC; ODI 10 points), patient acceptable symptom state (PASS; ODI <= 22). Results Demographics ASD-cohort: 79% female, mean age 50.9 (+/- 14.1) years, mean CLBP duration 15.5 (+/- 12.5) years, mean Cobb angle 21.4 (+/- 9.4)degrees. Non-ASD-cohort: not significantly different. Both cohorts improved in functional status (F[1,318] = 142.982, p < .001; r = 0.31). The ASD-cohort improved from mean ODI 39.5(+/- 12.0) at baseline to mean ODI 31.8(+/- 16.5) at one-year FU. Clinical relevance: 51% of the ASD patients reached MCIC and 33% reached a PASS. An interaction effect is shown between time and both cohorts (F[1,318] = 8.2, p = .004; r = 0.03); however, not clinically relevant. All secondary outcomes: improvement at one-year FU. Conclusion This is the first study showing beneficial outcomes of a non-surgical treatment in selected ASD patients with longstanding CLBP. Improvement is shown in functional status, and appeared equivalent to the non-ASD cohort.
C1 [Hoevenaars, Evelien H. W.] Sint Maartenskliniek, RealHlth Inst, Zevenheuvelenweg 48a, NL-6571 CK Berg En Dal, Netherlands.
   [Beekhuizen, Michiel; Spruit, Maarten] Sint Maartenskliniek, Dept Orthoped, POB 9011, NL-6500 GM Nijmegen, Netherlands.
   [O'Dowd, John] Hampshire Hosp NHS Trust, Aldermaston Rd, Basingstoke RG24 9NA, Hants, England.
   [van Hooff, Miranda L.] Sint Maartenskliniek, Dept Res, POB 9011, NL-6500 GM Nijmegen, Netherlands.
   [van Hooff, Miranda L.] Radboud Univ Nijmegen, Med Ctr, Dept Orthopaed Surg, Nijmegen, Netherlands.
C3 Sint Maartens Clinic; Sint Maartens Clinic; Sint Maartens Clinic;
   Radboud University Nijmegen
RP Hoevenaars, EHW (通讯作者)，Sint Maartenskliniek, RealHlth Inst, Zevenheuvelenweg 48a, NL-6571 CK Berg En Dal, Netherlands.
EM e.hoevenaars@maartenskliniek.nl
OI van Hooff, Miranda L./0000-0001-5313-6436
CR Aaronson NK, 1998, J CLIN EPIDEMIOL, V51, P1055, DOI 10.1016/S0895-4356(98)00097-3
   Aebi M, 2005, EUR SPINE J, V14, P925, DOI 10.1007/s00586-005-1053-9
   Chiarotto A, 2016, J PAIN, V17, P707, DOI 10.1016/j.jpain.2016.02.012
   Diaz-Arribas MJ, 2017, SPINE, V42, P1908, DOI 10.1097/BRS.0000000000002298
   Diebo BG, 2019, LANCET, V394, P160, DOI 10.1016/S0140-6736(19)31125-0
   Fairbank JCT, 2000, SPINE, V25, P2940, DOI 10.1097/00007632-200011150-00017
   Faraj SSA, 2020, GLOB SPINE J, V10, P272, DOI 10.1177/2192568219845659
   Groot D, 2019, EUR SPINE J, V28, P1579, DOI 10.1007/s00586-019-05967-6
   Haldeman S, 2008, SPINE J, V8, P1, DOI 10.1016/j.spinee.2007.10.009
   Jackson T, 2014, J PAIN, V15, P800, DOI 10.1016/j.jpain.2014.05.002
   McCarthy I, 2013, NEUROSURG CLIN N AM, V24, P293, DOI 10.1016/j.nec.2012.12.005
   NICE National Institute for Health and Clinical Excellence, 2016, LOW BACK PAIN SCIAT
   Nicholas MK, 2007, EUR J PAIN, V11, P153, DOI 10.1016/j.ejpain.2005.12.008
   Ostelo RWJG, 2008, SPINE, V33, P90, DOI 10.1097/BRS.0b013e31815e3a10
   Schwab F, 2005, SPINE, V30, P1082, DOI 10.1097/01.brs.0000160842.43482.cd
   Teles AR, 2017, GLOB SPINE J, V7, P170, DOI 10.1177/2192568217699182
   Theroux J, 2017, CHIROPR MAN THER, V25, DOI 10.1186/s12998-017-0143-1
   van Hooff ML, 2018, PLOS ONE, V13, DOI 10.1371/journal.pone.0203518
   van Hooff ML, 2016, SPINE J, V16, P1221, DOI 10.1016/j.spinee.2016.06.010
   van Hooff ML, 2015, SPINE, V40, pE83, DOI 10.1097/BRS.0000000000000683
   van Hooff ML, 2010, EUR SPINE J, V19, P1517, DOI 10.1007/s00586-010-1435-5
   Van Hooff ML, 2021, GLOBAL SPINE J
   von Elm E, 2007, B WORLD HEALTH ORGAN, V85, P867, DOI [10.2471/BLT.07.045120, 10.1016/j.jclinepi.2007.11.008, 10.1371/journal.pmed.0040296]
   WARE JE, 1992, MED CARE, V30, P473, DOI 10.1097/00005650-199206000-00002
   Weiner BK, 2008, SPINE, V33, P219, DOI 10.1097/BRS.0b013e3181604572
NR 25
TC 0
Z9 0
U1 0
U2 0
PU SPRINGER
PI NEW YORK
PA ONE NEW YORK PLAZA, SUITE 4600, NEW YORK, NY, UNITED STATES
SN 0940-6719
EI 1432-0932
J9 EUR SPINE J
JI Eur. Spine J.
DI 10.1007/s00586-022-07156-4
EA MAR 2022
PG 8
WC Clinical Neurology; Orthopedics
WE Science Citation Index Expanded (SCI-EXPANDED)
SC Neurosciences & Neurology; Orthopedics
GA ZY6UB
UT WOS:000772719200003
PM 35325299
OA hybrid
DA 2022-05-03
ER

PT J
AU Liang, Y
   Xu, S
   Guo, C
   Mao, KY
   Liu, HY
AF Liang, Yan
   Xu, Shuai
   Guo, Chen
   Mao, Keya
   Liu, Haiying
TI Correlation Between Different Sagittal Parameters in Patients With
   Degenerative Kyphosis
SO FRONTIERS IN MOLECULAR NEUROSCIENCE
LA English
DT Article
DE degenerative kyphosis; lumbar lordosis; thoracolumbar kyphosis; pelvic
   incidence; pelvic tilt; sagittal balance
ID ADULT-SPINAL-DEFORMITY; ALIGNMENT; BALANCE; SCOLIOSIS; IMBALANCE;
   DISEASES; PELVIS; GOALS
AB ObjectiveTo explore the relationship between different sagittal parameters and identify the fitting formula of spino-pelvic parameters in patients with degenerative kyphosis (DK). Summary of BackgroundSagittal balance is increasingly recognized as a predictor of clinical outcomes in patients with DK, while the relationship between different sagittal parameters in patients with DK remains unidentified. MethodsA retrospective study with 279 participants was conducted. There were 168 DK patients which were divided into a sagittal balance group (SB:52 cases) and sagittal imbalance (SIB:116 cases). Radiographic measurements included thoracolumbar kyphosis (TLK), lumbar lordosis (LL), thoracic kyphosis (TK), pelvic incidence (PI), and pelvic tilt (PT). The correlations were analyzed between different sagittal parameters. ResultsThere were significant differences between the SB and SIB groups in terms of TLK, LL, PI-LL, PT, SVA, sacral slope (SS), and TK. For patients with DK, the LL was correlated with PT and TK. The linear regression was LL = 22.76-0.28 x PT + 0.62 x TK. In the SB group, TK was the influencing factor for LL and the linear regression analysis showed that LL = 33.57 + 0.33 x TK. While in the SIB group, PT and TK were in synergistic effect with PI-LL, the linear regression analysis showed that LL = 22.76-0.28 x PT + 0.62 x TK. ConclusionFrom the present study, we can see that LL has a significant correlation with PT and TK in patients with DK, while in SB, the LL was only correlated with TK. Therefore, the correction of LL in a different group should be calculated to avoid the incidence of proximal junction kyphosis (PJK).
C1 [Liang, Yan; Xu, Shuai; Guo, Chen; Liu, Haiying] Peking Univ Peoples Hosp, Spinal Surg, Beijing, Peoples R China.
   [Mao, Keya] 301Hosp, Chinese PLA Gen Hosp, Beijing, Peoples R China.
RP Liu, HY (通讯作者)，Peking Univ Peoples Hosp, Spinal Surg, Beijing, Peoples R China.; Mao, KY (通讯作者)，301Hosp, Chinese PLA Gen Hosp, Beijing, Peoples R China.
EM maokeya301spine@163.com; 18511857285@163.com
CR Barrey C, 2007, EUR SPINE J, V16, P1459, DOI 10.1007/s00586-006-0294-6
   Barrey C, 2013, EUR SPINE J, V22, pS834, DOI 10.1007/s00586-013-3030-z
   Bassani T, 2019, SPINE J, V19, P1840, DOI 10.1016/j.spinee.2019.07.016
   Diebo BG, 2015, CLIN NEUROL NEUROSUR, V139, P295, DOI 10.1016/j.clineuro.2015.10.024
   Dubousset J, 2005, B ACAD NAT MED PARIS, V189, P287, DOI 10.1016/S0001-4079(19)33584-8
   DUVALBEAUPERE G, 1992, ANN BIOMED ENG, V20, P451, DOI 10.1007/BF02368136
   Goz V, 2014, SPINE J, V14, P2019, DOI 10.1016/j.spinee.2013.11.050
   Kim YB, 2014, EUR SPINE J, V23, P1400, DOI 10.1007/s00586-014-3236-8
   Lafage R, 2017, SPINE, V42, P1275, DOI 10.1097/BRS.0000000000002146
   Lafage R, 2016, SPINE, V41, P62, DOI 10.1097/BRS.0000000000001171
   Lamartina C, 2012, EUR SPINE J, V21, pS27, DOI 10.1007/s00586-012-2236-9
   Le Huec JC, 2019, EUR SPINE J, V28, P1889, DOI 10.1007/s00586-019-06083-1
   Le Huec J C, 2011, Eur Spine J, V20 Suppl 5, P564, DOI 10.1007/s00586-011-1940-1
   Le Huec JC, 2015, INT ORTHOP, V39, P87, DOI 10.1007/s00264-014-2516-6
   Lee CH, 2017, J KOREAN NEUROSURG S, V60, P125, DOI 10.3340/jkns.2016.0607.001
   Lee SH, 2011, SPINE, V36, pE538, DOI 10.1097/BRS.0b013e3181f45a17
   Liu C, 2020, ORTHOP SURG, V12, P1685, DOI 10.1111/os.12805
   Mangione P, 1997, Eur Spine J, V6, P163, DOI 10.1007/BF01301430
   Moal B, 2015, WORLD J ORTHOP, V6, P727, DOI 10.5312/wjo.v6.i9.727
   Roussouly Pierre, 2011, Eur Spine J, V20 Suppl 5, P609, DOI 10.1007/s00586-011-1928-x
   Schwab F, 2007, SPINE, V32, P2723, DOI 10.1097/BRS.0b013e31815a58f2
   Schwab F, 2012, SPINE, V37, P1077, DOI 10.1097/BRS.0b013e31823e15e2
   Schwab F, 2010, SPINE, V35, P2224, DOI 10.1097/BRS.0b013e3181ee6bd4
   Schwab FJ, 2013, SPINE, V38, pE803, DOI 10.1097/BRS.0b013e318292b7b9
   Wu IC, 2014, GERIATR GERONTOL INT, V14, P52, DOI 10.1111/ggi.12193
   Zhou SY, 2019, J ORTHOP SURG RES, V14, DOI 10.1186/s13018-019-1339-y
NR 26
TC 0
Z9 0
U1 0
U2 0
PU FRONTIERS MEDIA SA
PI LAUSANNE
PA AVENUE DU TRIBUNAL FEDERAL 34, LAUSANNE, CH-1015, SWITZERLAND
SN 1662-5099
J9 FRONT MOL NEUROSCI
JI Front. Molec. Neurosci.
PD MAR 22
PY 2022
VL 15
AR 847857
DI 10.3389/fnmol.2022.847857
PG 7
WC Neurosciences
WE Science Citation Index Expanded (SCI-EXPANDED)
SC Neurosciences & Neurology
GA 0I7ZH
UT WOS:000779633700001
PM 35392275
OA Green Published, gold
DA 2022-05-03
ER

PT J
AU Ikwuezunma, I
   Beutler, GJ
   Margalit, A
   Jain, A
   Kebaish, KM
   Sponseller, PD
AF Ikwuezunma, Ijezie
   Beutler, Graham J.
   Margalit, Adam
   Jain, Amit
   Kebaish, Khaled M.
   Sponseller, Paul D.
TI Late spinal infections are more common after pediatric than after adult
   spinal deformity surgery
SO SPINE DEFORMITY
LA English
DT Article; Early Access
DE Adult spine deformity; Coagulase-negative staphylococci; Epidemiology;
   Late spinal infection; Pediatric orthopaedics; Pediatric spine
   deformity; Posterior spinal fusion; Propionibacterium acnes; Spinal
   instrumentation; Spine surgery
ID PROPIONIBACTERIUM-ACNES; DELAYED INFECTIONS; IDIOPATHIC SCOLIOSIS;
   BIOFILM FORMATION; INSTRUMENTATION; FUSION; ALLOY; RISK
AB Purpose To compare the incidence, timing, and microbiologic factors associated with late spinal infection (onset >= 6 months after index operation) in pediatric versus adult spinal deformity patients who underwent instrumented posterior spinal fusion (PSF). Methods We retrospectively queried our institutional database for pediatric (aged <= 21 years) and adult patients who underwent instrumented PSF from 2000 to 2015. Inclusion criteria were > 12-month follow-up, spinal arthrodesis spanning 4 or more levels, and idiopathic or degenerative spinal deformity. We included 1260 patients (755 pediatric, 505 adult). Incidence, timing, and microbiologic and operative parameters of late spinal infections were compared using chi-squared and Fisher exact tests. Alpha = 0.05. Results Late spinal infection occurred in 28 (3.7%) pediatric and 2 (0.39%) adult patients (p = 0.009). Mean onset of infection was 4.2 years (range 0.7-12) in pediatric patients and 4.0 years (range 0.7-7.3) in adults (p = 0.93). Pediatric patients underwent arthrodesis spanning more levels (mean +/- standard deviation, 10 +/- 2.0) compared with adults (8.4 +/- 3.3) (p < 0.001). Adults experienced greater intraoperative blood loss (2085 +/- 1491 mL) compared with pediatric patients (796 +/- 452 mL) (p < 0.001). Culture samples yielded positive growth in 11 pediatric and 2 adult cases. Propionibacterium and coagulase-negative staphylococci were the most commonly detected microorganisms in both cohorts. Conclusion Late spinal infections were significantly more common in pediatric patients than in adults after instrumented PSF for spinal deformity. Skin and indolent microorganisms were the primary identifiable causative bacteria in both cohorts.
C1 [Ikwuezunma, Ijezie; Beutler, Graham J.; Margalit, Adam; Jain, Amit; Kebaish, Khaled M.; Sponseller, Paul D.] Johns Hopkins Univ, Sch Med, Dept Orthopaed Surg, 601 N Caroline St,JHOC 5223, Baltimore, MD 21287 USA.
C3 Johns Hopkins University
RP Sponseller, PD (通讯作者)，Johns Hopkins Univ, Sch Med, Dept Orthopaed Surg, 601 N Caroline St,JHOC 5223, Baltimore, MD 21287 USA.
EM editorialservices@jhmi.edu
CR Aydinli U, 1999, Acta Orthop Belg, V65, P182
   Bose Bikash, 2003, Spine J, V3, P394, DOI 10.1016/S1529-9430(03)00023-8
   Clark CE, 1999, SPINE, V24, P1909, DOI 10.1097/00007632-199909150-00008
   da Rocha LGD, 2021, EUR J ORTHOP SURG TR, DOI 10.1007/s00590-021-03069-y
   De Wald RL, 2003, SPINAL DEFORMITIES C
   Di Silvestre M, 2011, EUR SPINE J, V20, P121, DOI 10.1007/s00586-011-1754-1
   Dubousset J., 1994, ORTHOP T, V18, P121
   Garcia D, 2020, SPINE J, V20, P981, DOI 10.1016/j.spinee.2020.01.001
   Hahn F, 2005, EUR SPINE J, V14, P783, DOI 10.1007/s00586-004-0854-6
   Haidar R, 2010, SCAND J INFECT DIS, V42, P405, DOI 10.3109/00365540903582459
   HEGGENESS MH, 1993, SPINE, V18, P492
   Ho C, 2007, SPINE, V32, P2272, DOI 10.1097/BRS.0b013e31814b1c0b
   Kalfas Fotios, 2019, Asian J Neurosurg, V14, P1181, DOI 10.4103/ajns.AJNS_129_19
   Kasliwal Manish K, 2013, Surg Neurol Int, V4, pS392, DOI 10.4103/2152-7806.120783
   Kratzig T, 2021, EUR SPINE J, V30, P1774, DOI 10.1007/s00586-020-06705-z
   Lewkonia P, 2016, J CLIN NEUROSCI, V23, P76, DOI 10.1016/j.jocn.2015.05.039
   Liu JM, 2018, SPINE, V43, P732, DOI 10.1097/BRS.0000000000002419
   Patel SS, 2016, J CLIN NEUROSCI, V31, P219, DOI 10.1016/j.jocn.2016.03.013
   Peng XQ, 2019, WORLD NEUROSURG, V123, pE318, DOI 10.1016/j.wneu.2018.11.158
   Richards BS, 2001, SPINE, V26, P1990
   RICHARDS BS, 1995, J BONE JOINT SURG AM, V77A, P524, DOI 10.2106/00004623-199504000-00004
   ROBERTSON PA, 1993, J SPINAL DISORD, V6, P256, DOI 10.1097/00002517-199306030-00013
   Sanfilippo Angela M, 2003, J Pediatr Adolesc Gynecol, V16, P269, DOI 10.1016/S1083-3188(03)00147-5
   Soultanis K, 2003, CLIN ORTHOP RELAT R, P116, DOI 10.1097/01.blo.0000068357.47147.10
   ter Gunne AFP, 2010, EUR SPINE J, V19, P982, DOI 10.1007/s00586-009-1269-1
   Viola RW, 1997, SPINE, V22, P2444, DOI 10.1097/00007632-199710150-00023
   Watanabe K, 2021, SPINE, V46, pE911, DOI 10.1097/BRS.0000000000003970
   Wright Margaret L, 2016, Spine Deform, V4, P206, DOI 10.1016/j.jspd.2015.11.002
   Yin D, 2018, BMC SURG, V18, DOI 10.1186/s12893-018-0458-4
NR 29
TC 0
Z9 0
U1 0
U2 0
PU SPRINGER
PI NEW YORK
PA ONE NEW YORK PLAZA, SUITE 4600, NEW YORK, NY, UNITED STATES
SN 2212-134X
EI 2212-1358
J9 SPINE DEFORM
JI Spine Deform.
DI 10.1007/s43390-022-00494-9
EA MAR 2022
PG 7
WC Clinical Neurology; Orthopedics
WE Emerging Sources Citation Index (ESCI)
SC Neurosciences & Neurology; Orthopedics
GA ZV4ME
UT WOS:000770505500002
PM 35304726
DA 2022-05-03
ER

PT J
AU Durand, WM
   DiSilvestro, KJ
   Kim, HJ
   Hamilton, DK
   Lafage, R
   Passias, PG
   Protopsaltis, TS
   Lafage, V
   Smith, JS
   Shaffrey, CI
   Gupta, MC
   Klineberg, EO
   Schwab, FJ
   Gum, JL
   Mundis, GM
   Eastlack, RK
   Kebaish, KM
   Soroceanu, A
   Hostin, RA
   Burton, DC
   Bess, S
   Ames, CP
   Hart, RA
   Daniels, AH
AF Durand, Wesley M.
   DiSilvestro, Kevin J.
   Kim, Han Jo
   Hamilton, David K.
   Lafage, Renaud
   Passias, Peter G.
   Protopsaltis, Themistocles S.
   Lafage, Virginie
   Smith, Justin S.
   Shaffrey, Christopher, I
   Gupta, Munish C.
   Klineberg, Eric O.
   Schwab, Frank J.
   Gum, Jeffrey L.
   Mundis, Gregory M., Jr.
   Eastlack, Robert K.
   Kebaish, Khaled M.
   Soroceanu, Alexandra
   Hostin, Richard A., Jr.
   Burton, Douglas C.
   Bess, Shay
   Ames, Christopher P.
   Hart, Robert A.
   Daniels, Alan H.
CA Int Spine Study Grp
TI Low-Density Pedicle Screw Constructs Are Associated with Lower Incidence
   of Proximal Junctional Failure in Adult Spinal Deformity Surgery
SO SPINE
LA English
DT Article
DE adult spinal deformity; pedicle screw density; proximal junctional
   failure
ID ADOLESCENT IDIOPATHIC SCOLIOSIS; RISK-FACTOR; CLINICAL-OUTCOMES;
   IMPLANT-DENSITY; ANCHOR DENSITY; KYPHOSIS; INSTRUMENTATION; FUSIONS;
   SACRUM
AB Study Design. Retrospective cohort study. Objective. Determine whether screws per level and rod material/diameter are associated with incidence of proximal junctional kyphosis (PJF). Summary of Background Data. PJF is a common and particularly adverse complication of adult spinal deformity (ASD) surgery. There is evidence that the rigidity of posterior spinal constructs may impact risk of PJF. Methods. Patients with ASD and 2-year minimum follow-up were included. Only patients undergoing primary fusion of more than or equal to five levels with lower instrumented vertebrae (LIV) at the sacro-pelvis were included. Screws per level fused was analyzed with a cutoff of 1.8 (determined by receiver operating characteristic curve (ROC) analysis). Multivariable logistic regression was utilized, controlling for age, body mass index (BMI), 6-week postoperative change from baseline in lumbar lordosis, number of posterior levels fused, sex, Charlson comorbidity index, approach, osteotomy, upper instrumented vertebra (UIV), osteoporosis, preoperative TPA, and pedicle screw at the UIV (as opposed to hook, wire, etc.). Results. In total, 504 patients were included. PJF occurred in 12.7%. The mean screws per level was 1.7, and 56.8% of patients had less than 1.8 screws per level. No differences were observed between low versus high screw density groups for T1-pelvic angle or magnitude of lordosis correction (both P > 0.15). PJF occurred in 17.0% versus 9.4% of patients with more than or equal to 1.8 versus less than 1.8 screws per level, respectively (P < 0.05). In multivariable analysis, patients with less than 1.8 screws per level exhibited lower odds of PJF (odds ratio (OR) 0.48, P < 0.05), and a continuous variable for screw density was significantly associated with PJF (OR 3.87 per 0.5 screws per level, P < 0.05). Rod material and diameter were not significantly associated with PJF (both P > 0.1). Conclusion. Among ASD patients undergoing long-segment primary fusion to the pelvis, the risk of PJF was lower among patients with less than 1.8 screws per level. This finding may be related to construct rigidity. Residual confounding by other patient and surgeon-specific characteristics may exist. Further biomechanical and clinical studies exploring this relationship are warranted.
C1 [Durand, Wesley M.; Kebaish, Khaled M.] Johns Hopkins Univ, Sch Med, Baltimore, MD USA.
   [DiSilvestro, Kevin J.; Daniels, Alan H.] Brown Univ, Alpert Med Sch, Providence, RI 02912 USA.
   [Kim, Han Jo; Lafage, Renaud; Lafage, Virginie; Schwab, Frank J.] Hosp Special Surg, 535 E 70th St, New York, NY 10021 USA.
   [Hamilton, David K.] Univ Pittsburgh, Med Ctr, Pittsburgh, PA USA.
   [Passias, Peter G.; Protopsaltis, Themistocles S.] NYU, Langone Med Ctr, New York, NY USA.
   [Smith, Justin S.] Univ Virginia Hlth Syst, Charlottesville, VA USA.
   [Shaffrey, Christopher, I] Duke Univ, Med Ctr, Dept Neurosurg, Durham, NC USA.
   [Gupta, Munish C.] Washington Univ, St Louis, MO 63110 USA.
   [Klineberg, Eric O.] Univ Calif Davis, Med Ctr, Sacramento, CA 95817 USA.
   [Gum, Jeffrey L.] Leatherman Spine Ctr, Louisville, KY USA.
   [Mundis, Gregory M., Jr.; Eastlack, Robert K.] San Diego Spine, La Jolla, CA USA.
   [Soroceanu, Alexandra] Univ Calgary, Calgary, AB, Canada.
   [Hostin, Richard A., Jr.] Southwest Scoliosis Inst, Plano, TX USA.
   [Burton, Douglas C.] Univ Kansas, Med Ctr, Kansas City, KS 66103 USA.
   [Bess, Shay] Denver Int Spine Ctr, Denver, CO USA.
   [Ames, Christopher P.] Univ Calif San Francisco, San Diego, CA USA.
   [Hart, Robert A.] Swedish Med Ctr, Swedish Neurosci Inst, Seattle, WA USA.
C3 Johns Hopkins University; Brown University; Pennsylvania Commonwealth
   System of Higher Education (PCSHE); University of Pittsburgh; New York
   University; NYU Langone Medical Center; University of Virginia; Duke
   University; Washington University (WUSTL); University of California
   System; University of California Davis; University of Calgary;
   University of Kansas; University of Kansas Medical Center; University of
   California System; University of California San Francisco; Swedish
   Medical Center
RP Durand, WM (通讯作者)，Johns Hopkins Univ Hosp, Dept Orthopaed Surg, 1800 Orleans St, Baltimore, MD 21287 USA.
EM wesleymdurand@gmail.com
CR Chen JY, 2013, SPINE, V38, pE946, DOI 10.1097/BRS.0b013e318297bfd4
   Gebhart S, 2014, SPINE, V39, pE104, DOI 10.1097/BRS.0000000000000075
   Glattes RC, 2005, SPINE, V30, P1643, DOI 10.1097/01.brs.0000169451.76359.49
   Ha Y, 2013, J NEUROSURG-SPINE, V19, P360, DOI 10.3171/2013.5.SPINE12737
   Han S, 2017, SPINE J, V17, P962, DOI 10.1016/j.spinee.2017.02.005
   Hart R, 2013, SPINE, V38, pE1223, DOI 10.1097/BRS.0b013e31829fedde
   Kemppainen John W, 2016, Spine Deform, V4, P33, DOI 10.1016/j.jspd.2015.07.010
   Kim HJ, 2012, CLIN ORTHOP RELAT R, V470, P1633, DOI 10.1007/s11999-011-2179-1
   Kim YJ, 2007, SPINE, V32, P2731, DOI 10.1097/BRS.0b013e31815a7ead
   Lafage R., 2015, SPINE J, V15, pS216
   Larson AN, 2020, SPINE DEFORM, V8, P957, DOI 10.1007/s43390-020-00143-z
   Larson AN, 2014, SPINE, V39, P571, DOI 10.1097/BRS.0000000000000204
   Maruo K, 2013, SPINE, V38, pE1469, DOI 10.1097/BRS.0b013e3182a51d43
   Mendoza-Lattes Sergio, 2011, Iowa Orthop J, V31, P199
   Wang JJ, 2010, INJURY, V41, P415, DOI 10.1016/j.injury.2010.01.001
   Yagi M, 2011, SPINE, V36, pE60, DOI 10.1097/BRS.0b013e3181eeaee2
   Yang JY, 2019, SPINE, V44, P777, DOI 10.1097/BRS.0000000000002955
   YOUDEN WJ, 1950, CANCER-AM CANCER SOC, V3, P32, DOI 10.1002/1097-0142(1950)3:1<32::AID-CNCR2820030106>3.0.CO;2-3
NR 18
TC 0
Z9 0
U1 1
U2 1
PU LIPPINCOTT WILLIAMS & WILKINS
PI PHILADELPHIA
PA TWO COMMERCE SQ, 2001 MARKET ST, PHILADELPHIA, PA 19103 USA
SN 0362-2436
EI 1528-1159
J9 SPINE
JI SPINE
PD MAR 15
PY 2022
VL 47
IS 6
BP 463
EP 469
DI 10.1097/BRS.0000000000004290
PG 7
WC Clinical Neurology; Orthopedics
WE Science Citation Index Expanded (SCI-EXPANDED)
SC Neurosciences & Neurology; Orthopedics
GA ZH5HM
UT WOS:000760969900010
PM 35019881
DA 2022-05-03
ER

PT J
AU Mundis, GM
   Walker, CT
   Smith, JS
   Buell, TJ
   Lafage, R
   Shaffrey, CI
   Eastlack, RK
   Okonkwo, DO
   Bess, S
   Lafage, V
   Uribe, JS
   Lenke, LG
   Ames, CP
AF Mundis, Gregory M., Jr.
   Walker, Corey T.
   Smith, Justin S.
   Buell, Thomas J.
   Lafage, Renaud
   Shaffrey, Christopher, I
   Eastlack, Robert K.
   Okonkwo, David O.
   Bess, Shay
   Lafage, Virginie
   Uribe, Juan S.
   Lenke, Lawrence G.
   Ames, Christopher P.
CA Int Spine Study Grp ISSG
TI Kickstand rods and correction of coronal malalignment in patients with
   adult spinal deformity
SO EUROPEAN SPINE JOURNAL
LA English
DT Article; Early Access
DE Coronal imbalance; Kickstand rod; Malalignment; Scoliosis; Spinal
   deformity
ID BALANCE
AB Purpose Coronal malalignment (CM) is a challenging spinal deformity to treat. The kickstand rod (KR) technique is powerful for correcting truncal shift. This study tested the hypothesis that the KR technique provides superior coronal alignment correction in adult deformity compared with traditional rod techniques. Methods A retrospective evaluation of a prospectively collected multicenter database was performed. A 2:1 matched cohort of non-KR accessory rod and KR patients was planned based on preoperative coronal balance distance (CBD) and a vector of global shift. Patients were subgrouped according to CM classification with a 30-mm CBD threshold defining CM, and comparisons of surgical and clinical outcomes among groups was performed. Results Twenty-one patients with preoperative CM treated with a KR were matched to 36 controls. KR-treated patients had improved CBD compared with controls (18 vs. 35 mm, P < 0.01). The postoperative CBD did not result in clinical differences between groups in patient-reported outcomes (P >= 0.09). Eight (38%) of 21 KR patients and 12 (33%) of 36 control patients with preoperative CM had persistent postoperative CM (P = 0.72). CM class did not significantly affect the likelihood of treatment failure (postoperative CBD > 30 mm) in the KR cohort (P = 0.70), the control cohort (P = 0.35), or the overall population (P = 0.31). Conclusions Application of the KR technique to coronal spinal deformity in adults allows for successful treatment of CM. Compared to traditional rod techniques, the use of KRs did not improve clinical outcome measures 1 year after spinal deformity surgery but was associated with better postoperative coronal alignment.
C1 [Mundis, Gregory M., Jr.; Eastlack, Robert K.] Scripps Clin, Div Orthopaed Surg, La Jolla, CA USA.
   [Walker, Corey T.; Uribe, Juan S.] St Josephs Hosp, Barrow Neurol Inst, Dept Neurosurg, Phoenix, AZ 85013 USA.
   [Smith, Justin S.] Univ Virginia, Dept Neurosurg, Med Ctr, Charlottesville, VA USA.
   [Buell, Thomas J.; Shaffrey, Christopher, I] Duke Univ, Dept Neurosurg, Med Ctr, Durham, NC USA.
   [Lafage, Renaud; Lafage, Virginie] NYU Langone Med Ctr, Hosp Joint Dis, Dept Orthopaed Surg, New York, NY USA.
   [Okonkwo, David O.] Univ Pittsburgh, Sch Med, Dept Neurol Surg, Pittsburgh, PA 15261 USA.
   [Bess, Shay] Rocky Mt Scoliosis & Spine Ctr, Denver, CO USA.
   [Lenke, Lawrence G.] Columbia Univ, Spine Hosp, Dept Orthoped Surg, New York, NY USA.
   [Ames, Christopher P.] Univ Calif San Francisco, San Francisco Med Ctr, Dept Neurosurg, San Francisco, CA 94143 USA.
C3 Scripps Research Institute; Barrow Neurological Institute; St. Joseph's
   Hospital and Medical Center; University of Virginia; Duke University;
   NYU Langone Medical Center; Hospital for Joint Disease NYULMC;
   Pennsylvania Commonwealth System of Higher Education (PCSHE); University
   of Pittsburgh; Columbia University; University of California System;
   University of California San Francisco
RP Uribe, JS (通讯作者)，St Josephs Hosp, Barrow Neurol Inst, Dept Neurosurg, Phoenix, AZ 85013 USA.
EM Neuropub@barrowneuro.org
CR Bao H, 2016, BONE JOINT J, V98B, P1227, DOI [10.1302/0301-620X.98B9.37273, 10.1302/0301-620X.9889.37273]
   Bao HD, 2019, EUR SPINE J, V28, P2179, DOI 10.1007/s00586-019-06043-9
   Buell TJ, 2021, J NEUROSURG-SPINE, V34, P399, DOI 10.3171/2020.7.SPINE20606
   Buell TJ, 2020, OPER NEUROSURG, V19, P403, DOI 10.1093/ons/opaa073
   Buell TJ, 2020, OPER NEUROSURG, V19, pE163, DOI 10.1093/ons/opz306
   Glassman SD, 2005, SPINE, V30, P682, DOI 10.1097/01.brs.0000155425.04536.f7
   Lewis SJ, 2018, GLOB SPINE J, V8, P690, DOI 10.1177/2192568218764904
   Makhni MC, 2020, J NEUROSURG-SPINE, V32, P415, DOI 10.3171/2019.9.SPINE19389
   Makhni Melvin C, 2018, J Spine Surg, V4, P798, DOI 10.21037/jss.2018.11.04
   Matsumura A, 2021, J NEUROSURG-SPINE, V34, P66, DOI 10.3171/2020.6.SPINE20670
   Miller EK, 2017, NEUROSURG FOCUS, V43, DOI 10.3171/2017.10.FOCUS17472
   Obeid I, 2019, EUR SPINE J, V28, P94, DOI 10.1007/s00586-018-5826-3
   Ploumis A, 2015, J SPINAL DISORD TECH, V28, P341, DOI 10.1097/BSD.0b013e3182aab2ff
   Redaelli A, 2020, EUR SPINE J, V29, P849, DOI 10.1007/s00586-019-06285-7
   Zhang ZF, 2019, SPINE, V44, P550, DOI 10.1097/BRS.0000000000002897
   Zuckerman Scott L, 2021, Clin Spine Surg, DOI 10.1097/BSD.0000000000001175
NR 16
TC 0
Z9 0
U1 1
U2 1
PU SPRINGER
PI NEW YORK
PA ONE NEW YORK PLAZA, SUITE 4600, NEW YORK, NY, UNITED STATES
SN 0940-6719
EI 1432-0932
J9 EUR SPINE J
JI Eur. Spine J.
DI 10.1007/s00586-022-07161-7
EA MAR 2022
PG 9
WC Clinical Neurology; Orthopedics
WE Science Citation Index Expanded (SCI-EXPANDED)
SC Neurosciences & Neurology; Orthopedics
GA ZT7ST
UT WOS:000769352200001
PM 35292847
DA 2022-05-03
ER

PT J
AU Passias, PG
   Bortz, C
   Pierce, KE
   Passfall, L
   Kummer, NA
   Krol, O
   Lafage, R
   Diebo, BG
   Lafage, V
   Ames, CP
   Burton, DC
   Gupta, MC
   Sciubba, DM
   Schoenfeld, AJ
   Bess, S
   Hostin, R
   Shaffrey, CI
   Line, BG
   Klineberg, EO
   Smith, JS
   Schwab, FJ
AF Passias, Peter G.
   Bortz, Cole
   Pierce, Katherine E.
   Passfall, Lara
   Kummer, Nicholas A.
   Krol, Oscar
   Lafage, Renaud
   Diebo, Bassel G.
   Lafage, Virginie
   Ames, Christopher P.
   Burton, Douglas C.
   Gupta, Munish C.
   Sciubba, Daniel M.
   Schoenfeld, Andrew J.
   Bess, Shay
   Hostin, Richard
   Shaffrey, Christopher, I
   Line, Breton G.
   Klineberg, Eric O.
   Smith, Justin S.
   Schwab, Frank J.
CA Int Spine Study Grp
TI Comparing and Contrasting the Clinical Utility of Sagittal Spine
   Alignment Classification Frameworks Roussouly Versus SRS-Schwab
SO SPINE
LA English
DT Article
DE adult spinal deformity; health-related quality of life; proximal
   junctional kyphosis; reoperation; Roussouly; sagittal alignment;
   SRS-Schwab; thoracolumbar spine
ID LUMBAR SPINE; DEFORMITY; VALIDATION
AB Study Design. Retrospective cohort study of a prospectively collected database. Objective. To compare clinical utility of two common classification systems for adult spinal deformity (ASD) and determine whether both should be considered in surgical planning to improve patient outcomes. Summary of Background Data. Surgical restoration of appropriate Roussouly classification shape or SRS-Schwab ASD classification may improve outcomes. Methods. ASD patients with pre- and 2-year postop (2Y) radiographic/health-related quality of life (HRQL) data were grouped by "theoretical" and "current" Roussouly type. Univariate analyses assessed outcomes of patients who mismatched Roussouly types at both pre- and 2Y intervals (Mismatched) and those of preoperative mismatched patients who matched at 2-years (Matched). Subanalysis assessed outcomes of patients who improved in Schwab modifiers, and patients who both improved in both Schwab modifiers and matched Roussouly type by 2Y. Results. Included: 515 ASD patients (59 +/- 14 yrs, 80% F). Preoperative breakdown of "current" Roussouly types: Type 1 (10%), 2 (54%), 3 (24%), and 4 (12%). Matched and Mismatched groups did not differ in rates of reaching MCID for any HRQL metrics by 2Y (all P > 0.10). Reoperation, PJK, and complications did not differ between Matched and Mismatched (all P > 0.10), but Roussouly Matched patients had toward lower rates of instrumentation failure (17.2% vs. 24.8%, P = 0.038). By 2Y, 28% of patients improved in PT Schwab modifier, 37% in SVA, and 46% in PI-LL. Patients who both Matched Roussouly at 2Y and improved in all Schwab modifiers met MCID for Oswestry Disability Index (ODI) and Scoliosis Research Society (SRS) activity at higher rates than patients who did not. Conclusion. Isolated restoration per the Roussouly system was not associated with superior outcomes. Patients who both matched Roussouly type and improved in Schwab modifiers had superior patient-reported outcomes at 2-years. Concurrent consideration of both systems may offer utility in establishing optimal realignment goals.
C1 [Passias, Peter G.; Bortz, Cole; Pierce, Katherine E.; Passfall, Lara; Kummer, Nicholas A.; Krol, Oscar] NYU, New York Spine Inst, Dept Orthopaed, Langone Orthoped Hosp, New York, NY 10003 USA.
   [Passias, Peter G.; Bortz, Cole; Pierce, Katherine E.; Passfall, Lara; Kummer, Nicholas A.; Krol, Oscar] NYU, New York Spine Inst, Dept Neurol Surg, Langone Orthoped Hosp, New York, NY 10003 USA.
   [Lafage, Renaud; Lafage, Virginie; Schwab, Frank J.] Hosp Special Surg, Dept Orthoped, 535 E 70th St, New York, NY 10021 USA.
   [Diebo, Bassel G.] SUNY Downstate, Dept Orthoped Surg, New York, NY USA.
   [Ames, Christopher P.] Univ Calif San Francisco, Dept Neurol Surg, San Francisco, CA USA.
   [Burton, Douglas C.] Univ Kansas, Med Ctr, Dept Orthoped Surg, Kansas City, KS 66103 USA.
   [Gupta, Munish C.] Washington Univ, Dept Orthopaed Surg, St Louis, MO 63110 USA.
   [Sciubba, Daniel M.] Johns Hopkins Univ, Sch Med, Dept Neurosurg, Baltimore, MD 21205 USA.
   [Schoenfeld, Andrew J.] Harvard Med Sch, Brigham & Womens Hosp, Dept Orthopaed Surg, Boston, MA 02115 USA.
   [Bess, Shay] Presbyterian St Lukes Rocky Mt Hosp Children, Denver Int Spine Clin, Dept Spine Surg, Denver, CO USA.
   [Hostin, Richard] Baylor Scoliosis Ctr, Dept Orthopaed Surg, Dallas, TX USA.
   [Shaffrey, Christopher, I] Duke Univ, Med Ctr, Dept Neurosurg, Durham, NC USA.
   [Shaffrey, Christopher, I] Duke Univ, Med Ctr, Dept Orthopaed Surg, Durham, NC USA.
   [Line, Breton G.] Rocky Mt Scoliosis & Spine, Denver, CO USA.
   [Klineberg, Eric O.] Univ Calif Davis, Dept Orthopaed Surg, Davis, CA 95616 USA.
   [Smith, Justin S.] Univ Virginia, Dept Neurosurg, Charlottesville, VA USA.
C3 New York University; New York University; State University of New York
   (SUNY) System; State University of New York (SUNY) Downstate Medical
   Center; University of California System; University of California San
   Francisco; University of Kansas; University of Kansas Medical Center;
   Washington University (WUSTL); Johns Hopkins University; Harvard
   University; Brigham & Women's Hospital; Harvard Medical School; Duke
   University; Duke University; University of California System; University
   of California Davis; University of Virginia
RP Passias, PG (通讯作者)，NYU, Sch Med, Orthopaed Hosp,Dept Orthopaed, Langone Med Ctr,New York Spine Inst,Div Spinal Su, New York, NY 10003 USA.; Passias, PG (通讯作者)，NYU, Sch Med, Orthopaed Hosp,Dept Neurol Surg, Langone Med Ctr,New York Spine Inst,Div Spinal Su, New York, NY 10003 USA.
EM Peter.Passias@nyumc.org
RI Diebo, Bassel G./G-8835-2015
OI Diebo, Bassel G./0000-0002-7835-2263
FU DePuy Synthes
FX The International Spine Study Group (ISSG) is funded through research
   grants from DePuy Synthes and individual donations.
CR Bess S, 2013, NEUROSURG CLIN N AM, V24, P185, DOI 10.1016/j.nec.2012.12.008
   Carreon LY, 2018, SPINE DEFORM, V6, P79
   Champain S, 2006, EUR SPINE J, V15, P982, DOI 10.1007/s00586-005-0927-1
   Chen CS, 2005, MED ENG PHYS, V27, P487, DOI 10.1016/j.medengphy.2004.12.007
   Copay AG, 2008, SPINE J, V8, P968, DOI 10.1016/j.spinee.2007.11.006
   Ha KY, 2016, SPINE, V41, pE282, DOI 10.1097/BRS.0000000000001229
   Hallager DW, 2016, SPINE, V41, pE589, DOI 10.1097/BRS.0000000000001355
   Jager Zachary S, 2016, Spine Deform, V4, P3, DOI 10.1016/j.jspd.2015.06.005
   Lafage V, 2014, SAGITTAL SPINO PELVI
   Laouissat F, 2018, EUR SPINE J, V27, P2002, DOI 10.1007/s00586-017-5111-x
   Legaye J, 1998, Eur Spine J, V7, P99, DOI 10.1007/s005860050038
   Passias PG, 2017, SPINE DEFORM, V5, P342
   Pizones J, 2019, SPINE, V44, P270, DOI 10.1097/BRS.0000000000002800
   Roussouly P, 2005, SPINE, V30, P346, DOI 10.1097/01.brs.0000152379.54463.65
   Schwab F, 2012, SPINE, V37, P1077, DOI 10.1097/BRS.0b013e31823e15e2
   Smith JS, 2017, NEUROSURGERY, V80, pS70, DOI 10.1093/neuros/nyw048
   Smith JS, 2013, SPINE, V38, P1663, DOI 10.1097/BRS.0b013e31829ec563
   Terran J, 2013, NEUROSURGERY, V73, P559, DOI 10.1227/NEU.0000000000000012
   Yilgor C, 2017, J BONE JOINT SURG AM, V99, DOI 10.2106/JBJS.16.01594
NR 19
TC 1
Z9 1
U1 3
U2 3
PU LIPPINCOTT WILLIAMS & WILKINS
PI PHILADELPHIA
PA TWO COMMERCE SQ, 2001 MARKET ST, PHILADELPHIA, PA 19103 USA
SN 0362-2436
EI 1528-1159
J9 SPINE
JI SPINE
PD MAR 15
PY 2022
VL 47
IS 6
BP 455
EP 462
DI 10.1097/BRS.0000000000004300
PG 8
WC Clinical Neurology; Orthopedics
WE Science Citation Index Expanded (SCI-EXPANDED)
SC Neurosciences & Neurology; Orthopedics
GA ZH5HM
UT WOS:000760969900009
PM 34812196
DA 2022-05-03
ER

PT J
AU Wick, JB
   Le, HV
   Lafage, R
   Gupta, MC
   Hart, RA
   Mundis, GM
   Bess, S
   Burton, DC
   Ames, CP
   Smith, JS
   Shaffrey, CI
   Schwab, FJ
   Passias, PG
   Protopsaltis, TS
   Lafage, V
   Klineberg, EO
AF Wick, Joseph B.
   Le, Hai, V
   Lafage, Renaud
   Gupta, Munish C.
   Hart, Robert A.
   Mundis, Gregory M., Jr.
   Bess, Shay
   Burton, Douglas C.
   Ames, Christopher P.
   Smith, Justin S.
   Shaffrey, Christopher, I
   Schwab, Frank J.
   Passias, Peter G.
   Protopsaltis, Themistocles S.
   Lafage, Virginie
   Klineberg, Eric O.
CA Int Spine Study Grp
TI Assessment of Adult Spinal Deformity Complication Timing and Impact on
   2-Year Outcomes Using a Comprehensive Adult Spinal Deformity
   Classification System
SO SPINE
LA English
DT Article
DE adult spinal deformity; adverse event; complications; implant;
   neurologic deficit; outcomes; postoperative; radiographic; reoperation;
   revision; thoracolumbar; timing
ID PERIOPERATIVE COMPLICATIONS; MEDICAL COMPLICATIONS; SURGERY; VALIDATION;
   MORTALITY; AGE
AB Study Design. Retrospective review of prospectively collected multicenter registry data. Objective. To identify rates and timing of postoperative complications in adult spinal deformity (ASD) patients, the impact of complication type and timing on health related quality of life (HRQoL) outcomes, and the impact of complication timing on readmission and reoperation rates. Better understanding of complication timing and impact on HRQoL may improve patient selection, preoperative counseling, and postoperative complication surveillance. Summary of Background Data. ASD is common and associated with significant disability. Surgical correction is often pursued, but is associated with high complication rates. The International Spine Study Group, AO Spinal Deformity Forum, and European Spine Study Group have developed a new complication classification system for ASD (ISSG-AO spine complications classification system). Methods. The ISSG-AO spine complications classification system was utilized to assess complications occurring over the 2-year postoperative time period amongst a multicenter, prospectively enrolled cohort of patients who underwent surgery for ASD. Kaplan-Meier survival curves were established for each complication type. Propensity score matching was performed to adjust for baseline disability and comorbidities. Associations between each complication type and HRQoL, and reoperation/readmission and complication timing, were assessed. Results. Of 584 patients meeting inclusion criteria, cardiopulmonary, gastrointestinal, infection, early adverse events, and operative complications contributed to a rapid initial decrease in complication-free survival. Implant-related, radiographic, and neurologic complications substantially decreased long-term complication-free survival. Only radiographic and implant-related complications were significantly associated with worse 2-year HRQoL outcomes. Need for readmission and/or reoperation was most frequent among those experiencing complications after postoperative day 90. Conclusion. Surgeons should recognize that long-term complications have a substantial negative impact on HRQoL, and should carefully monitor for implant-related and radiographic complications over long-term follow-up.
C1 [Wick, Joseph B.; Le, Hai, V; Klineberg, Eric O.] Univ Calif Davis, Dept Orthopaed Surg, Med Ctr, Sacramento, CA 95817 USA.
   [Lafage, Renaud; Schwab, Frank J.; Lafage, Virginie] Hosp Special Surg, 535 E 70th St, New York, NY 10021 USA.
   [Gupta, Munish C.] Washington Univ, Sch Med, Dept Orthopaed Surg, St Louis, MO USA.
   [Hart, Robert A.] Swedish Neurosci Inst, Dept Orthopaed Surg, Seattle, WA USA.
   [Mundis, Gregory M., Jr.; Burton, Douglas C.] Univ Kansas, Dept Orthopaed Surg, Sch Med, Kansas City, KS USA.
   [Bess, Shay] Presbyterian St Lukes Rocky Mt Hosp Children, Denver Int Spine Ctr, Denver, CO USA.
   [Ames, Christopher P.] Univ Calif San Francisco, Dept Neurosurg, San Francisco, CA 94143 USA.
   [Smith, Justin S.; Shaffrey, Christopher, I] Univ Virginia, Med Ctr, Dept Neurosurg, Charlottesville, VA USA.
   [Passias, Peter G.; Protopsaltis, Themistocles S.] NYU, Dept Orthoped Surg, Langone Hlth, New York, NY USA.
C3 University of California System; University of California Davis;
   Washington University (WUSTL); Swedish Medical Center; University of
   Kansas; University of Kansas Medical Center; University of California
   System; University of California San Francisco; University of Virginia;
   New York University
RP Klineberg, EO (通讯作者)，Univ Calif Davis, 4860 Y St,Suite 3800, Sacramento, CA 95817 USA.
EM eoklineberg@ucdavis.edu
CR Acosta FL, 2011, J NEUROSURG-SPINE, V15, P667, DOI 10.3171/2011.7.SPINE10640
   Asher MA, 2006, SPINE, V31, P593, DOI 10.1097/01.brs.0000201331.50597.ea
   Bovonratwet P, 2019, J AM ACAD ORTHOP SUR, V27, P256, DOI 10.5435/JAAOS-D-17-00650
   Carreon LY., 2017, SPINE DEFORM, V5, P139
   CHARLSON M, 1994, J CLIN EPIDEMIOL, V47, P1245, DOI 10.1016/0895-4356(94)90129-5
   Christiansen PA, 2016, CURR REV MUSCULOSKE, V9, P281, DOI 10.1007/s12178-016-9357-4
   Daniels AH, 2019, SPINE DEFORM, V7, P481, DOI 10.1016/j.jspd.2018.09.013
   Daniels AH, 2018, WORLD NEUROSURG, V115, pE509, DOI 10.1016/j.wneu.2018.04.084
   Daubs MD, 2007, SPINE, V32, P2238, DOI 10.1097/BRS.0b013e31814cf24a
   De la Garza Ramos R., 2017, SPINE DEFORM, V5, P145, DOI [10.1016/j.jspd.2016.10.009, DOI 10.1016/J.JSPD.2016.10.009]
   Dindo D, 2004, ANN SURG, V240, P205, DOI 10.1097/01.sla.0000133083.54934.ae
   Fairbank JCT, 2000, SPINE, V25, P2940, DOI 10.1097/00007632-200011150-00017
   Glassman SD, 2018, SPINE DEFORM, V6, P67, DOI DOI 10.1016/j.jspd.2017.05.003
   Glassman SD, 2007, SPINE, V32, P2764, DOI 10.1097/BRS.0b013e31815a7644
   Iorio JA, 2016, CURR REV MUSCULOSKE, V9, P290, DOI 10.1007/s12178-016-9350-y
   Jain A, 2017, J NEUROSURG-SPINE, V27, P534, DOI 10.3171/2017.3.SPINE161011
   Kim YJ, 2006, J BONE JOINT SURG AM, V88A, P721, DOI 10.2106/JBJS.E.00550
   Klineberg EO, 2021, SPINE, V46, pE267, DOI 10.1097/BRS.0000000000003766
   Kornblum MB, 2004, SPINE, V29, P726, DOI 10.1097/01.BRS.0000119398.22620.92
   Kwan KYH, 2019, EUR SPINE J, V28, P170, DOI 10.1007/s00586-018-5790-y
   Lineberg IO, 2018, SCOL RES SOC 53 ANN
   McDonnell MF, 1996, J BONE JOINT SURG AM, V78A, P839, DOI 10.2106/00004623-199606000-00006
   Miller EK, 2017, NEUROSURG FOCUS, V43, DOI 10.3171/2017.10.FOCUS17472
   Patel AA, 2007, J AM ACAD ORTHOP SUR, V15, P126, DOI 10.5435/00124635-200702000-00007
   Rampersaud YR, 2010, SPINE, V35, P790, DOI 10.1097/BRS.0b013e3181bf25a3
   Scheer JK, 2014, J NEUROSURG-SPINE, V20, P306, DOI 10.3171/2013.12.SPINE13680
   Schwab F, 2005, SPINE, V30, P1082, DOI 10.1097/01.brs.0000160842.43482.cd
   Sink EL, 2012, CLIN ORTHOP RELAT R, V470, P2220, DOI 10.1007/s11999-012-2343-2
   Smith JS, 2016, J NEUROSURG-SPINE, V25, P1, DOI 10.3171/2015.11.SPINE151036
   Soroceanu A, 2016, SPINE, V41, P1718, DOI 10.1097/BRS.0000000000001636
   Soroceanu A, 2015, SPINE, V40, P1414, DOI 10.1097/BRS.0000000000001020
   Yagi M, 2019, SPINE, V44, P1364, DOI 10.1097/BRS.0000000000003080
   Yagi M, 2020, CLIN SPINE SURG, V33, pE14, DOI 10.1097/BSD.0000000000000842
NR 33
TC 0
Z9 0
U1 0
U2 0
PU LIPPINCOTT WILLIAMS & WILKINS
PI PHILADELPHIA
PA TWO COMMERCE SQ, 2001 MARKET ST, PHILADELPHIA, PA 19103 USA
SN 0362-2436
EI 1528-1159
J9 SPINE
JI SPINE
PD MAR 15
PY 2022
VL 47
IS 6
BP 445
EP 454
DI 10.1097/BRS.0000000000004289
PG 10
WC Clinical Neurology; Orthopedics
WE Science Citation Index Expanded (SCI-EXPANDED)
SC Neurosciences & Neurology; Orthopedics
GA ZH5HM
UT WOS:000760969900008
PM 34812199
DA 2022-05-03
ER

PT J
AU Takami, M
   Tsutsui, S
   Yukawa, Y
   Hashizume, H
   Minamide, A
   Iwasaki, H
   Nagata, K
   Taiji, R
   Schoenfeld, AJ
   Simpson, AK
   Yamada, H
AF Takami, Masanari
   Tsutsui, Shunji
   Yukawa, Yasutsugu
   Hashizume, Hiroshi
   Minamide, Akihito
   Iwasaki, Hiroshi
   Nagata, Keiji
   Taiji, Ryo
   Schoenfeld, Andrew J.
   Simpson, Andrew K.
   Yamada, Hiroshi
TI Lateral interbody release for fused vertebrae via transpsoas approach in
   adult spinal deformity surgery: a preliminary report of radiographic and
   clinical outcomes
SO BMC MUSCULOSKELETAL DISORDERS
LA English
DT Article
DE Lateral interbody release technique; Lateral lumbar interbody fusion;
   Fused vertebrae; Anterior column realignment; Adult spinal deformity;
   Corrective fusion surgery; Degenerative lumbar kyphoscoliosis
ID INDIRECT DECOMPRESSION; FUSION; PARAMETERS; OSTEOTOMY; IMBALANCE
AB Background Lateral interbody release (LIR) via a transpsoas lateral approach is a surgical strategy to address degenerative lumbar scoliosis (DLS) patients with anterior autofusion of vertebral segments. This study aimed to characterize the clinical and radiographic outcomes of this lumbar reconstruction strategy using LIR to achieve anterior column correction. Methods Data for 21 fused vertebrae in 17 consecutive patients who underwent LIR between January 2014 and March 2020 were reviewed. Demographic and intraoperative data were recorded. Radiographic parameters were assessed preoperatively and at final follow-up, including segmental lordotic angle (SLA), segmental coronal angle (SCA), bone union rate, pelvic incidence (PI), lumbar lordosis (LL), pelvic tilt, sacral slope, PI-LL mismatch, sagittal vertical axis, Cobb angle, and deviation of the C7 plumb line from the central sacral vertical line. Clinical outcomes were evaluated using Oswestry Disability Index (ODI), visual analog scale (VAS) scores for low back and leg pain, and the short form 36 health survey questionnaire (SF-36) postoperatively and at final follow-up. Complications were also assessed. Results Mean patient age was 70.3 +/- 4.8 years and all patients were female. Average follow-up period was 28.4 +/- 15.3 months. Average procedural time to perform LIR was 21.3 +/- 9.7 min and was not significantly different from traditional lateral interbody fusion at other levels. Blood loss per single segment during LIR was 38.7 +/- 53.2 mL. Fusion rate was 100.0% in this cohort. SLA improved significantly from - 7.6 +/- 9.2 degrees preoperatively to 7.0 +/- 8.8 degrees at final observation and SCA improved significantly from 19.1 +/- 7.8 degrees preoperatively to 8.7 +/- 5.9 degrees at final observation (P < 0.0001, and < 0.0001, respectively). All spinopelvic and coronal parameters, as well as ODI and VAS, improved significantly. Incidence of peri- and postoperative complications such as iliopsoas muscle weakness and leg numbness in patients who underwent LIR was as much as XLIF. Incidence of postoperative mechanical failure following LIR was also similar to XLIF. Reoperation rate was 11.8%. However, there were no reoperations associated with LIR segments. Conclusions The LIR technique for anterior column realignment of fused vertebrae in the context of severe ASD may be an option of a safe and effective surgical strategy.
C1 [Takami, Masanari; Tsutsui, Shunji; Yukawa, Yasutsugu; Hashizume, Hiroshi; Minamide, Akihito; Iwasaki, Hiroshi; Nagata, Keiji; Taiji, Ryo; Yamada, Hiroshi] Wakayama Med Univ, Dept Orthopaed Surg, 811-1 Kimiidera, Wakayama 6418510, Japan.
   [Schoenfeld, Andrew J.; Simpson, Andrew K.] Harvard Med Sch, Brigham & Womens Hosp, Dept Orthopaed Surg, 75 Francis St, Boston, MA 02115 USA.
C3 Wakayama Medical University; Harvard University; Brigham & Women's
   Hospital; Harvard Medical School
RP Takami, M (通讯作者)，Wakayama Med Univ, Dept Orthopaed Surg, 811-1 Kimiidera, Wakayama 6418510, Japan.
EM takami@wakayama-med.ac.jp
CR Bianco K, 2014, NEUROSURG FOCUS, V36, DOI 10.3171/2014.2.FOCUS1422
   Castellvi AE, 2014, CLIN ORTHOP RELAT R, V472, P1784, DOI 10.1007/s11999-014-3464-6
   Cecchinato R, 2015, EUR SPINE J, V24, pS66, DOI 10.1007/s00586-014-3669-0
   Chen EL, 2019, WORLD NEUROSURG, V122, pE969, DOI 10.1016/j.wneu.2018.10.182
   Gammal ID, 2015, INT J SPINE SURG, V9, DOI 10.14444/2062
   Glassman SD, 2005, SPINE, V30, P682, DOI 10.1097/01.brs.0000155425.04536.f7
   Goodnough L Henry, 2019, J Spine Surg, V5, P185, DOI 10.21037/jss.2019.05.08
   Kanter AS, 2016, SPINE, V41, pS59, DOI 10.1097/BRS.0000000000001481
   Koller H, 2016, EUR SPINE J, V25, P532, DOI 10.1007/s00586-015-3898-x
   Kono Y, 2018, ASIAN SPINE J, V12, P356, DOI 10.4184/asj.2018.12.2.356
   Lafage V, 2008, SPINE, V33, P1572, DOI 10.1097/BRS.0b013e31817886a2
   Lee KY, 2021, J NEUROSURG-SPINE, V34, P706, DOI 10.3171/2020.8.SPINE201037
   Marchi L, 2013, J NEUROSURG-SPINE, V19, P110, DOI 10.3171/2013.4.SPINE12319
   Obeid I, 2019, EUR SPINE J, V28, P94, DOI 10.1007/s00586-018-5826-3
   Obeid I, 2015, EUR SPINE J, V24, pS83, DOI 10.1007/s00586-014-3660-9
   Obeid Ibrahim, 2014, Eur J Orthop Surg Traumatol, V24 Suppl 1, pS49, DOI 10.1007/s00590-014-1472-6
   Ohba T, 2017, BMC MUSCULOSKEL DIS, V18, DOI 10.1186/s12891-017-1775-y
   Oliveira L, 2010, SPINE, V35, pS331, DOI 10.1097/BRS.0b013e3182022db0
   Ozgur Burak M, 2006, Spine J, V6, P435, DOI 10.1016/j.spinee.2005.08.012
   Parker RM, 2017, EUR SPINE J, V26, P754, DOI 10.1007/s00586-016-4927-0
   Proietti L, 2021, RADIOL MED, V126, P250, DOI 10.1007/s11547-020-01252-5
   Rodgers W B, 2010, SAS J, V4, P63, DOI 10.1016/j.esas.2010.03.001
   Schwab F, 2010, SPINE, V35, P2224, DOI 10.1097/BRS.0b013e3181ee6bd4
   Tanaka N, 2020, CLIN SPINE SURG, V33, pE337, DOI 10.1097/BSD.0000000000000947
   Thambiraj S, 2012, EUR SPINE J, V21, pS225, DOI 10.1007/s00586-012-2171-9
   Uribe JS, 2018, J NEUROSURG-SPINE, V29, P565, DOI 10.3171/2018.4.SPINE171206
NR 26
TC 0
Z9 0
U1 0
U2 0
PU BMC
PI LONDON
PA CAMPUS, 4 CRINAN ST, LONDON N1 9XW, ENGLAND
EI 1471-2474
J9 BMC MUSCULOSKEL DIS
JI BMC Musculoskelet. Disord.
PD MAR 14
PY 2022
VL 23
IS 1
AR 245
DI 10.1186/s12891-022-05204-0
PG 9
WC Orthopedics; Rheumatology
WE Science Citation Index Expanded (SCI-EXPANDED)
SC Orthopedics; Rheumatology
GA ZT0TU
UT WOS:000768870200005
PM 35287645
OA gold, Green Published
DA 2022-05-03
ER

PT J
AU Borgeaud, T
   Le Huec, JC
   Faundez, A
AF Borgeaud, Thomas
   Le Huec, Jean-Charles
   Faundez, Antonio
TI Pelvic and spinal postural changes between standing-sitting positions
   following lumbosacral fusion: a pilot study
SO INTERNATIONAL ORTHOPAEDICS
LA English
DT Article; Early Access
DE Adult spinal deformity (ASD); Proximal junction kyphosis (PJK); Proximal
   junction failure (PJF); Sagittal balance; Sitting position
ID PROXIMAL JUNCTIONAL KYPHOSIS; FAILURE; AUGMENTATION; PREVENTION;
   ALIGNMENT; OUTCOMES; RISK
AB Purpose Prospective pre-operative and post-operative comparative analysis of radiographic spino-pelvic parameters between sitting versus standing positions of patients with LS fusion, to detect adaptation mechanisms around fused spinal segments. Methods Sixteen patients aged 53.9 +/- 15.9 who underwent LS fusion between L3 and S1 were extracted from the database of an ongoing prospective study. Different spino-pelvic parameters were evaluated on full spine X-rays, standing, then sitting straight. Parameters were compared pre-operative versus post-operative, and on standing versus sitting X-rays. Results Preliminary results revealed a significantly greater pre-operative pelvic tilt (PT) in sitting than standing posture, (p = 0.020) but not in post-operative (p = 0.087). After surgery, PT was lower in sitting compared to pre-operative (p = 0.034) but not in standing (p = 0.245). L4-S1 lordosis was lower in sitting than standing in pre-operative (p = 0.014) and post-operative (p = 0.021). Surgery decreased segmental lordosis above the fusion (PSL, proximal sagittal lordosis) in sitting (p = 0.039) but not in standing (p = 0.193). No significant differences in thoracic kyphosis (TK) were observed. Fusions down to L5 versus S1 showed no significant differences for PT and PSL, neither in sitting versus standing, nor pre-operative versus post-operative. Conclusion Before fusion, compared to standing, PT increases in sitting straight posture (pelvic retroversion), and the lumbar spine adapts by decreasing its lordosis, mainly at L4-S1. After fusion, the segments adjacent to the instrumented section, adapt in flexion at lumbosacral and thoracolumbar junctions, i.e. just below and above (PSL). This might have mechanical implications for the occurrence of adjacent segment disease.
C1 [Borgeaud, Thomas] Univ Geneve UNIGE, Fac Med, Rue Michel Servet 1, CH-1206 Geneva, Switzerland.
   [Le Huec, Jean-Charles] Polyclin Bordeaux Nord, Ctr Vertebra, 15 Rue Boucher, F-33000 Bordeaux, France.
   [Faundez, Antonio] Hop La Tour, Av JD Maillard 3, CH-1217 Meyrin, Switzerland.
   [Faundez, Antonio] Geneva Univ Hosp HUG, Dept Surg, Rue Gabrielle Perret Gentil 4, CH-1205 Geneva, Switzerland.
C3 League of European Research Universities - LERU; University of Geneva;
   League of European Research Universities - LERU; University of Geneva
RP Faundez, A (通讯作者)，Hop La Tour, Av JD Maillard 3, CH-1217 Meyrin, Switzerland.; Faundez, A (通讯作者)，Geneva Univ Hosp HUG, Dept Surg, Rue Gabrielle Perret Gentil 4, CH-1205 Geneva, Switzerland.
EM borgeaud.thomas@gmail.com; Jclehuec1@gmail.com; dr.faundez@icloud.com
OI Borgeaud, Thomas/0000-0003-0593-3814
FU University of Geneva
FX Open access funding provided by University of Geneva
CR Baumgartner D, 2012, SCI WORLD J, DOI 10.1100/2012/184016
   Daniels AH, 2020, WORLD NEUROSURG, V139, pE449, DOI 10.1016/j.wneu.2020.04.024
   Faundez AA, 2018, EUR SPINE J, V27, pS139, DOI 10.1007/s00586-017-5426-7
   Ghobrial GM, 2017, SPINE J, V17, P1499, DOI 10.1016/j.spinee.2017.05.015
   Glattes RC, 2005, SPINE, V30, P1643, DOI 10.1097/01.brs.0000169451.76359.49
   Hey HWD, 2017, SPINE, V42, P1447, DOI 10.1097/BRS.0000000000002131
   Hey HWD, 2017, SPINE J, V17, P799, DOI 10.1016/j.spinee.2016.03.056
   Hey HWD, 2017, SPINE J, V17, P183, DOI 10.1016/j.spinee.2016.08.026
   Janjua MB, 2018, J NEUROSURG-SPINE, V29, P414, DOI 10.3171/2018.2.SPINE17749
   Kim HJ, 2016, J AM ACAD ORTHOP SUR, V24, P318, DOI 10.5435/JAAOS-D-14-00393
   Le Huec JC, 2019, EUR SPINE J, V28, P1889, DOI 10.1007/s00586-019-06083-1
   Le Huec JC, 2018, EUR SPINE J, V27, pS129, DOI 10.1007/s00586-017-5425-8
   Lee J, 2016, ASIAN SPINE J, V10, P593, DOI 10.4184/asj.2016.10.3.593
   Line BG, 2020, SPINE, V45, P258, DOI 10.1097/BRS.0000000000003249
   Safaee MM, 2018, J NEUROSURG-SPINE, V28, P512, DOI 10.3171/2017.9.SPINE1710
   Yagi M, 2014, SPINE, V39, pE607, DOI 10.1097/BRS.0000000000000266
   Yilgor C, 2017, J BONE JOINT SURG AM, V99, DOI 10.2106/JBJS.16.01594
   Yoshida G, 2020, SPINE, V45, pE950, DOI 10.1097/BRS.0000000000003452
NR 18
TC 0
Z9 0
U1 0
U2 0
PU SPRINGER
PI NEW YORK
PA ONE NEW YORK PLAZA, SUITE 4600, NEW YORK, NY, UNITED STATES
SN 0341-2695
EI 1432-5195
J9 INT ORTHOP
JI Int. Orthop.
DI 10.1007/s00264-022-05365-6
EA MAR 2022
PG 8
WC Orthopedics
WE Science Citation Index Expanded (SCI-EXPANDED)
SC Orthopedics
GA ZP4WJ
UT WOS:000766424500001
PM 35266032
OA hybrid
DA 2022-05-03
ER

PT J
AU Passias, PG
   Segreto, FA
   Moattari, KA
   Lafage, R
   Smith, JS
   Line, BG
   Eastlack, RK
   Burton, DC
   Hart, RA
   Bess, S
   Shaffrey, CI
   Ames, CP
   Lafage, V
AF Passias, Peter G.
   Segreto, Frank A.
   Moattari, Kevin A.
   Lafage, Renaud
   Smith, Justin S.
   Line, Breton G.
   Eastlack, Robert K.
   Burton, Douglas C.
   Hart, Robert A.
   Bess, Shay
   Shaffrey, Christopher, I
   Ames, Christopher P.
   Lafage, Virginie
CA Int Spine Study Grp
TI Is frailty responsive to surgical correction of adult spinal deformity?
   An investigation of sagittal re-alignment and frailty component drivers
   of postoperative frailty status
SO SPINE DEFORMITY
LA English
DT Article; Early Access
DE Adult spinal deformity; Spine surgery; Realignment; Frailty; Frailty
   Index; Sagittal realignment; Health related quality of life; PROMS;
   Adult Spinal Deformity Frailty Index; SRS-Schwab Adult Spinal Deformity
   Classification
ID ENERGY-CONSUMPTION; SCOLIOSIS; VALIDATION; OUTCOMES; HEALTH; INDEX;
   MULTICENTER; PREVALENCE; PARAMETERS; SURGERY
AB Purpose Frailty has been associated with adverse postoperative outcomes. Recently, a novel frailty index for preoperative risk stratification in patients with adult spinal deformity was developed. Components of the ASD-FI utilize patient comorbidity, clinical symptoms, and patient-reported-outcome-measures (PROMS). Our purpose was to investigate components of the Adult Spinal Deformity Frailty Index (ASD-FI) responsive to surgery and drivers of overall frailty. Methods Operative ASD patients >= 18 years, undergoing multilevel fusions, with complete baseline, 6 W, 1Y and 2Y ASD-FI scores. Descriptive analysis assessed demographics, radiographic parameters, and surgical details. Pearson bivariate correlations, independent and paired t tests assessed postoperative changes to ASD-FI components, total score, and radiographic parameters. Linear regression models determined the effect of successful surgery (achieving lowest level SRS-Schwab classification modifiers) on change in ASD-FI total scores. Results 409 6-week, 696 1-year, and 253 2-year operative ASD patients were included. 6-week and 1-year baseline frailty scores were 0.34, 2 years was 0.38. Following surgery, 6-week frailty was 0.36 (p = 0.033), 1 year was 0.25 (p < 0.001), and 2 years was 0.28 (p < 0.001). Of the ASD-FI variables, 17/40 improved at 6 weeks, 21/40 at 1 year, and 18/40 at 2 years. Successful surgery significantly predicted decreases in 1-year frailty scores (R = 0.27, p < 0.001), SRS-Schwab SVA modifier was the greatest predictor (Adjusted Beta: - 0.29, p < 0.001). Conclusions Improvement in sagittal realignment and functional status correlated with improved postoperative frailty. Additional research and deformity sub-group analyses are needed to describe associations between specific functional activities that correlated with frailty improvement as well as evaluation of modifiable and non-modifiable indices.
C1 [Passias, Peter G.; Segreto, Frank A.; Moattari, Kevin A.] NYU, Langone Orthoped Hosp, Dept Orthoped Surg, New York, NY 10010 USA.
   [Lafage, Renaud; Lafage, Virginie] Hosp Special Surg, Dept Orthopaed Surg, 535 E 70th St, New York, NY 10021 USA.
   [Smith, Justin S.; Shaffrey, Christopher, I] Univ Virginia, Med Ctr, Dept Neurosurg, Charlottesville, VA USA.
   [Line, Breton G.] Rocky Mt Scoliosis & Spine Ctr, Dept Orthoped Surg, Denver, CO USA.
   [Eastlack, Robert K.] Scripps Clin, Div Orthopaed Surg, La Jolla, CA USA.
   [Burton, Douglas C.] Univ Kansas, Med Ctr, Dept Orthopaed Surg, Kansas City, KS 66103 USA.
   [Hart, Robert A.] Swedish Neurosci Inst, Dept Orthopaed Surg, Seattle, WA USA.
   [Bess, Shay] Rocky Mt Scoliosis & Spine, Denver, CO USA.
   [Ames, Christopher P.] Univ Calif San Francisco, Dept Neurol Surg, San Francisco, CA USA.
   [Passias, Peter G.] NYU, New York Spine Inst, Dept Orthopaed Surg, Med Ctr,Hosp Joint Dis, 301 East 17th St, New York, NY 10003 USA.
C3 New York University; University of Virginia; Scripps Research Institute;
   University of Kansas; University of Kansas Medical Center; Swedish
   Medical Center; University of California System; University of
   California San Francisco; New York University; NYU Langone Medical
   Center; Hospital for Joint Disease NYULMC
RP Passias, PG (通讯作者)，NYU, Langone Orthoped Hosp, Dept Orthoped Surg, New York, NY 10010 USA.; Passias, PG (通讯作者)，NYU, New York Spine Inst, Dept Orthopaed Surg, Med Ctr,Hosp Joint Dis, 301 East 17th St, New York, NY 10003 USA.
EM pgpassias@yahoo.com
OI Passias, Peter/0000-0002-1479-4070
FU DePuy Synthes
FX The International Spine Study Group (ISSG) is funded through research
   grants from DePuy Synthes and individual donations, and supported the
   current work.
CR CARTER OD, 1987, INT J EPIDEMIOL, V16, P537, DOI 10.1093/ije/16.4.537
   Champain S, 2006, EUR SPINE J, V15, P982, DOI 10.1007/s00586-005-0927-1
   Daryabor A, 2017, DISABIL REHABIL-ASSI, V12, P324, DOI 10.1080/17483107.2016.1185649
   Daryabor A, 2017, ANN PHYS REHABIL MED, V60, P107, DOI 10.1016/j.rehab.2016.10.008
   Faraj SSA, 2017, EUR SPINE J, V26, P2084, DOI 10.1007/s00586-017-5125-4
   Konstantinidis IT, 2017, ANN SURG ONCOL, V24, P3825, DOI 10.1245/s10434-017-6111-0
   Kulminski A, 2007, MECH AGEING DEV, V128, P250, DOI 10.1016/j.mad.2006.12.004
   Lin H, 2017, ANAESTH INTENS CARE, V45, P676, DOI 10.1177/0310057X1704500605
   Miller E., 2016, SPINE J, V16, pS365, DOI [10.1016/j.spinee.2016.07.491, DOI 10.1016/J.SPINEE.2016.07.491]
   Miller EK, 2018, EUR SPINE J, V27, P2331, DOI 10.1007/s00586-018-5575-3
   Miller EK, 2018, SPINE, V43, P1426, DOI 10.1097/BRS.0000000000002717
   Miller EK, 2017, NEUROSURG FOCUS, V43, DOI 10.3171/2017.10.FOCUS17472
   Mitnitski A B, 2001, ScientificWorldJournal, V1, P323
   Mosquera C, 2016, SURGERY, V160, P272, DOI 10.1016/j.surg.2016.04.030
   OBrien MF, 2005, SPINAL DEFORMITY STU
   Passias PG, 2017, SPINE J, V17, P1633, DOI 10.1016/j.spinee.2017.05.018
   Passias PG, 2015, SPINE J, V15, P1756, DOI 10.1016/j.spinee.2015.04.007
   Pellise F, 2015, EUR SPINE J, V24, P3, DOI 10.1007/s00586-014-3542-1
   Reid DBC, 2018, WORLD NEUROSURG, V112, pE548, DOI 10.1016/j.wneu.2018.01.079
   Rillardon L, 2003, REV CHIR ORTHOP, V89, P218
   ROBIN GC, 1982, SPINE, V7, P355, DOI 10.1097/00007632-198207000-00005
   Rockwood K, 2017, SCI REP-UK, V7, P1, DOI 10.1038/srep43068
   Rockwood K, 2007, J GERONTOL A-BIOL, V62, P722, DOI 10.1093/gerona/62.7.722
   Rothrock RJ, 2019, SPINE J, V19, P104, DOI 10.1016/j.spinee.2018.05.026
   Schwab F, 2005, SPINE, V30, P1082, DOI 10.1097/01.brs.0000160842.43482.cd
   Searle Samuel D, 2008, BMC Geriatr, V8, P24, DOI 10.1186/1471-2318-8-24
   Smith JS, 2016, NEUROSURGERY, V78, P851, DOI 10.1227/NEU.0000000000001116
   Stow D, 2018, AGE AGEING, V47, P564, DOI 10.1093/ageing/afy022
   Terran J, 2014, OCHSNER J, V14, P14
   Terran J, 2013, NEUROSURGERY, V73, P559, DOI 10.1227/NEU.0000000000000012
   Wen YC, 2017, PLOS ONE, V12, DOI 10.1371/journal.pone.0187825
NR 31
TC 0
Z9 0
U1 0
U2 0
PU SPRINGER
PI NEW YORK
PA ONE NEW YORK PLAZA, SUITE 4600, NEW YORK, NY, UNITED STATES
SN 2212-134X
EI 2212-1358
J9 SPINE DEFORM
JI Spine Deform.
DI 10.1007/s43390-022-00476-x
EA MAR 2022
PG 11
WC Clinical Neurology; Orthopedics
WE Emerging Sources Citation Index (ESCI)
SC Neurosciences & Neurology; Orthopedics
GA ZP4OS
UT WOS:000766404400002
PM 35262879
DA 2022-05-03
ER

PT J
AU Li, JY
   Xiao, H
   Jiang, S
   Yang, ZX
   Chen, ZQ
   Liu, XG
   Liu, ZJ
   Wei, F
   Jiang, L
   Sun, CG
   Wu, FL
   Guo, ZQ
   Li, J
   Li, WS
   Yu, M
AF Li, Junyu
   Xiao, Han
   Jiang, Shuai
   Yang, Zexi
   Chen, Zhongqiang
   Liu, Xiaoguang
   Liu, Zhongjun
   Wei, Feng
   Jiang, Liang
   Sun, Chuiguo
   Wu, Fengliang
   Guo, Zhaoqing
   Li, Jing
   Li, WeiShi
   Yu, Miao
TI Risk Factors and Three Radiological Predictor Models for the Progression
   of Proximal Junctional Kyphosis in Adult Degenerative Scoliosis
   Following Posterior Corrective Surgery: 113 Cases With 2-years Minimum
   Follow-Up
SO GLOBAL SPINE JOURNAL
LA English
DT Article; Early Access
DE radiology; sagittal alignment; TK mismatch; predictive model; proximal
   junctional kyphosis; adult degenerative scoliosis
ID POSTOPERATIVE LUMBAR LORDOSIS; SPINAL DEFORMITY; REVISION SURGERY;
   PELVIC INCIDENCE; INSTRUMENTATION; OUTCOMES; FUSION; PARAMETERS;
   ALIGNMENT; MISMATCH
AB Study design: Retrospective cohort study.
   Objective: To identify risk factors and predictive models for proximal junctional kyphosis (PJK) in a long-term follow-up of patients with adult degenerative scoliosis (ADS) following posterior corrective surgeries.
   Materials and Methods: A consecutive 113 ADS patients undergoing posterior corrective surgery between January 2008 and April 2019 with minimum 2-year follow-up were included. All patients underwent preoperative, postoperative, and final follow-up by X-ray imaging. Multivariate logistic analysis was performed on various risk factors and radiological predictor models.
   Results: PJK was identified radiographically in 46.9% of patients. Potential risk factors for PJK included postoperative thoracic kyphosis (TK) (P < .05), final follow-up Pelvic Tilt (PT) (P < .05), PT changes at final follow-up (P < .05), age over 55 years old at the surgery (P < .05), theoretical thoracic kyphosis-actual thoracic kyphosis mismatch (TK mismatch) (P < .05) and theoretical lumbar lordosis-acutal lumbar lordosis mismatch (LL mismatch) (P < .05). As for the predictive models, PJK was predictive by the following indicators: preoperative global sagittal alignment >= 45 degrees (Model I ), postoperative pelvic incidence-lumbar lordosis mismatch (PI-LL)<= 10 degrees and postoperative PI-LL overcorrection (Model 2), and TK+LL >= 0 degrees (Model 3) (P < .05). Postoperative TK mismatch (OR = 1.064) was independent as risk factors for PJK, with the cut-off values respectively set at -28.56 degrees to predict occurrence of PJK.
   Conclusion: The risk of radiographic PJK increases with an age over 55 years old and higher postoperative TK. In addition, postoperative TK mismatch is an independent risk factor for developing PJK. All three predictive models could effectively indicate the occurrence of PJK.
C1 [Li, Junyu; Jiang, Shuai; Yang, Zexi; Chen, Zhongqiang; Liu, Xiaoguang; Liu, Zhongjun; Wei, Feng; Jiang, Liang; Sun, Chuiguo; Wu, Fengliang; Guo, Zhaoqing; Li, WeiShi; Yu, Miao] Peking Univ Third Hosp, Orthoped Dept, 49 North Garden Rd, Beijing 100191, Peoples R China.
   [Li, Junyu; Jiang, Shuai; Yang, Zexi; Chen, Zhongqiang; Liu, Xiaoguang; Liu, Zhongjun; Wei, Feng; Jiang, Liang; Sun, Chuiguo; Wu, Fengliang; Guo, Zhaoqing; Li, WeiShi; Yu, Miao] Engn Res Ctr Bone & Joint Precis Med, Beijing, Peoples R China.
   [Li, Junyu; Jiang, Shuai; Yang, Zexi; Chen, Zhongqiang; Liu, Xiaoguang; Liu, Zhongjun; Wei, Feng; Jiang, Liang; Sun, Chuiguo; Wu, Fengliang; Guo, Zhaoqing; Li, WeiShi; Yu, Miao] Beijing Key Lab Spinal Dis Res, Beijing, Peoples R China.
   [Xiao, Han] Peking Univ, Sch Publ Hlth, Hlth Sci Ctr, Beijing, Peoples R China.
   [Li, Jing] Peking Univ Third Hosp, Operating Room, Beijing, Peoples R China.
C3 Peking University
RP Yu, M (通讯作者)，Peking Univ Third Hosp, Orthoped Dept, 49 North Garden Rd, Beijing 100191, Peoples R China.
EM miltonyu@126.com
OI Xiao, Han/0000-0002-6108-2789
CR Bridwell KH, 2013, NEUROSURGERY, V72, P899, DOI 10.1227/NEU.0b013e31828bacd8
   Buell TJ, 2019, WORLD NEUROSURG, V121, pE238, DOI 10.1016/j.wneu.2018.08.242
   Glattes RC, 2005, SPINE, V30, P1643, DOI 10.1097/01.brs.0000169451.76359.49
   Gomez JA, 2020, J PEDIATR ORTHOPED, V40, P261, DOI 10.1097/BPO.0000000000001516
   Graham RB, 2016, CLIN SPINE SURG, V29, P95, DOI 10.1097/BSD.0000000000000367
   Helgeson MD, 2010, SPINE, V35, P177, DOI 10.1097/BRS.0b013e3181c77f8c
   Im SK, 2020, SPINE, V45, pE933, DOI 10.1097/BRS.0000000000003468
   Jiang J, 2019, J SHANDONG U HLTH SC, V57, P3
   Kim HJ, 2014, SPINE, V39, pE576, DOI 10.1097/BRS.0000000000000246
   Kim HJ, 2012, SPINE, V37, pS144, DOI 10.1097/BRS.0b013e31826d611b
   Kim YJ, 2005, SPINE, V30, P2045, DOI 10.1097/01.brs.0000179084.45839.ad
   Kim YC, 2016, SPINE, V41, pE1444, DOI 10.1097/BRS.0000000000001664
   Kim YJ, 2008, SPINE, V33, P2179, DOI 10.1097/BRS.0b013e31817c0428
   Lafage R, 2017, SPINE, V42, P1275, DOI 10.1097/BRS.0000000000002146
   Lafage V, 2009, SPINE, V34, pE599, DOI 10.1097/BRS.0b013e3181aad219
   Lee JH, 2014, BRIT J NEUROSURG, V28, P252, DOI 10.3109/02688697.2013.835369
   Liu FY, 2016, EUR SPINE J, V25, P2376, DOI 10.1007/s00586-016-4534-0
   Maruo K, 2013, SPINE, V38, pE1469, DOI 10.1097/BRS.0b013e3182a51d43
   McClendon J, 2016, WORLD NEUROSURG, V95, P419, DOI 10.1016/j.wneu.2016.08.008
   Mendoza-Lattes Sergio, 2011, Iowa Orthop J, V31, P199
   Moal Bertrand, 2014, Spine Deform, V2, P219, DOI 10.1016/j.jspd.2014.01.003
   Oe S, 2019, SPINE DEFORM, V7, P759, DOI 10.1016/j.jspd.2018.12.007
   Rose PS, 2009, SPINE, V34, P785, DOI 10.1097/BRS.0b013e31819d0c86
   Sebaaly A, 2018, EUR SPINE J, V27, P613, DOI 10.1007/s00586-017-5172-x
   Senteler M, 2014, EUR SPINE J, V23, P1384, DOI 10.1007/s00586-013-3132-7
   Slattery C, 2018, CLIN ORTHOP RELAT R, V476, P1890, DOI 10.1007/s11999.0000000000000264
   Vialle R, 2005, J BONE JOINT SURG AM, V87A, P260, DOI 10.2106/JBJS.D.02043
   Yagi M, 2012, SPINE, V37, P1479, DOI 10.1097/BRS.0b013e31824e4888
   Yagi M, 2011, SPINE, V36, pE60, DOI 10.1097/BRS.0b013e3181eeaee2
   Yan P, 2017, SPINE, V42, pE280, DOI 10.1097/BRS.0000000000001883
   Yang JY, 2019, SPINE, V44, P777, DOI 10.1097/BRS.0000000000002955
   Yu Z., 2020, CHINESE J BONE JOINT, V13, P793
   Zhao J, 2018, EUR SPINE J, V27, P2303, DOI 10.1007/s00586-018-5514-3
   Zhong JL, 2019, WORLD NEUROSURG, V125, pE326, DOI 10.1016/j.wneu.2019.01.072
NR 34
TC 0
Z9 0
U1 1
U2 1
PU SAGE PUBLICATIONS LTD
PI LONDON
PA 1 OLIVERS YARD, 55 CITY ROAD, LONDON EC1Y 1SP, ENGLAND
SN 2192-5682
EI 2192-5690
J9 GLOB SPINE J
JI Glob. Spine J.
DI 10.1177/21925682221079791
EA MAR 2022
PG 11
WC Clinical Neurology; Orthopedics
WE Science Citation Index Expanded (SCI-EXPANDED)
SC Neurosciences & Neurology; Orthopedics
GA ZQ8DV
UT WOS:000767329800001
PM 35249410
OA gold
DA 2022-05-03
ER

PT J
AU Ikuma, H
   Hirose, T
   Ueda, M
   Yamashita, K
   Takao, S
   Kawasaki, K
AF Ikuma, Hisanori
   Hirose, Tomohiko
   Ueda, Masataka
   Yamashita, Kazutaka
   Takao, Shinichiro
   Kawasaki, Keisuke
TI Simultaneous Anterior and Posterior Release in Lateral Decubitus
   Position for Rigid Adult Spinal Deformity: A Technical Note and 2 Case
   Reports
SO WORLD NEUROSURGERY
LA English
DT Article
DE Adult spinal deformity; Lateral decubitus position; Navigation; Release;
   Simultaneous; Single-position surgery
ID PEDICLE SUBTRACTION OSTEOTOMY; SURGERY
AB BACKGROUND: Correction surgery for rigid adult spinal deformity usually involves a complex 360 degrees osteotomy, multiple intraoperative position changes, and staged surgery. Moreover, there is a lack of consensus regarding the surgical strategy for this pathology. We report the technical advantages of a simultaneous anterior and posterior release only in the lateral decubitus position to reduce surgical invasiveness in two case reports.
   CASE DESCRIPTION: A 76-year-old woman and an 80-year-old woman presented with significant spinal imbalance and segmental fusion in the anterior and posterior columns around the apex of the lumbar spinal curvature. We conducted this procedure for these patients at the first stage of spinal corrective surgery to achieve 360 degrees osteotomy. A long posterior fusion surgery was performed after 1 week. The mean values of the central sacral vertical line, pelvic incidence minus lumbar lordosis, sagittal vertical axis, and pelvic tilt improved substantially postoperatively: central sacral vertical line, from 51.0 to 7.5 mm; pelvic incidence minus lumbar lordosis, from 27.5 degrees to 0.5 degrees, sagittal vertical axis, from 107.6 to 14 mm; pelvic tilt, from 34.0 degrees to 13.0 degrees. The mean surgical time and blood loss in the first-and second-stage operations were 242.1 minutes and 702 mL and 315.5 minutes and 549 mL, respectively, and no perioperative complications occurred.
   CONCLUSIONS: Simultaneous 360 degrees segmental release in the lateral decubitus position without repositioning can make it possible to acquire satisfactory correction and reduce surgical invasiveness compared with the conventional procedure for adult spinal deformity.
C1 [Ikuma, Hisanori; Hirose, Tomohiko; Ueda, Masataka; Yamashita, Kazutaka; Kawasaki, Keisuke] Kagawa Prefectural Cent Hosp, Dept Orthopaed Surg, Takamatsu, Kagawa, Japan.
   [Takao, Shinichiro] Okayama Univ, Dept Orthopaed Surg, Grad Sch Med Dent & Pharmaceut Sci, Okayama, Japan.
C3 Okayama University
RP Ikuma, H (通讯作者)，Kagawa Prefectural Cent Hosp, Dept Orthopaed Surg, Takamatsu, Kagawa, Japan.
EM i9ma9n@yahoo.co.jp
CR Bakaloudis G, 2011, EUR SPINE J, V20, P95, DOI 10.1007/s00586-011-1749-y
   Blizzard DJ, 2018, SPINE, V43, P440, DOI 10.1097/BRS.0000000000002330
   Bridwell KH, 2006, SPINE, V31, pS171, DOI 10.1097/01.brs.0000231963.72810.38
   Buckland AJ, 2021, SPINE J, V21, P810, DOI 10.1016/j.spinee.2020.11.002
   Ikuma Hisanori, 2021, N Am Spine Soc J, V5, P100047, DOI 10.1016/j.xnsj.2020.100047
   Lonner Baron S, 2005, Spine J, V5, P104, DOI 10.1016/j.spinee.2004.04.008
   Ozgur Burak M, 2006, Spine J, V6, P435, DOI 10.1016/j.spinee.2005.08.012
   Quiceno E, 2019, J CLIN NEUROSCI, V65, P145, DOI 10.1016/j.jocn.2019.03.016
   Rhee JM, 2003, SPINE, V28, P2116, DOI 10.1097/01.BRS.0000090890.02906.A4
   Sar C, 2002, EUR SPINE J, V11, P107, DOI 10.1007/s00586-001-0356-8
   Schwab F, 2014, NEUROSURGERY, V74, P112, DOI 10.1227/NEU.0000000000000182o
   Toyone T, 2012, SPINE, V37, P1847, DOI 10.1097/BRS.0b013e31825bf644
   Xia L, 2017, CLIN SPINE SURG, V30, pE448, DOI 10.1097/BSD.0000000000000227
   Ziino Chason, 2019, J Spine Surg, V5, P201, DOI 10.21037/jss.2019.05.09
NR 14
TC 0
Z9 0
U1 0
U2 0
PU ELSEVIER SCIENCE INC
PI NEW YORK
PA STE 800, 230 PARK AVE, NEW YORK, NY 10169 USA
SN 1878-8750
EI 1878-8769
J9 WORLD NEUROSURG
JI World Neurosurg.
PD MAR
PY 2022
VL 159
BP 40
EP 47
DI 10.1016/j.wneu.2021.12.048
PG 8
WC Clinical Neurology; Surgery
WE Science Citation Index Expanded (SCI-EXPANDED)
SC Neurosciences & Neurology; Surgery
GA YO4AQ
UT WOS:000747884500006
PM 34942390
DA 2022-05-03
ER

PT J
AU Ishihara, M
   Taniguchi, S
   Adachi, T
   Tani, Y
   Paku, M
   Ando, M
   Saito, T
AF Ishihara, Masayuki
   Taniguchi, Shinichirou
   Adachi, Takashi
   Tani, Yoichi
   Paku, Masaaki
   Ando, Muneharu
   Saito, Takanori
TI Conditions for Achieving Postoperative Pelvic Incidence-Lumbar Lordosis
   < 10 degrees in Circumferential Minimally Invasive Surgery for Adult
   Spinal Deformity
SO JOURNAL OF CLINICAL MEDICINE
LA English
DT Article
DE adult spinal deformity; lateral lumbar interbody fusion; percutaneous
   pedicle screw; circumferential minimally invasive surgery; lumbosacral
   fusion
ID PROXIMAL JUNCTIONAL KYPHOSIS; PROSPECTIVE MULTICENTER ASSESSMENT;
   QUALITY-OF-LIFE; RISK-FACTORS; COMPLICATIONS; IMPACT; RATES; ROD;
   CLASSIFICATION; REOPERATION
AB This retrospective study aimed to evaluate the clinical outcomes of circumferential minimally invasive surgery (CMIS) using lateral lumbar interbody fusion (LLIF) and percutaneous pedicle screw (PPS) in adult spinal deformity (ASD) patients, and to clarify the conditions for achieving postoperative pelvic incidence-lumbar lordosis (PI-LL) < 10 degrees. Demographics and other parameters of ASD patients who underwent CMIS and who were divided into groups G (achieved postoperative PI-LL < 10 degrees) and P (PI-LL >= 10 degrees) were compared. Of the 145 included ASD patients who underwent CMIS, the average fused level, bleeding volume, operative time, and number of intervertebral discs that underwent LLIF were 10.3 +/- 0.5 segments, 723 +/- 375 mL, 366 +/- 70 min, and 4.0 segments, respectively. The rod material was titanium alloy in all the cases. The PI-LL significantly improved from 37.3 +/- 17.9 degrees to 1.2 +/- 12.2 degrees postoperatively. Pre- and postoperative PI, postoperative LL, preoperative PI-LL, PI-LL after LLIF, and postoperative PI-LL were significantly larger in group P. PI-LL after LLIF was identified as a significant risk factor of postoperative PI-LL < 10 degrees by logistic regression, and the cut-off value on receiver operating characteristic curve analysis was 20 degrees. Sufficient correction was achieved by CMIS. If PI-LL after LLIF was <= 20 degrees, it was corrected to the ideal alignment by the PPS procedure.
C1 [Ishihara, Masayuki; Taniguchi, Shinichirou; Adachi, Takashi; Tani, Yoichi; Paku, Masaaki; Ando, Muneharu; Saito, Takanori] Kansai Med Univ, Dept Orthoped Surg, 2-3-1 Shinmachi, Hirakata, Osaka 5731191, Japan.
C3 Kansai Medical University
RP Ishihara, M (通讯作者)，Kansai Med Univ, Dept Orthoped Surg, 2-3-1 Shinmachi, Hirakata, Osaka 5731191, Japan.
EM ishihara0714@yahoo.co.jp; tanigucs@takii.kmu.ac.jp;
   adachita@hirakata.kmu.ac.jp; taniyoic@gmail.com;
   kmu.orthopaedics.pak@gmail.com; mando@gaia.eonet.ne.jp;
   saitot@takii.kmu.ac.jp
OI Ando, Muneharu/0000-0002-4919-7102
CR Acaroglu E, 2016, EUR SPINE J, V25, P2390, DOI 10.1007/s00586-016-4413-8
   Anand N, 2017, NEUROSURGERY, V81, P733, DOI 10.1093/neuros/nyx353
   Barton C, 2015, SCOLIOSIS SPINAL DIS, V10, DOI 10.1186/s13013-015-0056-5
   Bess S, 2016, SPINE, V41, P224, DOI 10.1097/BRS.0000000000001202
   Bess S, 2016, CLIN SPINE SURG, V29, P6, DOI 10.1097/BSD.0000000000000352
   Bridwell KH, 2013, NEUROSURGERY, V72, P899, DOI 10.1227/NEU.0b013e31828bacd8
   Cahill PJ, 2012, SPINE, V37, pE687, DOI 10.1097/BRS.0b013e318246d4f2
   Djurasovic M, 2007, NEUROSURG CLIN N AM, V18, P223, DOI 10.1016/j.nec.2007.01.006
   Eastlack RK, 2019, GLOB SPINE J, V9, P41, DOI 10.1177/2192568218761032
   Glassman SD, 2007, SPINE, V32, P2764, DOI 10.1097/BRS.0b013e31815a7644
   Gum Jeffrey L, 2012, Am J Orthop (Belle Mead NJ), V41, pE81
   Haddad S, 2018, EUR SPINE J, V27, P2518, DOI 10.1007/s00586-018-5583-3
   Hamilton DK, 2016, EUR SPINE J, V25, P2605, DOI 10.1007/s00586-016-4443-2
   Haque RM, 2014, NEUROSURG FOCUS, V36, DOI 10.3171/2014.3.FOCUS1424
   Hasegawa K, 2016, EUR SPINE J, V25, P3675, DOI 10.1007/s00586-016-4702-2
   Ishihara M, 2021, EUR SPINE J, V30, P1208, DOI 10.1007/s00586-021-06761-z
   Izeki Masanori, 2021, J Orthop Sci, DOI 10.1016/j.jos.2021.06.018
   Kim HJ, 2012, SPINE, V37, pS144, DOI 10.1097/BRS.0b013e31826d611b
   Korkmaz M, 2019, ACTA ORTHOP TRAUMATO, V53, P385, DOI 10.1016/j.aott.2019.01.003
   Kothari P, 2016, SPINE, V41, P1133, DOI 10.1097/BRS.0000000000001499
   Lange T, 2017, SPINE J, V17, P1148, DOI 10.1016/j.spinee.2017.03.021
   Lenke LG, 2016, SPINE, V41, P204, DOI 10.1097/BRS.0000000000001338
   Maruo K, 2013, SPINE, V38, pE1469, DOI 10.1097/BRS.0b013e3182a51d43
   Merrill RK, 2017, GLOB SPINE J, V7, P514, DOI 10.1177/2192568217699392
   Mok JM, 2009, SPINE, V34, P832, DOI 10.1097/BRS.0b013e31819f2080
   Moller DJ, 2011, NEUROSURG FOCUS, V31, DOI 10.3171/2011.7.FOCUS11137
   Mummaneni PV, 2020, J NEUROSURG-SPINE, V32, P221, DOI 10.3171/2019.7.SPINE181104
   Mummaneni PV, 2016, NEUROSURGERY, V78, P101, DOI 10.1227/NEU.0000000000001002
   Mummaneni PV, 2014, NEUROSURG FOCUS, V36, DOI 10.3171/2014.3.FOCUS1413
   Mundis G., 2015, NEUROSURGERY, V62, P222
   Ozgur Burak M, 2006, Spine J, V6, P435, DOI 10.1016/j.spinee.2005.08.012
   Park P, 2015, J NEUROSURG-SPINE, V22, P374, DOI 10.3171/2014.9.SPINE131004
   Pichelmann MA, 2010, SPINE, V35, P219, DOI 10.1097/BRS.0b013e3181c91180
   Rhee JM, 2002, SPINE, V27, P2350, DOI 10.1097/00007632-200211010-00008
   Rodgers WB, 2011, SPINE, V36, P26, DOI 10.1097/BRS.0b013e3181e1040a
   Scheer JK, 2015, SPINE, V40, P829, DOI 10.1097/BRS.0000000000000897
   Schwab F, 2010, SPINE, V35, P2224, DOI 10.1097/BRS.0b013e3181ee6bd4
   Smith JS, 2016, J NEUROSURG-SPINE, V25, P1, DOI 10.3171/2015.11.SPINE151036
   Smith JS, 2014, J NEUROSURG-SPINE, V21, P994, DOI 10.3171/2014.9.SPINE131176
   Tempel ZJ, 2014, NEUROSURG FOCUS, V36, DOI 10.3171/2014.3.FOCUS13368
   Than KD, 2019, WORLD NEUROSURG, V126, pE1337, DOI 10.1016/j.wneu.2019.03.090
   Uribe JS, 2014, NEUROSURG FOCUS, V36, DOI 10.3171/2014.3.FOCUS13534
   Wang MY, 2014, NEUROSURG FOCUS, V36, DOI 10.3171/2014.3.FOCUS1423
   Yagi M, 2011, SPINE, V36, pE60, DOI 10.1097/BRS.0b013e3181eeaee2
   Yamato Y, 2016, SPINE, V41, pE211, DOI 10.1097/BRS.0000000000001209
NR 45
TC 0
Z9 0
U1 0
U2 0
PU MDPI
PI BASEL
PA ST ALBAN-ANLAGE 66, CH-4052 BASEL, SWITZERLAND
EI 2077-0383
J9 J CLIN MED
JI J. Clin. Med.
PD MAR
PY 2022
VL 11
IS 6
AR 1586
DI 10.3390/jcm11061586
PG 15
WC Medicine, General & Internal
WE Science Citation Index Expanded (SCI-EXPANDED)
SC General & Internal Medicine
GA 0C2GZ
UT WOS:000775139400001
PM 35329912
OA Green Published, gold
DA 2022-05-03
ER

PT J
AU Katayanagi, J
   Iida, T
   Hayamizu, A
   Matsumoto, K
   Furukawa, H
   Konuma, H
   Yanase, T
   Ozeki, S
AF Katayanagi, Junya
   Iida, Takahiro
   Hayamizu, Atsuki
   Matsumoto, Kazuyuki
   Furukawa, Hirokazu
   Konuma, Hiroki
   Yanase, Tsukasa
   Ozeki, Satoru
TI Pre-existing vertebral fracture is a risk factor for postoperative
   proximal junctional fracture after adult spinal deformity surgery: A
   propensity score-matched analysis
SO JOURNAL OF ORTHOPAEDIC SCIENCE
LA English
DT Article
ID BONE-MINERAL DENSITY; SURGICAL-OUTCOMES; KYPHOSIS; FAILURE;
   TERIPARATIDE; PREVALENT; OSTEOPOROSIS; FUSION; WOMEN; MEN
AB Background: Corrective surgery for adult spinal deformity has recently been increasingly performed because of aging populations and advances in minimally invasive surgery. Low bone mineral density is a major contributor to proximal junctional kyphosis after spinal long fusion. Assessment for low bone mineral density ideally involves both dual energy X-ray absorptiometry and identification of pre-existing vertebral fractures, the latter, requiring only standard equipment, being performed more frequently. We therefore aimed to examine the impact of pre-existing vertebral fractures on the incidence of type 2 proximal junctional kyphosis, including proximal junctional fracture and failure, after corrective surgery for adult spinal deformity. Methods: We performed a retrospective, single institution study of 106 women aged over 50 years who had undergone corrective long spinal fusion for severely symptomatic spinal deformity from 2014 to 2017. We allocated them to three groups (with and without pre-existing vertebral fractures and with severe [Grades 2-3 according to Genant et al.'s classification] preexisting vertebral fractures) and used propensity score matching to minimize bias. The primary outcome was postoperative proximal junctional fracture and the secondary outcome proximal junctional kyphosis/failure. Results: The primary and secondary endpoints were achieved significantly more often in the 28 patients with than in the 78 without preexisting vertebral fractures (total 41). The former group was also significantly older and had greater pelvic tilt and fewer fused segments than those without vertebral fractures. After propensity score matching, the incidences of the endpoints did not differ with preexisting vertebral fracture status; however, patients with severe vertebral fractures more frequently had proximal junctional fractures postoperatively. Postoperative improvements in health-related quality of life scores did not differ with pre-existing vertebral fracture status. Conclusions: Severe pre-existing vertebral fractures are a risk factor for proximal junctional fracture after correction of adult spinal deformity. (c) 2021 The Authors. Published by Elsevier B.V. on behalf of The Japanese Orthopaedic Association. This is an open access article under the CC BY license (http://creativecommons.org/licenses/by/4.0/).
C1 [Katayanagi, Junya; Iida, Takahiro; Hayamizu, Atsuki; Matsumoto, Kazuyuki; Furukawa, Hirokazu; Konuma, Hiroki; Yanase, Tsukasa; Ozeki, Satoru] Dokkyo Med Univ, Saitama Med Ctr, Saitama, Japan.
C3 Dokkyo Medical University
RP Katayanagi, J (通讯作者)，2-1-50 Minami Koshigaya, Koshigaya, Saitama, Japan.
EM junya@dokkyomed.ac.jp
OI Katayanagi, Junya/0000-0003-3573-7064
CR [Anonymous], 2001, South Med J, V94, P569
   Austin PC, 2011, MULTIVAR BEHAV RES, V46, P119, DOI 10.1080/00273171.2011.540480
   BLACK DM, 1995, J BONE MINER RES, V10, P890
   Bridwell KH, 2013, NEUROSURGERY, V72, P899, DOI 10.1227/NEU.0b013e31828bacd8
   Camacho PM, 2016, ENDOCR PRACT, V22, P1, DOI 10.4158/EP161435.GL
   Cammarata M, 2014, SPINE, V39, pE500, DOI 10.1097/BRS.0000000000000222
   Diebo BG, 2019, LANCET, V394, P160, DOI 10.1016/S0140-6736(19)31125-0
   Gibbs JC, 2019, COCHRANE DB SYST REV, DOI 10.1002/14651858.CD008618.pub3
   Glattes RC, 2005, SPINE, V30, P1643, DOI 10.1097/01.brs.0000169451.76359.49
   Hassanzadeh Hamid, 2013, Spine Deform, V1, P299, DOI 10.1016/j.jspd.2013.05.008
   Horii C, 2019, J BONE MINER METAB, V37, P844, DOI 10.1007/s00774-018-0981-5
   Karabulut C, 2019, INT J SPINE SURG, V13, P336, DOI 10.14444/6046
   Kherad M, 2015, SPINE J, V15, P281, DOI 10.1016/j.spinee.2014.09.016
   Klotzbuecher CM, 2000, J BONE MINER RES, V15, P721, DOI 10.1359/jbmr.2000.15.4.721
   Kunitoki K, 2019, MED SCI MONITOR, V25, P6917, DOI 10.12659/MSM.917035
   Kwok AWL, 2013, OSTEOPOROSIS INT, V24, P877, DOI 10.1007/s00198-012-2040-8
   Lau D, 2014, SPINE, V39, P2093, DOI 10.1097/BRS.0000000000000627
   Liu FY, 2016, EUR SPINE J, V25, P2376, DOI 10.1007/s00586-016-4534-0
   Martin Christopher T, 2013, Spine Deform, V1, P132, DOI 10.1016/j.jspd.2013.01.005
   Miller PD, 2016, JAMA-J AM MED ASSOC, V316, P722, DOI 10.1001/jama.2016.11136
   Nakamura T, 2012, J CLIN ENDOCR METAB, V97, P3097, DOI 10.1210/jc.2011-3479
   Park SJ, 2017, NEUROSURGERY, V80, P279, DOI 10.1227/NEU.0000000000001240
   ROSENBAUM PR, 1983, BIOMETRIKA, V70, P41, DOI 10.1093/biomet/70.1.41
   Roux C, 2007, OSTEOPOROSIS INT, V18, P1617, DOI 10.1007/s00198-007-0413-1
   Schwab F, 2012, SPINE, V37, P1077, DOI 10.1097/BRS.0b013e31823e15e2
   Seki S, 2017, EUR SPINE J, V26, P2121, DOI 10.1007/s00586-017-4959-0
   Sing DC, 2017, SPINE J, V17, P627, DOI 10.1016/j.spinee.2016.11.005
   Soen S, 2013, J BONE MINER METAB, V31, P247, DOI [10.1007/s00774-013-0447-8, CliCa1403323329]
   Uei H, 2018, J ORTHOP SURG RES, V13, DOI 10.1186/s13018-018-0960-5
   Yagi M, 2016, OSTEOPOROSIS INT, V27, P3495, DOI 10.1007/s00198-016-3676-6
   Yagi M, 2018, SPINE, V43, P485, DOI 10.1097/BRS.0000000000002355
   Yagi M, 2014, SPINE, V39, pE607, DOI 10.1097/BRS.0000000000000266
   Yagi M, 2012, SPINE, V37, P1479, DOI 10.1097/BRS.0b013e31824e4888
NR 33
TC 0
Z9 0
U1 0
U2 0
PU ELSEVIER
PI AMSTERDAM
PA RADARWEG 29, 1043 NX AMSTERDAM, NETHERLANDS
SN 0949-2658
EI 1436-2023
J9 J ORTHOP SCI
JI J. Orthop. Sci.
PD MAR
PY 2022
VL 27
IS 2
BP 308
EP 316
DI 10.1016/j.jos.2021.01.003
PG 9
WC Orthopedics
WE Science Citation Index Expanded (SCI-EXPANDED)
SC Orthopedics
GA 0P5TL
UT WOS:000784290600003
PM 33640224
OA hybrid
DA 2022-05-03
ER

PT J
AU Liu, PC
   Lu, Y
   Lin, HH
   Yao, YC
   Wang, ST
   Chang, MC
   Chien, TW
   Chou, PH
AF Liu, Po-Chun
   Lu, Yi
   Lin, Hsi-Hsien
   Yao, Yu-Cheng
   Wang, Shih-Tien
   Chang, Ming-Chau
   Chien, Tsair-Wei
   Chou, Po-Hsin
TI Classification and citation analysis of the 100 top-cited articles on
   adult spinal deformity since 2011: A bibliometric analysis
SO JOURNAL OF THE CHINESE MEDICAL ASSOCIATION
LA English
DT Article
DE Bibliometrics; Journal article; Social network analysis; Spinal
   curvatures; Spondylosis
ID CERVICAL SAGITTAL ALIGNMENT; RISK-FACTORS; PREDICTION; SCOLIOSIS;
   IMPACT; COMPLICATIONS; SURGERY; PUBLICATION; PARAMETERS; CLASSICS
AB Background: Studies of the 100 most-cited articles are reported for many subjects. However, none has analyzed the article characteristics associated with high citation frequency. This study aims to (1) graphically depict characteristics of the 100 top-cited articles addressing adult spinal deformity (ASD), (2) diagram the association between articles according to subject and major topic medical subject headings (MeSHs), and (3) investigate whether major topic MeSH correlates with article citation frequency. Methods: The 100 top-cited ASD publications since 2011 were retrieved using a PubMed Central search on May 6, 2020. Using titles and abstracts, eight subject categories were identified: surgery, conservative treatment, normal values in spinopelvic alignment, review, cervical alignment, classification, compensatory mechanism, and spine-hip relationship. Sankey diagrams were used to organize the information. Network analysis was performed according to article subject and major topic MeSHs. Pearson's r was used to determine whether the weighted number of citations correlates with major topic MeSHs and the number of citations. Results: The average number of citations per article was 34.8 (range, 19-156). The most represented country was USA (n = 51). The most productive and highly cited journal was Spine (Phila Pa 1976) (n = 34; average, 38.2 citations per article). The most frequent subject categories and major topic MeSHs were "surgery" (n = 53) and "scoliosis" (weighted count, 9.8), while articles with the subject "compensatory" had the highest average number of citations (64.7). The most highly cited article, by Dr. F. Schwab in 2012, had 156 citations. Network analysis revealed the relationships between these articles according to major topic MeSHs. The weighted number of citations according to major topic MeSHs correlated significantly with article citation frequency (Pearson's r, 0.57; p < 0.001). Conclusion: Multiple characteristics of the 100 top-cited ASD articles are presented in diagrams to guide evidence-based clinical decision-making in ASD.
C1 [Liu, Po-Chun; Lu, Yi; Lin, Hsi-Hsien; Yao, Yu-Cheng; Wang, Shih-Tien; Chang, Ming-Chau; Chou, Po-Hsin] Natl Yang Ming Chiao Tung Univ, Sch Med, Taipei, Taiwan.
   [Lin, Hsi-Hsien; Yao, Yu-Cheng; Wang, Shih-Tien; Chang, Ming-Chau; Chou, Po-Hsin] Taipei Vet Gen Hosp, Dept Orthoped & Traumatol, 18F,201,Sect 2,Shi Pai Rd, Taipei 112, Taiwan.
   [Chien, Tsair-Wei] Chi Mei Med Ctr, Dept Med Res, Tainan, Taiwan.
C3 National Yang Ming Chiao Tung University; Taipei Veterans General
   Hospital; Chi Mei Hospital
RP Chou, PH (通讯作者)，Taipei Vet Gen Hosp, Dept Orthoped & Traumatol, 18F,201,Sect 2,Shi Pai Rd, Taipei 112, Taiwan.
EM choupohsin@gmail.com
CR Ames CP, 2015, J NEUROSURG-SPINE, V23, P673, DOI 10.3171/2014.12.SPINE14780
   Auerbach JD, 2012, SPINE, V37, P1198, DOI 10.1097/BRS.0b013e31824fffde
   Berjano P, 2013, EUR SPINE J, V22, pS242, DOI 10.1007/s00586-012-2426-5
   Bhandari M, 2004, J BONE JOINT SURG AM, V86A, P1012, DOI 10.2106/00004623-200405000-00019
   Butun E, 2020, IEEE T CYBERNETICS, V50, P4518, DOI 10.1109/TCYB.2019.2900495
   Charosky S, 2012, SPINE, V37, P693, DOI 10.1097/BRS.0b013e31822ff5c1
   Chien TW, 2018, MEDICINE, V97, DOI 10.1097/MD.0000000000009967
   Csardi Gabor NT., 2005, INTERJOURNAL COMPLEX, V2006, P1695, DOI 10.1186/1471-2105-12-455
   DeFosset AR, 2020, J PUBLIC HEALTH MAN, V26, P270, DOI 10.1097/PHH.0000000000000958
   Eisinger Daniel, 2013, J Biomed Semantics, V4 Suppl 1, pS3, DOI 10.1186/2041-1480-4-S1-S3
   FRUCHTERMAN TMJ, 1991, SOFTWARE PRACT EXPER, V21, P1129, DOI 10.1002/spe.4380211102
   Govoeyi B, 2020, PREV VET MED, V179, DOI 10.1016/j.prevetmed.2020.105008
   Heary RF, 2008, NEUROSURGERY, V63, pA5, DOI 10.1227/01.NEU.0000324520.95150.4C
   Holzer LA, 2014, J ARTHROPLASTY, V29, P453, DOI 10.1016/j.arth.2013.07.022
   Kan WC, 2020, JMIR MHEALTH UHEALTH, V8, DOI 10.2196/11567
   Kavanagh R G, 2013, J Bone Joint Surg Am, V95, pe134, DOI 10.2106/JBJS.L.01681
   Kelly JC, 2010, J BONE JOINT SURG BR, V92B, P1338, DOI 10.1302/0301-620X.92B10.24867
   Kumar K, 1996, SPINE, V21, P653, DOI 10.1097/00007632-199603010-00024
   Lin HF, 2009, J ZHEJIANG UNIV-SC B, V10, P77, DOI 10.1631/jzus.B0840002
   Lokker C, 2008, BMJ-BRIT MED J, V336, P655, DOI 10.1136/bmj.39482.526713.BE
   Nielsen MB, 2016, ULTRASCHALL MED, V37, P341, DOI 10.1055/s-0042-111209
   O'Neill SC, 2014, ORTHOP REV, V6, P138, DOI 10.4081/or.2014.5584
   Paladugu R, 2002, WORLD J SURG, V26, P1099, DOI 10.1007/s00268-002-6376-7
   Park I, 2018, J INFORMETR, V12, P1199, DOI 10.1016/j.joi.2018.09.007
   Phillips FM, 2013, SPINE, V38, P1853, DOI 10.1097/BRS.0b013e3182a43f0b
   Prado AM, 2020, GLOBALIZATION HEALTH, V16, DOI 10.1186/s12992-020-00557-4
   Protopsaltis TS, 2015, J NEUROSURG-SPINE, V23, P153, DOI 10.3171/2014.11.SPINE1441
   R Core Team, 2021, R LANG ENV STAT COMP
   Rodriguez-Lago L, 2018, ACTAS DERMO-SIFILOGR, V109, P432, DOI 10.1016/j.ad.2018.01.003
   Scheer JK, 2013, J NEUROSURG-SPINE, V19, P141, DOI 10.3171/2013.4.SPINE12838
   Schwab F, 2005, SPINE, V30, P1082, DOI 10.1097/01.brs.0000160842.43482.cd
   Schwab F, 2012, SPINE, V37, P1077, DOI 10.1097/BRS.0b013e31823e15e2
   Schwab FJ, 2013, SPINE, V38, pE803, DOI 10.1097/BRS.0b013e318292b7b9
   Schwab FJ, 2012, EUR SPINE J, V21, P2603, DOI 10.1007/s00586-012-2370-4
   Shen LN, 2018, JMIR MHEALTH UHEALTH, V6, DOI 10.2196/mhealth.9581
   Skovrlj Branko, 2014, Spine Deform, V2, P241, DOI 10.1016/j.jspd.2014.04.004
   Smith JS, 2013, SPINE, V38, P1663, DOI 10.1097/BRS.0b013e31829ec563
   Smith SM, 2020, P ROY SOC B-BIOL SCI, V287, DOI 10.1098/rspb.2020.0457
   Tang JA, 2012, NEUROSURGERY, V71, P662, DOI 10.1227/NEU.0b013e31826100c9
   Yoon DY, 2013, AM J ROENTGENOL, V201, P471, DOI 10.2214/AJR.12.10489
   Zhang YB, 2020, SPINE, V45, P275, DOI 10.1097/BRS.0000000000003247
NR 41
TC 0
Z9 0
U1 2
U2 2
PU LIPPINCOTT WILLIAMS & WILKINS
PI PHILADELPHIA
PA TWO COMMERCE SQ, 2001 MARKET ST, PHILADELPHIA, PA 19103 USA
SN 1726-4901
EI 1728-7731
J9 J CHIN MED ASSOC
JI J. Chin. Med. Assoc.
PD MAR
PY 2022
VL 85
IS 3
BP 401
EP 408
DI 10.1097/JCMA.0000000000000642
PG 8
WC Medicine, General & Internal
WE Science Citation Index Expanded (SCI-EXPANDED)
SC General & Internal Medicine
GA ZO7QT
UT WOS:000765922400020
PM 34698695
OA hybrid
DA 2022-05-03
ER

PT J
AU Maria, NH
   Siddiq, QA
AF Maria, Noor H.
   Siddiq, Qurrat A.
TI Photographic assessment of adult spinal deformity
SO JOURNAL OF NEUROSURGERY-SPINE
LA English
DT Letter
ID RELIABILITY
C1 [Maria, Noor H.] Punjab Inst Neurosci, Lahore, Pakistan.
   [Siddiq, Qurrat A.] Ameeruddin Med Coll, Postgrad Med Inst, Lahore, Pakistan.
RP Maria, NH (通讯作者)，Punjab Inst Neurosci, Lahore, Pakistan.
EM drnoorneuro@gmail.com
CR Matamalas A, 2016, EUR SPINE J, V25, P3170, DOI 10.1007/s00586-016-4509-1
   Mazzuia Antenor Rafael de Oliveira, 2015, Coluna/Columna, V14, P101, DOI 10.1590/S1808-185120151402145324
   Qiao J, 2012, J SPINAL DISORD TECH, V25, pE67, DOI 10.1097/BSD.0b013e3182463964
   Ryan DJ, 2020, J NEUROSURG-SPINE, V35, P105, DOI 10.3171/2020.11.SPINE201732
   Shaw M, 2012, EUR SPINE J, V21, P1062, DOI 10.1007/s00586-011-2059-0
NR 5
TC 0
Z9 0
U1 0
U2 0
PU AMER ASSOC NEUROLOGICAL SURGEONS
PI ROLLING MEADOWS
PA 5550 MEADOWBROOK DRIVE, ROLLING MEADOWS, IL 60008 USA
SN 1547-5654
EI 1547-5646
J9 J NEUROSURG-SPINE
JI J. Neurosurg.-Spine
PD MAR
PY 2022
VL 36
IS 3
BP 523
EP 524
DI 10.3171/2021.5.SPINE21737
PG 2
WC Clinical Neurology; Surgery
WE Science Citation Index Expanded (SCI-EXPANDED)
SC Neurosciences & Neurology; Surgery
GA ZN2UY
UT WOS:000764897000008
PM 34624845
DA 2022-05-03
ER

PT J
AU Oe, S
   Watanabe, J
   Akai, T
   Makino, T
   Ito, M
   Yamato, Y
   Hasegawa, T
   Yoshida, G
   Banno, T
   Arima, H
   Mihara, Y
   Ushirozako, H
   Yamada, T
   Ide, K
   Watanabe, Y
   Kurosu, K
   Nakai, K
   Matsuyama, Y
AF Oe, Shin
   Watanabe, Jun
   Akai, Tatsuya
   Makino, Tomomi
   Ito, Midori
   Yamato, Yu
   Hasegawa, Tomohiko
   Yoshida, Go
   Banno, Tomohiro
   Arima, Hideyuki
   Mihara, Yuki
   Ushirozako, Hiroki
   Yamada, Tomohiro
   Ide, Koichiro
   Watanabe, Yuh
   Kurosu, Kenta
   Nakai, Keiichi
   Matsuyama, Yukihiro
TI The Effect of Preoperative Nutritional Intervention for Adult Spinal
   Deformity Patients
SO SPINE
LA English
DT Article
DE adult spinal deformity; adverse event; autologous blood transfusion;
   controlling nutrition status; enhanced recovery after surgery protocol;
   malnutrition; medical complications; nutritional intervention;
   nutritional status; postoperative complications; preoperative
   intervention; prognostic nutritional index
ID RANDOMIZED CLINICAL-TRIAL; PREHABILITATION; SUPPLEMENTS; IMPACT;
   METAANALYSIS; CAPACITY; OUTCOMES; SURGERY; CANCER
AB Study Design. A prospective nutritional intervention study for adult spinal deformity (ASD) patients. Objective. To investigate how a nutritional intervention affects the incidence of postoperative medical complications and the nutritional status. Summary of Background Data. The medical complication rate in ASD surgery is very high, and one risk factor is malnutrition. Nutritional intervention may improve the patient's nutritional status and reduce risk, but this is unexplored regarding ASD surgery. Methods. Malnourished patients (i.e., a prognostic nutritional index [PNI] score of <50) scheduled for surgery after November 2018 (Group I) received nutritional intervention consisting of nutritional guidance and supplements on the surgery day. The medical complication rates between Group I and Group NI (malnourished patients who underwent surgery between January 2014 and October 2018; historical controls) were evaluated. The nutritional status courses of Group I and Group NI2 (patients who did not participate in nutritional intervention after November 2018) were assessed. Results. Group I had 24 patients in (mean age, 70 yr), and Group NI had 69 patients (mean age, 68 yr). The mean intervention duration was 41 days. The preoperative PNI score did not differ between the groups, but there was a significant difference in medical complications incidences (Group I: 25%; Group NI: 53.6%; P = 0.015). The nutritional status significantly deteriorated in Group I (PNI: 47-45; P = 0.011) and Group NI2 (61 patients; mean age, 68 yr; PNI: 52-48; P = 0.000), but the PNI changes were significantly smaller in Group I (Delta PNI: Group I: -1.9, Group NI 2: -3.5; P = 0.027). Conclusion. Nutritional intervention with guidance and supplements reduced postoperative medical complications in malnourished patients. The nutritional status of ASD patients requiring surgery also naturally worsened, suggesting that ASD may contribute to malnutrition. Nutritional intervention may reduce the nutritional status deterioration.
C1 [Oe, Shin; Yamato, Yu; Hasegawa, Tomohiko; Yoshida, Go; Banno, Tomohiro; Arima, Hideyuki; Mihara, Yuki; Ushirozako, Hiroki; Yamada, Tomohiro; Ide, Koichiro; Watanabe, Yuh; Kurosu, Kenta; Nakai, Keiichi; Matsuyama, Yukihiro] Hamamatsu Univ Sch Med, Dept Orthoped Surg, Hamamatsu, Shizuoka, Japan.
   [Oe, Shin; Yamato, Yu; Hasegawa, Tomohiko; Yoshida, Go; Banno, Tomohiro; Arima, Hideyuki; Mihara, Yuki; Ushirozako, Hiroki; Yamada, Tomohiro; Ide, Koichiro; Watanabe, Yuh; Kurosu, Kenta; Nakai, Keiichi; Matsuyama, Yukihiro] Hamamatsu Univ Sch Med, Div Geriatr Musculoskeletal Hlth, Hamamatsu, Shizuoka, Japan.
   [Watanabe, Jun; Akai, Tatsuya; Makino, Tomomi; Ito, Midori] Hamamatsu Univ Sch Med, Dept Clin Nutr Unit, Hamamatsu, Shizuoka, Japan.
C3 Hamamatsu University School of Medicine; Hamamatsu University School of
   Medicine; Hamamatsu University School of Medicine
RP Oe, S (通讯作者)，Hamamatsu Univ Sch Med, Dept Orthoped Surg, Higashi Ku, 1-20-1 Handayama, Hamamatsu, Shizuoka 4313192, Japan.; Oe, S (通讯作者)，Hamamatsu Univ Sch Med, Div Geriatr Musculoskeletal Hlth, Higashi Ku, 1-20-1 Handayama, Hamamatsu, Shizuoka 4313192, Japan.
EM mecersior@gmail.com
FU Medtronic Sofamor Danek Inc.Medtronic; Japan Medical Dynamic Marketing
   Inc.; Meitoku Medical Institution Jyuzen Memorial Hospital
FX The Division of Geriatric Musculoskeletal Health is funded by Medtronic
   Sofamor Danek Inc., Japan Medical Dynamic Marketing Inc., and Meitoku
   Medical Institution Jyuzen Memorial Hospital.
CR Barakat HM, 2016, ANN SURG, V264, P47, DOI 10.1097/SLA.0000000000001609
   Burden ST, 2011, J HUM NUTR DIET, V24, P441, DOI 10.1111/j.1365-277X.2011.01188.x
   Cawood AL, 2012, AGEING RES REV, V11, P278, DOI 10.1016/j.arr.2011.12.008
   Chen BP, 2017, SUPPORT CARE CANCER, V25, P33, DOI 10.1007/s00520-016-3379-8
   Collins J, 2015, J HUM NUTR DIET, V28, P1, DOI 10.1111/jhn.12230
   Dunne DFJ, 2016, BRIT J SURG, V103, P504, DOI 10.1002/bjs.10096
   Fukuda Y, 2015, ANN SURG ONCOL, V22, pS778, DOI 10.1245/s10434-015-4820-9
   Gillis C, 2018, GASTROENTEROLOGY, V155, P391, DOI 10.1053/j.gastro.2018.05.012
   Gillis C, 2016, J ACAD NUTR DIET, V116, P802, DOI 10.1016/j.jand.2015.06.007
   Hasegawa T, 2020, EUR SPINE J, V29, P860, DOI 10.1007/s00586-020-06300-2
   Ignacio de Ulíbarri J., 2005, Nutr. Hosp., V20, P38
   Kehlet H, 1997, BRIT J ANAESTH, V78, P606, DOI 10.1093/bja/78.5.606
   Lee L, 2013, BRIT J SURG, V100, P1326, DOI 10.1002/bjs.9224
   Li C, 2012, SURGERY, V152, P606, DOI 10.1016/j.surg.2012.07.021
   MacFie J, 2000, NUTRITION, V16, P723, DOI 10.1016/S0899-9007(00)00377-4
   Manasek V, 2016, KLIN ONKOL, V29, P351
   Milne AC, 2009, COCHRANE DB SYST REV, DOI 10.1002/14651858.CD003288.pub3
   Mina DS, 2014, PHYSIOTHERAPY, V100, P196, DOI 10.1016/j.physio.2013.08.008
   Minnella EM, 2018, JAMA SURG, V153, P1081, DOI 10.1001/jamasurg.2018.1645
   Oe S, 2020, J NEUROSURG-SPINE, V33, P219, DOI 10.3171/2020.1.SPINE191410
   Oe S, 2019, SPINE, V44, P472, DOI 10.1097/BRS.0000000000002872
   Onodera T, 1984, Nihon Geka Gakkai Zasshi, V85, P1001
   Schwab Frank, 2015, Neurosurgery, V76 Suppl 1, pS33, DOI 10.1227/01.neu.0000462076.73701.09
   Smedley F, 2004, BRIT J SURG, V91, P983, DOI 10.1002/bjs.4578
   Stratton RJ, 2013, AGEING RES REV, V12, P884, DOI 10.1016/j.arr.2013.07.002
   Terp R, 2018, CLIN REHABIL, V32, P930, DOI 10.1177/0269215518765912
   Tonnesen H, 2009, BRIT J ANAESTH, V102, P297, DOI 10.1093/bja/aen401
   Valkenet K, 2011, CLIN REHABIL, V25, P99, DOI 10.1177/0269215510380830
   Weimann A, 2017, CLIN NUTR, V36, P623, DOI 10.1016/j.clnu.2017.02.013
   Worley N, 2016, EUR SPINE J, V25, P819, DOI 10.1007/s00586-015-4104-x
NR 30
TC 0
Z9 0
U1 1
U2 1
PU LIPPINCOTT WILLIAMS & WILKINS
PI PHILADELPHIA
PA TWO COMMERCE SQ, 2001 MARKET ST, PHILADELPHIA, PA 19103 USA
SN 0362-2436
EI 1528-1159
J9 SPINE
JI SPINE
PD MAR 1
PY 2022
VL 47
IS 5
BP 387
EP 395
DI 10.1097/BRS.0000000000004227
PG 9
WC Clinical Neurology; Orthopedics
WE Science Citation Index Expanded (SCI-EXPANDED)
SC Neurosciences & Neurology; Orthopedics
GA YU3QA
UT WOS:000751960700009
PM 34545048
DA 2022-05-03
ER

PT J
AU Park, JS
   Lee, CS
   Choi, YT
   Park, SJ
AF Park, Jin-Sung
   Lee, Chong-Suh
   Choi, Youn-Taek
   Park, Se-Jun
TI Usefulness of anterior column release for segmental lordosis restoration
   in degenerative lumbar kyphosis
SO JOURNAL OF NEUROSURGERY-SPINE
LA English
DT Article
DE degenerative lumbar kyphosis; anterior column release; three-column
   osteotomy; segmental lordosis; deformity
ID ADULT SPINAL DEFORMITY; PEDICLE SUBTRACTION OSTEOTOMIES; FIXED SAGITTAL
   IMBALANCE; RADIOGRAPHIC OUTCOMES; 3-COLUMN OSTEOTOMY; REALIGNMENT ACR;
   MULTICENTER; ALIGNMENT; COMPLICATIONS; PARAMETERS
AB OBJECTIVE Three-column osteotomies (3COs) for surgical correction of lumbar kyphosis show a strong correction capacity, but this procedure carries high morbidity rates. The anterior column release (ACR) technique was developed as a less invasive procedure. In this study the authors aimed to evaluate sagittal alignment restoration using ACR and to determine factors that affect the degree of correction.
   METHODS This study included 36 patients (68 cases) who underwent ACR of more than one level for adult spinal deformity. Parameters for regional sagittal alignment included segmental lordosis (SL). The parameters for global sagittal alignment included pelvic incidence, lumbar lordosis, sacral slope, pelvic tilt, and sagittal vertical axis (SVA). In addition, the interdiscal height (IDH) and difference of interdiscal angle (DIDA) were measured to evaluate the stiffness of the vertebra segment. The changes in SL were evaluated after ACR and the change of global sagittal alignment was also determined. Factors such as the location of the ACR level, IDH, DIDA, cage height, and additional posterior column osteotomy (PCO) were analyzed for correlation with the degree of SL correction.
   RESULTS Thirty-six patients were included in this study. A total of 68 levels were operated with the ACR (8 levels at L2-3, 27 levels at L3-4, and 33 levels at L4-5). ACR was performed for 1 level in 10 patients, 2 levels in 20, and 3 levels in 6 patients (mean 1.9 +/- 0.7 levels per patient). Mean follow-up duration was 27.1 +/- 4.2 months. The mean SL of the total segment was 0.4 degrees +/- 7.2 degrees preoperatively and increased by 15.3 degrees +/- 5.5 degrees at the last follow-up (p < 0.001); thus, the mean increase of SL was 14.9 degrees +/- 8.1 degrees per one ACR. Global sagittal alignment was also improved following SL restoration with SVA from 101.9 mm to 31.4 mm. The degree of SL correction was correlated with the location of ACR level (p = 0.041) and was not correlated with IDH, DIDA, cage height and additional PCO.
   CONCLUSIONS This study demonstrated that the mean correction angle of SL was 14.9 per one ACR. The degree of disc space collapse and stiffness of segment did not affect the degree of correction by ACR.
C1 [Park, Jin-Sung; Lee, Chong-Suh; Choi, Youn-Taek; Park, Se-Jun] Sungkyunkwan Univ, Samsung Med Ctr, Sch Med, Dept Orthoped, Seoul, South Korea.
C3 Sungkyunkwan University (SKKU); Samsung Medical Center
RP Park, SJ (通讯作者)，Sungkyunkwan Univ, Samsung Med Ctr, Sch Med, Seoul, South Korea.
EM sejunos.park@samsung.com
CR Acosta FL, 2011, J NEUROSURG-SPINE, V15, P92, DOI 10.3171/2011.3.SPINE10425
   Akbarnia BA, 2014, J SPINAL DISORD TECH, V27, P29, DOI 10.1097/BSD.0b013e318287bdc1
   Auerbach JD, 2012, SPINE, V37, P1198, DOI 10.1097/BRS.0b013e31824fffde
   Baghdadi YMK, 2014, SPINE, V39, pE166, DOI 10.1097/BRS.0000000000000073
   Bridwell KH, 2003, J BONE JOINT SURG AM, V85A, P454, DOI 10.2106/00004623-200303000-00009
   Costanzo G, 2014, EUR SPINE J, V23, pS699, DOI 10.1007/s00586-014-3561-y
   Cummock MD, 2011, J NEUROSURG-SPINE, V15, P11, DOI 10.3171/2011.2.SPINE10374
   Daubs MD, 2007, SPINE, V32, P2238, DOI 10.1097/BRS.0b013e31814cf24a
   Davis M, 2019, WORLD NEUROSURG, V128, pE768, DOI 10.1016/j.wneu.2019.04.252
   Deukmedjian AR, 2012, SCI WORLD J, DOI 10.1100/2012/789698
   Diebo BG, 2015, CLIN NEUROL NEUROSUR, V139, P295, DOI 10.1016/j.clineuro.2015.10.024
   Glassman SD, 2005, SPINE, V30, P2024, DOI 10.1097/01.brs.0000179086.30449.96
   Hills JM, 2019, INT J SPINE SURG, V13, P192, DOI 10.14444/6026
   Hosseini P, 2017, NEUROSURG FOCUS, V43, DOI 10.3171/2017.8.FOCUS17423
   Isaacs RE, 2010, SPINE, V35, pS322, DOI 10.1097/BRS.0b013e3182022e04
   Iwamae M, 2020, ASIAN SPINE J, V14, P421, DOI 10.31616/asj.2019.0357
   Kaliya-Perumal AK, 2020, ASIAN SPINE J, V14, P601, DOI 10.31616/asj.2019.0332
   Kim HJ, 2020, ASIAN SPINE J, V14, P886, DOI 10.31616/asj.2020.0568
   Kim KT, 2012, SPINE, V37, P1667, DOI 10.1097/BRS.0b013e3182552fd0
   Kim YJ, 2007, SPINE, V32, P2189, DOI 10.1097/BRS.0b013e31814b8371
   Leveque JC, 2017, NEUROSURG FOCUS, V43, DOI 10.3171/2017.5.FOCUS17195
   Marchi Luis, 2012, ScientificWorldJournal, V2012, P456346, DOI 10.1100/2012/456346
   Martin BI, 2008, JAMA-J AM MED ASSOC, V299, P656, DOI 10.1001/jama.299.6.656
   Mundis GM, 2017, WORLD NEUROSURG, V105, P249, DOI 10.1016/j.wneu.2017.05.122
   O'Neill KR, 2014, SPINE, V39, P424, DOI 10.1097/BRS.0000000000000156
   Schwab F, 2005, SPINE, V30, P1082, DOI 10.1097/01.brs.0000160842.43482.cd
   Schwab F, 2010, SPINE, V35, P2224, DOI 10.1097/BRS.0b013e3181ee6bd4
   Smith JS, 2017, J NEUROSURG-SPINE, V27, P444, DOI 10.3171/2016.10.SPINE16849
   Smith JS, 2016, NEUROSURGERY, V78, P851, DOI 10.1227/NEU.0000000000001116
   Turner JD, 2015, EUR SPINE J, V24, pS427, DOI 10.1007/s00586-015-3842-0
   Uribe JS, 2014, NEUROSURG FOCUS, V36, DOI 10.3171/2014.3.FOCUS13534
   Vialle R, 2005, J BONE JOINT SURG AM, V87A, P260, DOI 10.2106/JBJS.D.02043
NR 32
TC 0
Z9 0
U1 0
U2 0
PU AMER ASSOC NEUROLOGICAL SURGEONS
PI ROLLING MEADOWS
PA 5550 MEADOWBROOK DRIVE, ROLLING MEADOWS, IL 60008 USA
SN 1547-5654
EI 1547-5646
J9 J NEUROSURG-SPINE
JI J. Neurosurg.-Spine
PD MAR
PY 2022
VL 36
IS 3
BP 422
EP 428
DI 10.3171/2021.5.SPINE202196
PG 7
WC Clinical Neurology; Surgery
WE Science Citation Index Expanded (SCI-EXPANDED)
SC Neurosciences & Neurology; Surgery
GA 0P4NI
UT WOS:000784197800002
PM 34624843
DA 2022-05-03
ER

PT J
AU Singh, H
   Mallozzi, S
AF Singh, Hardeep
   Mallozzi, Scott
TI Role of Lateral Fusion in Deformity Surgery
SO INTERNATIONAL JOURNAL OF SPINE SURGERY
LA English
DT Article
DE lateral fusion; adult spinal deformity
ID LUMBAR INTERBODY FUSION; ADULT SPINAL DEFORMITY; PEDICLE SUBTRACTION
   OSTEOTOMY; ANTERIOR COLUMN REALIGNMENT; MINIMALLY INVASIVE SURGERY;
   SAGITTAL ALIGNMENT; POSTERIOR INSTRUMENTATION; RETROPERITONEAL APPROACH;
   RADIOGRAPHIC PARAMETERS; TRANSPSOAS APPROACH
AB Various techniques exist to surgically treat adult spinal deformity. Traditionally, anterior-based or posterior-based procedures with or without the addition of osteotomies were utilized. More recently. lateral-based approaches to correcting deformity have become more established and widely utilized. This may include the use of large footprint interbody devices with varying degrees of lordosis. Additionally, more powerful corrective techniques via lateral approach include anterior column release of the anterior longitudinal ligament and corpectomy. These present with unique risks that are typically related to the lateral approach. however, have been shown to reduce blood loss, decrease neurologic risk, and morbidity as they can be done through a less invasive approach. This review presents the variable deformity correction techniques that are available to the spinal surgeon, as well as the evidence and evolution of lateral-based techniques.
C1 [Singh, Hardeep; Mallozzi, Scott] Univ Connecticut, Hlth Ctr, Comprehens Spine Ctr, Dept Orthopaed Surg, Farmington, CT 06030 USA.
C3 University of Connecticut
RP Singh, H (通讯作者)，Univ Connecticut, Sch Med, Comprehens Spine Ctr, Dept Orthopaed Surg, 263 Farmington Ave MC 5353, Farmington, CT 06030 USA.
EM hasingh@uchc.edu
CR Aebi M, 2005, EUR SPINE J, V14, P925, DOI 10.1007/s00586-005-1053-9
   Ailon T, 2015, NEUROSURGERY, V77, pS75, DOI 10.1227/NEU.0000000000000938
   Akbarnia BA, 2014, J SPINAL DISORD TECH, V27, P29, DOI 10.1097/BSD.0b013e318287bdc1
   Amaral Rodrigo, 2013, Case Rep Orthop, V2013, P953897, DOI 10.1155/2013/953897
   [Anonymous], 1998, IMPORTANCE VERTEBRE, P141
   BAKER JK, 1993, SPINE, V18, P2227, DOI 10.1097/00007632-199311000-00014
   Benfanti PL, 1997, SPINE, V22, P2299, DOI 10.1097/00007632-199710010-00021
   Blumenthal Scott L, 2003, Spine J, V3, P301, DOI 10.1016/S1529-9430(03)00004-4
   Bridwell KH, 2003, J BONE JOINT SURG AM, V85A, P454, DOI 10.2106/00004623-200303000-00009
   Cahill KS, 2012, J NEUROSURG-SPINE, V17, P227, DOI 10.3171/2012.5.SPINE1288
   Caputo AM, 2013, J CLIN NEUROSCI, V20, P1558, DOI 10.1016/j.jocn.2012.12.024
   Cho KJ, 2005, SPINE, V30, P2030, DOI 10.1097/01.brs.0000179085.92998.ee
   Cho KJ, 2010, SPINE, V35, P1595, DOI 10.1097/BRS.0b013e3181bdad89
   Diebo BG, 2019, LANCET, V394, P160, DOI 10.1016/S0140-6736(19)31125-0
   DiPaola CP, 2008, J AM ACAD ORTHOP SUR, V16, P130, DOI 10.5435/00124635-200803000-00004
   Enercan M, 2013, EUR SPINE J, V22, pS254, DOI 10.1007/s00586-012-2313-0
   FLYNN JC, 1984, SPINE, V9, P489, DOI 10.1097/00007632-198407000-00013
   Glassman SD, 2005, SPINE, V30, P2024, DOI 10.1097/01.brs.0000179086.30449.96
   Glassman SD, 2005, SPINE, V30, P682, DOI 10.1097/01.brs.0000155425.04536.f7
   Harimaya K, 2009, SPINE, V34, P2406, DOI 10.1097/BRS.0b013e3181bab13b
   Hijji FY, 2017, SPINE J, V17, P1412, DOI 10.1016/j.spinee.2017.04.022
   Iorio JA, 2016, CURR REV MUSCULOSKE, V9, P290, DOI 10.1007/s12178-016-9350-y
   Isaacs RE, 2010, SPINE, V35, pS322, DOI 10.1097/BRS.0b013e3182022e04
   Iyer S, 2018, JBJS REV, V6, DOI 10.2106/JBJS.RVW.17.00117
   Iyer S, 2016, SPINE, V41, P1826, DOI 10.1097/BRS.0000000000001642
   Kim KT, 2018, NEUROSURG REV, V41, P355, DOI 10.1007/s10143-017-0927-8
   Kim KT, 2012, SPINE, V37, P1667, DOI 10.1097/BRS.0b013e3182552fd0
   Kim YJ, 2006, SPINE, V31, P2343, DOI 10.1097/01.brs.0000238970.67552.f5
   Klineberg E, 2013, NEUROSURG CLIN N AM, V24, P157, DOI 10.1016/j.nec.2012.12.003
   Kueper J, 2015, EUR SPINE J, V24, P800, DOI 10.1007/s00586-015-3796-2
   Lafage V, 2009, SPINE, V34, pE599, DOI 10.1097/BRS.0b013e3181aad219
   Le TV, 2012, SPINE, V37, P1268, DOI 10.1097/BRS.0b013e3182458b2f
   Lee NJ, 2017, GLOB SPINE J, V7, P432, DOI 10.1177/2192568217699384
   Lenke LG, 2010, CLIN ORTHOP RELAT R, V468, P687, DOI 10.1007/s11999-009-1037-x
   Mangione P, 1997, Eur Spine J, V6, P163, DOI 10.1007/BF01301430
   Marchi L, 2013, J NEUROSURG-SPINE, V19, P110, DOI 10.3171/2013.4.SPINE12319
   Marty C, 2002, EUR SPINE J, V11, P119, DOI 10.1007/s00586-001-0349-7
   McAfee PC, 1998, SPINE, V23, P1476, DOI 10.1097/00007632-199807010-00009
   Mendoza-Lattes S, 2010, SPINE, V35, pE792, DOI 10.1097/BRS.0b013e3181d35ca9
   Mummaneni PV, 2020, J NEUROSURG-SPINE, V32, P221, DOI 10.3171/2019.7.SPINE181104
   Mundis GM, 2017, WORLD NEUROSURG, V105, P249, DOI 10.1016/j.wneu.2017.05.122
   Ozgur Burak M, 2006, Spine J, V6, P435, DOI 10.1016/j.spinee.2005.08.012
   Patel SA, 2020, JBJS REV, V8, DOI 10.2106/JBJS.RVW.19.00214
   Phan K, 2015, J CLIN NEUROSCI, V22, P1714, DOI 10.1016/j.jocn.2015.03.050
   Pimenta L, 2021, OPER NEUROSURG, V20, pE5, DOI 10.1093/ons/opaa328
   Pimenta Luiz, 2015, Eur J Orthop Surg Traumatol, V25 Suppl 1, pS29, DOI 10.1007/s00590-015-1642-1
   Podet AG, 2020, NEUROSURG FOCUS, V49, DOI 10.3171/2020.6.FOCUS20366
   Rao PJ, 2015, SPINE J, V15, P817, DOI 10.1016/j.spinee.2014.12.019
   Regan JJ, 1996, SURG LAPAROSC ENDOSC, V6, P459, DOI 10.1097/00019509-199612000-00009
   Roussouly P, 2006, SPINE, V31, pE320, DOI 10.1097/01.brs.0000218263.58642.ff
   Saigal R, 2016, SPINE, V41, pS66, DOI 10.1097/BRS.0000000000001483
   Salzmann SN, 2017, CURR REV MUSCULOSKE, V10, P539, DOI 10.1007/s12178-017-9444-1
   SASSO RC, 1993, SPINE, V18, P450
   Schwab F, 2005, SPINE, V30, P1082, DOI 10.1097/01.brs.0000160842.43482.cd
   Schwab F, 2006, SPINE, V31, pE959, DOI 10.1097/01.brs.0000248126.96737.0f
   Schwab F, 2014, NEUROSURGERY, V74, P112, DOI 10.1227/NEU.0000000000000182o
   Schwab F, 2012, SPINE, V37, P1077, DOI 10.1097/BRS.0b013e31823e15e2
   Schwab F, 2010, SPINE, V35, P2224, DOI 10.1097/BRS.0b013e3181ee6bd4
   Schwab FJ, 2013, SPINE, V38, pE803, DOI 10.1097/BRS.0b013e318292b7b9
   Sharma AK, 2011, J SPINAL DISORD TECH, V24, P242, DOI 10.1097/BSD.0b013e3181ecf995
   Silva FE, 2010, NEUROSURG FOCUS, V28, DOI 10.3171/2010.1.FOCUS09271
   Smith JS, 2017, NEUROSURGERY, V80, pS70, DOI 10.1093/neuros/nyw048
   Smith JS, 2012, SPINE, V37, P845, DOI 10.1097/BRS.0b013e31823b0892
   Smith WD, 2010, SPINE, V35, pS338, DOI 10.1097/BRS.0b013e3182023113
   Soroceanu A, 2016, SPINE, V41, P1718, DOI 10.1097/BRS.0000000000001636
   Tempel ZJ, 2015, EUR SPINE J, V24, pS409, DOI 10.1007/s00586-015-3845-x
   Terran J, 2013, NEUROSURGERY, V73, P559, DOI 10.1227/NEU.0000000000000012
   Tohmeh AG, 2011, J NEUROSURG-SPINE, V14, P31, DOI 10.3171/2010.9.SPINE09871
   Uribe JS, 2015, EUR SPINE J, V24, pS386, DOI 10.1007/s00586-015-3806-4
   Uribe JS, 2014, NEUROSURG FOCUS, V36, DOI 10.3171/2014.3.FOCUS13534
   Youssef JA, 2013, GLOB SPINE J, V3, P51, DOI 10.1055/s-0032-1326950
   Youssef JA, 2010, SPINE, V35, pS302, DOI 10.1097/BRS.0b013e3182023438
   Yson SC, 2014, J SPINAL DISORD TECH, V27, P364, DOI 10.1097/BSD.0b013e318268007b
NR 73
TC 0
Z9 0
U1 0
U2 0
PU INT SOC ADVANCEMENT SPINE SURGERY-ISASS
PI WHEATON
PA 301 S COUNTY FARM RD, STE L, WHEATON, IL, UNITED STATES
EI 2211-4599
J9 INT J SPINE SURG
JI Int. J. Spine Surg.
PD MAR 1
PY 2022
VL 16
SU 1
SI SI
BP S33
EP S43
DI 10.14444/8234
PG 11
WC Surgery
WE Emerging Sources Citation Index (ESCI)
SC Surgery
GA 0I3AV
UT WOS:000779296300005
PM 35387887
OA gold
DA 2022-05-03
ER

PT J
AU Lafage, R
   Passias, P
   Alshabab, BS
   Bess, S
   Smith, JS
   Klineberg, E
   Kim, HJ
   Elysee, J
   Shaffrey, C
   Burton, D
   Hostin, R
   Mundis, G
   Schwab, F
   Lafage, V
AF Lafage, Renaud
   Passias, Peter
   Sheikh Alshabab, Basel
   Bess, Shay
   Smith, Justin S.
   Klineberg, Eric
   Kim, Han Jo
   Elysee, Jonathan
   Shaffrey, Christopher
   Burton, Douglas
   Hostin, Richard
   Mundis, Gregory
   Schwab, Frank
   Lafage, Virginie
CA Int Spine Study Grp
TI Patterns of Lumbar Spine Malalignment Leading to Revision Surgery for
   Proximal Junctional Kyphosis: A Cluster Analysis of Over- Versus
   Under-Correction
SO GLOBAL SPINE JOURNAL
LA English
DT Article; Early Access
DE proximal junctional kyphosis; unsupervised cluster analysis; adult
   spinal deformity; over-correction; under-correction; age-adjusted
   alignment
ID PEDICLE SCREW CONSTRUCTS; RISK-FACTORS; SURGICAL OUTCOMES; DEFORMITY;
   ALIGNMENT; INSTRUMENTATION; LORDOSIS; FAILURE; GOALS
AB Study Design: Retrospective cohort study.
   Objective: Investigate the patterns of fused lumbar alignment in patients requiring revision surgery for proximal junctional kyphosis (PJK).
   Methods: Fifty patients (67.8 yo, 76% female) with existing thoraco-lumbar fusion (T10/12 to pelvis) and indicated for surgical correction for PJK were included. To investigate patterns of radiographic alignment prior to PJK revision, unsupervised 2-step cluster analysis was run on parameters describing the fused lumbar spine (PI-LL) to identify natural independent groups within the cohort. Clusters were compared in terms of demographics, pre-operative alignment, surgical parameters, and postoperative alignment. Associations between pre- and post-revision PJK angles were investigated using a Pearson correlation analysis.
   Results: Analysis identified 2 distinct patterns: Under-corrected (UC, n = 12, 32%) vs over-corrected (OC, n = 34, 68%) with a silhouette of .5. The comparison demonstrated similar pelvic incidence (PI) and PJK angle but significantly greater deformity for the UC vs OC group in terms of PI-LL, PI-LL offset, pelvic tilt, and sagittal vertebral axis. The surgical strategy for PJK correction did not differ between the 2 groups in terms of approach, American Society of Anesthesiologists grade, decompression, use of osteotomy, interbody fusion, or fusion length. The post-revision PJK angle significantly correlated with the amount of PJK correction within the OC group but not within the UC group.
   Conclusions: This study identified 2 patterns of lumbar malalignment associated with severe PJK: over vs under corrected. Despite the difference in PJK etiology, both patterns underwent the same revision strategy. Future analysis should look at the effect of correcting focal deformity alone vs correcting focal deformity and underlying malalignment simultaneously on recurrent PJK rate.
C1 [Lafage, Renaud; Sheikh Alshabab, Basel; Kim, Han Jo; Elysee, Jonathan; Schwab, Frank; Lafage, Virginie] Hosp Special Surg, Dept Orthoped, MS 525 71st St,Belaire 4E, New York, NY 10021 USA.
   [Passias, Peter] NYU Langone Orthoped Hosp, Dept Orthoped, New York, NY USA.
   [Bess, Shay] Presbyterian St Lukes Rocky Mt Hosp Children, Denver Int Spine Ctr, Denver, CO USA.
   [Smith, Justin S.] Univ Virginia, Dept Neurosurg, Med Ctr, Charlottesville, VA USA.
   [Klineberg, Eric] Univ Calif Davis, Dept Orthopaed Surg, Sacramento, CA 95817 USA.
   [Shaffrey, Christopher] Duke Univ, Dept Neurosurg, Med Ctr, Durham, NC USA.
   [Burton, Douglas] Univ Kansas, Dept Orthopaed, Med Ctr, Kansas City, KS USA.
   [Hostin, Richard] Baylor Scoliosis Ctr, Dept Orthopaed Surg, Dallas, TX USA.
   [Mundis, Gregory] Scripps Clin, Dept Orthoped, San Diego, CA USA.
   [Int Spine Study Grp] Int Spine Study Grp, Denver, CO USA.
C3 University of Virginia; University of California System; University of
   California Davis; Duke University; University of Kansas; University of
   Kansas Medical Center; Scripps Research Institute
RP Lafage, R (通讯作者)，Hosp Special Surg, Dept Orthoped, MS 525 71st St,Belaire 4E, New York, NY 10021 USA.
EM renaud.lafage@gmail.com
OI Lafage, Renaud/0000-0002-4820-1835; Smith, Justin/0000-0003-0467-5534
FU DePuy Synthes; Nuvasive; K2M; Innovasis; Biomet
FX The author(s) disclosed receipt of the following financial support for
   the research, authorship, and/or publication of this article: The
   International Spine Study Group (ISSG) is funded through research grants
   from DePuy Synthes (current), Nuvasive (current), K2M (current),
   Innovasis (past), Biomet (past), and individual donations.
CR Buell TJ, 2019, WORLD NEUROSURG, V121, pE238, DOI 10.1016/j.wneu.2018.08.242
   Champain S, 2006, EUR SPINE J, V15, P982, DOI 10.1007/s00586-005-0927-1
   Cho KJ, 2013, SPINE, V38, pE1561, DOI 10.1097/BRS.0b013e3182a63c29
   Denis F, 2009, SPINE, V34, pE729, DOI 10.1097/BRS.0b013e3181ae2ab2
   Elysee J., 2016, SPINE J, V16, pS161, DOI [10.1016/j.spinee.2016.07.062, DOI 10.1016/J.SPINEE.2016.07.062]
   Gardner A, 2021, EUR SPINE J, V30, P620, DOI 10.1007/s00586-020-06620-3
   Kim HJ, 2014, SPINE, V39, pE576, DOI 10.1097/BRS.0000000000000246
   Kim YC, 2016, SPINE, V41, pE1444, DOI 10.1097/BRS.0000000000001664
   Kim YJ, 2008, SPINE, V33, P2179, DOI 10.1097/BRS.0b013e31817c0428
   Lafage R, 2017, SPINE, V42, P1275, DOI 10.1097/BRS.0000000000002146
   Lafage R, 2016, SPINE, V41, P62, DOI 10.1097/BRS.0000000000001171
   Lau D, 2014, SPINE, V39, P2093, DOI 10.1097/BRS.0000000000000627
   Lee J, 2016, ASIAN SPINE J, V10, P593, DOI 10.4184/asj.2016.10.3.593
   Lerner J, 2020, SPINE, V45, pE90, DOI 10.1097/BRS.0000000000003233
   Mendoza-Lattes Sergio, 2011, Iowa Orthop J, V31, P199
   Nguyen JH, 2019, J NEUROSURG-SPINE, V30, P635, DOI 10.3171/2018.9.SPINE18239
   O'Leary PT, 2009, SPINE, V34, P2134, DOI 10.1097/BRS.0b013e3181b2e17e
   Rothenfluh DA, 2015, EUR SPINE J, V24, P1251, DOI 10.1007/s00586-014-3454-0
   S RA, 1935, NATURE, V135, P128, DOI [10.1038/135128a0, DOI 10.1038/135128A0]
   Treme G, 2008, AM J SPORT MED, V36, P1582, DOI 10.1177/0363546508315040
   Watanabe K, 2010, SPINE, V35, P138, DOI 10.1097/BRS.0b013e3181c8f35d
   Yagi M, 2014, SPINE, V39, pE607, DOI 10.1097/BRS.0000000000000266
   Yagi M, 2011, SPINE, V36, pE60, DOI 10.1097/BRS.0b013e3181eeaee2
NR 23
TC 0
Z9 0
U1 1
U2 1
PU SAGE PUBLICATIONS LTD
PI LONDON
PA 1 OLIVERS YARD, 55 CITY ROAD, LONDON EC1Y 1SP, ENGLAND
SN 2192-5682
EI 2192-5690
J9 GLOB SPINE J
JI Glob. Spine J.
DI 10.1177/21925682211047461
EA FEB 2022
PG 8
WC Clinical Neurology; Orthopedics
WE Science Citation Index Expanded (SCI-EXPANDED)
SC Neurosciences & Neurology; Orthopedics
GA ZO9XT
UT WOS:000766081000001
PM 35225013
OA gold
DA 2022-05-03
ER

PT J
AU Xu, F
   Zhou, SY
   Zou, D
   Li, WS
   Sun, ZR
   Jiang, S
AF Xu, Fei
   Zhou, Siyu
   Zou, Da
   Li, Weishi
   Sun, Zhuoran
   Jiang, Shuai
TI The relationship between S1 screw loosening and postoperative outcome in
   patients with degenerative lumbar scoliosis
SO BMC MUSCULOSKELETAL DISORDERS
LA English
DT Article
DE S1 screw loosening; Degenerative lumbar scoliosis; Osteoporosis;
   Postoperative outcome; Oswestry disability index
ID SPINAL DEFORMITY SURGERY; PROFILE PELVIC FIXATION; MINIMUM 5-YEAR
   ANALYSIS; L5-S1 MOTION SEGMENT; SACROPELVIC FIXATION; LONG FUSIONS;
   ADULT SCOLIOSIS; PEDICLE SCREW; ILIAC SCREWS; SACRUM
AB Background When choosing S1 as the lowest level of instrumentation, there are many complications may come out such as S1 screw loosening. Facing this problem, there has been various techniques for the protection of S1 screw including sacropelvic fixation, bicortical or tricortical insertion of S1 screw. Objective This study aimed to explore the risk factors for the S1 screw loosening, then to demonstrate the relationship between S1 screw loosening and postoperative outcome for patients with degenerative lumbar scoliosis (DLS). Methods Patients who underwent lumbosacral fixation for DLS were evaluated retrospectively. They were divided into two groups according to the S1 pedicle screw at the follow-up. Age, gender, bone mineral density, body mass index, history of smoking, the number of instrumented levels, comorbidities, complications and radiological parameters were collected. We established logistic regression analysis to determine independent risk factors for S1 screw loosening and multiple linear regression to identify whether S1 screw loosening would influence postoperative clinical outcome. Results S1 screw loosening rate was up to 41.0% (32/78). Patients were older in the S1 screw loosening group than those in the control group (P < 0.05). Compared with the control group, the rate of osteoporosis was higher in screw loosening group than that in the control group (P < 0.05). Older age and osteoporosis were independent risk factors for S1 screw loosening (P < 0.05). In the screw loosening group, the rate of hypertension was higher than that in the control group (P < 0.05). The relationship of S1 screw loosening and ODI was not significant in the multiple linear regression (P > 0.05). The clinical outcome was similar in the S1 screw loosening group and control group (P > 0.05). Conclusion Older age and osteoporosis are independent risk factors for the S1 screw loosening. Patients with complication of S1 screw loosening are not always along with worse clinical outcome. We should consider potential benefit, complications and medical cost when choosing the lowest instrumented vertebrae for patients with DLS.
C1 [Xu, Fei; Zhou, Siyu; Zou, Da; Li, Weishi; Sun, Zhuoran; Jiang, Shuai] Peking Univ Third Hosp, Orthopaed Dept, 49 North Garden Rd, Beijing 100191, Peoples R China.
   [Xu, Fei; Zhou, Siyu; Zou, Da; Jiang, Shuai] Peking Univ Hlth Sci Ctr, 38 Xueyuan Rd, Beijing 100191, Peoples R China.
   [Xu, Fei; Zhou, Siyu; Zou, Da; Li, Weishi; Sun, Zhuoran; Jiang, Shuai] Beijing Key Lab Spinal Dis Res, Beijing, Peoples R China.
RP Li, WS (通讯作者)，Peking Univ Third Hosp, Orthopaed Dept, 49 North Garden Rd, Beijing 100191, Peoples R China.; Li, WS (通讯作者)，Beijing Key Lab Spinal Dis Res, Beijing, Peoples R China.
EM puh3liweishi@163.com
FU National Natural Science Foundation of ChinaNational Natural Science
   Foundation of China (NSFC) [8187090666]; Clinical Cohort Construction
   Program of Peking University Third Hospital
FX This article is Supported by the National Natural Science Foundation of
   China (Grant No. 8187090666) and Clinical Cohort Construction Program of
   Peking University Third Hospital.
CR Birknes JK, 2008, NEUROSURGERY, V63, pA94, DOI 10.1227/01.NEU.0000325485.49323.B2
   Bridwell KH, 2003, SPINE, V28, pS234, DOI 10.1097/01.BRS.0000092462.45111.27
   CARLSON GD, 1992, SPINE, V17, pS196, DOI 10.1097/00007632-199206001-00023
   CARTER OD, 1987, INT J EPIDEMIOL, V16, P537, DOI 10.1093/ije/16.4.537
   Cecchinato R, 2017, EUR SPINE J, V26, P436, DOI 10.1007/s00586-017-5154-z
   Chang TL, 2009, SPINE, V34, P436, DOI 10.1097/BRS.0b013e318194128c
   Cho KJ, 2009, EUR SPINE J, V18, P531, DOI 10.1007/s00586-009-0883-2
   COE JD, 1990, SPINE, V15, P902, DOI 10.1097/00007632-199009000-00012
   Cunningham BW, 2002, SPINE, V27, P2321, DOI 10.1097/00007632-200211010-00004
   Daubs MD, 2007, SPINE, V32, P2238, DOI 10.1097/BRS.0b013e31814cf24a
   Dayer R, 2012, CURR REV MUSCULOSKE, V5, P91, DOI 10.1007/s12178-012-9122-2
   Edwards CC, 2004, SPINE, V29, P1996, DOI 10.1097/01.brs.0000138272.54896.33
   Edwards CC, 2003, SPINE, V28, P2122, DOI 10.1097/01.BRS.0000084266.37210.85
   Emami A, 2002, SPINE, V27, P776, DOI 10.1097/00007632-200204010-00017
   Finger T, 2014, EUR SPINE J, V23, P1013, DOI 10.1007/s00586-014-3165-6
   Galbusera F, 2015, EUR SPINE J, V24, P1005, DOI 10.1007/s00586-015-3768-6
   Garant M, 2002, J VASC INTERV RADIOL, V13, P1265, DOI 10.1016/S1051-0443(07)61976-9
   Hong JY, 2010, J BONE JOINT SURG BR, V92B, P980, DOI 10.1302/0301-620X.92B7.23331
   Ishida W, 2016, WORLD NEUROSURG, V93, P253, DOI 10.1016/j.wneu.2016.06.042
   Jain A, 2015, J BONE JOINT SURG AM, V97A, P1521, DOI 10.2106/JBJS.O.00576
   Kebaish KM, 2010, SPINE, V35, P2245, DOI 10.1097/BRS.0b013e3181f5cfae
   Kim JB, 2015, J KOREAN NEUROSURG S, V58, P357, DOI 10.3340/jkns.2015.58.4.357
   Kim YJ, 2006, J BONE JOINT SURG AM, V88A, P721, DOI 10.2106/JBJS.E.00550
   Kim YJ, 2006, SPINE, V31, P2329, DOI 10.1097/01.brs.0000238968.82799.d9
   Kuklo TR, 2001, SPINE, V26, P1976, DOI 10.1097/00007632-200109150-00007
   Kuo YH, 2020, J NEUROSURG-SPINE, V33, P398, DOI 10.3171/2020.2.SPINE191380
   Lebwohl NH, 2002, SPINE, V27, P2312, DOI 10.1097/00007632-200211010-00003
   MCCORD DH, 1992, SPINE, V17, pS235
   McLachlin SD, 2011, SPINE, V36, pE699, DOI 10.1097/BRS.0b013e3181fb73ea
   Mok JM, 2009, SPINE, V34, P832, DOI 10.1097/BRS.0b013e31819f2080
   Okuyama K, 2001, Spine J, V1, P402, DOI 10.1016/S1529-9430(01)00078-X
   Ostelo RWJG, 2008, SPINE, V33, P90, DOI 10.1097/BRS.0b013e31815e3a10
   Park YS, 2017, CLIN SPINE SURG, V30, pE877, DOI 10.1097/BSD.0000000000000520
   Pichelmann MA, 2010, SPINE, V35, P219, DOI 10.1097/BRS.0b013e3181c91180
   Ponnusamy KE, 2011, SPINE J, V11, P54, DOI 10.1016/j.spinee.2010.09.024
   Rollinghoff M, 2010, ORTHOP REV, V2, P6, DOI 10.4081/or.2010.e3
   Sabnis AB, 2018, EUR SPINE J, V27, P1127, DOI 10.1007/s00586-017-5400-4
   Schwab F, 2005, SPINE, V30, P1082, DOI 10.1097/01.brs.0000160842.43482.cd
   Shen FH, 2013, EUR SPINE J, V22, pS265, DOI 10.1007/s00586-012-2525-3
   SOSHI S, 1991, SPINE, V16, P1335, DOI 10.1097/00007632-199111000-00015
   Sponseller PD, 2010, SPINE, V35, P1887, DOI 10.1097/BRS.0b013e3181e03881
   Tsuchiya K, 2006, SPINE, V31, P303, DOI 10.1097/01.brs.0000197193.81296.f1
   Weistroffer JK, 2008, SPINE, V33, P1478, DOI 10.1097/BRS.0b013e3181753c53
   Yu BS, 2010, J SPINAL DISORD TECH, V23, P404, DOI 10.1097/BSD.0b013e3181b63f4d
   Yuan L, 2021, GLOB SPINE J, DOI 10.1177/21925682211017477
   Zhuang XM, 2010, SPINE, V35, pE925, DOI 10.1097/BRS.0b013e3181c5fb21
   Zou D, 2020, J NEUROSURG-SPINE, V32, P716, DOI 10.3171/2019.11.SPINE19868
NR 47
TC 0
Z9 0
U1 0
U2 0
PU BMC
PI LONDON
PA CAMPUS, 4 CRINAN ST, LONDON N1 9XW, ENGLAND
EI 1471-2474
J9 BMC MUSCULOSKEL DIS
JI BMC Musculoskelet. Disord.
PD FEB 28
PY 2022
VL 23
IS 1
AR 186
DI 10.1186/s12891-022-05107-0
PG 7
WC Orthopedics; Rheumatology
WE Science Citation Index Expanded (SCI-EXPANDED)
SC Orthopedics; Rheumatology
GA ZJ4QN
UT WOS:000762290600001
PM 35227237
OA Green Published, gold
DA 2022-05-03
ER

PT J
AU Reyes, AA
   Jack, AS
   Hurlbert, RJ
   Ramey, WL
AF Alvarez Reyes, Angelica
   Jack, Andrew S.
   Hurlbert, R. John
   Ramey, Wyatt L.
TI Complications in the Elderly Population Undergoing Spinal Deformity
   Surgery: A Systematic Review and Meta-Analysis
SO GLOBAL SPINE JOURNAL
LA English
DT Review; Early Access
DE adult spinal deformity; spinal deformity
ID PROXIMAL JUNCTIONAL KYPHOSIS; RISK-FACTORS; MEDICAL COMPLICATIONS; ADULT
   SCOLIOSIS; NATIONWIDE; MORBIDITY; MORTALITY; OUTCOMES; FAILURE; FUSION
AB Study Design Systematic Review and Meta-Analysis.
   Objectives The elderly have an increased risk of perioperative complications for Adult Spinal Deformity (ASD) corrections. Stratification of these perioperative complications based on risk type and specific risk factors, however, remain unclear. This paper will systematically review perioperative risk factors in the elderly undergoing ASD correction stratified by type: medical, implant-related, proximal junctional kyphosis (PJK), and need for revision surgery.
   Methods A systematic review was performed using the PRISMA guidelines. A query of PubMed was performed to identify publications pertinent to ASD in the elderly. Publications included in this review focused on patients >= 65 years old who underwent operative management for ASD to assess for risk factors of perioperative complications.
   Results A total of 734 unique citations were screened resulting in ten included articles for this review. Pooled incidence of perioperative complications included medical complications (21%), implant-related complications (16%), PJK (29%), and revision surgery (13%). Meta-analysis calculated greater preoperative PT (WMD 2.66; 95% Cl .36-4.96; P = .02), greater preoperative SVA (WMD 2.24; 95% Cl .62-3.86; P = .01), and greater postoperative SVA (WMD .97; 95% Cl .03-1.90; P = .04) to significantly correlate with development of PJK with no evidence of publication bias or concerns in study heterogeneity.
   Conclusions There is a paucity of literature describing perioperative complications in the elderly following ASD surgery. Appropriate understanding of modifiable risk factors for the development of medical and implant-related complications, proximal junctional kyphosis, and revision surgeries presents an opportunity to decrease morbidity and improve patient outcomes.
C1 [Alvarez Reyes, Angelica; Hurlbert, R. John] Banner Univ, Arizona Med Ctr, Dept Neurosurg, Tucson, AZ USA.
   [Jack, Andrew S.] Univ Alberta, Div Neurosurg, Edmonton, AB, Canada.
   [Ramey, Wyatt L.] Houston Methodist Hosp, Dept Neurol Surg, Houston, TX USA.
C3 University of Alberta; The Methodist Hospital System; The Methodist
   Hospital - Houston
RP Ramey, WL (通讯作者)，Houston Methodist Hosp, Dept Neurosurg, 6565 Fannin St, Houston, TX 77030 USA.
EM Wyatt.ramey@gmail.com
OI Alvarez Reyes, Angelica/0000-0002-6708-1365
CR Challier V, 2018, NEUROSURGERY, V83, P973, DOI 10.1093/neuros/nyx580
   Daubs MD, 2007, SPINE, V32, P2238, DOI 10.1097/BRS.0b013e31814cf24a
   Diebo BG, 2019, LANCET, V394, P160, DOI 10.1016/S0140-6736(19)31125-0
   Im SK, 2020, SPINE, V45, pE933, DOI 10.1097/BRS.0000000000003468
   Jain A, 2017, J NEUROSURG-SPINE, V27, P534, DOI 10.3171/2017.3.SPINE161011
   Jung JM, 2020, J NEUROSURG-SPINE, V32, P407, DOI 10.3171/2019.9.SPINE19913
   Kawabata A, 2020, SPINE, V45, P1185, DOI 10.1097/BRS.0000000000003500
   Kyrola K, 2018, SPINE, V43, P497, DOI 10.1097/BRS.0000000000002370
   Lafage R, 2017, SPINE, V42, P1275, DOI 10.1097/BRS.0000000000002146
   Langella F, 2021, ARCH OSTEOPOROS, V16, DOI 10.1007/s11657-021-00975-w
   Lau Darryl, 2020, J Neurosurg Spine, P1, DOI 10.3171/2020.4.SPINE20239
   Lau D, 2018, J NEUROSURG-SPINE, V28, P593, DOI 10.3171/2017.10.SPINE17374
   Luhmann SJ, 2005, SPINE, V30, pS110, DOI 10.1097/01.brs.0000175184.27407.6a
   Miller EK, 2017, NEUROSURG FOCUS, V43, DOI 10.3171/2017.10.FOCUS17472
   Moher D, 2009, BMJ-BRIT MED J, V339, DOI 10.1136/bmj.b2535
   Nguyen JH, 2019, J NEUROSURG-SPINE, V30, P635, DOI 10.3171/2018.9.SPINE18239
   OCEBM Levels of Evidence Working Group, OXF LEV EV 2
   Park SJ, 2017, NEUROSURGERY, V80, P279, DOI 10.1227/NEU.0000000000001240
   Passias PG, 2018, WORLD NEUROSURG, V114, pE775, DOI 10.1016/j.wneu.2018.03.079
   Passias PG, 2017, SPINE, V42, pE978, DOI 10.1097/BRS.0000000000002009
   Pitter FT, 2019, SPINE DEFORM, V7, P619, DOI 10.1016/j.jspd.2018.10.006
   Protopsaltis TS, 2020, SPINE, V45, P250, DOI 10.1097/BRS.0000000000003237
   Puvanesarajah V, 2016, J NEUROSURG-SPINE, V25, P486, DOI 10.3171/2016.2.SPINE151345
   Schwab F, 2005, SPINE, V30, P1082, DOI 10.1097/01.brs.0000160842.43482.cd
   Schwab F, 2012, SPINE, V37, P1077, DOI 10.1097/BRS.0b013e31823e15e2
   Seki S, 2017, EUR SPINE J, V26, P2121, DOI 10.1007/s00586-017-4959-0
   Sing DC, 2017, SPINE J, V17, P627, DOI 10.1016/j.spinee.2016.11.005
   Smith JS, 2011, SPINE, V36, P817, DOI 10.1097/BRS.0b013e3181e21783
   Soroceanu A, 2016, SPINE, V41, P1718, DOI 10.1097/BRS.0000000000001636
   Wang H, 2018, BMC MUSCULOSKEL DIS, V19, DOI 10.1186/s12891-018-2148-x
   Worley N, 2016, EUR SPINE J, V25, P819, DOI 10.1007/s00586-015-4104-x
   Xi Z, 2021, GLOB SPINE J, DOI 10.1177/21925682211015651
   Yagi M, 2020, CLIN SPINE SURG, V33, pE14, DOI 10.1097/BSD.0000000000000842
   Yagi M, 2019, EUR SPINE J, V28, P180, DOI 10.1007/s00586-018-5816-5
   Yagi M, 2014, SPINE, V39, pE607, DOI 10.1097/BRS.0000000000000266
   Yamato Y, 2018, J NEUROSURG-SPINE, V29, P59, DOI 10.3171/2017.9.SPINE17525
   Yamato Y, 2017, J ORTHOP SCI, V22, P237, DOI 10.1016/j.jos.2016.11.006
   Youssef JA, 2013, GLOB SPINE J, V3, P51, DOI 10.1055/s-0032-1326950
NR 38
TC 0
Z9 0
U1 0
U2 0
PU SAGE PUBLICATIONS LTD
PI LONDON
PA 1 OLIVERS YARD, 55 CITY ROAD, LONDON EC1Y 1SP, ENGLAND
SN 2192-5682
EI 2192-5690
J9 GLOB SPINE J
JI Glob. Spine J.
AR 21925682221078251
DI 10.1177/21925682221078251
EA FEB 2022
PG 9
WC Clinical Neurology; Orthopedics
WE Science Citation Index Expanded (SCI-EXPANDED)
SC Neurosciences & Neurology; Orthopedics
GA ZL2MA
UT WOS:000763512900001
PM 35220801
OA gold
DA 2022-05-03
ER

PT J
AU Kwon, O
   Ham, DW
   Kim, HJ
   Lee, S
   Park, SM
   Yeom, JS
AF Kwon, Ohsang
   Ham, Dae-Woong
   Kim, Ho-Joong
   Lee, Sanghoon
   Park, Sang-Min
   Yeom, Jin S.
TI Determining a Cutoff Value for Hand Grip Strength to Predict Favorable
   Outcomes of Adult Spinal Deformity Surgery
SO GLOBAL SPINE JOURNAL
LA English
DT Article; Early Access
DE hand grip strength; cutoff value; adult spinal deformity; reconstructive
   spine surgery; surgical outcomes; patient-reported outcome; Oswestry
   disability index; receiver operating characteristics curve; proximal
   junctional kyphosis; proximal junctional failure
ID COMPLICATIONS; SARCOPENIA; CONSENSUS; RECOVERY; STATE
AB Study Design: Retrospective review.
   Objectives: To establish a cutoff value for hand grip strength and predict the favorable outcomes of adult spinal deformity surgery.
   Summary of Background Data: Hand grip strength (HGS) has been suggested to predict surgical outcomes in various fields, including adult spinal deformity (ASD). However, to the best of our knowledge, no study has established a cutoff value for HGS in patients with ASD.
   Methods: This study included 1 I 5 female patients who underwent reconstructive spinal surgery for ASD between September 2016 and September 2020. HGS was measured preoperatively. The Oswestry Disability Index (ODI), EuroQOL-S-dimension (EQ-5D), and visual analog scale (VAS) scores for back pain were all recorded both before and after surgery. Patients were dichotomized either into favorable or unfavorable outcome groups using an ODI cutoff score of 22 at 1 year after surgery. Multivariate logistic regression analysis was done to identify significant factors leading to favorable outcomes. A receiver operating characteristic (ROC) curve was drawn to define the cutoff value of HGS for favorable outcomes.
   Results: Multivariate logistic regression analysis showed that HGS is significantly associated with favorable surgical outcomes in ASD (P = .031). The ROC curve suggested a cutoff value of 14.20 kg for HGS (area under the curve (AUC) = .678, P = .013) to predict favorable surgical outcomes in ASD. The surgical complications were not significantly affected by HGS.
   Conclusion: The HGS of patients with ASD can be interpreted with a cutoff value of 14.20 kg. Patients with HGS above this cutoff value showed superior surgical outcomes at 1 year after surgery compared to those below this cutoff value.
C1 [Kwon, Ohsang; Ham, Dae-Woong; Kim, Ho-Joong; Lee, Sanghoon; Park, Sang-Min; Yeom, Jin S.] Seoul Natl Univ, Coll Med, Spine Ctr, 166 Gumiro, Sungnam 463707, South Korea.
   [Kwon, Ohsang; Ham, Dae-Woong; Kim, Ho-Joong; Lee, Sanghoon; Park, Sang-Min; Yeom, Jin S.] Seoul Natl Univ, Coll Med, Dept Orthoped Surg, 166 Gumiro, Sungnam 463707, South Korea.
C3 Seoul National University (SNU); Seoul National University (SNU)
RP Kim, HJ (通讯作者)，Seoul Natl Univ, Coll Med, Spine Ctr, 166 Gumiro, Sungnam 463707, South Korea.; Kim, HJ (通讯作者)，Seoul Natl Univ, Coll Med, Dept Orthoped Surg, 166 Gumiro, Sungnam 463707, South Korea.
EM oshjkim@gmail.com
OI Kim, Ho-Joong/0000-0002-8205-4648
CR Berven S, 2005, INT M ADV SPIN TECHN
   Chen CH, 2011, J CARDIOTHORAC SURG, V6, DOI 10.1186/1749-8090-6-98
   Chen LK, 2014, J AM MED DIR ASSOC, V15, P95, DOI 10.1016/j.jamda.2013.11.025
   Cho SK, 2012, SPINE, V37, P489, DOI 10.1097/BRS.0b013e3182217ab5
   Cooper R, 2010, BMJ-BRIT MED J, V341, DOI 10.1136/bmj.c4467
   Cruz-Jentoft AJ, 2019, AGE AGEING, V48, P16, DOI 10.1093/ageing/afy169
   Cruz-Jentoft AJ, 2010, AGE AGEING, V39, P412, DOI 10.1093/ageing/afq034
   Diebo BG, 2019, LANCET, V394, P160, DOI 10.1016/S0140-6736(19)31125-0
   Diebo BG, 2018, JBJS REV, V6, DOI 10.2106/JBJS.RVW.17.00189
   Dolan P, 1997, MED CARE, V35, P1095, DOI 10.1097/00005650-199711000-00002
   Fairbank JCT, 2000, SPINE, V25, P2940, DOI 10.1097/00007632-200011150-00017
   GRIFFITH CDM, 1989, BRIT J SURG, V76, P704, DOI 10.1002/bjs.1800760717
   Guo CB, 1996, BRIT J ORAL MAX SURG, V34, P325, DOI 10.1016/S0266-4356(96)90012-1
   Kwon O, 2020, SPINE, V45, pE1493, DOI 10.1097/BRS.0000000000003636
   Lee Seung Hoo, 2020, J Bone Metab, V27, P85, DOI 10.11005/jbm.2020.27.2.85
   Norman K, 2011, CLIN NUTR, V30, P135, DOI 10.1016/j.clnu.2010.09.010
   Rabin R, 2001, ANN MED, V33, P337, DOI 10.3109/07853890109002087
   Rezus E, 2020, INT J MOL SCI, V21, DOI 10.3390/ijms21020592
   Savino E, 2013, AM J MED, V126, P1068, DOI 10.1016/j.amjmed.2013.04.017
   Shen F, 2018, SPINE J, V18, P2018, DOI 10.1016/j.spinee.2018.04.009
   Simundic AM, 2008, MED BIOL SCI, V22, P61
   Sousa-Santos AR, 2017, BMC GERIATR, V17, DOI 10.1186/s12877-017-0625-y
   van Hooff ML, 2016, SPINE J, V16, P1221, DOI 10.1016/j.spinee.2016.06.010
   Yoshida G, 2019, ASIAN SPINE J, V13, P35, DOI 10.31616/asj.2018.0077
NR 24
TC 0
Z9 0
U1 0
U2 0
PU SAGE PUBLICATIONS LTD
PI LONDON
PA 1 OLIVERS YARD, 55 CITY ROAD, LONDON EC1Y 1SP, ENGLAND
SN 2192-5682
EI 2192-5690
J9 GLOB SPINE J
JI Glob. Spine J.
DI 10.1177/21925682221078238
EA FEB 2022
PG 8
WC Clinical Neurology; Orthopedics
WE Science Citation Index Expanded (SCI-EXPANDED)
SC Neurosciences & Neurology; Orthopedics
GA ZK5YU
UT WOS:000763064700001
PM 35220775
OA gold
DA 2022-05-03
ER

PT J
AU Prost, S
   Blondel, B
   Bauduin, E
   Pesenti, S
   Iharreborde, B
   Laouissat, F
   Riouallon, G
   Wolff, S
   Challier, V
   Obeid, I
   Boissiere, L
   Ferrero, E
   Solla, F
   Le Huec, JC
   Bourret, S
   Faddoul, J
   Lahoud, GNA
   Fiere, V
   Vande Kerckhove, M
   Campana, M
   Lebhar, J
   Giorgi, H
   Faure, A
   Sauleau, EA
   Charles, YP
AF Prost, Solene
   Blondel, Benjamin
   Bauduin, Eloise
   Pesenti, Sebastien
   Iharreborde, Brice
   Laouissat, Fethi
   Riouallon, Guillaume
   Wolff, Stephane
   Challier, Vincent
   Obeid, Ibrahim
   Boissiere, Louis
   Ferrero, Emmanuelle
   Solla, Federico
   Le Huec, Jean-Charles
   Bourret, Stephane
   Faddoul, Joe
   Lahoud, Georges Naim Abi
   Fiere, Vincent
   Vande Kerckhove, Michiel
   Campana, Matthieu
   Lebhar, Jonathan
   Giorgi, Hadrien
   Faure, Aymeric
   Sauleau, Erik A.
   Charles, Yann Philippe
CA French Spine Surg Soc SFCR
TI Do Age-Related Variations Of Sagittal Alignment Rely On SpinoPelvic
   Organization? An Observational Study Of 1540 Subjects
SO GLOBAL SPINE JOURNAL
LA English
DT Article; Early Access
DE sagittal alignment; sagittal balance; thoracolumbar
ID ADULT-SPINAL-DEFORMITY; PELVIS; SURGERY; CLASSIFICATION; PARAMETERS;
   BALANCE; GOALS; SHAPE
AB Study design: Descriptive radiographic analysis of a prospective multi-center database.
   Objective: This study aims to provide normative values of spinopelvic parameters and their correlations according to age and pelvic incidence (PI) of subjects without spinal deformity.
   Methods: After Institutional Review Board (IRB) approval, 1540 full spine radiographs were analyzed. Subjects were divided into 3 groups of PI: low PI < 45 degrees, intermediate PI 45-60 degrees, high PI > 60 degrees, and then stratified by age (20-34, 35-49, 50-64, > 65 Y.0). Pelvic and spinal parameters were measured. Statistical analysis between parameters was performed using Bayesian inference and correlation.
   Results: Mean age was 53.5 years (845 females, 695 males, range 20-93 years).
   In low PI group, lumbar lordosis (LL) decrease was mainly observed in the 2 younger age groups.
   In medium and high PI groups, loss of lordosis was linear during aging and occurred mainly on the distal arch of lordosis. Moderate PI group had a stable lordosis apex and thoracolumbar inflection point. High PI group had a stable thoracolumbar inflection point and a more distal lordosis apex in elderly subjects.
   For all subjects, kyphosis and pelvic tilt (PT) increased with age.
   There was a constant chain of correlation between PI and age groups. Proximal lumbar lordosis (PLL) was correlated with kyphosis and sagittal vertical axis (SVA C7), while the distal lumbar lordosis (DLL) was correlated with PI and PT.
   Conclusion: This study provides a detailed repository of sagittal spinopelvic parameters normative values with detailed analysis of segmental kyphosis and lordosis distribution according to gender, age, and PI.
C1 [Prost, Solene; Blondel, Benjamin] Aix Marseille Univ, Unite Chirurg Rachidienne, CHU Timone, APHM,ISM,CNRS, Marseille, France.
   [Bauduin, Eloise] CHU Reims, Serv Chirurg Orthoped & Traumatol, Hop Maison Blanche, Reims, France.
   [Pesenti, Sebastien] Aix Marseille Univ, Serv Orthoped Pediat, CHU Timone, Marseille, France.
   [Iharreborde, Brice; Campana, Matthieu] Univ Paris, Serv Chirurg Orthoped Pediat, CHU Robert Debre, AP HP, Paris, France.
   [Laouissat, Fethi] Hop Prive lEst Lyonnais, Saint Priest, France.
   [Riouallon, Guillaume; Wolff, Stephane] Grp Hosp Paris St Joseph, Serv Chirurg Orthoped & Traumatol, Paris, France.
   [Challier, Vincent] Hop Prive Dos Francheville, Perigueux, France.
   [Obeid, Ibrahim; Boissiere, Louis] Clin Dos Jean Villar, Brugge, France.
   [Ferrero, Emmanuelle] Univ Paris, Serv Chirurg Orthoped Colonne Vertebrale, Hop Europeen Georges Pompidou, AP HP, Paris, France.
   [Solla, Federico] Fdn Lenval, Serv Orthopedie Pediat, Nice, France.
   [Le Huec, Jean-Charles; Bourret, Stephane] Univ Bordeaux, Polyclin Bordeaux Nord Aquitaine, Bordeaux, France.
   [Faddoul, Joe; Lahoud, Georges Naim Abi] Ctr Med Chirurg Bizet, Inst Colonne Vertebrale & Neurosci, Paris, France.
   [Fiere, Vincent; Vande Kerckhove, Michiel] Ctr Orthoped Santy, Unite Rachis, Lyon, France.
   [Lebhar, Jonathan] Ctr Hosp Prive St Gregoire, Inst Locomoteur lOuest Rachis, Saint Gregoire, France.
   [Giorgi, Hadrien; Faure, Aymeric] Inst Mediterraneen Dos, Marseille, France.
   [Sauleau, Erik A.] Hop Univ Strasbourg, Pole Sante Publ, Strasbourg, France.
   [Charles, Yann Philippe] Univ Strasbourg, Hop Univ Strasbourg, Serv Chirurg Rachis, Strasbourg, France.
C3 Centre National de la Recherche Scientifique (CNRS); UDICE-French
   Research Universities; Aix-Marseille Universite; Assistance
   Publique-Hopitaux de Marseille; CHU de Reims; Universite de Reims
   Champagne-Ardenne; UDICE-French Research Universities; Aix-Marseille
   Universite; Assistance Publique-Hopitaux de Marseille; Assistance
   Publique Hopitaux Paris (APHP); Hopital Universitaire Robert-Debre -
   APHP; UDICE-French Research Universities; Universite de Paris; Hopital
   Paris Saint-Joseph; UDICE-French Research Universities; Universite de
   Paris; Assistance Publique Hopitaux Paris (APHP); Hopital Universitaire
   Europeen Georges-Pompidou - APHP; UDICE-French Research Universities;
   Universite de Paris; UDICE-French Research Universities; Universite de
   Bordeaux; CHU Strasbourg; League of European Research Universities -
   LERU; UDICE-French Research Universities; Universites de Strasbourg
   Etablissements Associes; Universite de Strasbourg; CHU Strasbourg;
   League of European Research Universities - LERU; UDICE-French Research
   Universities; Universites de Strasbourg Etablissements Associes;
   Universite de Strasbourg
RP Blondel, B (通讯作者)，Aix Marseille Univ, Serv Chirurg Rachis, CHU Timone, 264 Rue St Pierre, F-13005 Marseille, France.
EM benjamin.blondel@ap-hm.fr
OI Challier, Vincent/0000-0002-0074-9244
CR Asai Y, 2017, PLOS ONE, V12, DOI 10.1371/journal.pone.0178697
   Bao HD, 2018, EUR SPINE J, V27, P482, DOI 10.1007/s00586-017-5324-z
   Barrey C, 2007, EUR SPINE J, V16, P1459, DOI 10.1007/s00586-006-0294-6
   Berthonnaud E, 2005, J SPINAL DISORD TECH, V18, P40, DOI 10.1097/01.bsd.0000117542.88865.77
   Cerpa M, 2020, EUR SPINE J, V29, P78, DOI 10.1007/s00586-020-06320-y
   DUVALBEAUPERE G, 1992, ANN BIOMED ENG, V20, P451, DOI 10.1007/BF02368136
   Ferrero E, 2018, EUR SPINE J, V27, P2241, DOI 10.1007/s00586-018-5640-y
   Hu ZS, 2020, SPINE, V45, P79, DOI 10.1097/BRS.0000000000003187
   Iyer S, 2016, SPINE, V41, P1826, DOI 10.1097/BRS.0000000000001642
   Lafage R, 2017, SPINE, V42, P1275, DOI 10.1097/BRS.0000000000002146
   Lafage R, 2016, SPINE, V41, P62, DOI 10.1097/BRS.0000000000001171
   Laouissat F, 2018, EUR SPINE J, V27, P2002, DOI 10.1007/s00586-017-5111-x
   Le Huec JC, 2019, EUR SPINE J, V28, P1889, DOI 10.1007/s00586-019-06083-1
   Le Huec J C, 2011, Eur Spine J, V20 Suppl 5, P699, DOI 10.1007/s00586-011-1938-8
   Lee BH, 2013, ANN SURG ONCOL, V20, P40, DOI 10.1245/s10434-012-2644-4
   Maillot C, 2015, EUR SPINE J, V24, P1574, DOI 10.1007/s00586-015-3817-1
   Pesenti S, 2018, CLIN ORTHOP RELAT R, V476, P1603, DOI 10.1097/CORR.0000000000000380
   Protopsaltis TS, 2020, SPINE, V45, P250, DOI 10.1097/BRS.0000000000003237
   Roussouly P, 2005, SPINE, V30, P346, DOI 10.1097/01.brs.0000152379.54463.65
   Schwab FJ, 2013, SPINE, V38, pE803, DOI 10.1097/BRS.0b013e318292b7b9
   Sebaaly A, 2018, EUR SPINE J, V27, P489, DOI 10.1007/s00586-017-5404-0
   Terran J, 2013, NEUROSURGERY, V73, P559, DOI 10.1227/NEU.0000000000000012
   Zhou SY, 2021, GLOB SPINE J, DOI 10.1177/2192568221989647
NR 23
TC 0
Z9 0
U1 0
U2 0
PU SAGE PUBLICATIONS LTD
PI LONDON
PA 1 OLIVERS YARD, 55 CITY ROAD, LONDON EC1Y 1SP, ENGLAND
SN 2192-5682
EI 2192-5690
J9 GLOB SPINE J
JI Glob. Spine J.
DI 10.1177/21925682221074660
EA FEB 2022
PG 11
WC Clinical Neurology; Orthopedics
WE Science Citation Index Expanded (SCI-EXPANDED)
SC Neurosciences & Neurology; Orthopedics
GA ZL4VI
UT WOS:000763675700001
PM 35191731
OA gold
DA 2022-05-03
ER

PT J
AU Sato, K
   Tominaga, R
   Endo, T
   Miura, T
   Iwabuchi, M
   Ito, T
   Shirado, O
AF Sato, Keita
   Tominaga, Ryoji
   Endo, Tatsuya
   Miura, Takuya
   Iwabuchi, Masumi
   Ito, Toshikazu
   Shirado, Osamu
TI Hip Extensor Strength Influences Dynamic Postural During Gait in
   Patients With Adult Spinal Deformity: A Cross-Sectional Study Using
   Three-Dimensional Motion Analysis
SO ASIAN SPINE JOURNAL
LA English
DT Article; Early Access
DE Spine; Adult spinal deformity; Sagittal alignment; Walking; Muscle
   strength
ID SAGITTAL IMBALANCE; HYPERKYPHOTIC POSTURE; ALIGNMENT; EXERCISE; WOMEN;
   CLASSIFICATION; BALANCE; WALKING; PELVIS; IMPACT
AB Study design: Single-hospital cross-sectional study.
   Purpose: The aim of the present study was to investigate the physical functions influencing dynamic postural change in patients with adult spinal deformity (ASD).
   Overview of literature: Dynamic postural change leading to increased forward lean during gait is a problem in patients with ASD; however, the relationship between this change and trunk and hip extensor strength is unclear.
   Methods: Thirty patients with ASD aged >= 50 years who were admitted to our hospital between July 2016 and September 2019 were included in this study. X-ray parameters (i.e., sagittal vertical axis, pelvic tilt, and pelvic incidence minus lumbar lordosis) were evaluated from the full-length standing radiographs of the subjects. Trunk and hip extensor strength was evaluated using a hand-held dynamometer. Dynamic postural changes (i.e., sagittal trunk shift during standing, sagittal trunk shift during gait, and delta sagittal trunk shift) were assessed using a three-dimensional motion analysis system. The relationships between dynamic postural change and various X-ray parameters, as well as trunk and hip extensor strength, were examined using multivariable analysis.
   Results: Multivariable analysis showed that hip extensor strength is the factor most strongly associated with dynamic postural change among the X-ray parameters and physical functions assessed in this study (beta=-0.41, R-2=0.12).
   Conclusions: We demonstrated the association between dynamic postural change and hip extensor strength in patients with ASD. Our results may be useful to healthcare providers treating patients with ASD. Interventions for dynamic postural change in patients with ASD should focus on hip extensor strength.
C1 [Sato, Keita; Tominaga, Ryoji; Endo, Tatsuya; Miura, Takuya; Shirado, Osamu] Fukushima Med Univ, Aizu Med Ctr, Dept Rehabil Orthopaed, Aizu Wakamatsu, Fukushima, Japan.
   [Sato, Keita; Tominaga, Ryoji; Endo, Tatsuya; Miura, Takuya; Shirado, Osamu] Fukushima Med Univ, Aizu Med Ctr, Dept Spinal Surg, Aizu Wakamatsu, Fukushima, Japan.
   [Iwabuchi, Masumi; Ito, Toshikazu] Hokkaido Chitose Coll Rehabil, Chitose, Japan.
RP Sato, K (通讯作者)，Fukushima Med Univ, Aizu Med Ctr, Dept Rehabil, 21-2 Tanisawa Aza Maeda, Aizu Wakamatsu, Fukushima 9693492, Japan.; Sato, K (通讯作者)，Fukushima Med Univ, Aizu Med Ctr, Dept Orthopaed & Spinal Surg, 21-2 Tanisawa Aza Maeda, Aizu Wakamatsu, Fukushima 9693492, Japan.
EM keita-s@fmu.ac.jp
CR Arima H, 2017, SPINE, V42, pE25, DOI 10.1097/BRS.0000000000001709
   Bae J, 2017, SPINE, V42, P733, DOI 10.1097/BRS.0000000000001898
   Bansal S, 2014, ARCH PHYS MED REHAB, V95, P129, DOI 10.1016/j.apmr.2013.06.022
   Bao HD, 2020, EUR SPINE J, V29, P2998, DOI 10.1007/s00586-020-06488-3
   Diebo BG, 2019, LANCET, V394, P160, DOI 10.1016/S0140-6736(19)31125-0
   Engsberg JR, 2001, SPINE, V26, P2020, DOI 10.1097/00007632-200109150-00016
   Glassman SD, 2005, SPINE, V30, P2024, DOI 10.1097/01.brs.0000179086.30449.96
   ITOI E, 1994, MAYO CLIN PROC, V69, P1054, DOI 10.1016/S0025-6196(12)61372-X
   Kado DM, 2007, J GERONTOL A-BIOL, V62, P652, DOI 10.1093/gerona/62.6.652
   Kado DM, 1999, ARCH INTERN MED, V159, P1215, DOI 10.1001/archinte.159.11.1215
   Katzman WB, 2017, OSTEOPOROSIS INT, V28, P2831, DOI 10.1007/s00198-017-4109-x
   Kim HJ, 2019, SPINE, V44, pE759, DOI 10.1097/BRS.0000000000002985
   Kobayashi T, 2004, SPINE, V29, P671, DOI 10.1097/01.BRS.0000115127.51758.A2
   Lamartina C, 2014, EUR SPINE J, V23, P1177, DOI 10.1007/s00586-014-3227-9
   Lee CS, 2001, SPINE, V26, P2029, DOI 10.1097/00007632-200109150-00017
   Mar DE, 2021, SPINE J, V21, P518, DOI 10.1016/j.spinee.2020.09.009
   Marks MC, 2003, SPINE, V28, P1176, DOI 10.1097/00007632-200306010-00018
   Miura K, 2020, EUR SPINE J, V29, P840, DOI 10.1007/s00586-020-06312-y
   POHTILLA J F, 1969, Archives of Physical Medicine and Rehabilitation, V50, P241
   Sasaki K, 2017, ASIAN SPINE J, V11, P562, DOI 10.4184/asj.2017.11.4.562
   Schwab F, 2012, SPINE, V37, P1077, DOI 10.1097/BRS.0b013e31823e15e2
   Schwab F, 2009, SPINE, V34, P1828, DOI 10.1097/BRS.0b013e3181a13c08
   Schwab FJ, 2013, SPINE, V38, pE803, DOI 10.1097/BRS.0b013e318292b7b9
   Seko T, 2019, J GERIATR PHYS THER, V42, pE39, DOI 10.1519/JPT.0000000000000207
   Shiba Y, 2016, EUR SPINE J, V25, P2572, DOI 10.1007/s00586-016-4648-4
   Takenaka H, 2019, SPINE J, V19, P1824, DOI 10.1016/j.spinee.2019.07.002
   von Elm E, 2007, B WORLD HEALTH ORGAN, V85, P867, DOI [10.2471/BLT.07.045120, 10.1016/j.jclinepi.2007.11.008, 10.1371/journal.pmed.0040296]
   Yilgor C, 2017, J BONE JOINT SURG AM, V99, DOI 10.2106/JBJS.16.01594
NR 28
TC 0
Z9 0
U1 0
U2 0
PU KOREAN SOC SPINE SURGERY
PI SEOUL
PA DEPT ORTHOPAEDIC SURGERY, YONSEI UNIV, COLL MEDICINE, SEOUL, 120-752,
   SOUTH KOREA
SN 1976-1902
EI 1976-7846
J9 ASIAN SPINE J
JI Asian Spine J.
DI 10.31616/asj.2021.0246
EA FEB 2022
PG 8
WC Orthopedics
WE Emerging Sources Citation Index (ESCI)
SC Orthopedics
GA ZP7RG
UT WOS:000766616700001
PM 35184520
OA gold
DA 2022-05-03
ER

PT J
AU Watanabe, N
   Takigawa, T
   Uotani, K
   Oda, Y
   Misawa, H
   Tanaka, M
   Ozaki, T
AF Watanabe, Noriyuki
   Takigawa, Tomoyuki
   Uotani, Koji
   Oda, Yoshiaki
   Misawa, Haruo
   Tanaka, Masato
   Ozaki, Toshifumi
TI Three-Dimensional Analysis of the Ideal Entry Point for Sacral Alar
   Iliac Screws
SO ASIAN SPINE JOURNAL
LA English
DT Article; Early Access
DE S1 nerve root; S1 dorsal foramen; Adult spinal deformity; Sacral alar
   iliac screw; Ideal entry point
ID PROFILE PELVIC FIXATION; MINIMUM 5-YEAR ANALYSIS; L-ROD INSTRUMENTATION;
   SACROPELVIC FIXATION; LUMBOSACRAL FIXATION; FUSION; GALVESTON;
   SCOLIOSIS; FEASIBILITY; POPULATION
AB Study Design: This is a virtual three-dimensional (3D) imaging study examining computed tomography (CT) data to investigate instrumentation placement.
   Purpose: In this study, we aim to clarify the ideal entry point and trajectory of the sacral alar iliac (SAI) screw in relationship to the dorsal foramen at S1 and the respective nerve root.
   Overview of Literature: To the best of our knowledge, there is yet no detailed 3D imaging study on the ideal entry point of the SAI screw. Despite the evidence suggesting that the dorsal foramen at S1 is a landmark on the sacrum, the S1 nerve root disruption is a general concern during the insertion of SAI screws. No other study has been published examining the nerve root location at the S1 and SAI screw insertions.
   Methods: Preoperative CT data from 26 patients pertaining to adult spinal deformities were investigated in this study. We applied a 3D image processing method for a detailed investigation. Virtual cylinders were used to mimic SAI screws. These were placed to penetrate the sacral iliac joint without violating the other cortex. We then assessed the trajectory of the longest SAI screw and the ideal entry point of SAI using a color mapping method on the surface of the sacrum. We measured the location of the nerve root at S1 in relation to the foramen at S1 and the sacral surface.
   Results: As per the results of our color mapping, it was determined that areas that received high scores are located medially and caudally to the dorsal foramen of S1. The mean angle between a horizontal line and a line connecting the medial edge of the foramen and nerve root at S1 was 93.5 degrees. The mean distances from the dorsal medial edge of the foramen and sacral surface to S1 nerve root were 21.8 mm and 13.9 mm, respectively.
   Conclusions: The ideal entry point of the SAI screw is located medially and caudally to the S1 dorsal foramen based on 3D digital mapping. It is also shown that this entry point spares the S1 nerve root from possible iatrogenic injuries.
C1 [Watanabe, Noriyuki; Takigawa, Tomoyuki; Uotani, Koji; Oda, Yoshiaki; Misawa, Haruo; Tanaka, Masato; Ozaki, Toshifumi] Okayama Univ Hosp, Dept Orthopaed Surg, Okayama, Japan.
   [Watanabe, Noriyuki] Natl Hosp Org, Dept Orthopaed Surg, Iwakuni Clin Ctr, Yamaguchi, Japan.
   [Takigawa, Tomoyuki] Kobe Red Cross Hosp, Dept Orthopaed Surg, Kobe, Hyogo, Japan.
   [Uotani, Koji; Tanaka, Masato] Okayama Rosai Hosp, Dept Orthopaed Surg, Okayama, Japan.
C3 Okayama University
RP Takigawa, T (通讯作者)，Kobe Red Cross Hosp, Dept Orthopaed Surg, Chuo Ku, 1-3-1 Wakinohamakaigandori, Kobe, Hyogo 6510073, Japan.
EM takigawa2004@yahoo.co.jp
CR ALLEN BL, 1984, SPINE, V9, P388, DOI 10.1097/00007632-198405000-00011
   ALLEN BL, 1988, CLIN ORTHOP RELAT R, P59
   Allen BL, 1983, CONT ORTHOP, V7, P51
   Berry J L, 2001, Spine (Phila Pa 1976), V26, pE143, DOI 10.1097/00007632-200104010-00002
   Chang TL, 2009, SPINE, V34, P436, DOI 10.1097/BRS.0b013e318194128c
   Early S, 2005, SPINE, V30, P1396, DOI 10.1097/01.brs.0000166530.87923.5b
   Erickson MA, 2004, SPINE, V29, P1314, DOI 10.1097/01.BRS.0000127182.36142.95
   Ilharreborde B, 2009, J PEDIATR ORTHOPED, V29, P594, DOI 10.1097/BPO.0b013e3181b2b403
   Kebaish KM, 2010, SPINE, V35, P2245, DOI 10.1097/BRS.0b013e3181f5cfae
   Kuklo TR, 2001, SPINE, V26, P1976, DOI 10.1097/00007632-200109150-00007
   Lebwohl NH, 2002, SPINE, V27, P2312, DOI 10.1097/00007632-200211010-00003
   Martin CT, 2011, SPINE, V36, pE618, DOI 10.1097/BRS.0b013e3181f79aba
   Mattei TA, 2013, ACTA NEUROCHIR, V155, P293, DOI 10.1007/s00701-012-1560-5
   Matteini LE, 2010, NEUROSURG FOCUS, V28, DOI 10.3171/2010.1.FOCUS09268
   Modi HN, 2009, SPINE, V34, P1167, DOI 10.1097/BRS.0b013e31819c38b7
   Nottmeier EW, 2010, SPINE J, V10, P595, DOI [10.1016/j.spinee.2010.03.023, 10.1016/j.spinee.2010.04.013]
   O'Brien JR, 2013, SPINE, V38, pE1250, DOI 10.1097/BRS.0b013e31829e17ff
   O'Brien JR, 2010, SPINE, V35, P460, DOI 10.1097/BRS.0b013e3181b95dca
   O'Brien JR, 2009, SPINE, V34, pE439, DOI 10.1097/BRS.0b013e3181a4e3e4
   Peelle MW, 2006, SPINE, V31, P2392, DOI 10.1097/01.brs.0000238973.13294.16
   SAER EH, 1990, SPINE, V15, P650, DOI 10.1097/00007632-199007000-00007
   Sponseller PD, 2010, SPINE, V35, P1887, DOI 10.1097/BRS.0b013e3181e03881
   Tsuchiya K, 2006, SPINE, V31, P303, DOI 10.1097/01.brs.0000197193.81296.f1
   Weistroffer JK, 2008, SPINE, V33, P1478, DOI 10.1097/BRS.0b013e3181753c53
   Wu AM, 2016, PEERJ, V4, DOI 10.7717/peerj.1587
   Zhu F, 2013, EUR SPINE J, V22, P1683, DOI 10.1007/s00586-013-2734-4
NR 26
TC 0
Z9 0
U1 0
U2 0
PU KOREAN SOC SPINE SURGERY
PI SEOUL
PA DEPT ORTHOPAEDIC SURGERY, YONSEI UNIV, COLL MEDICINE, SEOUL, 120-752,
   SOUTH KOREA
SN 1976-1902
EI 1976-7846
J9 ASIAN SPINE J
JI Asian Spine J.
DI 10.31616/asj.2021.0268
EA FEB 2022
PG 8
WC Orthopedics
WE Emerging Sources Citation Index (ESCI)
SC Orthopedics
GA ZP8DK
UT WOS:000766648500001
PM 35184519
OA gold
DA 2022-05-03
ER

PT J
AU Yamada, T
   Hasegawa, T
   Yamato, Y
   Yoshida, G
   Banno, T
   Arima, H
   Oe, S
   Mihara, Y
   Ushirozako, H
   Ide, K
   Watanabe, Y
   Nakai, K
   Kurosu, K
   Matsuyama, Y
AF Yamada, Tomohiro
   Hasegawa, Tomohiko
   Yamato, Yu
   Yoshida, Go
   Banno, Tomohiro
   Arima, Hideyuki
   Oe, Shin
   Mihara, Yuki
   Ushirozako, Hiroki
   Ide, Koichiro
   Watanabe, Yuh
   Nakai, Keiichi
   Kurosu, Kenta
   Matsuyama, Yukihiro
TI Characteristics of pedicle screw misplacement using freehand technique
   in degenerative scoliosis surgery
SO ARCHIVES OF ORTHOPAEDIC AND TRAUMA SURGERY
LA English
DT Article; Early Access
DE Pedicle screw; Freehand technique; Degenerative scoliosis; Transitional
   vertebra; Upper instrumented vertebra
ID INTRAOPERATIVE COMPUTED-TOMOGRAPHY; ADOLESCENT IDIOPATHIC SCOLIOSIS;
   FREE-HAND PLACEMENT; SPINAL DEFORMITY; ACCURACY; LUMBAR; SAFETY;
   COMPLICATIONS; FIXATION; EFFICACY
AB Purpose This study aimed to estimate the accuracy of pedicle screw (PS) placement in degenerative scoliosis surgery, characterize a patient population with PS misplacement, and analyze the association between misplaced PS vector and lumbar coronal curve.
   Methods In this study, 122 patients (average age 68.6 years), who underwent corrective and decompression surgery, were selected retrospectively. PS accuracy was evaluated in the thoracic to lumbar spine. We identified characteristics of misplacement in each patient. Screw positions were categorized into grade A, entirely in the pedicle; grade B, < 2 mm breach; grade C, 2-4 mm breach; and grade D, > 4 mm breach using postoperative computed tomography.
   Results The mean preoperative lumbar coronal curve was 32.3 +/- 18.4 degrees, and the number of fused vertebrae was 8.9 +/- 2.8. A total of 2032 PS were categorized as follows: grade A, 1897 PS (93.3%); grade B, 67 (3.3%); grade C, 26 (1.3%); and grade D, 43 (2.1%). One PS (grade D), inserted at T5, needed surgery for removal due to neurological deficit. The misplacement group (grades C and D) had a significantly stronger lumbar coronal curve and apical vertebral rotation than the accuracy group (grades A and B). Misplaced PS vector (direction and degree) was significantly correlated with inserted vertebral rotation. Grade D misplacement was distributed mainly around the transitional vertebra of the lumbar curve.
   Conclusions The accuracy of PS insertion in the thoracic to lumbar spine was high in DS surgery, but the need for care was highlighted in the transitional vertebra.
C1 [Yamada, Tomohiro; Hasegawa, Tomohiko; Yamato, Yu; Yoshida, Go; Banno, Tomohiro; Arima, Hideyuki; Oe, Shin; Mihara, Yuki; Ushirozako, Hiroki; Ide, Koichiro; Watanabe, Yuh; Nakai, Keiichi; Kurosu, Kenta; Matsuyama, Yukihiro] Hamamatsu Univ Sch Med, Dept Orthoped Surg, Higashi Ku, 1-20-1,City, Hamamatsu, Shizuoka 4313192, Japan.
   [Yamato, Yu; Oe, Shin] Hamamatsu Univ, Div Geriatr Musculoskeletal Hlth, Sch Med, Hamamatsu, Shizuoka, Japan.
C3 Hamamatsu University School of Medicine; Hamamatsu University School of
   Medicine
RP Yamada, T (通讯作者)，Hamamatsu Univ Sch Med, Dept Orthoped Surg, Higashi Ku, 1-20-1,City, Hamamatsu, Shizuoka 4313192, Japan.
EM cordial27@gmail.com
FU Medtronic Sofamor Danek Inc.Medtronic; Japan Medical Dynamic Marketing
   Inc.; Meitoku Medical Institution Jyuzen Memorial Hospital
FX Funding sources of Yu Yamato and Shin Oe: Medtronic Sofamor Danek Inc.,
   Japan Medical Dynamic Marketing Inc., and Meitoku Medical Institution
   Jyuzen Memorial Hospital.
CR Aizawa T, 2016, TOHOKU J EXP MED, V238, P153, DOI 10.1620/tjem.238.153
   Belmont PJ, 2002, SPINE, V27, P1558, DOI 10.1097/00007632-200207150-00015
   Boachie-Adjei O, 2000, J SPINAL DISORD, V13, P496, DOI 10.1097/00002517-200012000-00005
   Bydon M, 2014, J NEUROSURG-SPINE, V21, P320, DOI 10.3171/2014.5.SPINE13567
   Chan CYW, 2018, EUR SPINE J, V27, P340, DOI 10.1007/s00586-017-5350-x
   Cui G, 2012, SPINE, V37, P891, DOI 10.1097/BRS.0b013e31823aff81
   Debnath UK, 2011, ASIAN SPINE J, V5, P43, DOI 10.4184/asj.2011.5.1.43
   Etemadifar Mohammadreza, 2017, Adv Biomed Res, V6, P19, DOI 10.4103/2277-9175.201331
   Faro FD, 2004, SPINE, V29, P2284, DOI 10.1097/01.brs.0000142224.46796.a7
   Harimaya K, 2011, SPINE, V36, P1645, DOI 10.1097/BRS.0b013e318225b8f9
   Hicks JM, 2010, SPINE, V35, pE465, DOI 10.1097/BRS.0b013e3181d1021a
   Jutte PC, 2002, EUR SPINE J, V11, P594, DOI 10.1007/s00586-002-0469-8
   Kim YJ, 2004, SPINE, V29, P333, DOI 10.1097/01.BRS.0000109983.12113.9B
   Kotani Y, 2007, SPINE, V32, P1543, DOI 10.1097/BRS.0b013e318068661e
   Laudato PA, 2018, SPINE, V43, pE373, DOI 10.1097/BRS.0000000000002449
   Makino T, 2012, EUR SPINE J, V21, P1516, DOI 10.1007/s00586-012-2199-x
   Miekisiak G, 2015, J SPINAL DISORD TECH, V28, pE194, DOI 10.1097/BSD.0000000000000243
   Parker SL, 2011, NEUROSURGERY, V68, P170, DOI 10.1227/NEU.0b013e3181fdfaf4
   Perisinakis K, 2004, SPINE, V29, P1555, DOI 10.1097/01.BRS.0000131214.57597.21
   Rampersaud YR, 2005, SPINE, V30, pE183, DOI 10.1097/01.brs.0000157490.65706.38
   Samdani AF, 2010, EUR SPINE J, V19, P91, DOI 10.1007/s00586-009-1183-6
   Sarwahi V, 2016, SPINE, V41, pE548, DOI 10.1097/BRS.0000000000001318
   Silva FE, 2010, NEUROSURG FOCUS, V28, DOI 10.3171/2010.1.FOCUS09271
   Takata Y, 2015, J MED INVESTIG, V62, P103, DOI 10.2152/jmi.62.103
   Wang VY, 2010, EUR SPINE J, V19, P821, DOI 10.1007/s00586-010-1293-1
   Weinstein MA, 2000, J SPINAL DISORD, V13, P422, DOI 10.1097/00002517-200010000-00009
   Yamada Shokei, 2004, Neurosurg Focus, V16, pE6
   Zhu F, 2014, J SPINAL DISORD TECH, V27, P431, DOI 10.1097/BSD.0b013e31828d6a1b
NR 28
TC 0
Z9 0
U1 0
U2 0
PU SPRINGER
PI NEW YORK
PA ONE NEW YORK PLAZA, SUITE 4600, NEW YORK, NY, UNITED STATES
SN 0936-8051
EI 1434-3916
J9 ARCH ORTHOP TRAUM SU
JI Arch. Orthop. Trauma Surg.
DI 10.1007/s00402-022-04380-x
EA FEB 2022
PG 7
WC Orthopedics; Surgery
WE Science Citation Index Expanded (SCI-EXPANDED)
SC Orthopedics; Surgery
GA ZF1ZC
UT WOS:000759371000001
PM 35194658
DA 2022-05-03
ER

PT J
AU Yamato, Y
   Hasegawa, T
   Yoshida, G
   Banno, T
   Oe, S
   Arima, H
   Mihara, Y
   Ushirozako, H
   Yamada, T
   Watanabe, Y
   Ide, K
   Nakai, K
   Kurosu, K
   Matsuyama, Y
AF Yamato, Yu
   Hasegawa, Tomohiko
   Yoshida, Go
   Banno, Tomohiro
   Oe, Shin
   Arima, Hideyuki
   Mihara, Yuki
   Ushirozako, Hiroki
   Yamada, Tomohiro
   Watanabe, Yuh
   Ide, Koichiro
   Nakai, Keiichi
   Kurosu, Kenta
   Matsuyama, Yukihiro
TI Revision Surgery for a Rod Fracture with Multirod Constructs Using a
   Posterior-Only Approach Following Surgery for Adult Spinal Deformity
SO ASIAN SPINE JOURNAL
LA English
DT Article; Early Access
DE Rod fracture; Adult spinal deformity; Multirod constructs;
   Implant-related complications; Reoperation
ID 4-ROD TECHNIQUE; FUSION; INSTRUMENTATION; PSEUDOARTHROSIS; OSTEOTOMY;
   FIXATION; SACRUM
AB Study Design: Single-center retrospective case series. Purpose: We aimed to evaluate the clinical results of revision surgery for a rod fracture using a posterior-only approach and determine the best procedure to prevent refracture in patients with adult spinal deformity (ASD).
   Overview of literature: ASD affects the thoracolumbar spine and often requires surgical correction. However, surgery for extensive spinal fusion causes rod fracture, a major mechanical complication. Few studies have described the treatment methods for rod fractures. Furthermore, the clinical outcomes of revision surgery for rod fractures in patients with ASD are currently unclear.
   Methods: We retrospectively reviewed the medical records of 404 patients who underwent corrective fusion surgery for ASD with a minimum 2-year follow-up. We studied cases of reoperation for postoperative rod fractures and investigated surgical procedure, intraoperative findings, clinical course, and rod refracture following revision surgery.
   Results: Rod fracture was observed in 88 patients (21.8%). Fifty-three patients (average age, 68.3 years; average blood loss, 502.2 mL [% estimated blood volume=16.4%]; and operation time, 203.3 minutes) who suffered from a rod fracture at an average of 28.3 months after the primary operation underwent reoperation. Surgical invasiveness had no significant differences in total or partial rod replacement; however, the procedures with and without an anterior bone graft significantly differed. The replaced rod refractured at an average of 35.3 months after the revision surgery of five patients. The rod also refractured at a level outside multiple rods in two patients and with traumatic episodes in three patients. Three patients had bone grafts in the anterior column.
   Conclusions: Revision surgery involving a multirod with a posterior-only approach for a rod fracture that occurred after ASD was performed successfully. Bone grafting in the anterior column is unnecessary for patients without massive bone defects.
C1 [Yamato, Yu; Hasegawa, Tomohiko; Yoshida, Go; Banno, Tomohiro; Oe, Shin; Arima, Hideyuki; Mihara, Yuki; Ushirozako, Hiroki; Yamada, Tomohiro; Watanabe, Yuh; Ide, Koichiro; Nakai, Keiichi; Kurosu, Kenta; Matsuyama, Yukihiro] Hamamatsu Univ Sch Med, Dept Orthopaed Surg, Hamamatsu, Shizuoka, Japan.
   [Yamato, Yu; Oe, Shin] Hamamatsu Univ Sch Med, Div Geriatr Musculoskeletal Hlth, Hamamatsu, Shizuoka, Japan.
C3 Hamamatsu University School of Medicine; Hamamatsu University School of
   Medicine
RP Yamato, Y (通讯作者)，Hamamatsu Univ Sch Med, Dept Orthopaed Surg, Higashi Ku, 1-20-1 Handayama, Hamamatsu, Shizuoka 4313192, Japan.
EM yamato@hama-med.ac.jp
FU Medtronic Sofamor Danek Inc., JapanMedtronic; Medical Dynamic Marketing
   Inc.; Meitoku Medical Institution Jyuzen Memorial Hospital
FX Yu Yamato and Shin Oe received financial support from Medtronic Sofamor
   Danek Inc., Japan, Medical Dynamic Marketing Inc., and Meitoku Medical
   Institution Jyuzen Memorial Hospital. The other authors did not receive
   support from any organization for the submitted work.
CR Adogwa O, 2020, J NEUROSURG-SPINE, V32, P42, DOI 10.3171/2019.7.SPINE19630
   Akazawa T, 2013, J ORTHOP SCI, V18, P926, DOI 10.1007/s00776-013-0464-4
   Barton C, 2015, SCOLIOSIS SPINAL DIS, V10, DOI 10.1186/s13013-015-0056-5
   Daniels AH, 2018, WORLD NEUROSURG, V117, pE530, DOI 10.1016/j.wneu.2018.06.071
   DeWald CJ, 2006, SPINE, V31, pS144, DOI 10.1097/01.brs.0000236893.65878.39
   Guevara-Villazon F, 2020, EUR SPINE J, V29, P886, DOI 10.1007/s00586-020-06311-z
   Hamilton DK, 2017, WORLD NEUROSURG, V106, P905, DOI [10.1016/J.WNEU.2017.07.061, 10.1016/j.wneu.2017.07.061]
   Hyun SJ, 2014, SPINE, V39, P1899, DOI 10.1097/BRS.0000000000000556
   Jung JM, 2020, J NEUROSURG-SPINE, V32, P407, DOI 10.3171/2019.9.SPINE19913
   Kanda Y, 2013, BONE MARROW TRANSPL, V48, P452, DOI 10.1038/bmt.2012.244
   Kelly BP, 2008, SPINE, V33, pE400, DOI 10.1097/BRS.0b013e31817615c5
   Kim HJ, 2021, ASIAN SPINE J, DOI 10.31616/asj.2020.0574
   Kim YJ, 2006, SPINE, V31, P2329, DOI 10.1097/01.brs.0000238968.82799.d9
   Lertudomphonwanit T, 2020, SPINE J, V20, P1452, DOI 10.1016/j.spinee.2020.05.553
   Luca A, 2014, EUR SPINE J, V23, pS610, DOI 10.1007/s00586-014-3555-9
   Luca A, 2017, EUR SPINE J, V26, P764, DOI 10.1007/s00586-016-4859-8
   Merrill RK, 2017, GLOB SPINE J, V7, P514, DOI 10.1177/2192568217699392
   Scheer JK, 2011, NEUROSURGERY, V69, P164, DOI 10.1227/NEU.0b013e31820f362a
   Shen FH, 2006, SPINE, V31, P1395, DOI 10.1097/01.brs.0000219527.64180.95
   Smith JS, 2014, J NEUROSURG-SPINE, V21, P994, DOI 10.3171/2014.9.SPINE131176
   Smith JS, 2012, NEUROSURGERY, V71, P862, DOI 10.1227/NEU.0b013e3182672aab
   Soroceanu A, 2015, SPINE, V40, P1414, DOI 10.1097/BRS.0000000000001020
   Yamato Y, 2020, SPINE DEFORM, V8, P481, DOI 10.1007/s43390-020-00071-y
   Yamato Y, 2018, J NEUROSURG-SPINE, V29, P59, DOI 10.3171/2017.9.SPINE17525
NR 24
TC 0
Z9 0
U1 1
U2 1
PU KOREAN SOC SPINE SURGERY
PI SEOUL
PA DEPT ORTHOPAEDIC SURGERY, YONSEI UNIV, COLL MEDICINE, SEOUL, 120-752,
   SOUTH KOREA
SN 1976-1902
EI 1976-7846
J9 ASIAN SPINE J
JI Asian Spine J.
DI 10.31616/asj.2021.0244
EA FEB 2022
PG 9
WC Orthopedics
WE Emerging Sources Citation Index (ESCI)
SC Orthopedics
GA ZP7PZ
UT WOS:000766613400001
PM 35184521
OA gold
DA 2022-05-03
ER

PT J
AU Yamato, Y
   Nojima, O
   Banno, T
   Hasegawa, T
   Yoshida, G
   Oe, S
   Arima, H
   Mihara, Y
   Nagafusa, T
   Yamauchi, K
   Matsuyama, Y
AF Yamato, Yu
   Nojima, Osamu
   Banno, Tomohiro
   Hasegawa, Tomohiko
   Yoshida, Go
   Oe, Shin
   Arima, Hideyuki
   Mihara, Yuki
   Nagafusa, Tetsuyuki
   Yamauchi, Katsuya
   Matsuyama, Yukihiro
TI Measuring Muscle Activity in the Trunk, Pelvis, and Lower Limb Which Are
   Used to Maintain Standing Posture in Patients With Adult Spinal
   Deformity, With Focus on Muscles that Contract in the Compensatory
   Status
SO GLOBAL SPINE JOURNAL
LA English
DT Article; Early Access
DE adult spinal deformity; surface electromyography; compensatory
   mechanisms; standing posture; spino-pelvic parameters; muscle activity
ID QUALITY-OF-LIFE; RADIOGRAPHIC PARAMETERS; PARAVERTEBRAL MUSCLE;
   LOW-BACK; ALIGNMENT; AGE; ELECTROMYOGRAPHY; INCLINATION; MAINTENANCE;
   VOLUNTEERS
AB Study Design: Prospective single-center study.
   Objective: This study aimed to investigate the muscle activity of the trunk, pelvis, and lower limb, which are used to maintain a standing posture in elderly patients with spinal deformities. We also elucidated the mechanism of compensation against spinal deformity in terms of muscle activity.
   Methods: Any patient scheduled to undergo surgery for adult spinal deformity was included. Surface electromyography and radiography were performed preoperatively. The following four representative alignments were defined as compensations: I. pelvic retroversion, 2. reduction in thoracic kyphosis, 3. hyperextension of the lumbosacral junction, and 4. knee flexion. Individual muscle activity was compared with and without compensation. The patients were stratified into three groups according to the severity of spinal compensation, and differences in muscle activity were compared.
   Results: This study included 76 patients (7 men and 69 women, average age 69.4 years). Our results revealed that pelvic retroversion and knee flexion were compensations that required trunk muscle activity. In contrast, reduction of thoracic kyphosis and hyperextension of the lumbosacral junction did not require much trunk muscle activity. There was a significant difference in the muscle activity of the pelvis and lower limbs according to the severity of the deformity.
   Conclusions: In terms of muscle activity, compensation for regional alignment changes in the adjacent spine is economical. However, extra-spinal compensations, such as pelvic retroversion and knee flexion, are non-economical. According to compensation recruitment, the muscle activity of the pelvis and lower limbs increased with the severity of the spinal deformity.
C1 [Yamato, Yu; Banno, Tomohiro; Hasegawa, Tomohiko; Yoshida, Go; Oe, Shin; Arima, Hideyuki; Mihara, Yuki; Matsuyama, Yukihiro] Hamamatsu Univ, Sch Med, Dept Orthopaed Surg, Hamamatsu, Shizuoka, Japan.
   [Yamato, Yu; Oe, Shin] Hamamatsu Univ, Sch Med, Div Geriatr Musculoskeletal Hlth, Hamamatsu, Shizuoka, Japan.
   [Nojima, Osamu; Nagafusa, Tetsuyuki; Yamauchi, Katsuya] Hamamatsu Univ, Sch Med, Dept Rehabil, Hamamatsu, Shizuoka, Japan.
C3 Hamamatsu University School of Medicine; Hamamatsu University School of
   Medicine; Hamamatsu University School of Medicine
RP Yamato, Y (通讯作者)，Hamamatsu Univ, Sch Med, Dept Orthopaed Surg, Higashi Ku, 1-20-1 Handayama, Hamamatsu, Shizuoka 4313192, Japan.
EM yamato@hama-med.ac.jp
FU Japan Medical Dynamic Marketing Inc.; Meitoku Medical Institution Jyuzen
   Memorial Hospital; Yu Yamato and Shin Oe Medtronic Sofamor Danek Inc.
FX The author(s) disclosed receipt of the following financial support for
   the research, authorship, and/or publication of this article: This work
   was supported by the Funding sources of Yu Yamato and Shin Oe Medtronic
   Sofamor Danek Inc., Japan Medical Dynamic Marketing Inc., and Meitoku
   Medical Institution Jyuzen Memorial Hospital.
CR Abboud J, 2016, PLOS ONE, V11, DOI 10.1371/journal.pone.0149076
   Bae J, 2017, SPINE, V42, P733, DOI 10.1097/BRS.0000000000001898
   Banno T, 2019, SPINE DEFORM, V7, P125, DOI 10.1016/j.jspd.2018.06.008
   Banno T, 2017, CLIN SPINE SURG, V30, pE968, DOI 10.1097/BSD.0000000000000480
   Barrey C, 2013, EUR SPINE J, V22, pS834, DOI 10.1007/s00586-013-3030-z
   Barrey Cedric, 2011, Eur Spine J, V20 Suppl 5, P626, DOI 10.1007/s00586-011-1930-3
   Boocock MG, 2020, J ELECTROMYOGR KINES, V55, DOI 10.1016/j.jelekin.2020.102482
   Danneels LA, 2001, SPINE, V26, pE114, DOI 10.1097/00007632-200103150-00003
   Dickx N, 2010, SPINE, V35, pE836, DOI 10.1097/BRS.0b013e3181d79f02
   Diebo BG, 2015, SPINE, V40, P642, DOI 10.1097/BRS.0000000000000844
   Enomoto M, 2012, J SPINAL DISORD TECH, V25, pE167, DOI 10.1097/BSD.0b013e31825d63c4
   Ferrero E, 2016, J NEUROSURG-SPINE, V24, P436, DOI 10.3171/2015.5.SPINE14989
   Glassman SD, 2005, SPINE, V30, P682, DOI 10.1097/01.brs.0000155425.04536.f7
   Ha WS, 2019, J CLIN NEUROSCI, V59, P106, DOI 10.1016/j.jocn.2018.10.119
   Hasegawa K, 2020, BONE JOINT J, V102B, P1359, DOI 10.1302/0301-620X.102B10.BJJ-2019-1581.R2
   Hongo M, 2012, OSTEOPOROSIS INT, V23, P1029, DOI 10.1007/s00198-011-1624-z
   Jackson RP, 2000, SPINE, V25, P575, DOI 10.1097/00007632-200003010-00008
   Jalai CM, 2017, SPINE, V42, P653, DOI 10.1097/BRS.0000000000001863
   Kanda Y, 2013, BONE MARROW TRANSPL, V48, P452, DOI 10.1038/bmt.2012.244
   Lafage V, 2009, SPINE, V34, pE599, DOI 10.1097/BRS.0b013e3181aad219
   Lee JC, 2008, SPINE, V33, P318, DOI 10.1097/BRS.0b013e318162458f
   Lenke LG, 2001, J BONE JOINT SURG AM, V83A, P1169, DOI 10.2106/00004623-200108000-00006
   Miyakoshi N, 2007, OSTEOPOROSIS INT, V18, P1397, DOI 10.1007/s00198-007-0383-3
   Miyakoshi N, 2017, OSTEOPOROSIS INT, V28, P3153, DOI 10.1007/s00198-017-4184-z
   Moal B, 2015, WORLD J ORTHOP, V6, P727, DOI 10.5312/wjo.v6.i9.727
   Oe S, 2015, SPINE, V40, P1487, DOI 10.1097/BRS.0000000000001071
   Perna A, 2021, BMC MUSCULOSKEL DIS, V22, DOI 10.1186/s12891-021-04823-3
   Protopsaltis T, 2014, J BONE JOINT SURG AM, V96A, P1631, DOI 10.2106/JBJS.M.01459
   Schwab F, 2012, SPINE, V37, P1077, DOI 10.1097/BRS.0b013e31823e15e2
   Shimizu M, 2019, SPINE J, V19, P1202, DOI 10.1016/j.spinee.2019.02.006
   Shin G, 2009, SPINE, V34, P1873, DOI 10.1097/BRS.0b013e3181aa6a55
   Yagi M, 2017, SPINE, V42, pE584, DOI 10.1097/BRS.0000000000001901
   Yagi M, 2016, SPINE J, V16, P451, DOI 10.1016/j.spinee.2015.07.001
NR 33
TC 0
Z9 0
U1 0
U2 0
PU SAGE PUBLICATIONS LTD
PI LONDON
PA 1 OLIVERS YARD, 55 CITY ROAD, LONDON EC1Y 1SP, ENGLAND
SN 2192-5682
EI 2192-5690
J9 GLOB SPINE J
JI Glob. Spine J.
DI 10.1177/21925682221079257
EA FEB 2022
PG 10
WC Clinical Neurology; Orthopedics
WE Science Citation Index Expanded (SCI-EXPANDED)
SC Neurosciences & Neurology; Orthopedics
GA ZL4WV
UT WOS:000763679700001
PM 35192405
DA 2022-05-03
ER

PT J
AU Durand, WM
   Babu, JM
   Hamilton, DK
   Passias, PG
   Kim, HJ
   Protopsaltis, T
   Lafage, V
   Lafage, R
   Smith, JS
   Shaffrey, C
   Gupta, M
   Kelly, MP
   Klineberg, EO
   Schwab, F
   Gum, JL
   Mundis, G
   Eastlack, R
   Kebaish, K
   Soroceanu, A
   Hostin, RA
   Burton, D
   Bess, S
   Ames, C
   Hart, RA
   Daniels, AH
AF Durand, Wesley M.
   Babu, Jacob M.
   Hamilton, David K.
   Passias, Peter G.
   Kim, Han Jo
   Protopsaltis, Themistocles
   Lafage, Virginie
   Lafage, Renaud
   Smith, Justin S.
   Shaffrey, Christopher
   Gupta, Munish
   Kelly, Michael P.
   Klineberg, Eric O.
   Schwab, Frank
   Gum, Jeffrey L.
   Mundis, Gregory
   Eastlack, Robert
   Kebaish, Khaled
   Soroceanu, Alex
   Hostin, Richard A.
   Burton, Doug
   Bess, Shay
   Ames, Christopher
   Hart, Robert A.
   Daniels, Alan H.
CA Int Spine Study Grp ISSG
TI Adult Spinal Deformity Surgery Is Associated with Increased Productivity
   and Decreased Absenteeism From Work and School
SO SPINE
LA English
DT Article
DE absenteeism; adult spinal deformity; HRQOL; work productivity
ID QUALITY-OF-LIFE; COST-EFFECTIVENESS; OUTCOMES; QUESTIONNAIRE; IMPACT
AB Study Design. Retrospective cohort study. Objective. We hypothesized that adult spinal deformity (ASD) surgery would be associated with improved work- and school-related productivity, as well as decreased rates of absenteeism. Summary of Background Data. ASD patients experience markedly decreased health-related quality of life along many dimensions. Methods. Only patients eligible for 2-year follow-up were included, and those with a history of previous spinal fusion were excluded. The primary outcome measures in this study were Scoliosis Research Society-22r score (SRS-22r) questions 9 and 17. A repeated measures mixed linear regression was used to analyze responses over time among patients managed operatively (OP) versus nonoperatively (NON-OP). Results. In total, 1188 patients were analyzed. 66.6% were managed operatively. At baseline, the mean percentage of activity at work/school was 56.4% (standard deviation [SD] 35.4%), and the mean days off from work/school over the past 90 days was 1.6 (SD 1.8). Patients undergoing ASD surgery exhibited an 18.1% absolute increase in work/school productivity at 2-year follow-up versus baseline (P < 0.0001), while no significant change was observed for the nonoperative cohort (P > 0.5). Similarly, the OP cohort experienced 1.1 fewer absent days over the past 90 days at 2 years versus baseline (P < 0.0001), while the NON-OP cohort showed no such difference (P > 0.3). These differences were largely preserved after stratifying by baseline employment status, age group, sagittal vertical axis (SVA), pelvic incidence minus lumbar lordosis (PI-LL), and deformity curve type. Conclusion. ASD patients managed operatively exhibited an average increase in work/school productivity of 18.1% and decreased absenteeism of 1.1 per 90 days at 2-year follow-up, while patients managed nonoperatively did not exhibit change from baseline. Given the age distribution of patients in this study, these findings should be interpreted as pertaining primarily to obligations at work or within the home. Further study of the direct and indirect economic benefits of ASD surgery to patients is warranted.
C1 [Durand, Wesley M.; Babu, Jacob M.; Kebaish, Khaled] Johns Hopkins Univ, Sch Med, Baltimore, MD USA.
   [Hamilton, David K.] Univ Pittsburgh, Med Ctr, Pittsburgh, PA USA.
   [Passias, Peter G.; Protopsaltis, Themistocles] NYU, Langone Med Ctr, New York, NY USA.
   [Kim, Han Jo; Lafage, Virginie; Lafage, Renaud; Schwab, Frank] Hosp Special Surg, 535 E 70th St, New York, NY 10021 USA.
   [Smith, Justin S.] Univ Virginia Hlth Syst, Charlottesville, VA USA.
   [Shaffrey, Christopher] Duke Univ, Med Ctr, Dept Neurosurg, Durham, NC USA.
   [Gupta, Munish; Kelly, Michael P.] Washington Univ, St Louis, MO 63110 USA.
   [Klineberg, Eric O.] Univ Calif Davis, UC Davis Med Ctr, Sacramento, CA 95817 USA.
   [Gum, Jeffrey L.] Leatherman Spine Ctr, Louisville, KY USA.
   [Mundis, Gregory; Eastlack, Robert] San Diego Spine, La Jolla, CA USA.
   [Soroceanu, Alex] Univ Calgary, Calgary, AB, Canada.
   [Hostin, Richard A.] Southwest Scoliosis Inst, Plano, TX USA.
   [Burton, Doug] Univ Kansas, Med Ctr, Kansas City, KS 66103 USA.
   [Bess, Shay] Denver Int Spine Ctr, Denver, CO USA.
   [Ames, Christopher] Univ Calif San Francisco, San Diego, CA USA.
   [Hart, Robert A.] Swedish Med Ctr, Swedish Neurosci Inst, Seattle, WA USA.
   [Daniels, Alan H.] Brown Univ, Alpert Med Sch, Providence, RI 02912 USA.
C3 Johns Hopkins University; Pennsylvania Commonwealth System of Higher
   Education (PCSHE); University of Pittsburgh; New York University; NYU
   Langone Medical Center; University of Virginia; Duke University;
   Washington University (WUSTL); University of California System;
   University of California Davis; University of Calgary; University of
   Kansas; University of Kansas Medical Center; University of California
   System; University of California San Francisco; Swedish Medical Center;
   Brown University
RP Durand, WM (通讯作者)，Johns Hopkins Univ Hosp, Dept Orthopaed Surg, 1800 Orleans St, Baltimore, MD 21287 USA.
EM wesleymdurand@gmail.com
CR Acaroglu E, 2016, EUR SPINE J, V25, P2390, DOI 10.1007/s00586-016-4413-8
   Ames CP, 2019, EUR SPINE J, V28, P1998, DOI 10.1007/s00586-019-06079-x
   Asher MA, 2006, SPINE, V31, P593, DOI 10.1097/01.brs.0000201331.50597.ea
   Bae J, 2018, J NEUROSURG-SPINE, V28, P40, DOI 10.3171/2017.5.SPINE161370
   Bess S, 2016, SPINE, V41, P224, DOI 10.1097/BRS.0000000000001202
   Bridwell KH, 2007, SPINE, V32, P2220, DOI 10.1097/BRS.0b013e31814cf120
   Crawford Charles H 3rd, 2016, Spine Deform, V4, P373, DOI 10.1016/j.jspd.2016.05.001
   Fairbank J C, 1980, Physiotherapy, V66, P271
   Fischer Charla R, 2014, Spine Deform, V2, P415, DOI 10.1016/j.jspd.2014.04.011
   Fritz JM, 2001, PHYS THER, V81, P776, DOI 10.1093/ptj/81.2.776
   Fu K-MG., 2012, SPINE J, V12, pS2, DOI DOI 10.1016/j.spinee.2012.08.028
   Hassanzadeh H, 2013, J BONE JOINT SURG AM, V95A, P1413, DOI 10.2106/JBJS.L.00358
   Lavernia CJ, 2011, J ARTHROPLASTY, V26, P705, DOI 10.1016/j.arth.2010.07.026
   Liu S, 2014, OCHSNER J, V14, P67
   Neal CJ, 2018, NEUROSURG FOCUS, V45, DOI 10.3171/2018.9.FOCUS18381
   Pellise F, 2015, EUR SPINE J, V24, P3, DOI 10.1007/s00586-014-3542-1
   Reid DBC, 2018, WORLD NEUROSURG, V112, pE548, DOI 10.1016/j.wneu.2018.01.079
   Riley MS, 2018, J NEUROSURG-SPINE, V28, P194, DOI 10.3171/2017.6.SPINE17357
   Sciubba DM, 2016, EUR SPINE J, V25, P2433, DOI 10.1007/s00586-015-3759-7
   Smith JS, 2016, NEUROSURGERY, V78, P851, DOI 10.1227/NEU.0000000000001116
   Steenstra IA, 2017, J OCCUP REHABIL, V27, P369, DOI 10.1007/s10926-016-9666-x
   Terran J, 2014, OCHSNER J, V14, P14
NR 22
TC 0
Z9 0
U1 2
U2 2
PU LIPPINCOTT WILLIAMS & WILKINS
PI PHILADELPHIA
PA TWO COMMERCE SQ, 2001 MARKET ST, PHILADELPHIA, PA 19103 USA
SN 0362-2436
EI 1528-1159
J9 SPINE
JI SPINE
PD FEB 15
PY 2022
VL 47
IS 4
BP 287
EP 294
DI 10.1097/BRS.0000000000004271
PG 8
WC Clinical Neurology; Orthopedics
WE Science Citation Index Expanded (SCI-EXPANDED)
SC Neurosciences & Neurology; Orthopedics
GA YL7MY
UT WOS:000746073800004
PM 34738986
DA 2022-05-03
ER

PT J
AU Iwahashi, S
   Hashida, R
   Matsuse, H
   Higashi, E
   Bekki, M
   Iwanaga, S
   Hara, K
   Higuchi, T
   Hirakawa, Y
   Kubota, A
   Imagawa, H
   Muta, Y
   Minamitani, K
   Yoshida, T
   Yokosuka, K
   Yamada, K
   Sato, K
   Shiba, N
AF Iwahashi, Shoji
   Hashida, Ryuki
   Matsuse, Hiroo
   Higashi, Eriko
   Bekki, Masafumi
   Iwanaga, Sohei
   Hara, Koji
   Higuchi, Takahiko
   Hirakawa, Yohei
   Kubota, Asami
   Imagawa, Hiromi
   Muta, Yoko
   Minamitani, Kazuhito
   Yoshida, Tatsuhiro
   Yokosuka, Kimiaki
   Yamada, Kei
   Sato, Kimiaki
   Shiba, Naoto
TI The impact of sarcopenia on low back pain and quality of life in
   patients with osteoporosis
SO BMC MUSCULOSKELETAL DISORDERS
LA English
DT Article
DE Osteoporosis; Adults spinal deformity; Sarcopenia; Quality of life;
   Sagittal alignments
ID CLASSIFICATION; MUSCLE; RELIABILITY; VALIDATION; STRENGTH; WOMEN
AB Purpose Osteoporosis combined with sarcopenia contributes to a high risk of falling, fracture, and even mortality. However, sarcopenia's impact on low back pain and quality of life (QOL) in patients with osteoporosis is still unknown. The purpose of this study is to investigate low back pain and QOL in osteoporosis patients with sarcopenia. Methods We assessed 100 ambulatory patients who came to our hospital for osteoporosis treatment. Low back pain was evaluated using the Visual Analogue Scale (VAS) with 100 being an extreme amount of pain and 0 no pain. The Japanese Orthopaedic Association Back Pain Evaluation Questionnaire (JOABPEQ) score was used to assess QOL after adjustment for age, history of vertebral fracture, and adult spinal deformity. Differences in low back pain intensity assessed by VAS between groups were evaluated by the Willcoxon rank-sum test. Covariance analysis was used to assess QOL. All data are expressed as either median, interquartile range, or average, standard error. Results Patients were classified into the sarcopenia group (n = 32) and the non-sarcopenia group (n = 68). Low back pain intensity assessed by VAS was significantly higher in the sarcopenia group than in the non-sarcopenia group (33.0 [0-46.6] vs. 8.5 [0-40.0]; p < 0.05). The subscales of the JOABPEQ for low back pain were significantly lower in the sarcopenia group than in the non-sarcopenia group (65.0 +/- 4.63 vs. 84.0 +/- 3.1; p < 0.05). Conclusion In this cross-sectional study, sarcopenia affected low back pain and QOL in ambulatory patients with osteoporosis. Sarcopenia may exacerbate low back pain and QOL.
C1 [Iwahashi, Shoji; Hashida, Ryuki; Matsuse, Hiroo; Bekki, Masafumi; Iwanaga, Sohei; Hara, Koji; Yoshida, Tatsuhiro; Yokosuka, Kimiaki; Yamada, Kei; Sato, Kimiaki; Shiba, Naoto] Kurume Univ, Dept Orthoped, Sch Med, Kurume, Fukuoka 8300011, Japan.
   [Hashida, Ryuki; Matsuse, Hiroo; Higashi, Eriko; Bekki, Masafumi; Iwanaga, Sohei; Hara, Koji; Shiba, Naoto] Kurume Univ Hosp, Div Rehabil, 67 Asahi Machi, Kurume, Fukuoka 8300011, Japan.
   [Higuchi, Takahiko; Kubota, Asami; Imagawa, Hiromi; Muta, Yoko] Munakata Suikokai Gen Hosp, 5-7-1 Himakino, Fukutsu 8113298, Japan.
   [Hirakawa, Yohei; Minamitani, Kazuhito] Munakata Suikokai Gen Hosp, Dept Orthopaed, 5-7-1 Himakino, Fukutsu 8113298, Japan.
C3 Kurume University; Kurume University
RP Hashida, R (通讯作者)，Kurume Univ, Dept Orthoped, Sch Med, Kurume, Fukuoka 8300011, Japan.; Hashida, R (通讯作者)，Kurume Univ Hosp, Div Rehabil, 67 Asahi Machi, Kurume, Fukuoka 8300011, Japan.
EM hashida_ryuuki@med.kurume-u.ac.jp
OI Hashida, Ryuki/0000-0002-2459-9949
FU Japan Orthopaedics and Traumatology Research Foundation [397]
FX Grant of Japan Orthopaedics and Traumatology Research Foundation No.
   397.
CR Burgueno-Aguilar K, 2021, ARCH OSTEOPOROS, V16, DOI 10.1007/s11657-021-00897-7
   Burkhart K, 2019, SPINE, V44, P879, DOI 10.1097/BRS.0000000000002959
   Cao L, 2016, J AM MED DIR ASSOC, V17, P675, DOI 10.1016/j.jamda.2016.06.001
   Cosman F, 2014, OSTEOPOROSIS INT, V25, P2359, DOI 10.1007/s00198-014-2794-2
   Eguchi Y, 2017, SCOLIOSIS SPINAL DIS, V12, DOI 10.1186/s13013-017-0116-0
   Hagino Hiroshi, 2014, Clin Calcium, V24, P11, DOI CliCa14011118
   Hildebrandt M, 2017, BMC MUSCULOSKEL DIS, V18, DOI 10.1186/s12891-016-1376-1
   Hill KD, 2017, CLIN INTERV AGING, V12, P145, DOI 10.2147/CIA.S102961
   Hirschfeld HP, 2017, OSTEOPOROSIS INT, V28, P2781, DOI 10.1007/s00198-017-4151-8
   Hong N, 2018, ARCH OSTEOPOROS, V13, DOI 10.1007/s11657-018-0500-2
   Inoue T, 2021, NUTRIENTS, V13
   Iolascon G, 2018, CLIN CASES MINER BON, V15, P407
   Iolascon G, 2015, AGING CLIN EXP RES, V27, pS11, DOI 10.1007/s40520-015-0417-1
   Janssen I, 2000, J APPL PHYSIOL, V89, P81
   Langella F, 2021, ARCH OSTEOPOROS, V16, DOI 10.1007/s11657-021-00975-w
   Lee JS, 2014, ACTA ORTHOP BELG, V80, P522
   Miyakoshi N, 2007, OSTEOPOROSIS INT, V18, P1397, DOI 10.1007/s00198-007-0383-3
   Morley JE, 2008, J NUTR HEALTH AGING, V12, P452, DOI 10.1007/BF02982705
   Poosiripinyo T, 2017, J ORTHOP SCI, V22, P34, DOI 10.1016/j.jos.2016.10.001
   Sakai Yoshihito, 2017, Osteoporos Sarcopenia, V3, P195, DOI 10.1016/j.afos.2017.09.001
   Sangtarash F, 2015, OSTEOPOROSIS INT, V26, P2203, DOI 10.1007/s00198-015-3143-9
   Schwab F, 2012, SPINE, V37, P1077, DOI 10.1097/BRS.0b013e31823e15e2
   Suzuki T, 2015, J PHYS THER SCI, V27, P967, DOI 10.1589/jpts.27.967
   Teichtahl AJ, 2015, SPINE J, V15, P1593, DOI 10.1016/j.spinee.2015.03.039
   Terran J, 2013, NEUROSURGERY, V73, P559, DOI 10.1227/NEU.0000000000000012
   Yoshimura N, 2017, OSTEOPOROSIS INT, V28, P189, DOI 10.1007/s00198-016-3823-0
NR 26
TC 0
Z9 0
U1 1
U2 1
PU BMC
PI LONDON
PA CAMPUS, 4 CRINAN ST, LONDON N1 9XW, ENGLAND
EI 1471-2474
J9 BMC MUSCULOSKEL DIS
JI BMC Musculoskelet. Disord.
PD FEB 11
PY 2022
VL 23
IS 1
AR 142
DI 10.1186/s12891-022-05086-2
PG 9
WC Orthopedics; Rheumatology
WE Science Citation Index Expanded (SCI-EXPANDED)
SC Orthopedics; Rheumatology
GA YX6OX
UT WOS:000754221000001
PM 35148724
OA Green Submitted, gold, Green Published
DA 2022-05-03
ER

PT J
AU Lee, KY
   Lee, JH
   Im, SK
   Lee, WY
AF Lee, Ki Young
   Lee, Jung-Hee
   Im, Sang-Kyu
   Lee, Won Young
TI Analysis of measurement changes in pelvic incidence according to pelvic
   rotation using a three-dimensional model
SO BMC MUSCULOSKELETAL DISORDERS
LA English
DT Article
DE Pelvis; Rotation; Pelvic incidence
ID ADULT-SPINAL-DEFORMITY; PARAMETERS; ALIGNMENT; TILT; RELIABILITY;
   BALANCE; SHAPE
AB Background Pelvic incidence (PI) is used as a key parameter in surgical correction of adult spinal deformity (ASD). However, reflecting the exact center or inclination of the three-dimensional anatomical structures on the two-dimensional (2D) sagittal radiographs is limited, resulting in measurement errors. Therefore, we evaluated whether there is a change in PI measurement according to the actual rotation of the pelvis, and conducted a study on a more accurate method for PI measurement using 2D sagittal radiographs. Methods From 2014 to 2015, the data of 30 patients who visited our outpatient clinic were analyzed retrospectively. CT scans including those of the lower lumbar spine, pelvis, and both femurs in the DICOM format were imported to Mimics Research 17.0 (Materialise NV, Belgium), SolidWorks (Dassault systems, France), and AutoCAD 2014 (AUTODESK, US). The changes in PI according to vertical and horizontal pelvic rotations were evaluated. Results The average PIs according to the horizontal pelvic rotations measured on AutoCAD with 0 degrees, 5 degrees, 10 degrees, 15 degrees, 20 degrees, 25 degrees, 30 degrees, 35 degrees, and 40 degrees were 48.8 degrees, 48.7 degrees, 48.3 degrees, 47.8 degrees, 46.9 degrees, 45.6 degrees, 44.0 degrees, 42.2 degrees, and 39.9 degrees, respectively. The PI with an acceptable error of 6 degrees on radiographs was 35 degrees in the horizontal pelvic rotation. The average PIs according to the vertical pelvic rotations measured on AutoCAD with 0 degrees, 5 degrees, 10 degrees, 15 degrees, 20 degrees, 25 degrees, 30 degrees, 35 degrees, and 40 degrees were 48.8 degrees, 49.0 degrees, 49.5 degrees, 50.2 degrees, 51.3 degrees, 52.7 degrees, 54.4 degrees, 56.6 degrees, and 59.4 degrees, respectively. The PI with an acceptable error of 6 degrees on radiographs was 30 degrees in the vertical pelvic rotation. Conclusions This study revealed that the PI value could differ from the actual anatomical value due to the horizontal and vertical rotation of the pelvis while acquiring the radiograph. Regarding whole-spine lateral radiographs, errors in PI measurement may occur due to pelvic rotation or nonvertical projection of X-rays. In the standing pelvic lateral radiographs, ensuring superposition of the femoral heads at the center and obtaining the straight sacral endplate by referring to CT or magnetic resonance imaging would be a more accurate measurement method to define PI.
C1 [Lee, Ki Young; Lee, Jung-Hee; Im, Sang-Kyu; Lee, Won Young] Kyung Hee Univ, Coll Med, Grad Sch, Dept Orthopaed Surg, 23 Kyungheedae Ro, Seoul 130872, South Korea.
C3 Kyung Hee University
RP Lee, JH (通讯作者)，Kyung Hee Univ, Coll Med, Grad Sch, Dept Orthopaed Surg, 23 Kyungheedae Ro, Seoul 130872, South Korea.
EM ljhspine@gmail.com
CR Barton C, 2015, SCOLIOSIS SPINAL DIS, V10, DOI 10.1186/s13013-015-0056-5
   Berthonnaud E, 2005, J SPINAL DISORD TECH, V18, P40, DOI 10.1097/01.bsd.0000117542.88865.77
   Bridwell KH, 2004, J BONE JOINT SURG AM, V86A, P1587, DOI 10.2106/00004623-200407000-00033
   Chen RQ, 2016, SPINE, V41, P320, DOI 10.1097/BRS.0000000000001208
   DUVALBEAUPERE G, 1992, ANN BIOMED ENG, V20, P451, DOI 10.1007/BF02368136
   Jackson RP, 1998, SPINE, V23, P1750, DOI 10.1097/00007632-199808150-00008
   Janusz P, 2016, EUR SPINE J, V25, P3622, DOI 10.1007/s00586-016-4458-8
   Jin HM, 2017, CLIN SPINE SURG, V30, pE923, DOI 10.1097/BSD.0000000000000444
   Lafage R, 2016, SPINE, V41, P62, DOI 10.1097/BRS.0000000000001171
   Lazennec JY, 2000, EUR SPINE J, V9, P47, DOI 10.1007/s005860050008
   Lee JH, 2016, EUR SPINE J, V25, P3707, DOI 10.1007/s00586-015-4199-0
   Legaye J, 1998, Eur Spine J, V7, P99, DOI 10.1007/s005860050038
   Legaye Jean, 2005, Acta Orthop Belg, V71, P213
   Li RT, 2018, AM J SPORT MED, V46, P2089, DOI 10.1177/0363546518780938
   Nam WD, 2014, CLIN ORTHOP SURG, V6, P318, DOI 10.4055/cios.2014.6.3.318
   Schwab F, 2010, SPINE, V35, P2224, DOI 10.1097/BRS.0b013e3181ee6bd4
   Schwab F, 2009, SPINE, V34, P1828, DOI 10.1097/BRS.0b013e3181a13c08
   Tyrakowski M, 2014, SPINE, V39, pE1276, DOI 10.1097/BRS.0000000000000532
   Vaz G, 2002, EUR SPINE J, V11, P80, DOI 10.1007/s005860000224
   Vrtovec T, 2012, SPINE J, V12, P433, DOI 10.1016/j.spinee.2012.02.013
   Vrtovec T, 2012, SPINE, V37, pE479, DOI 10.1097/BRS.0b013e31823770af
   Yagi M, 2011, SPINE, V36, pE60, DOI 10.1097/BRS.0b013e3181eeaee2
   Yamada K, 2015, SPINE, V40, pE640, DOI 10.1097/BRS.0000000000000904
   Zou GY, 2012, STAT MED, V31, P3972, DOI 10.1002/sim.5466
NR 24
TC 0
Z9 0
U1 0
U2 0
PU BMC
PI LONDON
PA CAMPUS, 4 CRINAN ST, LONDON N1 9XW, ENGLAND
EI 1471-2474
J9 BMC MUSCULOSKEL DIS
JI BMC Musculoskelet. Disord.
PD FEB 2
PY 2022
VL 23
IS 1
AR 110
DI 10.1186/s12891-022-05063-9
PG 10
WC Orthopedics; Rheumatology
WE Science Citation Index Expanded (SCI-EXPANDED)
SC Orthopedics; Rheumatology
GA YS2EB
UT WOS:000750494500002
PM 35109846
OA gold, Green Published
DA 2022-05-03
ER

PT J
AU Chou, D
   Lafage, V
   Chan, AY
   Passias, P
   Mundis, GM
   Eastlack, RK
   Fu, KM
   Fessler, RG
   Gupta, MC
   Than, KD
   Anand, N
   Uribe, JS
   Kanter, AS
   Okonkwo, DO
   Bess, S
   Shaffrey, CI
   Kim, HJ
   Smith, JS
   Sciubba, DM
   Park, P
   Mummaneni, PV
AF Chou, Dean
   Lafage, Virginie
   Chan, Alvin Y.
   Passias, Peter
   Mundis, Gregory M.
   Eastlack, Robert K.
   Fu, Kai-Ming
   Fessler, Richard G.
   Gupta, Munish C.
   Than, Khoi D.
   Anand, Neel
   Uribe, Juan S.
   Kanter, Adam S.
   Okonkwo, David O.
   Bess, Shay
   Shaffrey, Christopher, I
   Kim, Han Jo
   Smith, Justin S.
   Sciubba, Daniel M.
   Park, Paul
   Mummaneni, Praveen, V
CA Int Spine Study Grp ISSG
TI Patient outcomes after circumferential minimally invasive surgery
   compared with those of open correction for adult spinal deformity:
   initial analysis of prospectively collected data
SO JOURNAL OF NEUROSURGERY-SPINE
LA English
DT Article
DE scoliosis; spinopelvic parameters; lumbar interbody fusion;
   health-related quality of life; minimal clinically important difference;
   adult spinal deformity
ID LUMBAR INTERBODY FUSION; PEDICLE SUBTRACTION OSTEOTOMY; COLUMN
   REALIGNMENT ACR; RISK
AB OBJECTIVE Circumferential minimally invasive spine surgery (cMIS) for adult scoliosis has become more advanced and powerful, but direct comparison with traditional open correction using prospectively collected data is limited. The authors performed a retrospective review of prospectively collected, multicenter adult spinal deformity data. The authors directly compared cMIS for adult scoliosis with open correction in propensity-matched cohorts using health-related quality-of-life (HRQOL) measures and surgical parameters.
   METHODS Data from a prospective, multicenter adult spinal deformity database were retrospectively reviewed. Inclusion criteria were age > 18 years, minimum 1-year follow-up, and one of the following characteristics: pelvic tilt (PT) > 25 degrees, pelvic incidence minus lumbar lordosis (PI-LL) > 10 degrees, Cobb angle > 20 degrees, or sagittal vertical axis (SVA) > 5 cm. Patients were categorized as undergoing cMIS (percutaneous screws with minimally invasive anterior interbody fusion) or open correction (traditional open deformity correction). Propensity matching was used to create two equal groups and to control for age, BMI, preoperative PI-LL, pelvic incidence (PI), T1 pelvic angle (T1PA), SVA, PT, and number of posterior levels fused.
   RESULTS A total of 154 patients (77 underwent open procedures and 77 underwent cMIS) were included after matching for age, BMI, PI-LL (mean 15 degrees vs 17 degrees, respectively), PI (54 degrees vs 541, T1PA (21 degrees vs 221, and mean number of levels fused (6.3 vs 6). Patients who underwent three-column osteotomy were excluded. Follow-up was 1 year for all patients. Postoperative Oswestry Disability Index (ODI) (p = 0.50), Scoliosis Research Society-total (p = 0.45), and EQ-5D (p = 0.33) scores were not different between cMIS and open patients. Maximum Cobb angles were similar for open and cMIS patients at baseline (25.9 degrees vs 26.3 degrees, p = 0.85) and at 1 year postoperation (15.0 degrees vs 17.5 degrees, p = 0.17). In total, 58.3% of open patients and 64.4% of cMIS patients (p = 0.31) reached the minimal clinically important difference (MCID) in ODI at 1 year. At 1 year, no differences were observed in terms of PI-LL (p = 0.71), SVA (p = 0.46), PT (p = 0.9), or Cobb angle (p = 0.20). Open patients had greater estimated blood loss compared with cMIS patients (1.36 L vs 0.524 L, p < 0.05) and fewer levels of interbody fusion (1.87 vs 3.46, p < 0.05), but shorter operative times (356 minutes vs 452 minutes, p = 0.003). Revision surgery rates between the two cohorts were similar (p = 0.97).
   CONCLUSIONS When cMIS was compared with open adult scoliosis correction with propensity matching, HRQOL improvement, spinopelvic parameters, revision surgery rates, and proportions of patients who reached MCID were similar between cohorts. However, well-selected cMIS patients had less blood loss, comparable results, and longer operative times in comparison with open patients.
C1 [Chou, Dean; Mummaneni, Praveen, V] Univ Calif San Francisco, Dept Neurosurg, San Francisco, CA USA.
   [Lafage, Virginie; Passias, Peter] NYU, Dept Orthoped Surg, New York, NY USA.
   [Chan, Alvin Y.] Univ Calif Irvine, Dept Neurosurg, Orange, CA 92668 USA.
   [Mundis, Gregory M.] Univ Calif San Francisco, Dept Orthoped Surg, San Francisco, CA 94143 USA.
   [Eastlack, Robert K.] Scripps Hlth, Dept Orthoped Surg, La Jolla, CA USA.
   [Fu, Kai-Ming] Weill Cornell Med Coll, Dept Neurosurg, New York, NY USA.
   [Fessler, Richard G.] Rush Univ, Dept Neurosurg, Chicago, IL 60612 USA.
   [Gupta, Munish C.] Univ Michigan, Dept Neurosurg, Ann Arbor, MI 48109 USA.
   [Than, Khoi D.; Shaffrey, Christopher, I] Duke Univ, Dept Neurosurg, Durham, NC USA.
   [Anand, Neel] Cedars Sinai, Dept Orthoped Surg, Los Angeles, CA USA.
   [Uribe, Juan S.] Barrow Neurol Inst, Dept Neurosurg, Phoenix, AZ 85013 USA.
   [Kanter, Adam S.; Okonkwo, David O.] Univ Pittsburgh, Dept Neurosurg, Pittsburgh, PA USA.
   [Bess, Shay] Denver Int Spine Ctr, Dept Orthoped Surg, Denver, CO USA.
   [Kim, Han Jo] Weill Cornell Med Coll, Dept Orthoped Surg, New York, NY USA.
   [Smith, Justin S.] Univ Virginia, Dept Neurosurg, Charlottesville, VA USA.
   [Sciubba, Daniel M.] Johns Hopkins Univ, Dept Neurosurg, Baltimore, MD USA.
   [Park, Paul] Washington Univ, Dept Orthoped Surg, St Louis, MO 63110 USA.
C3 University of California System; University of California San Francisco;
   New York University; University of California System; University of
   California Irvine; University of California System; University of
   California San Francisco; Cornell University; Rush University;
   University of Michigan System; University of Michigan; Duke University;
   Cedars Sinai Medical Center; Barrow Neurological Institute; Pennsylvania
   Commonwealth System of Higher Education (PCSHE); University of
   Pittsburgh; Cornell University; University of Virginia; Johns Hopkins
   University; Washington University (WUSTL)
RP Chou, D (通讯作者)，Univ Calif San Francisco, San Francisco, CA 94143 USA.
EM dean.chou@ucsf.edu
CR Acosta FL, 2011, J NEUROSURG-SPINE, V15, P92, DOI 10.3171/2011.3.SPINE10425
   Adogwa O, 2011, J SPINAL DISORD TECH, V24, P479, DOI 10.1097/BSD.0b013e3182055cac
   Afolabi A, 2020, J ORTHOP, V18, P185, DOI 10.1016/j.jor.2019.11.047
   Akbarnia BA, 2014, J SPINAL DISORD TECH, V27, P29, DOI 10.1097/BSD.0b013e318287bdc1
   Anand N, 2017, INT J SPINE SURG, V11, DOI 10.14444/4023
   Chou D, 2019, WORLD NEUROSURG, V127, pE649, DOI 10.1016/j.wneu.2019.03.237
   Chou D, 2018, GLOB SPINE J, V8, P827, DOI 10.1177/2192568218775069
   Chou D, 2016, OPER NEUROSURG, V12, P309, DOI 10.1227/NEU.0000000000001167
   Chou D, 2014, J CLIN NEUROSCI, V21, P841, DOI 10.1016/j.jocn.2013.10.001
   Deukmedjian AR, 2013, NEUROSURG FOCUS, V35, DOI 10.3171/2013.5.FOCUS13173
   Deukmedjian AR, 2012, SCI WORLD J, DOI 10.1100/2012/789698
   Ee WWG, 2014, CLIN ORTHOP RELAT R, V472, P1718, DOI 10.1007/s11999-013-3158-5
   Fan SW, 2010, SPINE, V35, P1615, DOI 10.1097/BRS.0b013e3181c70fe3
   Glassman SD, 2007, SPINE, V32, P2764, DOI 10.1097/BRS.0b013e31815a7644
   Godzik J, 2020, GLOB SPINE J, V10, p101S, DOI 10.1177/2192568219880178
   Hamilton DK, 2016, EUR SPINE J, V25, P2605, DOI 10.1007/s00586-016-4443-2
   Lak AM, 2021, NEUROSURG REV, V44, P659, DOI 10.1007/s10143-020-01280-9
   Lau D, 2015, J NEUROSURG-SPINE, V23, P217, DOI 10.3171/2014.12.SPINE14543
   Lee KH, 2012, EUR SPINE J, V21, P2265, DOI 10.1007/s00586-012-2281-4
   Lovecchio F, 2019, CURR REV MUSCULOSKE, V12, P318, DOI 10.1007/s12178-019-09570-6
   Mueller K, 2019, OPER NEUROSURG, V16, P750, DOI 10.1093/ons/opy221
   Mummaneni PV, 2020, J NEUROSURG-SPINE, V32, P221, DOI 10.3171/2019.7.SPINE181104
   Mummaneni PV, 2014, NEUROSURG FOCUS, V36, DOI 10.3171/2014.3.FOCUS1413
   Mundis GM, 2017, SPINE DEFORM, V5, P265, DOI DOI 10.1016/j.jspd.2017.01.010
   Oppenheimer JH, 2009, NEUROSURG FOCUS, V27, DOI 10.3171/2009.7.FOCUS09121
   Park SW, 2020, J ORTHOP SURG RES, V15, DOI 10.1186/s13018-020-1545-7
   Pateder DB, 2008, SPINE, V33, P1224, DOI 10.1097/BRS.0b013e3181714a66
   Peng Chan Wearn Benedict, 2009, Spine (Phila Pa 1976), V34, P1385, DOI 10.1097/BRS.0b013e3181a4e3be
   Phillips FM, 2016, SPINE, V41, pS39, DOI 10.1097/BRS.0000000000001482
   Qin RQ, 2019, WORLD NEUROSURG, V122, P180, DOI 10.1016/j.wneu.2018.10.202
   Saigal R, 2016, SPINE, V41, pS66, DOI 10.1097/BRS.0000000000001483
   Segar AH, 2019, CONT SPINE SURG, V20, P1
   Sembrano JN, 2017, CLIN SPINE SURG, V30, pE338, DOI 10.1097/BSD.0000000000000114
   Seng CS, 2013, SPINE, V38, P2049, DOI 10.1097/BRS.0b013e3182a8212d
   Silva PS, 2013, NEUROSURG FOCUS, V35, DOI 10.3171/2013.5.FOCUS13157
   Than KD, 2016, J NEUROSURG-SPINE, V25, P21, DOI 10.3171/2015.12.SPINE15999
   Uddin OM, 2015, J NEUROSURG-SPINE, V23, P798, DOI 10.3171/2015.3.SPINE14560
   Uribe JS, 2014, NEUROSURG FOCUS, V36, DOI 10.3171/2014.3.FOCUS13534
   Wang JA, 2010, EUR SPINE J, V19, P1780, DOI 10.1007/s00586-010-1404-z
   Wang MY, 2020, ACTA NEUROCHIR, V162, P1393, DOI 10.1007/s00701-020-04320-x
   Wang MY, 2016, J NEUROSURG-SPINE, V24, P769, DOI 10.3171/2015.7.SPINE15188
   Wang MY, 2014, WORLD NEUROSURG, V81, DOI 10.1016/j.wneu.2012.10.002
   Wang MY, 2010, NEUROSURG FOCUS, V28, DOI 10.3171/2010.1.FOCUS09286
   Weiss H, 2019, CURR REV MUSCULOSKE, V12, P328, DOI 10.1007/s12178-019-09574-2
   Wewel Joshua T, 2019, J Spine Surg, V5, pS84, DOI 10.21037/jss.2019.04.22
NR 45
TC 0
Z9 0
U1 1
U2 1
PU AMER ASSOC NEUROLOGICAL SURGEONS
PI ROLLING MEADOWS
PA 5550 MEADOWBROOK DRIVE, ROLLING MEADOWS, IL 60008 USA
SN 1547-5654
EI 1547-5646
J9 J NEUROSURG-SPINE
JI J. Neurosurg.-Spine
PD FEB
PY 2022
VL 36
IS 2
BP 203
EP 214
DI 10.3171/2021.3.SPINE201825
PG 12
WC Clinical Neurology; Surgery
WE Science Citation Index Expanded (SCI-EXPANDED)
SC Neurosciences & Neurology; Surgery
GA 0O9PH
UT WOS:000783855200005
PM 34560634
DA 2022-05-03
ER

PT J
AU Daniels, AH
   Durand, WM
   Steinbaum, AJ
   Lafage, R
   Hamilton, DK
   Passias, PG
   Kim, HJ
   Protopsaltis, T
   Lafage, V
   Smith, JS
   Shaffrey, C
   Gupta, M
   Klineberg, EO
   Schwab, F
   Gum, JL
   Mundis, G
   Eastlack, R
   Kebaish, K
   Soroceanu, A
   Hostin, RA
   Burton, D
   Bess, S
   Ames, C
   Hart, RA
AF Daniels, Alan H.
   Durand, Wesley M.
   Steinbaum, Alyssa J.
   Lafage, Renaud
   Hamilton, D. Kojo
   Passias, Peter G.
   Kim, Han Jo
   Protopsaltis, Themistocles
   Lafage, Virginie
   Smith, Justin S.
   Shaffrey, Christopher
   Gupta, Munish
   Klineberg, Eric O.
   Schwab, Frank
   Gum, Jeffrey L.
   Mundis, Gregory
   Eastlack, Robert
   Kebaish, Khaled
   Soroceanu, Alex
   Hostin, Richard A.
   Burton, Doug
   Bess, Shay
   Ames, Christopher
   Hart, Robert A.
CA ISSG
TI Examination of Adult Spinal Deformity Patients Undergoing Surgery with
   Implanted Spinal Cord Stimulators and Intrathecal Pumps
SO SPINE
LA English
DT Article
DE adult spinal deformity; complications; HRQOL; pain pump; spinal cord
   stimulator
ID 10-KHZ HIGH-FREQUENCY; COST-EFFECTIVENESS; CHRONIC BACK; PAIN;
   MULTICENTER; TRIAL; COMPLICATIONS; MANAGEMENT; DISABILITY; THERAPY
AB Study Design. Retrospective cohort study of a prospectively collected multi-center database of adult spinal deformity (ASD) patients. Objective. We hypothesized that patients undergoing ASD surgery with and without previous spinal cord stimulators (SCS)/ intrathecal medication pumps (ITP) would exhibit increased complication rates but comparable improvement in health-related quality of life. Summary of Background Data. ASD patients sometimes seek pain management with SCS or ITP before spinal deformity correction. Few studies have examined outcomes in this patient population. Methods. Patients undergoing ASD surgery and eligible for 2-year follow-up were included. Preoperative radiographs were reviewed for the presence of SCS/ITP. Outcomes included complications, Oswestry Disability Index (ODI), Short Form-36 Mental Component Score, and SRS-22r. Propensity score matching was utilized. Results. In total, of 1034 eligible ASD patients, a propensity score-matched cohort of 60 patients (30 with SCS/ITP, 30 controls) was developed. SCS/ITP were removed intraoperatively in most patients (56.7%, n = 17). The overall complication rate was 80.0% versus 76.7% for SCS/ITP versus control (P > 0.2), with similarly nonsignificant differences for intraoperative and infection complications (all P > 0.2). ODI was significantly higher among patients with SCS/ITP at baseline (59.2 vs. 47.6, P = 0.0057) and at 2-year follow-up (44.4 vs. 27.7, P = 0.0295). The magnitude of improvement, however, did not significantly differ (P = 0.45). Similar results were observed for SRS-22r pain domain. Satisfaction did not differ between groups at either baseline or follow-up (P > 0.2). No significant difference was observed in the proportion of patients with SCS/ITP versus control reaching minimal clinically important difference in ODI (47.6% vs. 60.9%, P = 0.38). Narcotic usage was more common among patients with SCS/ITP at both baseline and follow-up (P < 0.05). Conclusion. ASD patients undergoing surgery with SCS/ITP exhibited worse preoperative and postoperative ODI and SRS-22r pain domain; however, the mean improvement in outcome scores was not significantly different from patients without stimulators or pumps. No significant differences in complications were observed between patients with versus without SCS/ITP.
C1 [Daniels, Alan H.] Brown Univ, Dept Orthoped, Warren Alpert Med Sch, Providence, RI 02912 USA.
   [Durand, Wesley M.] Brown Univ, Warren Alpert Med Sch, Providence, RI 02912 USA.
   [Steinbaum, Alyssa J.] Brown Univ, Providence, RI 02912 USA.
   [Lafage, Renaud; Kim, Han Jo; Lafage, Virginie; Schwab, Frank] Hosp Special Surg, 535 E 70th St, New York, NY 10021 USA.
   [Hamilton, D. Kojo] Univ Pittsburgh, Med Ctr, Pittsburgh, PA USA.
   [Passias, Peter G.; Protopsaltis, Themistocles] NYU Langone Orthoped Hosp, Dept Orthoped, New York, NY USA.
   [Smith, Justin S.] Univ Virginia Hlth Syst, Charlottesville, VA USA.
   [Shaffrey, Christopher] Duke Univ, Durham, NC USA.
   [Gupta, Munish] Washington Univ, St Louis, MO 63110 USA.
   [Klineberg, Eric O.] Univ Calif Davis, Sacramento, CA 95817 USA.
   [Gum, Jeffrey L.] Norton Leatherman Spine Ctr, Louisville, KY USA.
   [Mundis, Gregory; Eastlack, Robert] Scripps Clin, La Jolla, CA 92037 USA.
   [Kebaish, Khaled] Johns Hopkins Univ, Baltimore, MD USA.
   [Soroceanu, Alex] Univ Calgary, Spine Program, Calgary, AB, Canada.
   [Hostin, Richard A.] Baylor Scoliosis Ctr, Dept Orthoped Surg, Dallas, TX USA.
   [Burton, Doug] Univ Kansas Hosp, Kansas City, KS USA.
   [Bess, Shay] Denver Int Spine Ctr, Denver, CO USA.
   [Ames, Christopher] Univ Calif San Francisco, San Francisco, CA 94143 USA.
   [Hart, Robert A.] Swedish Neurosci Inst, Seattle, WA USA.
C3 Brown University; Brown University; Brown University; Pennsylvania
   Commonwealth System of Higher Education (PCSHE); University of
   Pittsburgh; University of Virginia; Duke University; Washington
   University (WUSTL); University of California System; University of
   California Davis; Scripps Research Institute; Johns Hopkins University;
   University of Calgary; University of Kansas; University of Kansas
   Medical Center; University of California System; University of
   California San Francisco; Swedish Medical Center
RP Daniels, AH (通讯作者)，Brown Univ, Dept Orthoped Surg, Warren Alpert Med Sch, 1 Kettle Point Ave, East Providence, RI 02914 USA.
EM alandanielsmd@gmail.com
FU ISSG Foundation
FX This study was supported by the ISSG Foundation.
CR Ames Christopher P, 2016, Spine Deform, V4, P310, DOI 10.1016/j.jspd.2015.12.009
   Copay AG, 2008, SPINE J, V8, P968, DOI 10.1016/j.spinee.2007.11.006
   Dario A, 2001, NEUROMODULATION, V4, P105, DOI 10.1046/j.1525-1403.2001.00105.x
   deLissovoy G, 1997, CLIN THER, V19, P96, DOI 10.1016/S0149-2918(97)80077-X
   Diebo BG, 2015, SPINE, V40, P1674, DOI 10.1097/BRS.0000000000001114
   Dilley JD, 2012, PAIN MED, V13, P846, DOI 10.1111/j.1526-4637.2012.01373.x
   Eldabe S, 2016, PAIN MED, V17, P325, DOI 10.1093/pm/pnv025
   Faraj SSA, 2020, GLOB SPINE J, V10, P272, DOI 10.1177/2192568219845659
   Garcia K, 2021, STATPEARLS
   Giberson CE, 2014, REGION ANESTH PAIN M, V39, P73, DOI 10.1097/AAP.0000000000000026
   Kapural L, 2016, NEUROSURGERY, V79, P667, DOI 10.1227/NEU.0000000000001418
   Kapural L, 2015, ANESTHESIOLOGY, V123, P851, DOI 10.1097/ALN.0000000000000774
   KOSTUIK JP, 1981, SPINE, V6, P268, DOI 10.1097/00007632-198105000-00009
   Kumar K, 2007, PAIN, V132, P179, DOI 10.1016/j.pain.2007.07.028
   Labaran L, 2020, NEUROMODULATION, V23, P634, DOI 10.1111/ner.12952
   Lapp MA, 2001, SPINE, V26, P973, DOI 10.1097/00007632-200104150-00025
   Lara NA, 2011, ACTA NEUROCHIR SUPPL, V108, P41, DOI 10.1007/978-3-211-99370-5_8
   Linville DA, 1999, SPINE, V24, P355, DOI 10.1097/00007632-199902150-00012
   North RB, 2005, NEUROSURGERY, V56, P98, DOI 10.1227/01NEU.0000144839.65524.E0
   Passias PG, 2020, SPINE J, V20, P1276, DOI 10.1016/j.spinee.2020.04.010
   Pellise F, 2015, EUR SPINE J, V24, P3, DOI 10.1007/s00586-014-3542-1
   Schwab FJ, 2013, SPINE, V38, pE803, DOI 10.1097/BRS.0b013e318292b7b9
   Shamji MF, 2015, NEUROSURG FOCUS, V39, DOI 10.3171/2015.7.FOCUS15260
   Taylor RS, 2010, CLIN J PAIN, V26, P463, DOI 10.1097/AJP.0b013e3181daccec
   Tomycz Nestor D, 2010, J Pain Palliat Care Pharmacother, V24, P374, DOI 10.3109/15360288.2010.523066
   Wetzel FT, 1999, NEUROMODULATION, V2, P15, DOI 10.1046/j.1525-1403.1999.00015.x
NR 26
TC 0
Z9 0
U1 0
U2 0
PU LIPPINCOTT WILLIAMS & WILKINS
PI PHILADELPHIA
PA TWO COMMERCE SQ, 2001 MARKET ST, PHILADELPHIA, PA 19103 USA
SN 0362-2436
EI 1528-1159
J9 SPINE
JI SPINE
PD FEB 1
PY 2022
VL 47
IS 3
BP 227
EP 233
DI 10.1097/BRS.0000000000004176
PG 7
WC Clinical Neurology; Orthopedics
WE Science Citation Index Expanded (SCI-EXPANDED)
SC Neurosciences & Neurology; Orthopedics
GA YC3CG
UT WOS:000739571700011
PM 34310536
DA 2022-05-03
ER

PT J
AU Endo, H
   Murakami, H
   Yamabe, D
   Chiba, Y
   Oikawa, R
   Yan, H
   Doita, M
AF Endo, Hirooki
   Murakami, Hideki
   Yamabe, Daisuke
   Chiba, Yusuke
   Oikawa, Ryosuke
   Yan, Hirotaka
   Doita, Minoru
TI Comparison of Hybrid Posterior Fixation and Conventional Open Posterior
   Fixation Combined with Multilevel Lateral Lumbar Interbody Fusion for
   Adult Spinal Deformity
SO JOURNAL OF CLINICAL MEDICINE
LA English
DT Article
DE adult spinal deformity; minimally invasive surgery; lateral lumbar
   interbody fusion; anterior and posterior combined surgery; percutaneous
   pedicle screw; surgical outcome
ID MINIMALLY INVASIVE SURGERY; PERIOPERATIVE COMPLICATIONS;
   SURGICAL-TREATMENT; MULTICENTER; SCOLIOSIS; ALIGNMENT; OUTCOMES; COHORT
AB We compared radiological and clinical outcomes between multilevel lateral lumbar interbody fusion (LLIF) + hybrid posterior fixation (PF) and multilevel LLIF + conventional open PF in patients with adult spinal deformity (ASD). Patients who underwent minimally invasive surgery for ASD in a single institution between 2014 and 2018 were retrospectively reviewed. Fifty-six patients (hybrid PF, 30; open PF, 26) who underwent ASD correction surgery were enrolled between 2014 and 2018. We evaluated patients' demographics, clinical outcomes, and radiographical parameters in each group. There was significantly less estimated blood loss in the hybrid PF group (662.8 mL vs. 1088.8 mL; p = 0.012). The CRP level 7 days after surgery was significantly lower in the hybrid PF group (2.9 mg/dL vs. 4.3 mg/dL; p = 0.035). There was no significant difference between the two groups in other demographic variables, visual analog scores for back pain and leg pain, Oswestry Disability Index, coronal Cobb angle, lumbar lordosis, pelvic tilt, pelvic incidence-lumbar lordosis mismatch, and sagittal vertical axis. There was a significantly higher percentage of major complications in the open PF group (42.3% vs. 13.3%; p = 0.039). Thus, LLIF + hybrid PF for ASD corrective surgery may be comparable to LLIF + open PF in terms of clinical and radiographic outcomes.
C1 [Endo, Hirooki; Murakami, Hideki; Yamabe, Daisuke; Chiba, Yusuke; Oikawa, Ryosuke; Yan, Hirotaka; Doita, Minoru] Iwate Med Univ, Dept Orthoped Surg, 2-1-1 Idaidori,Yahaba Cho, Shiwa 0283695, Japan.
C3 Iwate Medical University
RP Murakami, H (通讯作者)，Iwate Med Univ, Dept Orthoped Surg, 2-1-1 Idaidori,Yahaba Cho, Shiwa 0283695, Japan.
EM oki_oki@me.com; hmura@iwate-med.ac.jp; mehelen7618@gmail.com;
   yusuke.c.0718@gmail.com; ryosuke_oikawa@yahoo.co.jp; m.yanhir@gmail.com;
   doita@iwate-med.ac.jp
OI Endo, Hirooki/0000-0002-3359-2132; YAMABE, DAISUKE/0000-0002-6769-716X
CR Ames C, 2016, NEUROSURGERY, V78, P793, DOI 10.1227/NEU.0000000000001184
   Anand N, 2014, NEUROSURG FOCUS, V36, DOI 10.3171/2014.3.FOCUS13585
   Anand N, 2013, SPINE, V38, P1566, DOI 10.1097/BRS.0b013e31829cb67a
   Anand N, 2010, NEUROSURG FOCUS, V28, DOI 10.3171/2010.1.FOCUS09278
   Chan AK, 2022, J NEUROSURG-SPINE, V36, P595, DOI 10.3171/2021.7.SPINE21138
   Dakwar E, 2010, NEUROSURG FOCUS, V28, DOI 10.3171/2010.1.FOCUS09282
   Diebo BG, 2017, SPINE, V42, pE234, DOI 10.1097/BRS.0000000000001744
   Fairbank J C, 1980, Physiotherapy, V66, P271
   Glassman SD, 2007, SPINE, V32, P2764, DOI 10.1097/BRS.0b013e31815a7644
   Hamilton DK, 2016, EUR SPINE J, V25, P2605, DOI 10.1007/s00586-016-4443-2
   Haque RM, 2014, NEUROSURG FOCUS, V36, DOI 10.3171/2014.3.FOCUS1424
   Hasegawa K, 2016, EUR SPINE J, V25, P3675, DOI 10.1007/s00586-016-4702-2
   Isaacs RE, 2010, SPINE, V35, pS322, DOI 10.1097/BRS.0b013e3182022e04
   Katz AD, 2019, CLIN SPINE SURG, V32, pE386, DOI 10.1097/BSD.0000000000000812
   Koike Y, 2021, ASIAN SPINE J, V15, P97, DOI 10.31616/asj.2019.0342
   Lafage R, 2016, SPINE, V41, P62, DOI 10.1097/BRS.0000000000001171
   Lafage V, 2009, SPINE, V34, pE599, DOI 10.1097/BRS.0b013e3181aad219
   Lai OJ, 2021, BMC MUSCULOSKEL DIS, V22, DOI 10.1186/s12891-021-04151-6
   Lertudomphonwanit T, 2018, SPINE J, V18, P1612, DOI 10.1016/j.spinee.2018.02.008
   Mummaneni PV, 2020, J NEUROSURG-SPINE, V32, P221, DOI 10.3171/2019.7.SPINE181104
   Mummaneni PV, 2014, NEUROSURG FOCUS, V36, DOI 10.3171/2014.3.FOCUS1413
   Mummaneni PV, 2013, NEUROSURG CLIN N AM, V24, P231, DOI 10.1016/j.nec.2012.12.004
   Park P, 2015, J NEUROSURG-SPINE, V22, P374, DOI 10.3171/2014.9.SPINE131004
   Rose PS, 2009, SPINE, V34, P785, DOI 10.1097/BRS.0b013e31819d0c86
   Schwab F, 2003, SPINE, V28, P602, DOI 10.1097/00007632-200303150-00016
   Schwab Frank, 2015, Neurosurgery, V76 Suppl 1, pS33, DOI 10.1227/01.neu.0000462076.73701.09
   Schwab F, 2012, SPINE, V37, P1077, DOI 10.1097/BRS.0b013e31823e15e2
   Schwab FJ, 2012, EUR SPINE J, V21, P2603, DOI 10.1007/s00586-012-2370-4
   Smith JS, 2016, NEUROSURGERY, V78, P851, DOI 10.1227/NEU.0000000000001116
   Sumitomo N, 2008, J MATER SCI-MATER M, V19, P1581, DOI 10.1007/s10856-008-3372-y
   Taneichi H, 2016, J ORTHOP SCI, V21, P116, DOI 10.1016/j.jos.2015.12.013
   Xu LL, 2015, SPINE, V40, P1001, DOI 10.1097/BRS.0000000000000871
   Yilgor C, 2017, J BONE JOINT SURG AM, V99, DOI 10.2106/JBJS.16.01594
NR 33
TC 0
Z9 0
U1 0
U2 0
PU MDPI
PI BASEL
PA ST ALBAN-ANLAGE 66, CH-4052 BASEL, SWITZERLAND
EI 2077-0383
J9 J CLIN MED
JI J. Clin. Med.
PD FEB
PY 2022
VL 11
IS 4
AR 1020
DI 10.3390/jcm11041020
PG 12
WC Medicine, General & Internal
WE Science Citation Index Expanded (SCI-EXPANDED)
SC General & Internal Medicine
GA 0G6EE
UT WOS:000778135300001
PM 35207292
OA gold, Green Published
DA 2022-05-03
ER

PT J
AU Pellise, F
   Serra-Burriel, M
   Vila-Casademunt, A
   Gum, JL
   Obeid, I
   Smith, JS
   Kleinstuck, FS
   Bess, S
   Pizones, J
   Lafage, V
   Perez-Grueso, FJS
   Schwab, FJ
   Burton, DC
   Klineberg, EO
   Shaffrey, CI
   Alanay, A
   Ames, CP
AF Pellise, Ferran
   Serra-Burriel, Miquel
   Vila-Casademunt, Alba
   Gum, Jeffrey L.
   Obeid, Ibrahim
   Smith, Justin S.
   Kleinstuck, Frank S.
   Bess, Shay
   Pizones, Javier
   Lafage, Virginie
   Perez-Grueso, Francisco Javier S.
   Schwab, Frank J.
   Burton, Douglas C.
   Klineberg, Eric O.
   Shaffrey, Christopher, I
   Alanay, Ahmet
   Ames, Christopher P.
CA Int Spine Study Grp ISSG
   European Spine Study Grp ESSG
TI Quality metrics in adult spinal deformity surgery over the last decade:
   a combined analysis of the largest prospective multicenter data sets
SO JOURNAL OF NEUROSURGERY-SPINE
LA English
DT Article
DE adult spinal deformity; surgery; quality metrics
ID OF-LIFE; SCOLIOSIS; IMPACT; COMPLICATIONS; QUESTIONNAIRE; MORBIDITY;
   SF-36; RATES
AB OBJECTIVE The reported rate of complications and cost of adult spinal deformity (ASD) surgery, associated with an exponential increase in the number of surgeries, cause alarm among healthcare payers and providers worldwide. The authors conjointly analyzed the largest prospective available ASD data sets to define trends in quality-of-care indicators (complications, reinterventions, and health-related quality of life [HRQOL] outcomes) since 2010. METHODS This is an observational prospective longitudinal cohort study. Patients underwent surgery between January 2010 and December 2016, with > 2 years of follow-up data. Demographic, surgical, radiological, and HRQOL (i.e., Oswestry Disability Index, SF-36, Scoliosis Research Society-22r) data obtained preoperatively and at 3, 6, 12, and 24 months after surgery were evaluated. Trends and changes in indicators were analyzed using local regression (i.e., locally estimated scatterplot smoothing [LOESS]) and adjusted odds ratio (OR). RESULTS Of the 2286 patients included in the 2 registries, 1520 underwent surgery between 2010 and 2016. A total of 1151 (75.7%) patients who were treated surgically at 23 centers in 5 countries met inclusion criteria. Patient recruitment increased progressively (2010-2011 vs 2015-2016: OR 1.64, p < 0.01), whereas baseline clinical characteristics (age, American Society of Anesthesiologists class, HRQOL scores, sagittal deformity) did not change. Since 2010 there has been a sustained reduction in major and minor postoperative complications observed at 90 days (major: OR 0.59; minor: OR 0.65; p < 0.01); at 1 year (major: OR 0.52; minor: 0.75; p < 0.01); and at 2 years of follow-up (major: OR 0.4; minor: 0.80; p < 0.01) as well as in the 2-year reintervention rate (OR 0.41, p < 0.01). Simultaneously, there has been a slight improvement in the correction of sagittal deformity (i.e., pelvic incidence-lumbar lordosis mismatch: OR 1.11, p = 0.19) and a greater gain in quality of life (i.e., Oswestry Disability Index 26% vs 40%, p = 0.02; Scoliosis Research Society-22r, self-image domain OR 1.16, p = 0.13), and these are associated with a progressive reduction of surgical aggressiveness (number of fused segments: OR 0.81, p < 0.01; percent pelvic fixation: OR 0.66, p < 0.01; percent 3-column osteotomies: OR 0.63, p < 0.01). CONCLUSIONS The best available data show a robust global improvement in quality metrics in ASD surgery over the last decade. Surgical complications and reoperations have been reduced by half, while improvement in disability increased and correction rates were maintained, in patients with similar baseline characteristics.
C1 [Pellise, Ferran; Vila-Casademunt, Alba] Vall dHebron Res Inst, Spine Res Unit, Barcelona, Spain.
   [Pellise, Ferran] Vall dHebron Univ Hosp, Spine Surg Unit, Barcelona, Spain.
   [Serra-Burriel, Miquel] Univ Zurich, Epidemiol Biostat & Prevent Inst, Zurich, Switzerland.
   [Gum, Jeffrey L.] Norton Leatherman Spine Ctr, Louisville, KY USA.
   [Obeid, Ibrahim] Bordeaux Univ Hosp, Spine Surg Unit, Bordeaux, France.
   [Smith, Justin S.] Univ Virginia, Med Ctr, Dept Neurosurg, Charlottesville, VA USA.
   [Kleinstuck, Frank S.] Schulthess Klin, Spine Ctr Div, Zurich, Switzerland.
   [Bess, Shay] Presbyterian St Lukes Rocky Mt Hosp Children, Denver Int Spine Ctr, Denver, CO USA.
   [Pizones, Javier; Perez-Grueso, Francisco Javier S.] La Paz Univ Hosp, Spine Surg Unit, Madrid, Spain.
   [Lafage, Virginie; Schwab, Frank J.] Hosp Special Surg, Dept Orthopaed Surg, 535 E 70th St, New York, NY 10021 USA.
   [Burton, Douglas C.] Univ Kansas, Med Ctr, Dept Orthopaed Surg, Kansas City, KS 66103 USA.
   [Klineberg, Eric O.] Univ Calif Davis, Dept Orthoped Surg, Sacramento, CA 95817 USA.
   [Shaffrey, Christopher, I] Duke Univ, Med Ctr, Durham, NC USA.
   [Alanay, Ahmet] Acibadem Univ, Dept Orthoped & Traumatol, Istanbul, Turkey.
   [Ames, Christopher P.] Univ Calif San Francisco, Dept Neurosurg, San Francisco, CA USA.
C3 Autonomous University of Barcelona; Hospital Universitari Vall d'Hebron;
   Vall d'Hebron Institut de Recerca (VHIR); Hospital Universitari Vall
   d'Hebron; League of European Research Universities - LERU; University of
   Zurich; CHU Bordeaux; University of Virginia; Schulthess Clinic;
   Hospital Universitario La Paz; University of Kansas; University of
   Kansas Medical Center; University of California System; University of
   California Davis; Duke University; Acibadem University; University of
   California System; University of California San Francisco
RP Pellise, F (通讯作者)，Hosp Vail dHebron, Barcelona, Spain.
EM 24361fpu@comb.cat
RI Pellise, Ferran/D-4488-2016; Vila-Casademunt, Alba/M-3931-2013
OI Pellise, Ferran/0000-0002-0644-7757; Serra-Burriel,
   Miquel/0000-0001-8595-1224; Vila-Casademunt, Alba/0000-0002-4441-4083
CR Ames CP, 2020, SPINE, V45, pE252, DOI 10.1097/BRS.0000000000003242
   Ames CP, 2019, EUR SPINE J, V28, P1998, DOI 10.1007/s00586-019-06079-x
   Ames CP, 2019, SPINE, V44, P915, DOI 10.1097/BRS.0000000000002974
   Ames CP, 2019, SPINE, V44, P1144, DOI 10.1097/BRS.0000000000003031
   Asher M, 2003, SPINE, V28, P63, DOI 10.1097/00007632-200301010-00015
   Bess S, 2016, SPINE, V41, P224, DOI 10.1097/BRS.0000000000001202
   Bridwell KH, 2009, SPINE, V34, P2171, DOI 10.1097/BRS.0b013e3181a8fdc8
   Diebo BG, 2019, LANCET, V394, P160, DOI 10.1016/S0140-6736(19)31125-0
   Diebo BG, 2018, J ORTHOP, V15, P297, DOI 10.1016/j.jor.2018.02.010
   Fairbank JCT, 2000, SPINE, V25, P2940, DOI 10.1097/00007632-200011150-00017
   Glassman SD, 2010, SPINE, V35, P578, DOI 10.1097/BRS.0b013e3181b0f2f8
   Hariharan D, 2019, DRUGS, V79, P1679, DOI 10.1007/s40265-019-01185-y
   HCUP databases, HCUP DAT
   Hyun SJ, 2014, SPINE, V39, P1899, DOI 10.1097/BRS.0000000000000556
   JENKINSON C, 1993, BRIT MED J, V306, P1437, DOI 10.1136/bmj.306.6890.1437
   Kelly MP, 2019, J BONE JOINT SURG AM, V101, P338, DOI 10.2106/JBJS.18.00483
   Kim HJ, 2014, SPINE, V39, pE576, DOI 10.1097/BRS.0000000000000246
   Lafage R, 2017, SPINE, V42, P1275, DOI 10.1097/BRS.0000000000002146
   Lau D, 2020, J NEUROSURG-SPINE, V32, P207, DOI 10.3171/2019.7.SPINE19656
   Lewis SJ, 2017, SPINE DEFORM, V5, P189
   Mannion AF, 2016, EUR SPINE J, V25, P2638, DOI 10.1007/s00586-015-4292-4
   McDonnell MF, 1996, J BONE JOINT SURG AM, V78A, P839, DOI 10.2106/00004623-199606000-00006
   Mirza SK, 2006, BMC MUSCULOSKEL DIS, V7, DOI 10.1186/1471-2474-7-53
   Nunez-Pereira S, 2019, EUR SPINE J, V28, P2208, DOI 10.1007/s00586-019-06041-x
   O'Lynnger TM, 2015, NEUROSURGERY, V77, pS136, DOI 10.1227/NEU.0000000000000945
   Passias PG, 2017, SPINE DEFORM, V5, P342
   Pellise F, 2019, J NEUROSURG-SPINE, V31, P587, DOI 10.3171/2019.3.SPINE181452
   Pellise F, 2018, SPINE J, V18, P216, DOI 10.1016/j.spinee.2017.06.042
   Pellise F, 2015, EUR SPINE J, V24, P3, DOI 10.1007/s00586-014-3542-1
   Pizones J, 2020, EUR SPINE J, V29, P54, DOI 10.1007/s00586-019-06176-x
   Raad M, 2019, SPINE J, V19, P1926, DOI 10.1016/j.spinee.2019.07.004
   Saigal R, 2016, SPINE, V41, pS66, DOI 10.1097/BRS.0000000000001483
   Sansur CA, 2011, SPINE, V36, pE593, DOI 10.1097/BRS.0b013e3182059bfd
   Scheer JK, 2013, J NEUROSURG-SPINE, V19, P464, DOI 10.3171/2013.7.SPINE12901
   Schwab F, 2005, SPINE, V30, P1082, DOI 10.1097/01.brs.0000160842.43482.cd
   Sciubba Daniel M, 2015, Spine Deform, V3, P575, DOI 10.1016/j.jspd.2015.04.005
   Smith JS, 2012, SPINE, V37, P1975, DOI 10.1097/BRS.0b013e318257fada
   Smith JS, 2011, SPINE, V36, P958, DOI 10.1097/BRS.0b013e3181eabb26
   Soroceanu A, 2016, SPINE, V41, P1718, DOI 10.1097/BRS.0000000000001636
   Yilgor C, 2017, J BONE JOINT SURG AM, V99, DOI 10.2106/JBJS.16.01594
NR 40
TC 0
Z9 0
U1 0
U2 2
PU AMER ASSOC NEUROLOGICAL SURGEONS
PI ROLLING MEADOWS
PA 5550 MEADOWBROOK DRIVE, ROLLING MEADOWS, IL 60008 USA
SN 1547-5654
EI 1547-5646
J9 J NEUROSURG-SPINE
JI J. Neurosurg.-Spine
PD FEB
PY 2022
VL 36
IS 2
BP 226
EP 234
DI 10.3171/2021.3.SPINE202140
PG 9
WC Clinical Neurology; Surgery
WE Science Citation Index Expanded (SCI-EXPANDED)
SC Neurosciences & Neurology; Surgery
GA 0O9PH
UT WOS:000783855200007
PM 34598152
DA 2022-05-03
ER

PT J
AU Shore, BJ
   McCarthy, J
   Shrader, MW
   Graham, HK
   Veerkamp, M
   Rutz, E
   Chambers, H
   Davids, JR
   Narayanan, U
   Novacheck, TF
   Pierz, K
   Dreher, T
   Rhodes, J
   Shilt, J
   Theologis, T
   Van Campenhout, A
   Kay, RM
AF Shore, Benjamin J.
   McCarthy, James
   Shrader, M. Wade
   Graham, H. Kerr
   Veerkamp, Matthew
   Rutz, Erich
   Chambers, Henry
   Davids, Jon R.
   Narayanan, Unni
   Novacheck, Tom F.
   Pierz, Kristan
   Dreher, Thomas
   Rhodes, Jason
   Shilt, Jeffery
   Theologis, Tim
   Van Campenhout, Anja
   Kay, Robert M.
TI Anterior distal femoral hemiepiphysiodesis in children with cerebral
   palsy: Establishing surgical indications and techniques using the
   modified Delphi method and literature review
SO JOURNAL OF CHILDRENS ORTHOPAEDICS
LA English
DT Review
DE Cerebral palsy; knee flexion contracture; surgical indications;
   consensus; anterior distal femur hemiepiphysiodesis; guided growth;
   treatment
ID PATELLAR TENDON ADVANCEMENT; PERSISTENT CROUCH GAIT; EXTENSION
   OSTEOTOMY; FLEXION CONTRACTURE; AMBULATORY CHILDREN; KNEE;
   ABNORMALITIES; PREVALENCE; GROWTH; AGE
AB Purpose: The purpose of this study was to develop consensus for the surgical indications of anterior distal femur hemiepiphysiodesis in children with cerebral palsy using expert surgeon opinion through a modified Delphi technique.
   Methods: The panel used a 5-level Likert-type scale to record agreement or disagreement with 27 statements regarding anterior distal femur hemiepiphysiodesis. Consensus was defined as at least 80% of responses being in the highest or lowest 2 of the Likert-type ratings. General agreement was defined as 60%-79% falling into the highest or lowest 2 ratings.
   Results: For anterior distal femur hemiepiphysiodesis, 27 statements were surveyed: consensus or general agreement among the panelists was achieved for 22 of 27 statements (22/27, 82%) and 5 statements had no agreement (5/27, 18%). There was general consensus that anterior distal femur hemiepiphysiodesis is indicated for ambulatory children with cerebral palsy, with at least 2 years growth remaining, and smaller (<30 degrees) knee flexion contractures and for minimally ambulatory children to aid in standing/transfers. Consensus was achieved regarding the importance of close radiographic follow-up after screw insertion to identify or prevent secondary deformity. There was general agreement that percutaneous screws are preferred over anterior plates due to the pain and irritation associated with plates. Finally, it was agreed that anterior distal femur hemiepiphysiodesis was not indicated in the absence of a knee flexion contracture.
   Conclusion: Anterior distal femur hemiepiphysiodesis can be used to treat fixed knee flexion contractures in the setting of crouch gait, but other associated lever arm dysfunctions must be addressed by single-event multilevel surgery.
C1 [Shore, Benjamin J.] Boston Childrens Hosp, Boston, MA 2 USA.
   [McCarthy, James; Veerkamp, Matthew] Cincinnati Childrens Hosp Med Ctr, Cincinnati, OH 45229 USA.
   [Shrader, M. Wade] Nemours Alfred duPont Hosp Children, Wilmington, DE USA.
   [Graham, H. Kerr; Rutz, Erich] Royal Childrens Hosp Melbourne, Melbourne, Vic, Australia.
   [Chambers, Henry] Rady Childrens Hosp, San Diego, CA USA.
   [Davids, Jon R.] Shriners Hosp Children Northern Calif, Sacramento, CA USA.
   [Narayanan, Unni] Hosp Sick Children, Toronto, ON, Canada.
   [Novacheck, Tom F.] Gillette Childrens Specialty Healthcare, St Paul, MN USA.
   [Pierz, Kristan] Connecticut Childrens Hosp, Hartford, CT USA.
   [Dreher, Thomas] Univ Kinderspital, Zurich, Switzerland.
   [Rhodes, Jason] Childrens Hosp Colorado, Aurora, CO USA.
   [Shilt, Jeffery] Texas Childrens Hosp, Houston, TX USA.
   [Theologis, Tim] Oxford Univ Hosp, Oxford, England.
   [Van Campenhout, Anja] UZ Leuven, Leuven, Belgium.
   [Kay, Robert M.] Childrens Hosp Los Angeles, Los Angeles, CA USA.
C3 Harvard University; Boston Children's Hospital; Cincinnati Children's
   Hospital Medical Center; Nemours Alfred I. duPont Hospital for Children;
   Royal Children's Hospital Melbourne; Rady Childrens Hospital San Diego;
   University of Toronto; Hospital for Sick Children (SickKids); University
   Children's Hospital Zurich; Children's Hospital Colorado; Baylor College
   of Medicine; League of European Research Universities - LERU; KU Leuven;
   Children's Hospital Los Angeles
RP Shore, BJ (通讯作者)，Boston Childrens Hosp, Boston, MA 2 USA.
EM Benjamin.Shore@childrens.harvard.edu
CR Al-Aubaidi Z, 2012, J CHILD ORTHOP, V6, P313, DOI 10.1007/s11832-012-0415-1
   Bell KJ, 2002, J PEDIATR ORTHOPED, V22, P677, DOI 10.1097/00004694-200209000-00020
   Colver A, 2014, LANCET, V383, P1240, DOI 10.1016/S0140-6736(13)61835-8
   Diamond IR, 2014, J CLIN EPIDEMIOL, V67, P401, DOI 10.1016/j.jclinepi.2013.12.002
   Gough M, 2004, DEV MED CHILD NEUROL, V46, P91
   Hsu C., 2017, PRACT ASSESS RES EVA, V12, P1
   Ingram TTS., 1984, EPIDEMIOLOGY CEREBRA, P1
   Klatt J, 2008, J PEDIATR ORTHOPED, V28, P626, DOI 10.1097/BPO.0b013e318183d573
   Lenhart RL, 2017, J CHILD ORTHOP, V11, P472, DOI 10.1302/1863-2548.11.170087
   Long JT, 2020, J PEDIATR ORTHOPED, V40, pE873, DOI 10.1097/BPO.0000000000001634
   Mann K, 2016, J PEDIATR REHAB MED, V9, P279, DOI 10.3233/PRM-160395
   McCarthy J, 2020, J CHILD ORTHOP, V14, P50, DOI 10.1302/1863-2548.14.190173
   McClure PK, 2021, J PEDIATR ORTHOP B, V30, P37, DOI 10.1097/BPB.0000000000000755
   Nazareth A, 2020, J PEDIATR ORTHOP B, V29, P53, DOI 10.1097/BPB.0000000000000661
   Novacheck TF, 2009, J BONE JOINT SURG AM, V91A, P271, DOI 10.2106/JBJS.I.00316
   Raina P, 2005, PEDIATRICS, V115, pE626, DOI 10.1542/peds.2004-1689
   Rethlefsen SA, 2020, J CHILD ORTHOP, V14, P415, DOI 10.1302/1863-2548.14.200154
   Rethlefsen SA, 2017, DEV MED CHILD NEUROL, V59, P79, DOI 10.1111/dmcn.13205
   RICHARDSON J E, 1946, Lond Hosp Gaz, V49, pii
   Rose GE, 2010, GAIT POSTURE, V31, P351, DOI 10.1016/j.gaitpost.2009.12.006
   Rutz E, 2020, J CHILD ORTHOP, V14, P405, DOI 10.1302/1863-2548.14.200145
   Stout JL, 2008, J BONE JOINT SURG AM, V90A, P2470, DOI 10.2106/JBJS.G.00327
   Wren TAL, 2005, J PEDIATR ORTHOPED, V25, P79, DOI 10.1097/00004694-200501000-00018
   Young JL, 2010, ORTHOP CLIN N AM, V41, P561, DOI 10.1016/j.ocl.2010.06.006
NR 24
TC 0
Z9 0
U1 0
U2 0
PU SAGE PUBLICATIONS INC
PI THOUSAND OAKS
PA 2455 TELLER RD, THOUSAND OAKS, CA 91320 USA
SN 1863-2521
EI 1863-2548
J9 J CHILD ORTHOP
JI J. Child. Orthop.
PD FEB
PY 2022
VL 16
IS 1
BP 65
EP 74
DI 10.1177/18632521221087529
PG 10
WC Orthopedics; Pediatrics
WE Science Citation Index Expanded (SCI-EXPANDED)
SC Orthopedics; Pediatrics
GA 0R7VE
UT WOS:000785796600008
OA gold
DA 2022-05-03
ER

PT J
AU Yamada, S
   Ebara, T
   Uehara, T
   Matsuki, T
   Kimura, S
   Satsukawa, Y
   Yoshihara, A
   Aoki, K
   Inada, A
   Kamijima, M
AF Yamada, Shota
   Ebara, Takeshi
   Uehara, Toru
   Matsuki, Taro
   Kimura, Shingo
   Satsukawa, Yuya
   Yoshihara, Akira
   Aoki, Kazuji
   Inada, Atsushi
   Kamijima, Michihiro
TI Can Hip-Knee Line Angle Distinguish the Size of Pelvic
   Incidence?-Development of Quick Noninvasive Assessment Tool for Pelvic
   Incidence Classification
SO INTERNATIONAL JOURNAL OF ENVIRONMENTAL RESEARCH AND PUBLIC HEALTH
LA English
DT Article
DE pelvic incidence; low back pain; hip-knee line; anthropometry; ROC
   curve; reliability
ID LOW-BACK-PAIN; ADULT SPINAL DEFORMITY; SAGITTAL ALIGNMENT; PARAMETERS;
   MOTION; AGE
[truncated: 5,656,597 more chars]
