# Supplementary material for: The top 100 most-cited articles on adult spinal deformity: The most popular topics are still sagittal plane parameters and complications
Source: Front Surg. 2023 Jan 6;9:961582. doi: 10.3389/fsurg.2022.961582 (PMC9852520; doi:10.3389/fsurg.2022.961582)
Supplement: Supplementary file 2 [file Datasheet1.zip › WOS data download/download_WOS_1001-1740.txt]

FN Clarivate Analytics Web of Science
VR 1.0
PT J
AU Xu, M
   Yang, J
   Lieberman, I
   Haddas, R
AF Xu, Ming
   Yang, James
   Lieberman, Isader
   Haddas, Ram
TI The Effect of Surgical Alignment in Adult Scoliotic Spines on Axial
   Cyclic Vibration: A Finite Element Study
SO JOURNAL OF COMPUTING AND INFORMATION SCIENCE IN ENGINEERING
LA English
DT Article
DE adult degenerative scoliosis; surgical alignment; whole body vibration;
   resonant frequency; resonant amplitude
ID LOW-BACK-PAIN; WHOLE-BODY VIBRATION; SENSITIVITY; MODEL; LOADS
AB Finite element analysis was used to investigate the responses of five adult degenerative scoliosis (ADS) subjects to cyclic vibration before and after surgical alignment (SA). The dynamic responses of the healthy and presurgical scoliotic spines to the sinusoidal cyclic vibrations have been investigated in previous studies by computational and experimental approaches. However, no computational or experimental results were available for the pre- and postsurgical scoliosis subjects. The effect of the SA on the vibrational response of the postsurgical scoliosis subjects remained unknown. The objective of this study was to compare differences of the dynamic responses to the cyclic vibration input among the scoliotic spines for pre-and post-SA. Previous studies suggested that untreated scoliotic spines especially at the apical vertebrae are more sensitive to the vibration than spinal segments with normal anatomies. Results of this study showed that the SA was able to reduce the vibrational response of the scoliotic spines to the whole body vibrations (WBV) at the fused level while not significantly increase the response at the superior adjacent level, which suggested that SA is able to reduce the risk of further degeneration in the scoliotic spines.
C1 [Xu, Ming; Yang, James] Texas Tech Univ, Dept Mech Engn, Human Centr Design Res Lab, Lubbock, TX 79401 USA.
   [Lieberman, Isader; Haddas, Ram] Texas Back Inst, Plano, TX 75093 USA.
C3 Texas Tech University System; Texas Tech University
RP Yang, J (通讯作者)，Texas Tech Univ, Dept Mech Engn, Human Centr Design Res Lab, Lubbock, TX 79401 USA.
EM ming.xu@ttu.edu; james.yang@ttu.edu; ilieberman@texasback.com;
   rhaddas@texasback.com
RI Yang, J/G-9801-2012; /AAM-7329-2020
OI Yang, J/0000-0003-0842-7933; /0000-0002-1273-5499
FU Division of Chemical, Bioengineering, Environmental, and Transport
   SystemsNational Science Foundation (NSF)NSF - Directorate for
   Engineering (ENG) [1703093]
FX Division of Chemical, Bioengineering, Environmental, and Transport
   Systems (Grant No. 1703093, Funder ID. 10.13039/100000146).
CR Bazrgari B, 2008, J SOUND VIB, V318, P1334, DOI 10.1016/j.jsv.2008.04.047
   Burstrom L, 2015, INT ARCH OCC ENV HEA, V88, P403, DOI 10.1007/s00420-014-0971-4
   Dreischarf M, 2014, J BIOMECH, V47, P1757, DOI 10.1016/j.jbiomech.2014.04.002
   Dreischarf M, 2010, J BIOMECH, V43, P2625, DOI 10.1016/j.jbiomech.2010.05.033
   GOEL VK, 1994, J BIOMECH ENG-T ASME, V116, P377, DOI 10.1115/1.2895787
   Groth KM, 2008, J BIOMECH ENG-T ASME, V130, DOI 10.1115/1.2904464
   Guo LX, 2009, J APPL BIOMECH, V25, P64, DOI 10.1123/jab.25.1.64
   Guo LX, 2005, P I MECH ENG H, V219, P277, DOI 10.1243/095441105X34275
   Hagena F.-W., 1986, NEURO ORTHOP, V2, P29
   Jebaseelan DD, 2012, MED BIOL ENG COMPUT, V50, P515, DOI 10.1007/s11517-012-0896-6
   KASRA M, 1992, SPINE, V17, P93, DOI 10.1097/00007632-199201000-00014
   Kong WZ, 2003, SPINE, V28, P1961, DOI 10.1097/01.BRS.0000083236.33361.C5
   Li XF, 2011, SPINE, V36, P521, DOI 10.1097/BRS.0b013e3181d55fb0
   Lings S, 2000, INT ARCH OCC ENV HEA, V73, P290, DOI 10.1007/s004200000118
   Nevin RL, 2009, AVIAT SPACE ENVIR MD, V80, P807, DOI 10.3357/ASEM.2236.2009
   Pope MH, 1998, CLIN ORTHOP RELAT R, P241
   Rohlmann A, 2010, J BIOMECH, V43, P2963, DOI 10.1016/j.jbiomech.2010.07.018
   Schmidt H, 2013, J BIOMECH, V46, P2342, DOI 10.1016/j.jbiomech.2013.07.014
   Schmidt H, 2012, EUR SPINE J, V21, pS663, DOI 10.1007/s00586-010-1382-1
   Stehbens WE, 2003, EXP MOL PATHOL, V74, P49, DOI 10.1016/S0014-4800(03)80008-4
   Dao TT, 2015, DATA KNOWL ENG, V96-97, P3, DOI 10.1016/j.datak.2015.04.001
   Xu M, 2017, COMPUT BIOL MED, V84, P53, DOI 10.1016/j.compbiomed.2017.03.018
   Xu M, 2017, COMPUT METHOD BIOMEC, V20, P1, DOI 10.1080/10255842.2016.1193596
NR 23
TC 5
Z9 6
U1 2
U2 12
PU ASME
PI NEW YORK
PA TWO PARK AVE, NEW YORK, NY 10016-5990 USA
SN 1530-9827
EI 1944-7078
J9 J COMPUT INF SCI ENG
JI J. Comput. Inf. Sci. Eng.
PD JUN
PY 2019
VL 19
IS 2
AR 021006
DI 10.1115/1.4042326
PG 6
WC Computer Science, Interdisciplinary Applications; Engineering,
   Manufacturing
WE Science Citation Index Expanded (SCI-EXPANDED)
SC Computer Science; Engineering
GA HW7AH
UT WOS:000466841600006
DA 2022-05-03
ER

PT J
AU Xu, ZK
   Li, FC
   Chen, G
   Chen, QX
AF Xu, Zhengkuan
   Li, Fangcai
   Chen, Gang
   Chen, Qixin
TI Reassessment System and Staged Surgical Strategy with Minimally Invasive
   Techniques for Treatment of Severe Adult Spinal Deformities
SO WORLD NEUROSURGERY
LA English
DT Article
DE Adult spinal deformity; Anterior column realignment; Lateral lumbar
   interbody fusion; Minimally invasive surgery; Staged surgery
ID ANTERIOR COLUMN REALIGNMENT; PERIOPERATIVE COMPLICATIONS; INTERBODY
   FUSION; SURGERY; OSTEOTOMY; OUTCOMES; ACR
AB OBJECTIVE: We determined the feasibility of minimally invasive surgery for severe adult spinal deformities and proposed a reassessment system and staged minimally invasive surgical strategy.
   METHODS: We treated 53 patients from June 2016 to August 2017 using a reassessment system and a staged surgical strategy with minimally invasive techniques for minimally invasive spinal deformity surgery, class III. Patients with scoliotic apex vertebrae above L1-L2 or spontaneous fusion of the facet joints were excluded. The reassessment system was applied. The first stage involved multisegmental lateral lumbar interbody fusion and anterior column realignment (ACR), and the second stage involved posterior minimally invasive surgery. The pre- and postoperative visual analog scale scores, Oswestry disability index, surgical data, and radiographic images were collected. The major and minor complications were recorded.
   RESULTS: All the patients were followed up for 11.5 months (range, 6-20). Lateral lumbar interbody fusion was performed in 168 segments, of which 113 had ACR. The average sagittal correction angle of each ACR segment was 15.6 degrees +/- 6.3 degrees (range, 7 degrees-28 degrees). The correction rate of the Cobb angle for lumbar scoliosis after first stage was 55.4%, and the total correction rate was 75.6%. The lumbar lordosise-pelvic index mismatch was improved from -32.8 degrees +/- 14.9 degrees to -2.5 degrees +/- 9.4 degrees, reaching the sagittal matching state of the lumbar spine.
   CONCLUSIONS: A reassessment system and minimally invasive staged surgery for severe adult spinal deformity can achieve good clinical outcomes and deformity correction and might have the advantage of decreasing unnecessary iatrogenic injury.
C1 [Xu, Zhengkuan; Li, Fangcai; Chen, Gang; Chen, Qixin] Zhejiang Univ, Sch Med, Affiliated Hosp 2, Dept Orthoped Surg, Hangzhou, Zhejiang, Peoples R China.
C3 Zhejiang University
RP Chen, QX (通讯作者)，Zhejiang Univ, Sch Med, Affiliated Hosp 2, Dept Orthoped Surg, Hangzhou, Zhejiang, Peoples R China.
EM zrcqx@zju.edu.cn
CR Abe K, 2017, SPINE, V42, P55, DOI 10.1097/BRS.0000000000001650
   Akbarnia BA, 2014, J SPINAL DISORD TECH, V27, P29, DOI 10.1097/BSD.0b013e318287bdc1
   Anand N, 2017, NEUROSURGERY, V81, P733, DOI 10.1093/neuros/nyx353
   Bae J, 2018, J NEUROSURG-SPINE, V28, P40, DOI 10.3171/2017.5.SPINE161370
   Berjano P, 2015, EUR SPINE J, V24, pS433, DOI 10.1007/s00586-015-3930-1
   Costanzo G, 2014, EUR SPINE J, V23, pS699, DOI 10.1007/s00586-014-3561-y
   Deukmedjian AR, 2013, NEUROSURG FOCUS, V35, DOI 10.3171/2013.5.FOCUS13173
   Flouzat-Lachaniette CH, 2015, J NEUROSURG-SPINE, V23, P739, DOI 10.3171/2015.3.SPINE14772
   Glassman SD, 2007, SPINE, V32, P2764, DOI 10.1097/BRS.0b013e31815a7644
   Kanter AS, 2016, SPINE, V41, pS59, DOI 10.1097/BRS.0000000000001481
   Leveque JC, 2017, NEUROSURG FOCUS, V43, DOI 10.3171/2017.5.FOCUS17195
   Madhavan K, 2016, NEUROSURG FOCUS, V40, DOI 10.3171/2015.11.FOCUS15511
   Mummaneni PV, 2014, NEUROSURG FOCUS, V36, DOI 10.3171/2014.3.FOCUS1413
   Mummaneni PV, 2013, NEUROSURG CLIN N AM, V24, P231, DOI 10.1016/j.nec.2012.12.004
   Mundis GM, 2017, WORLD NEUROSURG, V105, P249, DOI 10.1016/j.wneu.2017.05.122
   Park P, 2015, J NEUROSURG-SPINE, V22, P374, DOI 10.3171/2014.9.SPINE131004
   Pateder DB, 2008, SPINE, V33, P1224, DOI 10.1097/BRS.0b013e3181714a66
   Pimenta L, 2013, J NEUROL SURG PART A, V74, P343, DOI 10.1055/s-0032-1333420
   Saigal R, 2016, SPINE, V41, pS66, DOI 10.1097/BRS.0000000000001483
   Smith JS, 2017, J NEUROSURG-SPINE, V27, P444, DOI 10.3171/2016.10.SPINE16849
   Smith JS, 2011, SPINE, V36, P817, DOI 10.1097/BRS.0b013e3181e21783
   Turner JD, 2015, EUR SPINE J, V24, pS427, DOI 10.1007/s00586-015-3842-0
   Yang Y, 2017, BIOMED RES INT, V2017, DOI 10.1155/2017/3742182
NR 23
TC 4
Z9 6
U1 2
U2 7
PU ELSEVIER SCIENCE INC
PI NEW YORK
PA STE 800, 230 PARK AVE, NEW YORK, NY 10169 USA
SN 1878-8750
EI 1878-8769
J9 WORLD NEUROSURG
JI World Neurosurg.
PD JUN
PY 2019
VL 126
BP E860
EP E868
DI 10.1016/j.wneu.2019.03.001
PG 9
WC Clinical Neurology; Surgery
WE Science Citation Index Expanded (SCI-EXPANDED)
SC Neurosciences & Neurology; Surgery
GA IA0BU
UT WOS:000469222400107
PM 30862576
DA 2022-05-03
ER

PT J
AU Yang, JY
   Khalife, M
   Lafage, R
   Kim, HJ
   Smith, J
   Shaffrey, CI
   Burton, DC
   Ames, CP
   Mundis, GM
   Hostin, R
   Bess, S
   Klineberg, EO
   Hart, RAA
   Schwab, RJ
   Lafage, V
AF Yang, Jingyan
   Khalife, Marc
   Lafage, Renaud
   Kim, Han Jo
   Smith, Justin
   Shaffrey, Christopher, I
   Burton, Douglas C.
   Ames, Christopher P.
   Mundis, Gregory M., Jr.
   Hostin, Richard
   Bess, Shay
   Klineberg, Eric O.
   Hart, Robert A. A.
   Schwab, Rank J.
   Lafage, Virginie
CA ISSG
TI What Factors Predict the Risk of Proximal Junctional Failure in the Long
   Term, Demographic, Surgical, or Radiographic? Results From a
   Time-dependent ROC Curve
SO SPINE
LA English
DT Article
DE adult spinal deformity; prediction; proximal junctional failure;
   proximal junctional kyphosis; revision surgery; sagittal balance;
   spinopelvic parameters
ID ADULT SPINAL DEFORMITY; PEDICLE SCREW CONSTRUCTS; REVISION SURGERY;
   FOLLOW-UP; KYPHOSIS; OUTCOMES; FUSION; INSTRUMENTATION; COMPLICATIONS;
   VALIDATION
AB Study Design. Retrospective review of prospective multicenter database.
   Objective. To identify an optimal set of factors predicting the risk of proximal junctional failure (PJF) while taking the time dependency of PJF and those factors into account.
   Summary of Background Data. Surgical correction of adult spinal deformity (ASD) can be complex and therefore, may come with high revision rates due to PJF.
   Methods. Seven hundred sixty-three operative ASD patients with a minimum of 1-year follow-up were included. PJF was defined as any type of proximal junctional kyphosis (PJK) requiring revision surgery. Time-dependent ROC curves were estimated with corresponding Cox proportional hazard models. The predictive abilities of demographic, surgical, radiographic parameters, and their possible combinations were assessed sequentially. The area under the curve (AUC) was used to evaluate models' performance.
   Results. PJF occurred in 42 patients (6%), with a median time to revision of approximately 1 year. Larger preoperative pelvic tilt (PT) (hazard ratio [HR] = 1.044, P = 0.034) significantly increased the risk of PJF. With respect to changes in the radiographic parameters at 6-week postsurgery, larger differences in pelvic incidence-lumbar lordosis (PI-LL) mismatch (HR = 0.924, P = 0.002) decreased risk of PJF. The combination of demographic, surgical, and radiographic parameters has the best predictive ability for the occurrence of PJF (AUC = 0.863), followed by demographic along with radiographic parameters (AUC = 0.859). Both models' predictive ability was preserved over time.
   Conclusions. Over correction increased the risk of PJF. Radiographic along with demographic parameters have shown the approximately equivalent predictive ability for PJF over time as with the addition of surgical parameters. Radiographic rather than surgical factors may be of particular importance in predicting the development of PJF over time. These results set the groundwork for risk stratification and corresponding prophylactic interventions for patients undergoing ASD surgery.
C1 [Yang, Jingyan; Lafage, Renaud; Kim, Han Jo; Schwab, Rank J.; Lafage, Virginie] Hosp Special Surg, Dept Orthoped Surg, 525 E 71st St,4th FL, New York, NY 10021 USA.
   [Yang, Jingyan] Columbia Univ, Mailman Sch Publ Hlth, Dept Epidemiol, New York, NY USA.
   [Khalife, Marc] St Joseph Hosp, Paris, France.
   [Smith, Justin; Shaffrey, Christopher, I] Univ Virginia, Med Ctr, Dept Neurosurg, Charlottesville, VA USA.
   [Burton, Douglas C.] Univ Kansas, Hosp Marc A Asher, MD Comprehens Spine Ctr, Dept Orthoped Surg, Kansas City, KS USA.
   [Ames, Christopher P.] Univ Calif San Francisco, Dept Neurol Surg, San Francisco, CA USA.
   [Mundis, Gregory M., Jr.] San Diego Ctr Spinal Disorders, San Diego, CA USA.
   [Hostin, Richard] Baylor Scott & White Scoliosis Ctr, Plano, TX USA.
   [Bess, Shay] Denver Int Spine Ctr, Denver, CO USA.
   [Klineberg, Eric O.] Univ Calif Davis, Sch Med, Dept Orthoped Surg, Davis, CA 95616 USA.
   [Hart, Robert A. A.] Swedish Med Ctr, Seattle, WA USA.
C3 Columbia University; Hopital Paris Saint-Joseph; UDICE-French Research
   Universities; Universite de Paris; University of Virginia; University of
   Kansas; University of California System; University of California San
   Francisco; University of California System; University of California
   Davis; Swedish Medical Center
RP Lafage, V (通讯作者)，Hosp Special Surg, Dept Orthoped Surg, 525 E 71st St,4th FL, New York, NY 10021 USA.
EM lafagev@hss.edu
RI ; Lafage, Virginie/E-7747-2010
OI bess, shay/0000-0002-9697-8999; Khalife, Marc/0000-0001-9022-3336;
   Lafage, Virginie/0000-0002-0119-7111
CR Annis Prokopis, 2014, Evid Based Spine Care J, V5, P160, DOI 10.1055/s-0034-1386755
   Bhagat S, 2013, EUR SPINE J, V22, pS42, DOI 10.1007/s00586-012-2627-y
   Bomback DA, 2007, SPINE J, V7, P399, DOI 10.1016/j.spinee.2006.07.018
   Bridwell KH, 2013, NEUROSURGERY, V72, P899, DOI 10.1227/NEU.0b013e31828bacd8
   Cammarata M, 2014, SPINE, V39, pE500, DOI 10.1097/BRS.0000000000000222
   Champain S, 2006, EUR SPINE J, V15, P982, DOI 10.1007/s00586-005-0927-1
   Denis F, 2009, SPINE, V34, pE729, DOI 10.1097/BRS.0b013e3181ae2ab2
   Glattes RC, 2005, SPINE, V30, P1643, DOI 10.1097/01.brs.0000169451.76359.49
   Ha Y, 2013, J NEUROSURG-SPINE, V19, P360, DOI 10.3171/2013.5.SPINE12737
   Hart RA, 2013, NEUROSURG CLIN N AM, V24, P213, DOI 10.1016/j.nec.2013.01.001
   Hostin R, 2013, SPINE, V38, P1008, DOI 10.1097/BRS.0b013e318271319c
   Kim HJ, 2014, SPINE, V39, pE576, DOI 10.1097/BRS.0000000000000246
   Kim HJ, 2012, CLIN ORTHOP RELAT R, V470, P1633, DOI 10.1007/s11999-011-2179-1
   Kim YC, 2016, SPINE, V41, pE1444, DOI 10.1097/BRS.0000000000001664
   Kim YJ, 2008, SPINE, V33, P2179, DOI 10.1097/BRS.0b013e31817c0428
   Kim YJ, 2007, SPINE, V32, P2189, DOI 10.1097/BRS.0b013e31814b8371
   Lau D, 2014, SPINE, V39, P2093, DOI 10.1097/BRS.0000000000000627
   Lee GA, 1999, SPINE, V24, P795, DOI 10.1097/00007632-199904150-00011
   Lonner BS, 2007, SPINE, V32, P2644, DOI 10.1097/BRS.0b013e31815a5238
   Maruo K, 2013, SPINE, V38, pE1469, DOI 10.1097/BRS.0b013e3182a51d43
   McClendon J, 2012, SPINE, V37, P292, DOI 10.1097/BRS.0b013e318222dc8a
   Mendoza-Lattes Sergio, 2011, Iowa Orthop J, V31, P199
   O'Leary PT, 2009, SPINE, V34, P2134, DOI 10.1097/BRS.0b013e3181b2e17e
   O'Shaughnessy BA, 2012, SPINE, V37, P884, DOI 10.1097/BRS.0b013e3182376414
   Passias PG, 2016, J BONE JOINT SURG AM, V98, P536, DOI 10.2106/JBJS.14.01126
   Pichelmann MA, 2010, SPINE, V35, P219, DOI 10.1097/BRS.0b013e3181c91180
   Reames Davis L, 2015, J Spinal Disord Tech, V28, pE106, DOI 10.1097/BSD.0000000000000158
   Rillardon L, 2003, REV CHIR ORTHOP, V89, P218
   Scheer JK, 2015, EUR SPINE J, V24, pS121, DOI 10.1007/s00586-014-3391-y
   Smith MW, 2015, SPINE J, V15, P2142, DOI 10.1016/j.spinee.2015.05.028
   Smith Micah W, 2013, Evid Based Spine Care J, V4, P163, DOI 10.1055/s-0033-1357366
   Soroceanu A, 2015, SPINE, V40, P1414, DOI 10.1097/BRS.0000000000001020
   Wang H, 2016, MEDICINE, V95, DOI 10.1097/MD.0000000000004443
   Wang JJ, 2010, INJURY, V41, P415, DOI 10.1016/j.injury.2010.01.001
   Watanabe K, 2010, SPINE, V35, P138, DOI 10.1097/BRS.0b013e3181c8f35d
   Yagi M, 2014, SPINE, V39, pE607, DOI 10.1097/BRS.0000000000000266
   Yagi M, 2012, SPINE, V37, P1479, DOI 10.1097/BRS.0b013e31824e4888
   Yagi M, 2011, SPINE, V36, pE60, DOI 10.1097/BRS.0b013e3181eeaee2
NR 38
TC 12
Z9 13
U1 2
U2 7
PU LIPPINCOTT WILLIAMS & WILKINS
PI PHILADELPHIA
PA TWO COMMERCE SQ, 2001 MARKET ST, PHILADELPHIA, PA 19103 USA
SN 0362-2436
EI 1528-1159
J9 SPINE
JI SPINE
PD JUN 1
PY 2019
VL 44
IS 11
BP 777
EP 784
DI 10.1097/BRS.0000000000002955
PG 8
WC Clinical Neurology; Orthopedics
WE Science Citation Index Expanded (SCI-EXPANDED)
SC Neurosciences & Neurology; Orthopedics
GA IQ4WH
UT WOS:000480751600015
PM 30540721
DA 2022-05-03
ER

PT J
AU Kobayashi, T
   Jimbo, S
   Senoo, I
   Shimizu, M
   Ito, H
   Chiba, PTH
AF Kobayashi, Tetsuya
   Jimbo, Shizuo
   Senoo, Issei
   Shimizu, Mutsuya
   Ito, Hiroshi
   Chiba, P. T. Hisashi
TI Classification of arm swing as a clinical marker of advancing spinal
   deformity among community-dwelling female volunteers 60 years or older
SO SCIENTIFIC REPORTS
LA English
DT Article
ID LUMBAR DEGENERATIVE KYPHOSIS; GAIT SPEED; WALKING
AB The clinical characteristics of adult spinal deformity (ASD) include worsening of deformity during gait, which leads to unstable posture and propensity to fall. The purpose of this study was to classify arm swing and to analyse its clinical implications. Clinical and radiographic evaluations were performed with 168 community-dwelling female volunteers recruited from a population register in Hokkaido, Japan, with a mean age of 67.3 +/- 4.7 years, and arm swing was classified into four groups according to maximum forward and backward arm swing distance: (1) predominantly forward swing with forward swing always larger than backward swing (FS, n = 138), (2) equal or equivocal swing (ES, n =8), (3) predominantly backward swing with backward swing always larger than forward swing (BS, n = 20), and (4) thigh-hand type without arm swing with their hands placed on thighs (TH, n = 2). BS and FS showed significant differences in radiographic lumbar lordosis (BS 19.4 +/- 18.1 degrees vs. FS 40.6 +/- 14.5 degrees, P < 0.01 ANOVA), pelvic tilt (BS 40.0 +/- 7.3 degrees vs. FS 22.9 +/- 8.9 degrees, p < 0.01), number of vertebral fractures (BS 1.2 +/- 1.4 vs. FS 0.3 +/- 0.6, p < 0.01), and trunk extensor muscle strength (BS 374.9 +/- 134.8 N vs. FS 478.1 +/- 172.6 N, p < 0.05). Arm swing correlated with severity of radiographic ASD, osteoporotic changes, and back muscle weakness. The number of ASD patients, which includes patients with de novo/idiopathic scoliosis, degenerative/osteoporotic kyphosis, and other neuromuscular deformities, has been increasing, and further study should clarify the importance of dynamic evaluation of ASD among elderly patients.
C1 [Kobayashi, Tetsuya; Jimbo, Shizuo; Senoo, Issei; Shimizu, Mutsuya; Ito, Hiroshi] Asahikawa Med Univ, Dept Orthopaed Surg, Asahikawa, Hokkaido, Japan.
   [Chiba, P. T. Hisashi] Furano Kyokai Hosp, Dept Rehabil, Furano, Hokkaido, Japan.
C3 Asahikawa Medical College
RP Kobayashi, T (通讯作者)，Asahikawa Med Univ, Dept Orthopaed Surg, Asahikawa, Hokkaido, Japan.
EM kobayashi.t@mac.com
RI kobayashi, tetsuya/V-9188-2019
OI kobayashi, tetsuya/0000-0002-1043-3833; shimizu,
   mutsuya/0000-0001-6117-7887
CR Aono K, 2010, SPINE, V35, P887, DOI 10.1097/BRS.0b013e3181cdd1aa
   BUCHTAHL F, 1965, BRAIN, V88, P875, DOI 10.1093/brain/88.5.875
   Cruz-Jimenez M, 2017, PHYS MED REH CLIN N, V28, P713, DOI 10.1016/j.pmr.2017.06.005
   GENANT HK, 1993, J BONE MINER RES, V8, P1137, DOI 10.1002/jbmr.5650080915
   Jung HW, 2018, CLIN INTERV AGING, V13, P1079, DOI 10.2147/CIA.S166863
   Kainz H, 2017, GAIT POSTURE, V54, P325, DOI 10.1016/j.gaitpost.2017.04.001
   Kobayashi T, 2008, OSTEOPOROSIS INT, V19, P65, DOI 10.1007/s00198-007-0432-y
   Kobayashi T, 2004, SPINE, V29, P671, DOI 10.1097/01.BRS.0000115127.51758.A2
   Kobayashi T., 2006, SPINE, V29, P671
   Kobayashi T, 2016, EUR SPINE J, V25, P2384, DOI 10.1007/s00586-016-4615-0
   Merchant RA, 2016, J AM MED DIR ASSOC, V17, P65, DOI 10.1016/j.jamda.2015.08.008
   Mirelman A, 2015, PLOS ONE, V10, DOI 10.1371/journal.pone.0136043
   Schwab F, 2012, SPINE, V37, P1077, DOI 10.1097/BRS.0b013e31823e15e2
   Shimizu M, 2019, SPINE J, V19, P1202, DOI 10.1016/j.spinee.2019.02.006
   Studenski S, 2011, JAMA-J AM MED ASSOC, V305, P50, DOI 10.1001/jama.2010.1923
   TAKEMITSU Y, 1988, SPINE, V13, P1317, DOI 10.1097/00007632-198811000-00019
   WOLFSON L, 1990, J GERONTOL, V45, pM12, DOI 10.1093/geronj/45.1.M12
   Wren TAL, 2011, GAIT POSTURE, V34, P149, DOI 10.1016/j.gaitpost.2011.03.027
NR 18
TC 0
Z9 0
U1 0
U2 0
PU NATURE PUBLISHING GROUP
PI LONDON
PA MACMILLAN BUILDING, 4 CRINAN ST, LONDON N1 9XW, ENGLAND
SN 2045-2322
J9 SCI REP-UK
JI Sci Rep
PD MAY 20
PY 2019
VL 9
AR 7578
DI 10.1038/s41598-019-43732-3
PG 6
WC Multidisciplinary Sciences
WE Science Citation Index Expanded (SCI-EXPANDED)
SC Science & Technology - Other Topics
GA HY7AA
UT WOS:000468281500008
PM 31110211
OA Green Published, gold
DA 2022-05-03
ER

PT J
AU Thomas, K
   Wong, KH
   Steelman, SC
   Rodriguez, A
AF Thomas, Kevin
   Wong, Ka Hin
   Steelman, Susan C.
   Rodriguez, Analiz
TI Surgical Risk Assessment and Prevention in Elderly Spinal Deformity
   Patients
SO GERIATRIC ORTHOPAEDIC SURGERY & REHABILITATION
LA English
DT Article
DE adult deformity; degenerative scoliosis; elderly; geriatric; surgical
   risk; risk assessment; risk prevention
ID DEGENERATIVE LUMBAR SCOLIOSIS; QUALITY-OF-LIFE; POSTOPERATIVE DELIRIUM;
   PERIOPERATIVE COMPLICATIONS; INDEPENDENT PREDICTOR; FRAILTY INDEX;
   FUNCTIONAL OUTCOMES; 30-DAY READMISSION; CLINICAL-OUTCOMES; OPERATIVE
   TIME
AB Introduction: Prevalence of adult deformity surgery in the elderly individuals continues to increase. These patients have additional considerations for the spine surgeon during surgical planning. We perform an informative review of the spinal and geriatric literature to assess preoperative and intraoperative factors that impact surgical complication occurrences in this population. Methods: Searches of relevant biomedical databases were conducted by a medical librarian. Databases searched included MEDLINE, Web of Science, CINAHL, IPA, Cochrane, PQ Health and Medical, SocINDEX, and WHO's Global Health Library. Search strategies utilized Medical Subject Headings plus text words for extensive coverage of scoliosis and surgical technique concepts. Results: Degenerative scoliosis affects 68% of the geriatric population, and the rate of surgical interventions for this pathology continues to increase. Complications following spinal deformity surgery in this patient population range from 37% to 62%. Factors that impact outcomes include age, comorbidities, blood loss, and bone quality. Using these data, we summarize multimodal risk prevention strategies that can be easily implemented by spine surgeons. Conclusions: After evaluation of the latest literature on the complications associated with adult deformity surgery in geriatric patients, comprehensive perioperative management is necessary for improved outcomes. Preoperative strategies include assessing physiological age via frailty score, nutritional status, bone quality, dementia/delirium risk, and social activity support. Intraoperative strategies include methods to reduce blood loss and procedural time. Postoperatively, development of a multidisciplinary team approach that encourages early ambulation, decreases opiate use, and ensures supportive discharge planning is imperative for better outcomes for this patient population.
C1 [Thomas, Kevin; Wong, Ka Hin; Rodriguez, Analiz] Univ Arkansas Med Sci, Dept Neurosurg, 4301 W Markham St,Slot 507, Little Rock, AR 72205 USA.
   [Steelman, Susan C.] Univ Arkansas Med Sci Lib, Div Acad Affairs, Little Rock, AR USA.
C3 University of Arkansas System; University of Arkansas Medical Sciences;
   University of Arkansas System; University of Arkansas Medical Sciences
RP Rodriguez, A (通讯作者)，Univ Arkansas Med Sci, Dept Neurosurg, 4301 W Markham St,Slot 507, Little Rock, AR 72205 USA.
EM arodriguez@uams.edu
OI Rodriguez, Analiz/0000-0003-3426-0508; Thomas, Kevin/0000-0001-5716-9606
CR Acosta FL, 2009, J CLIN NEUROSCI, V16, P69, DOI 10.1016/j.jocn.2008.04.015
   Acosta FL, 2011, J NEUROSURG-SPINE, V15, P667, DOI 10.3171/2011.7.SPINE10640
   Adogwa O, 2018, J NEUROSURG, V128, P18
   Adogwa O, 2018, WORLD NEUROSURG, V111, pE845, DOI 10.1016/j.wneu.2017.12.180
   Adogwa O, 2017, SPINE, V42, P1420, DOI 10.1097/BRS.0000000000002189
   Adogwa O, 2014, SPINE, V39, P1513, DOI 10.1097/BRS.0000000000000450
   Ali R, 2016, J NEUROSURG-SPINE, V25, P537, DOI 10.3171/2015.10.SPINE14582
   Balabaud L, 2015, EUR J ORTHOP SURG TR, V25, P205
   Barbagallo GMV, 2017, ACTA NEUROCHIR SUPPL, V124, P69, DOI 10.1007/978-3-319-39546-3_11
   Bellelli G, 2018, INTERN EMERG MED, V13, P113, DOI 10.1007/s11739-017-1705-x
   Bernstein J, 2017, J BONE JOINT SURG AM, V99, DOI 10.2106/JBJS.16.01149
   Berven SH, 2007, NEUROSURG CLIN N AM, V18, P207, DOI 10.1016/j.nec.2007.03.002
   Bilimoria KY, 2013, J AM COLL SURGEONS, V217, P833, DOI 10.1016/j.jamcollsurg.2013.07.385
   Bohl DD, 2016, SPINE, V41, P1693, DOI 10.1097/BRS.0000000000001591
   Brown CH, 2016, J AM GERIATR SOC, V64, P2101, DOI 10.1111/jgs.14434
   Brown EG, 2017, GERIATR NURS, V38, P567, DOI 10.1016/j.gerinurse.2017.04.006
   Buigues C, 2015, ARCH GERONTOL GERIAT, V61, P309, DOI 10.1016/j.archger.2015.08.002
   Chin DK, 2007, OSTEOPOROSIS INT, V18, P1219, DOI 10.1007/s00198-007-0370-8
   Cho KJ, 2014, ASIAN SPINE J, V8, P371, DOI 10.4184/asj.2014.8.3.371
   Cho SK, 2012, SPINE, V37, P393, DOI 10.1097/BRS.0b013e31821f0126
   Chu CS, 2017, GERIATR GERONTOL INT, V17, P2361, DOI 10.1111/ggi.13075
   Daubs MD, 2007, SPINE, V32, P2238, DOI 10.1097/BRS.0b013e31814cf24a
   DeWald CJ, 2006, SPINE, V31, pS144, DOI 10.1097/01.brs.0000236893.65878.39
   Douglas VC, 2013, J HOSP MED, V8, P493, DOI 10.1002/jhm.2062
   Drazin D, 2011, NEUROSURG FOCUS, V31, DOI 10.3171/2011.7.FOCUS11145
   Elsamadicy AA, 2017, J NEUROSURG-SPINE, V27, P209, DOI 10.3171/2017.4.SPINE161012
   Elsamadicy AA, 2017, J CLIN NEUROSCI, V41, P128, DOI 10.1016/j.jocn.2017.02.040
   Elsamadicy AA, 2017, WORLD NEUROSURG, V101, P270, DOI 10.1016/j.wneu.2017.02.001
   Falakassa Jonathan, 2017, Instr Course Lect, V66, P353
   Faldini C, 2015, EUR SPINE J, V24, pS887, DOI 10.1007/s00586-015-4266-6
   Fearon KCH, 2003, P NUTR SOC, V62, P807, DOI 10.1079/PNS2003299
   Flexman AM, 2016, SPINE J, V16, P1315, DOI 10.1016/j.spinee.2016.06.017
   Fu LJ, 2014, SPINE, V39, P2049, DOI 10.1097/BRS.0000000000000600
   Giridhar V Usha, 2016, Natl J Maxillofac Surg, V7, P3, DOI 10.4103/0975-5950.196146
   Guan J, 2017, INT J SURG, V39, P135, DOI 10.1016/j.ijsu.2017.01.082
   Guigoz Y, 2006, J NUTR HEALTH AGING, V10, P466
   Gupta MC, 2003, ORTHOP CLIN N AM, V34, P269, DOI 10.1016/S0030-5898(03)00029-4
   Hassanzadeh H, 2013, SPINE, V38, P726, DOI 10.1097/BRS.0b013e31827c2415
   Ihle C, 2017, INJURY, V48, P628, DOI 10.1016/j.injury.2017.01.036
   Iyer S, 2018, GLOB SPINE J, V8, P25, DOI 10.1177/2192568217717973
   Jiang X, 2017, AGING CLIN EXP RES, V29, P1039, DOI 10.1007/s40520-016-0640-4
   Kebaish KM, 2011, SPINE, V36, P731, DOI 10.1097/BRS.0b013e3181e9f120
   Kessler RA, 2018, CLIN NEUROL NEUROSUR, V169, P161, DOI 10.1016/j.clineuro.2018.04.014
   Kotwal Suhel, 2011, HSS J, V7, P257
   Lee JJ, 2016, ORTHOPEDICS, V39, pE1124, DOI 10.3928/01477447-20160819-05
   Lee YS, 2016, J KOREAN NEUROSURG S, V59, P287, DOI 10.3340/jkns.2016.59.3.287
   Leven DM, 2016, SPINE, V41, pE1394, DOI 10.1097/BRS.0000000000001886
   Lin HS, 2016, BMC GERIATR, V16, DOI 10.1186/s12877-016-0329-8
   Lin T, 2018, WORLD NEUROSURG, V109, pE539, DOI 10.1016/j.wneu.2017.10.015
   Loughlin Diane, 2015, Nurs Stand, V29, P50, DOI 10.7748/ns.29.38.50.e9925
   Mai HT, 2016, SPINE J, V16, P835, DOI 10.1016/j.spinee.2015.11.034
   Martin B, 2018, SPINE, V02, P2
   McKeown Jason L, 2015, Anesthesiol Clin, V33, P563, DOI 10.1016/j.anclin.2015.05.010
   Mehta AI, 2012, SPINE, V37, P1652, DOI 10.1097/BRS.0b013e318241b186
   Miller EK, 2017, NEUROSURG FOCUS, V43, DOI 10.3171/2017.10.FOCUS17472
   Mok JM, 2009, SPINE, V34, P832, DOI 10.1097/BRS.0b013e31819f2080
   Nazemi AK, 2017, CLIN SPINE SURG, V30, P112, DOI 10.1097/BSD.0000000000000467
   Nikhil NJ, 2017, ASIAN SPINE J, V11, P230, DOI 10.4184/asj.2017.11.2.230
   Onyekwelu I, 2017, J NEUROSURG-SPINE, V26, P158, DOI 10.3171/2016.7.SPINE16448
   Park P, 2016, WORLD NEUROSURG, V86, P168, DOI 10.1016/j.wneu.2015.09.072
   Park SB, 2011, J KOREAN NEUROSURG S, V49, P317, DOI 10.3340/jkns.2011.49.6.317
   Passias PG, 2017, SPINE, V42, pE978, DOI 10.1097/BRS.0000000000002009
   Pellise F, 2015, EUR SPINE J, V24, P3, DOI 10.1007/s00586-014-3542-1
   Perna S, 2017, BMC GERIATR, V17, DOI 10.1186/s12877-016-0382-3
   Puvanesarajah V, 2017, SPINE, V42, P979, DOI 10.1097/BRS.0000000000001969
   Reher DS, 2015, POP STUD-J DEMOG, V69, pS57, DOI 10.1080/00324728.2014.963421
   Revenig LM, 2013, J AM COLL SURGEONS, V217, P665, DOI 10.1016/j.jamcollsurg.2013.06.012
   Ritt M, 2017, CLIN INTERV AGING, V12, P1029, DOI 10.2147/CIA.S131987
   Rodriguez WJ, 2013, ISRN ORTHOP, V2013, P471695
   Saleh A, 2017, SPINE J, V17, P1106, DOI 10.1016/j.spinee.2017.03.019
   Samuel AM, 2017, SPINE, V42, P1880, DOI 10.1097/BRS.0000000000002243
   Santoni BG, 2009, SPINE J, V9, P366, DOI 10.1016/j.spinee.2008.07.008
   Schoenfeld AJ, 2013, SPINE J, V13, P1171, DOI 10.1016/j.spinee.2013.02.071
   Sciubba Daniel M, 2015, Spine Deform, V3, P575, DOI 10.1016/j.jspd.2015.04.005
   Seicean A, 2014, SPINE, V39, P1520, DOI 10.1097/BRS.0000000000000435
   Seo JS, 2014, J KOREAN NEUROSURG S, V56, P28, DOI 10.3340/jkns.2014.56.1.28
   Sethi R, 2017, J NEUROSURG-SPINE, V26, P744, DOI 10.3171/2016.11.SPINE16537
   Sethi Rajiv K, 2014, Spine Deform, V2, P95, DOI 10.1016/j.jspd.2013.12.002
   Shamji MF, 2015, NEUROSURGERY, V77, pS108, DOI 10.1227/NEU.0000000000000941
   Shaw R, 2016, SPINE, V41, P508, DOI 10.1097/BRS.0000000000001239
   Shevroja E, 2017, J CLIN DENSITOM, V20, P334, DOI 10.1016/j.jocd.2017.06.019
   Shi CG, 2015, WORLD NEUROSURG, V84, P1466, DOI 10.1016/j.wneu.2015.05.057
   Simon MJK, 2018, BMC MUSCULOSKEL DIS, V19, DOI 10.1186/s12891-017-1925-2
   Sing DC, 2017, SPINE J, V17, P627, DOI 10.1016/j.spinee.2016.11.005
   Tang HH, 2014, J ORTHOP SURG RES, V9, DOI 10.1186/1749-799X-9-15
   Ueno M, 2013, J NEUROSURG-SPINE, V19, P600, DOI 10.3171/2013.7.SPINE13191
   Uribe JS, 2017, NEUROSURGERY, V80, P489, DOI 10.1093/neuros/nyw072
   Uribe JS, 2014, NEUROSURG FOCUS, V36, DOI 10.3171/2014.3.FOCUS13534
   Urrutia J, 2011, SPINE, V36, P737, DOI 10.1097/BRS.0b013e3181db7456
   Veeravagu A, 2017, J NEUROSURG-SPINE, V27, P81, DOI 10.3171/2016.12.SPINE16969
   Wadhwa RK, 2017, J NEUROSURG-SPINE, V27, P131, DOI 10.3171/2016.12.SPINE16714
   Wang H, 2018, BMC MUSCULOSKEL DIS, V19, DOI 10.1186/s12891-018-2148-x
   Williams JZ, 2003, SURG CLIN N AM, V83, P571, DOI 10.1016/S0039-6109(02)00193-7
   Wong E, 2017, ORTHOPEDICS, V40, pE930, DOI 10.3928/01477447-20170606-02
   Worley N, 2016, EUR SPINE J, V25, P819, DOI 10.1007/s00586-015-4104-x
   Yagi M, 2015, J SPINAL DISORD TECH, V28, pE368, DOI 10.1097/BSD.0b013e3182999526
   Yoshida G, 2018, SPINE, V43, P562, DOI 10.1097/BRS.0000000000002411
   Yue JK, 2017, NEUROL RES, V39, P1066, DOI 10.1080/01616412.2017.1378298
   Zheng FY, 2002, SPINE, V27, P818, DOI 10.1097/00007632-200204150-00008
   Zhong ZM, 2017, CLIN NEUROL NEUROSUR, V156, P29, DOI 10.1016/j.clineuro.2017.02.020
   Zhou CG, 2018, SPINE J, V18, P948, DOI 10.1016/j.spinee.2017.10.001
   Zhu F, 2014, SPINE, V39, pB36, DOI 10.1097/BRS.0000000000000463
   Zimmerman RM, 2010, SPINE, V35, P1861, DOI 10.1097/BRS.0b013e3181e57827
   Zygourakis CC, 2018, NEUROSURGERY, V82, P378, DOI 10.1093/neuros/nyx218
NR 104
TC 8
Z9 8
U1 0
U2 3
PU SAGE PUBLICATIONS INC
PI THOUSAND OAKS
PA 2455 TELLER RD, THOUSAND OAKS, CA 91320 USA
SN 2151-4585
EI 2151-4593
J9 GERIATR ORTHOP SURG
JI Geriatr. Orthop. Surg. Rehabil.
PD MAY 20
PY 2019
VL 10
AR 2151459319851681
DI 10.1177/2151459319851681
PG 12
WC Geriatrics & Gerontology; Orthopedics; Rehabilitation; Surgery
WE Science Citation Index Expanded (SCI-EXPANDED)
SC Geriatrics & Gerontology; Orthopedics; Rehabilitation; Surgery
GA JD1CF
UT WOS:000489712100001
PM 31192027
OA Green Published, gold
DA 2022-05-03
ER

PT J
AU Yagi, M
   Michikawa, T
   Hosogane, N
   Fujita, N
   Okada, E
   Suzuki, S
   Tsuji, O
   Nagoshi, N
   Asazuma, T
   Tsuji, T
   Nakamura, M
   Matsumoto, M
   Watanabe, K
AF Yagi, Mitsuru
   Michikawa, Takehiro
   Hosogane, Naobumi
   Fujita, Nobuyuki
   Okada, Eijiro
   Suzuki, Satoshi
   Tsuji, Osahiko
   Nagoshi, Narihito
   Asazuma, Takashi
   Tsuji, Takashi
   Nakamura, Masaya
   Matsumoto, Morio
   Watanabe, Kota
TI Treatment for Frailty Does Not Improve Complication Rates in Corrective
   Surgery for Adult Spinal Deformity
SO SPINE
LA English
DT Article
DE adult spinal deformity; complication; frailty; scoliosis. Level
ID SURGICAL-OUTCOMES; RISK-FACTORS; MORTALITY; INDEX; CLASSIFICATION;
   MORBIDITY; GUIDELINES; PREDICTOR; FAILURE
AB Study Design. A retrospective multicenter database review of 240 consecutive patients at least 21 years of age (mean 58 +/- 17, range 22-79) who underwent surgery for adult spinal deformity (ASD) and were followed at least 2 years.
   Objective. To investigate how treatment for frailty affects complications in surgery for ASD.
   Summary of Background Data. Several recent studies have focused on associations between frailty and surgical complications. However, it is not clear whether treating frailty affects complication rates in surgery for ASD.
   Methods. Patients were categorized as robust (R group), prefrail, or frail based on the modified frailty index (mFI); prefrail and frail patients were divided by good control of frailty (G group), defined as treatment following the appropriate guidelines for each mFI factor, or poorly controlled frailty (PC group). We compared clinical outcomes and perioperative and 2-year complications between the three groups.
   Results. Of the 240 patients, 142 (59%) were robust, 81 (34%) were prefrail, and 17 (7%) were frail. Among the frail and prefrail patients, 71 (72%) were classified as G and 27 (28%) as PC. The perioperative complication rate was similar in the G and PC groups (32% vs. 37%) but was significantly lower in the R group (15%, P<0.01). The age-and sex-adjusted odds ratio for 2-year complications was not different in the P group when the G group was referenced (odds ratio 1.3 [0.5-3.2], P = 0.63). In the G and PC groups, which had similar 2-year outcomes, the Scoliosis Research Society-22 function and total scores were significantly lower than in the R group (function: R 3.9 +/- 0.7, G 3.5 +/- 0.7, P 3.3 +/- 0.6; total: R 3.9 +/- 0.6, 3.7 +/- 0.7, 3.4 +/- 0.6; P<0.01).
   Conclusion. Regardless of its treatment status, frailty increases the risk of complications and inferior clinical outcomes in ASD surgery. Surgeons should routinely evaluate frailty and inform patients of frailty-related risks when considering surgery for ASD.
C1 [Yagi, Mitsuru; Fujita, Nobuyuki; Okada, Eijiro; Suzuki, Satoshi; Tsuji, Osahiko; Nagoshi, Narihito; Nakamura, Masaya; Matsumoto, Morio; Watanabe, Kota] Keio Univ, Dept Orthoped Surg, Sch Med, Tokyo, Japan.
   [Yagi, Mitsuru; Asazuma, Takashi] Natl Hosp Org, Dept Orthoped Surg, Murayama Med Ctr, Tokyo, Japan.
   [Yagi, Mitsuru; Hosogane, Naobumi; Fujita, Nobuyuki; Okada, Eijiro; Suzuki, Satoshi; Tsuji, Osahiko; Nagoshi, Narihito; Tsuji, Takashi; Nakamura, Masaya; Matsumoto, Morio; Watanabe, Kota] Keio Spine Res Grp, Tokyo, Japan.
   [Michikawa, Takehiro] Toho Univ, Sch Med, Dept Environm & Occupat Hlth, Tokyo, Japan.
   [Hosogane, Naobumi] Kyorin Univ, Dept Orthoped Surg, Sch Med, Tokyo, Japan.
   [Tsuji, Takashi] Fujita Hlth Univ, Dept Orthoped Surg, Nagoya, Aichi, Japan.
C3 Keio University; Toho University; Kyorin University; Fujita Health
   University
RP Watanabe, K (通讯作者)，Keio Univ, Dept Orythoped Surgey, Sch Med, Shinjyuku Ku, 35 Shinanomachi, Tokyo, Japan.
EM KW19751@keio.jp
RI Yagi, Mitsuru/AAZ-5783-2020; Nakamura, Masaya/K-4111-2013
CR Abdullahi YS, 2017, INTERACT CARDIOV TH, V24, P619, DOI 10.1093/icvts/ivw374
   Adams P, 2013, JAMA OTOLARYNGOL, V139, P783, DOI 10.1001/jamaoto.2013.3969
   Afilalo J, 2009, AM J CARDIOL, V103, P1616, DOI 10.1016/j.amjcard.2009.01.375
   Ali R, 2016, J NEUROSURG-SPINE, V25, P537, DOI 10.3171/2015.10.SPINE14582
   Charest-Morin R, 2018, SPINE J, V18, P245, DOI 10.1016/j.spinee.2017.07.003
   CHARLSON ME, 1987, J CHRON DIS, V40, P373, DOI 10.1016/0021-9681(87)90171-8
   Dindo D, 2004, ANN SURG, V240, P205, DOI 10.1097/01.sla.0000133083.54934.ae
   Eamer G, 2017, BMC ANESTHESIOL, V17, DOI 10.1186/s12871-017-0390-7
   Flexman AM, 2016, SPINE J, V16, P1315, DOI 10.1016/j.spinee.2016.06.017
   Hewitt J, 2015, AM J SURG, V209, P254, DOI 10.1016/j.amjsurg.2014.05.022
   Izumi T, 2013, CIRC J, V77, P2157, DOI 10.1253/circj.CJ-66-0068
   Japan Diabetes Society, 2017, TREATM GUID DIAB 201
   Karam J, 2013, ANN VASC SURG, V27, P904, DOI 10.1016/j.avsg.2012.09.015
   Kitamura Satoshi, 2003, Nihon Rinsho, V61, P2077
   Ladha KS, 2015, BMJ OPEN, V5, DOI 10.1136/bmjopen-2015-008990
   Leven DM, 2016, SPINE, V41, pE1394, DOI 10.1097/BRS.0000000000001886
   Miller EK, 2017, NEUROSURG FOCUS, V43, DOI 10.3171/2017.10.FOCUS17472
   Mirza SK, 2006, BMC MUSCULOSKEL DIS, V7, DOI 10.1186/1471-2474-7-53
   Miyata T, GUIDELINES MANAGEMEN
   Obeid NM, 2012, J TRAUMA ACUTE CARE, V72, P878, DOI 10.1097/TA.0b013e31824d0f70
   PARFENTJEV I A, 1956, Geriatrics, V11, P260
   Poorman GW, 2017, SPINE, V42, P1165, DOI 10.1097/BRS.0000000000002002
   Quan HD, 2011, AM J EPIDEMIOL, V173, P676, DOI 10.1093/aje/kwq433
   Ratliff JK, 2016, J BONE JOINT SURG AM, V98, P824, DOI 10.2106/JBJS.15.00301
   Rothrock RJ, 2018, SPINE J
   Shimamoto K, 2014, HYPERTENS RES, V37, P256, DOI [10.1038/hr.2014.20, 10.1038/hr.2014.18]
   Shinohara Y, 2011, J STROKE CEREBROVASC, V20, pS1, DOI 10.1016/j.jstrokecerebrovasdis.2011.05.002
   Smith JS, 2015, J NEUROSURG-SPINE, V23, P349, DOI 10.3171/2014.12.SPINE14777
   Terran J, 2013, NEUROSURGERY, V73, P559, DOI 10.1227/NEU.0000000000000012
   Veeravagu A, 2017, J NEUROSURG-SPINE, V27, P81, DOI 10.3171/2016.12.SPINE16969
   Yagi M, 2018, SPINE, V43, P1259, DOI 10.1097/BRS.0000000000002596
   Yagi M, 2014, SPINE, V39, pE607, DOI 10.1097/BRS.0000000000000266
   Yagi M, 2012, SPINE, V37, P1479, DOI 10.1097/BRS.0b013e31824e4888
   Yagi M, 2011, SPINE, V36, pE60, DOI 10.1097/BRS.0b013e3181eeaee2
NR 34
TC 12
Z9 12
U1 0
U2 1
PU LIPPINCOTT WILLIAMS & WILKINS
PI PHILADELPHIA
PA TWO COMMERCE SQ, 2001 MARKET ST, PHILADELPHIA, PA 19103 USA
SN 0362-2436
EI 1528-1159
J9 SPINE
JI SPINE
PD MAY 15
PY 2019
VL 44
IS 10
BP 723
EP 731
DI 10.1097/BRS.0000000000002929
PG 9
WC Clinical Neurology; Orthopedics
WE Science Citation Index Expanded (SCI-EXPANDED)
SC Neurosciences & Neurology; Orthopedics
GA HX9QW
UT WOS:000467744300017
PM 30395095
DA 2022-05-03
ER

PT J
AU Sun, XY
   Kong, C
   Lu, SB
   Wang, W
   Cheng, YZ
   Sun, SY
   Guo, MC
   Ding, JZ
AF Sun, Xiang-Yao
   Kong, Chao
   Lu, Shi-Bao
   Wang, Wei
   Cheng, Yun-Zhong
   Sun, Si-Yuan
   Guo, Ma-Chao
   Ding, Jun-Zhe
TI The Parallelogram Effect of Degenerative Structures Around the Apical
   Vertebra in Patients with Adult Degenerative Scoliosis: The Influence of
   Asymmetric Degeneration and Diagonal Degeneration on the Severity of
   Deformity
SO MEDICAL SCIENCE MONITOR
LA English
DT Article
DE Muscular Atrophy; Scoliosis; Statistics as Topic
ID LUMBAR SPINE; MUSCLE; DENERVATION; PREVALENCE; DISC
AB Background: This is the first published study assessing the parallelogram effect of degenerative structures around the apical vertebra. We evaluated the effect of degenerative structures around the apical vertebra and spinopelvic parameters on the severity of ADS.
   Material/Methods: We retrospectively reviewed data on 144 patients with ADS. The coronal (coronal Cobb angle, CA) and sagittal (thoracic kyphosis, TK; sagittal vertical axis, SVA; pelvic incidence, PI; lumbar lordosis, LL; sacral slope, SS; pelvic tilt, PT) parameters, lumbar multifidus muscle atrophy (LMA), and facet joint osteoarthritis (FJOA) were evaluated. Multiple linear regression was used to assess the correlations.
   Results: LL and PT were negatively correlated with CA (P<0.001), and the correlation between LL and SVA was positive (P<0.001), as was the correlation between PI and CA (P<0.001). The correlation between SS and SVA was negative (P<0.001). The correlation between CA and concave LMA at upper or lower intervertebral level of the apical vertebra was positive (P <= 0.001). The convex LMA at upper and lower intervertebral levels was negatively correlated with CA (P<0.001). Convex LMA at the upper intervertebral level and concave LMA at the lower intervertebral level of the apical vertebra were negatively correlated with the SVA (P <= 0.001). FJOA works similar to LMA (P<0.05).
   Conclusions: Spinopelvic parameters are correlated with severity of ADS. The structures around the apical vertebra are very important to maintain global alignment of the spine via the parallelogram effect.
C1 [Sun, Xiang-Yao; Kong, Chao; Lu, Shi-Bao; Wang, Wei; Sun, Si-Yuan; Guo, Ma-Chao; Ding, Jun-Zhe] Capital Med Univ, Xuanwu Hosp, Dept Orthoped, Beijing, Peoples R China.
   [Sun, Xiang-Yao; Kong, Chao; Lu, Shi-Bao; Wang, Wei; Sun, Si-Yuan; Guo, Ma-Chao; Ding, Jun-Zhe] Natl Clin Res Ctr Geriatr Dis, Beijing, Peoples R China.
   [Sun, Xiang-Yao; Kong, Chao; Wang, Wei; Cheng, Yun-Zhong; Sun, Si-Yuan; Guo, Ma-Chao; Ding, Jun-Zhe] Capital Med Univ, Beijing, Peoples R China.
   [Cheng, Yun-Zhong] Minist Educ, Dept Neurobiol, Sch Basic Med Sci, Beijing Inst Brain Disorders, Beijing, Peoples R China.
   [Cheng, Yun-Zhong] Minist Educ, Key Lab Neurodegenerat Disorders, Beijing, Peoples R China.
C3 Capital Medical University; Capital Medical University
RP Lu, SB (通讯作者)，Capital Med Univ, Xuanwu Hosp, Dept Orthoped, Beijing, Peoples R China.; Lu, SB (通讯作者)，Natl Clin Res Ctr Geriatr Dis, Beijing, Peoples R China.
EM 15624967325@163.com
OI Lu, Shibao/0000-0001-7052-7041; Sun, Xiangyao/0000-0001-9385-2402
FU National Natural Science Foundation of ChinaNational Natural Science
   Foundation of China (NSFC) [81672201, 81871794]; Beijing Municipal
   Commission of Health and Family Planning [PXM2017 026283 000002]
FX This study was funded by the National Natural Science Foundation of
   China (No. 81672201 and No. 81871794) and the Beijing Municipal
   Commission of Health and Family Planning (No. PXM2017 026283 000002)
CR Bakou S, 1996, J ANAT, V188, P677
   Battaglia PJ, 2014, J MANIP PHYSIOL THER, V37, P190, DOI 10.1016/j.jmpt.2013.12.010
   Bishop DL, 1997, EXP NEUROL, V147, P151, DOI 10.1006/exnr.1997.6605
   Fu X, 2016, BMJ OPEN, V6, DOI 10.1136/bmjopen-2016-012103
   Hodges P, 2006, SPINE, V31, P2926, DOI 10.1097/01.brs.0000248453.51165.0b
   Hong JY, 2010, J BONE JOINT SURG BR, V92B, P980, DOI 10.1302/0301-620X.92B7.23331
   Kader DF, 2000, CLIN RADIOL, V55, P145, DOI 10.1053/crad.1999.0340
   Kalichman L, 2010, J SPINAL DISORD TECH, V23, P101, DOI 10.1097/BSD.0b013e31819afb80
   Kim H, 2013, EUR SPINE J, V22, P1332, DOI 10.1007/s00586-013-2740-6
   Kumar MN, 2001, EUR SPINE J, V10, P314, DOI 10.1007/s005860000239
   Lee JC, 2008, SPINE, V33, P318, DOI 10.1097/BRS.0b013e318162458f
   MACINTOSH JE, 1986, CLIN BIOMECH, V1, P205, DOI 10.1016/0268-0033(86)90147-6
   PATHRIA M, 1987, RADIOLOGY, V164, P227, DOI 10.1148/radiology.164.1.3588910
   Richardson C A, 1995, Man Ther, V1, P2, DOI 10.1054/math.1995.0243
   Schwab F, 2005, SPINE, V30, P1082, DOI 10.1097/01.brs.0000160842.43482.cd
   Sun D, 2017, BMC MUSCULOSKEL DIS, V18, DOI 10.1186/s12891-017-1522-4
   Weber BR, 1997, SPINE, V22, P1765, DOI 10.1097/00007632-199708010-00017
   Wong E, 2017, ORTHOPEDICS, V40, pE930, DOI 10.3928/01477447-20170606-02
   Yagi M, 2016, SPINE J, V16, P451, DOI 10.1016/j.spinee.2015.07.001
   Yoshihara K, 2001, SPINE, V26, P622, DOI 10.1097/00007632-200103150-00012
NR 20
TC 1
Z9 3
U1 0
U2 3
PU INT SCIENTIFIC INFORMATION, INC
PI MELVILLE
PA 150 BROADHOLLOW RD, STE 114, MELVILLE, NY 11747 USA
EI 1643-3750
J9 MED SCI MONITOR
JI Med. Sci. Monitor
PD MAY 9
PY 2019
VL 25
BP 3435
EP 3445
DI 10.12659/MSM.914551
PG 11
WC Medicine, Research & Experimental
WE Science Citation Index Expanded (SCI-EXPANDED)
SC Research & Experimental Medicine
GA HY3NX
UT WOS:000468034400003
PM 31071069
OA Green Submitted, Green Published
DA 2022-05-03
ER

PT J
AU Abbasi, M
   Zahabi, SS
   Naderi, M
AF Abbasi, Masoumeh
   Zahabi, Saleh Saleh
   Naderi, Mehdi
TI Prediction of mechanical complications in adult spinal deformity
   surgery: methodological issues
SO SPINE JOURNAL
LA English
DT Letter
C1 [Abbasi, Masoumeh] Kermanshah Univ Med Sci, Dept Hlth Informat Technol, Sch Paramed, Kermanshah, Iran.
   [Zahabi, Saleh Saleh] Kermanshah Univ Med Sci, Dept Radiol & Nucl Med, Sch Paramed, Kermanshah, Iran.
   [Naderi, Mehdi] Kermanshah Univ Med Sci, Dept Operating Room, Sch Paramed, Doulat Abad Blvd, Kermanshah 671985135, Iran.
C3 Kermanshah University of Medical Sciences; Kermanshah University of
   Medical Sciences; Kermanshah University of Medical Sciences
RP Naderi, M (通讯作者)，Kermanshah Univ Med Sci, Dept Operating Room, Sch Paramed, Doulat Abad Blvd, Kermanshah 671985135, Iran.
EM m.naderi51@yahoo.com
RI Naderi, Mehdi/K-2681-2019; Naderi, Mehdi/R-4325-2017
OI Naderi, Mehdi/0000-0002-5608-6582; Naderi, Mehdi/0000-0002-5608-6582
CR Abbasi M, 2019, J GERIATR ONCOL, V10, P369, DOI 10.1016/j.jgo.2018.12.006
   Hoes AW, 2009, Clinical Epidemiology: Principles, Methods and Applications for Clinical Research, V1st
   Jacobs E, 2019, SPINE J, V19, P781, DOI 10.1016/j.spinee.2018.11.013
   Moons KGM, 2009, BMJ-BRIT MED J, V338, DOI 10.1136/bmj.b375
   Sabour S, 2018, EUR J OPHTHALMOL, V28, P131, DOI 10.5301/ejo.5001048
   Szklo M., 2014, EPIDEMIOLOGY BASICS, V3
NR 6
TC 0
Z9 1
U1 0
U2 2
PU ELSEVIER SCIENCE INC
PI NEW YORK
PA STE 800, 230 PARK AVE, NEW YORK, NY 10169 USA
SN 1529-9430
EI 1878-1632
J9 SPINE J
JI Spine Journal
PD MAY
PY 2019
VL 19
IS 5
BP 959
EP 959
DI 10.1016/j.spinee.2019.01.010
PG 1
WC Clinical Neurology; Orthopedics
WE Science Citation Index Expanded (SCI-EXPANDED)
SC Neurosciences & Neurology; Orthopedics
GA HV7LM
UT WOS:000466162500021
PM 31046981
DA 2022-05-03
ER

PT J
AU Bailey, JF
   Matthew, RP
   Seko, S
   Curran, P
   Chu, L
   Berven, SH
   Deviren, V
   Burch, S
   Lotz, JC
AF Bailey, Jeannie F.
   Matthew, Robert P.
   Seko, Sarah
   Curran, Patrick
   Chu, Leslie
   Berven, Sigurd H.
   Deviren, Vedat
   Burch, Shane
   Lotz, Jeffrey C.
TI ISSLS PRIZE IN BIOENGINEERING SCIENCE 2019: biomechanical changes in
   dynamic sagittal balance and lower limb compensatory strategies
   following realignment surgery in adult spinal deformity patients
SO EUROPEAN SPINE JOURNAL
LA English
DT Article
DE Sagittal balance; Spinal biomechanics; Adult spinal deformity;
   Compensatory mechanisms; Sit-to-stand; Proximal junctional kyphosis;
   Post-surgical outcomes
ID PROXIMAL JUNCTIONAL KYPHOSIS; SIT-TO-STAND; RISK-FACTORS; KINEMATICS;
   IMPACT; YOUNG
AB Study designA longitudinal cohort study.ObjectiveTo define a set of objective biomechanical metrics that are representative of adult spinal deformity (ASD) post-surgical outcomes and that may forecast post-surgical mechanical complications.Summary of background dataCurrent outcomes for ASD surgical planning and post-surgical assessment are limited to static radiographic alignment and patient-reported questionnaires. Little is known about the compensatory biomechanical strategies for stabilizing sagittal balance during functional movements in ASD patients.MethodsWe collected in-clinic motion data from 15 ASD patients and 10 controls during an unassisted sit-to-stand (STS) functional maneuver. Joint motions were measured using noninvasive 3D depth mapping sensor technology. Mathematical methods were used to attain high-fidelity joint-position tracking for biomechanical modeling. This approach provided reliable measurements for biomechanical behaviors at the spine, hip, and knee. These included peak sagittal vertical axis (SVA) over the course of the STS, as well as forces and muscular moments at various joints. We compared changes in dynamic sagittal balance (DSB) metrics between pre- and post-surgery and then separately compared pre- and post-surgical data to controls.ResultsStandard radiographic and patient-reported outcomes significantly improved following realignment surgery. From the DSB biomechanical metrics, peak SVA and biomechanical loads and muscular forces on the lower lumbar spine significantly reduced following surgery (-19 to -30%, all p<0.05). In addition, as SVA improved, hip moments decreased (-28 to -65%, all p<0.05) and knee moments increased (+7 to +28%, p<0.05), indicating changes in lower limb compensatory strategies. After surgery, DSB data approached values from the controls, with some post-surgical metrics becoming statistically equivalent to controls.ConclusionsLongitudinal changes in DSB following successful multi-level spinal realignment indicate reduced forces on the lower lumbar spine along with altered lower limb dynamics matching that of controls. Inadequate improvement in DSB may indicate increased risk of post-surgical mechanical failure.
   [GRAPHICS]
   .
C1 [Bailey, Jeannie F.; Curran, Patrick; Chu, Leslie; Berven, Sigurd H.; Deviren, Vedat; Burch, Shane; Lotz, Jeffrey C.] Univ Calif San Francisco, Dept Orthopaed Surg, San Francisco, CA 94143 USA.
   [Matthew, Robert P.; Seko, Sarah] Univ Calif Berkeley, Dept Elect Engn & Comp Sci, Berkeley, CA 94720 USA.
C3 University of California System; University of California San Francisco;
   University of California System; University of California Berkeley
RP Lotz, JC (通讯作者)，Univ Calif San Francisco, Dept Orthopaed Surg, San Francisco, CA 94143 USA.
EM Jeffrey.Lotz@ucsf.edu
FU NIH SBIR Grant [R41AR068202]; UCSF Clinical and Translational Science
   Institute [5TL1TR001871-02]
FX This work was funded by an NIH SBIR Grant (R41AR068202) and Postdoctoral
   TL1 fellowship (5TL1TR001871-02) through UCSF Clinical and Translational
   Science Institute.
CR Actis JA, 2018, J BIOMECH, V69, P1, DOI 10.1016/j.jbiomech.2017.12.030
   Ames Christopher P, 2016, Spine Deform, V4, P310, DOI 10.1016/j.jspd.2015.12.009
   Arima H, 2017, SPINE, V42, pE25, DOI 10.1097/BRS.0000000000001709
   Bae J, 2017, SPINE, V42, P733, DOI 10.1097/BRS.0000000000001898
   Brech GC, 2013, OSTEOPOROSIS INT, V24, P2007, DOI 10.1007/s00198-013-2285-x
   Christe G, 2016, J BIOMECH, V49, P2060, DOI 10.1016/j.jbiomech.2016.05.015
   Diebo BG, 2018, JBJS REV, V6, DOI 10.2106/JBJS.RVW.17.00189
   Dumas R, 2007, J BIOMECH, V40, P543, DOI 10.1016/j.jbiomech.2006.02.013
   Engsberg JR, 2003, SPINE, V28, P1836, DOI 10.1097/00007632-200308150-00012
   Fotoohabadi MR, 2010, PHYS THER, V90, P561, DOI 10.2522/ptj.20090093
   Glassman SD, 2005, SPINE, V30, P2024, DOI 10.1097/01.brs.0000179086.30449.96
   Glassman SD, 2016, SCOLIOSIS SPINAL DIS, V11, DOI 10.1186/s13013-016-0064-0
   Hemming R, 2017, EUR SPINE J, V379, P482
   Hyun SJ, 2016, SPINE J, V16, P1095, DOI 10.1016/j.spinee.2016.05.008
   Ignasiak D, 2018, J BIOMECH, V70, P175, DOI 10.1016/j.jbiomech.2017.11.033
   Julier SJ, 1997, P SOC PHOTO-OPT INS, V3068, P182, DOI 10.1117/12.280797
   Lafage V, 2008, SPINE, V33, P1572, DOI 10.1097/BRS.0b013e31817886a2
   Liu FY, 2016, EUR SPINE J, V25, P2376, DOI 10.1007/s00586-016-4534-0
   Matthew RP, 2018, IEEE J BIOMED HLTH I
   Matthew RP, 2019, IEEE J BIOMED HLTH I
   Nguyen NLM, 2016, CURR REV MUSCULOSKE, V9, P299, DOI 10.1007/s12178-016-9353-8
   Pourahmadi, 2018, J SPORT REHABIL
   Riley P O, 1997, IEEE Trans Rehabil Eng, V5, P353, DOI 10.1109/86.650289
   Sanchez-Zuriaga D, 2011, SPINE, V36, P1279, DOI 10.1097/BRS.0b013e3181f471d8
   Schwab F, 2006, SPINE, V31, pE959, DOI 10.1097/01.brs.0000248126.96737.0f
   Shum GLK, 2007, SPINE, V32, pE211, DOI 10.1097/01.brs.0000259204.05598.10
   Staartjes VE, 2018, J NEUROSURG-SPINE, V29, P380, DOI 10.3171/2018.2.SPINE171416
   Yagi M, 2012, SPINE, V37, P1479, DOI 10.1097/BRS.0b013e31824e4888
   Zhao FD, 2005, SPINE, V30, P2621, DOI 10.1097/01.brs.0000188203.71182.c0
NR 29
TC 8
Z9 9
U1 0
U2 3
PU SPRINGER
PI NEW YORK
PA 233 SPRING ST, NEW YORK, NY 10013 USA
SN 0940-6719
EI 1432-0932
J9 EUR SPINE J
JI Eur. Spine J.
PD MAY
PY 2019
VL 28
IS 5
BP 905
EP 913
DI 10.1007/s00586-019-05925-2
PG 9
WC Clinical Neurology; Orthopedics
WE Science Citation Index Expanded (SCI-EXPANDED)
SC Neurosciences & Neurology; Orthopedics
GA HZ9ZC
UT WOS:000469215400002
PM 30826876
OA Green Published, hybrid
DA 2022-05-03
ER

PT J
AU Buell, TJ
   Bess, S
   Xu, M
   Schwab, FJ
   Lafage, V
   Ames, CP
   Shaffrey, CI
   Smith, JS
AF Buell, Thomas J.
   Bess, Shay
   Xu, Ming
   Schwab, Frank J.
   Lafage, Virginie
   Ames, Christopher P.
   Shaffrey, Christopher, I
   Smith, Justin S.
TI Optimal tether configurations and preload tensioning to prevent proximal
   junctional kyphosis: a finite element analysis
SO JOURNAL OF NEUROSURGERY-SPINE
LA English
DT Article
DE adjacent-segment disease; adult spinal deformity; complication; finite
   element analysis; proximal junctional kyphosis; proximal junctional
   failure; scoliosis; spine surgery; tether
ID ADULT SPINAL DEFORMITY; PEDICLE SCREW CONSTRUCTS; RISK-FACTORS;
   NUMERICAL-ANALYSIS; SURGICAL-TREATMENT; PULLOUT STRENGTH; FUSION;
   INSTRUMENTATION; ADJACENT; OUTCOMES
AB OBJECTIVE Proximal junctional kyphosis (PJK) is, in part, due to altered segmental biomechanics at the junction of rigid instrumented spine and relatively hypermobile non-instrumented adjacent segments. Proper application of posteriorly anchored polyethylene tethers (i.e., optimal configuration and tension) may mitigate adjacent-segment stress and help prevent PJK. The purpose of this study was to investigate the impact of different tether configurations and tensioning (preloading) on junctional range-of-motion (ROM) and other biomechanical indices for PJK in long instrumented spine constructs.
   METHODS Using a validated finite element model of a T7-L5 spine segment, testing was performed on intact spine, a multilevel posterior screw-rod construct (PS construct; T11-L5) without tether, and 15 PS constructs with different tether configurations that varied according to 1) proximal tether fixation of upper instrumented vertebra +1 (UIV+1) and/or UIV+2; 2) distal tether fixation to UIV, to UIV-1, or to rods; and 3) use of a loop (single proximal fixation) or weave (UIV and/or UIV+1 fixation in addition to UIV+1 and/or UIV+2 proximal attachment) of the tether. Segmental ROM, intradiscal pressure (IDP), inter- and supraspinous ligament (ISL/SSL) forces, and screw loads were assessed under variable tether preload.
   RESULTS PS construct junctional ROM increased abruptly from 10% (T11-12) to 99% (T10-11) of baseline. After tethers were grouped by most cranial proximal fixation (UIV+1 vs UIV+2) and use of loop versus weave, UIV+2 Loop and/or Weave most effectively dampened junctional ROM and adjacent-segment stress. Different distal fixation and use of loop versus weave had minimal effect. The mean segmental ROM at T11-12, T10-11, and T9-10, respectively, was 6%, 40%, and 99% for UIV+1 Loop; 6%, 44%, and 99% for UIV+1 Weave; 5%, 23%, and 26% for UIV+2 Loop; and 5%, 24%, and 31% for UIV+2 Weave.
   Tethers shared loads with posterior ligaments; consequently, increasing tether preload tension reduced ISL/SSL forces, but screw loads increased. Further attenuation of junctional ROM and IDP reversed above approximately 100 N tether preload, suggesting diminished benefit for biomechanical PJK prophylaxis at higher preload tensioning.
   CONCLUSIONS In this study, finite element analysis demonstrated UIV+2 Loop and/or Weave tether configurations most effectively mitigated adjacent-segment stress in long instrumented spine constructs. Tether preload dampened ligament forces at the expense of screw loads, and an inflection point (approximately 100 N) was demonstrated above which junctional ROM and IDP worsened (i.e., avoid over-tightening tethers). Results suggest tether configuration and tension influence PJK biomechanics and further clinical research is warranted.
C1 [Buell, Thomas J.; Shaffrey, Christopher, I; Smith, Justin S.] Univ Virginia Hlth Syst, Dept Neurosurg, Charlottesville, VA USA.
   [Bess, Shay] Presbyterian St Lukes Rocky Mt Hosp Children, Denver Int Spine Ctr, Denver, CO USA.
   [Xu, Ming] NuVasive Inc, San Diego, CA USA.
   [Schwab, Frank J.; Lafage, Virginie] Hosp Special Surg, Dept Orthopaed Surg, 535 E 70th St, New York, NY 10021 USA.
   [Ames, Christopher P.] Univ Calif San Francisco, Dept Neurol Surg, San Francisco, CA USA.
C3 University of Virginia; University of California System; University of
   California San Francisco
RP Buell, TJ (通讯作者)，Univ Virginia Hlth Syst, Charlottesville, VA 22903 USA.
EM tjb4p@hscmail.mcc.virginia.edu
RI ; Lafage, Virginie/E-7747-2010
OI xu, ming/0000-0002-3920-8947; Lafage, Virginie/0000-0002-0119-7111;
   bess, shay/0000-0002-9697-8999
CR Aubin Carl-Eric, 2015, Spine Deform, V3, P211, DOI 10.1016/j.jspd.2014.09.054
   Augat P, 1998, MED ENG PHYS, V20, P124, DOI 10.1016/S1350-4533(98)00001-0
   Bess S, 2017, J NEUROSURG-SPINE, V26, P125, DOI 10.3171/2016.6.SPINE151477
   Bowden AE, 2008, CLIN BIOMECH, V23, P536, DOI 10.1016/j.clinbiomech.2007.12.010
   Buell TJ, 2019, J NEUROSURG-SPINE, V30, P242, DOI 10.3171/2018.7.SPINE171367
   Buell TJ, 2018, J NEUROSURG-SPINE, V29, P610, DOI 10.3171/2018.5.SPINE18636
   Buell TJ, 2018, WORLD NEUROSURG
   Buell TJ, 2018, OPER NEUROSURG HAGER
   Cahill PJ, 2012, SPINE, V37, pE687, DOI 10.1097/BRS.0b013e318246d4f2
   Cammarata M, 2014, SPINE, V39, pE500, DOI 10.1097/BRS.0000000000000222
   Chen LH, 2006, BIO-MED MATER ENG, V16, P261
   Chow DHK, 1996, SPINE, V21, P549, DOI 10.1097/00007632-199603010-00004
   Glattes RC, 2005, SPINE, V30, P1643, DOI 10.1097/01.brs.0000169451.76359.49
   Goel VK, 2006, J BONE JOINT SURG AM, V88A, P103, DOI 10.2106/JBJS.E.01363
   GOEL VK, 1995, SPINE, V20, P689, DOI 10.1097/00007632-199503150-00010
   Hart RA, 2013, NEUROSURG CLIN N AM, V24, P213, DOI 10.1016/j.nec.2013.01.001
   Hashemi A, 2009, SPINE J, V9, P404, DOI 10.1016/j.spinee.2008.07.001
   Hilibrand Alan S, 2004, Spine J, V4, p190S, DOI 10.1016/j.spinee.2004.07.007
   Hostin R, 2013, SPINE, V38, P1008, DOI 10.1097/BRS.0b013e318271319c
   Kim HJ, 2012, CLIN ORTHOP RELAT R, V470, P1633, DOI 10.1007/s11999-011-2179-1
   KIM YE, 1991, SPINE, V16, P331, DOI 10.1097/00007632-199103000-00013
   Kim YJ, 2008, SPINE, V33, P2179, DOI 10.1097/BRS.0b013e31817c0428
   Kim YY, 2012, SPINE J, V12, P164, DOI 10.1016/j.spinee.2012.01.014
   LEE CK, 1988, SPINE, V13, P375, DOI 10.1097/00007632-198803000-00029
   Lee JH, 2014, BRIT J NEUROSURG, V28, P252, DOI 10.3109/02688697.2013.835369
   Luo M, 2017, WORLD NEUROSURG, V102, P200, DOI 10.1016/j.wneu.2017.02.126
   Mendoza-Lattes Sergio, 2011, Iowa Orthop J, V31, P199
   Morgan EF, 2003, J BIOMECH, V36, P897, DOI 10.1016/S0021-9290(03)00071-X
   O'Leary PT, 2009, SPINE, V34, P2134, DOI 10.1097/BRS.0b013e3181b2e17e
   Park WM, 2015, CLIN BIOMECH, V30, P1162, DOI 10.1016/j.clinbiomech.2015.08.009
   Safaee MM, 2018, J NEUROSURG-SPINE, V28, P512, DOI 10.3171/2017.9.SPINE1710
   Schairer WW, 2013, SPINE, V38, P1681, DOI 10.1097/BRS.0b013e31829c08c9
   Schmidt H, 2007, CLIN BIOMECH, V22, P377, DOI 10.1016/j.clinbiomech.2006.11.008
   Shono Y, 1998, SPINE, V23, P1550, DOI 10.1097/00007632-199807150-00009
   Smith JS, 2017, J NEUROSURG-SPINE, V27, P444, DOI 10.3171/2016.10.SPINE16849
   Smith JS, 2016, J NEUROSURG-SPINE, V25, P1, DOI 10.3171/2015.11.SPINE151036
   Thawrani DP, 2014, SPINE, V39, pE826, DOI 10.1097/BRS.0000000000000367
   Watanabe K, 2010, SPINE, V35, P138, DOI 10.1097/BRS.0b013e3181c8f35d
   WEINHOFFER SL, 1995, SPINE, V20, P526, DOI 10.1097/00007632-199503010-00004
   Yagi M, 2012, SPINE, V37, P1479, DOI 10.1097/BRS.0b013e31824e4888
   Yagi M, 2011, SPINE, V36, pE60, DOI 10.1097/BRS.0b013e3181eeaee2
   YAHIA H, 1990, Z MIKROSK ANAT FORSC, V104, P33
   YAHIA LH, 1989, INT ORTHOP, V13, P207, DOI 10.1007/BF00268049
   2016, CLIN BIOMECH, V39, P122, DOI DOI 10.1016/J.CLINBIOMECH.2016.10.008
NR 44
TC 20
Z9 20
U1 1
U2 16
PU AMER ASSOC NEUROLOGICAL SURGEONS
PI ROLLING MEADOWS
PA 5550 MEADOWBROOK DRIVE, ROLLING MEADOWS, IL 60008 USA
SN 1547-5654
EI 1547-5646
J9 J NEUROSURG-SPINE
JI J. Neurosurg.-Spine
PD MAY
PY 2019
VL 30
IS 5
BP 574
EP 584
DI 10.3171/2018.10.SPINE18429
PG 11
WC Clinical Neurology; Surgery
WE Science Citation Index Expanded (SCI-EXPANDED)
SC Neurosciences & Neurology; Surgery
GA HW1FH
UT WOS:000466428200003
PM 30738393
DA 2022-05-03
ER

PT J
AU Cerpa, M
   Lenke, LG
   Fehlings, MG
   Shaffrey, CI
   Cheung, KMC
   Carreon, LY
AF Cerpa, Meghan
   Lenke, Lawrence G.
   Fehlings, Michael G.
   Shaffrey, Christopher I.
   Cheung, Kenneth M. C.
   Carreon, Leah Yacat
TI Evolution and Advancement of Adult Spinal Deformity Research and
   Clinical Care: An Overview of the Scoli-RISK-1 Study
SO GLOBAL SPINE JOURNAL
LA English
DT Article
DE scoliosis; deformity; neuro; fusion; revision surgery
ID NEUROLOGICAL CLASSIFICATION; INTERNATIONAL STANDARDS; COMPLICATIONS;
   SURGERY; SCOLIOSIS; OSTEOTOMY; RESECTION; OUTCOMES; HEALTH; IMPACT
AB Study Design: Narrative review.
   Objective: The prevalence of adult spinal deformity (ASD) has been cited anywhere between 2-32%, while the prevalence in the elderly population has been estimated at 68%. Neurologic complications following ASD surgery remains a concern. Previous literature reported incidence of neurologic complications varied between 1-10%, while non-neurologic complications reported were as high as 50%. To assess the incidence of neurologic deficits, complications, and outcomes following ASD surgery, an international group of spine deformity surgeons initiated a prospective, multicenter, international, observational study: Scoli-RISK-1.
   Methods: Two hundred seventy-two patients were enrolled from 15 centers with ASD having primary or revision surgery with a major Cobb >= 80 degrees, revision including an osteotomy, and/or a complex 3-column osteotomy. Patients had lower extremity muscle strength (LEMS) exams performed preoperatively and at specific time points through 2-year follow-up.
   Results: Preoperatively, 203 patients (74.9%) had no LEMS impairment (normal) and 68 (25.1%) had a LEMS of <50 (abnormal). Compared with baseline, 23.0% of all patients experienced a LEMS decline at discharge, with this rate decreasing to 17.1% at 6weeks and to 9.9% at 6-months and remaining stable at 10.0% at 2-years.
   Conclusion: This study revealed that a decline in LEMS after complex ASD surgery is common and more frequent than previously reported. We identified such a decline in 23.0% of patients at discharge, with neurologic function recovering over time to a decline of 10.0% at 2-years postoperatively. The Scoli-RISK-1 study revealed valuable information regarding the incidence, natural history, and prognosis of neurologic and non-neurologic complications following ASD surgery and provides useful information for patient counseling.
C1 [Cerpa, Meghan; Lenke, Lawrence G.] Columbia Univ, New York, NY USA.
   [Fehlings, Michael G.] Univ Toronto, Toronto, ON, Canada.
   [Fehlings, Michael G.] Toronto Western Hosp, Toronto, ON, Canada.
   [Shaffrey, Christopher I.] Duke Univ, Durham, NC USA.
   [Cheung, Kenneth M. C.] Univ Hong Kong, Queen Mary Hosp, Pokfulam, Hong Kong, Peoples R China.
   [Carreon, Leah Yacat] Norton Leatherman Spine Ctr, Louisville, KY USA.
C3 Columbia University; University of Toronto; University of Toronto;
   University Health Network Toronto; Duke University; University of Hong
   Kong
RP Cerpa, M (通讯作者)，Columbia Univ, Dept Orthoped Surg, Spine Hosp, New York Presbyterian Hosp, 5141 Broadway,3 Field West 022, New York, NY 10034 USA.
EM mc4338@cumc.columbia.edu
RI Carreon, Leah/AAM-6577-2021
OI Carreon, Leah/0000-0002-7685-9036; Fehlings, Michael/0000-0002-5722-6364
FU AOSpine International through the AOSpine Knowledge Forum Deformity;
   AOSpine Research Department; AO's Clinical Investigation and
   Documentation unit; Scoliosis Research Society; Norton Leatherman Spine
   Center
FX The author(s) disclosed receipt of the following financial support for
   the research, authorship, and/or publication of this article: This study
   was organized and funded by AOSpine International through the AOSpine
   Knowledge Forum Deformity, a focused group of international spine
   deformity experts acting on behalf of AOSpine. Study support was
   provided directly through the AOSpine Research Department and AO's
   Clinical Investigation and Documentation unit. Funding was also received
   from the Scoliosis Research Society and Norton Leatherman Spine Center.
CR Ames Christopher P, 2016, Spine Deform, V4, P310, DOI 10.1016/j.jspd.2015.12.009
   Auerbach JD, 2012, SPINE, V37, P1198, DOI 10.1097/BRS.0b013e31824fffde
   Bloom DE, 2015, DAEDALUS-US, V144, P80, DOI 10.1162/DAED_a_00332
   Bomback DA, 2007, SPINE J, V7, P399, DOI 10.1016/j.spinee.2006.07.018
   Buchowski JM, 2007, SPINE, V32, P2245, DOI 10.1097/BRS.0b013e31814b2d52
   CARTER OD, 1987, INT J EPIDEMIOL, V16, P537, DOI 10.1093/ije/16.4.537
   Charosky S, 2012, SPINE, V37, P693, DOI 10.1097/BRS.0b013e31822ff5c1
   Cho KJ, 2007, SPINE, V32, P2232, DOI 10.1097/BRS.0b013e31814b2d3c
   Daubs MD, 2007, SPINE, V32, P2238, DOI 10.1097/BRS.0b013e31814cf24a
   Fehlings MG, 2018, SPINE J, V18, P1733, DOI 10.1016/j.spinee.2018.02.001
   Glassman SD, 2005, SPINE, V30, P682, DOI 10.1097/01.brs.0000155425.04536.f7
   Glassman SD, 2007, SPINE, V32, P2764, DOI 10.1097/BRS.0b013e31815a7644
   Kato S, 2018, SPINE, V43, P905, DOI 10.1097/BRS.0000000000002486
   Kelly MP, 2017, J NEUROSURG-SPINE, V27, P68, DOI 10.3171/2016.12.SPINE161068
   Kim SS, 2012, ASIAN SPINE J, V6, P257, DOI 10.4184/asj.2012.6.4.257
   Kirshblum SC, 2011, J SPINAL CORD MED, V34, P547, DOI 10.1179/107902611X13186000420242
   Kwan KYH, 2019, EUR SPINE J, V28, P170, DOI 10.1007/s00586-018-5790-y
   Lenke LG, 2018, J BONE JOINT SURG AM, V100, P656, DOI 10.2106/JBJS.17.00575
   Lenke LG, 2016, SPINE, V41, P204, DOI 10.1097/BRS.0000000000001338
   Pellise F, 2015, EUR SPINE J, V24, P3, DOI 10.1007/s00586-014-3542-1
   PERENNOU D, 1994, SPINE, V19, P123, DOI 10.1097/00007632-199401001-00001
   Sciubba Daniel M, 2015, Spine Deform, V3, P575, DOI 10.1016/j.jspd.2015.04.005
   Scivoletto G, 2013, EUR J PHYS REHAB MED, V49, P373
   Tuchman A, 2019, SPINE J, V19, P395, DOI 10.1016/j.spinee.2018.08.003
   Xie JM, 2012, J NEUROSURG-SPINE, V17, P540, DOI 10.3171/2012.9.SPINE111026
NR 25
TC 6
Z9 6
U1 0
U2 0
PU SAGE PUBLICATIONS LTD
PI LONDON
PA 1 OLIVERS YARD, 55 CITY ROAD, LONDON EC1Y 1SP, ENGLAND
SN 2192-5682
EI 2192-5690
J9 GLOB SPINE J
JI Glob. Spine J.
PD MAY
PY 2019
VL 9
SU 1
BP 8S
EP 14S
DI 10.1177/2192568219828729
PG 7
WC Clinical Neurology; Orthopedics
WE Science Citation Index Expanded (SCI-EXPANDED)
SC Neurosciences & Neurology; Orthopedics
GA KL2CV
UT WOS:000513237800002
PM 31157151
OA gold, Green Published
DA 2022-05-03
ER

PT J
AU Daniels, AH
   Reid, DBC
   Tran, SN
   Hart, RA
   Klineberg, EO
   Bess, S
   Burton, D
   Smith, JS
   Shaffrey, C
   Gupta, M
   Ames, CP
   Hamilton, DK
   LaFage, V
   Schwab, F
   Eastlack, R
   Akbarnia, B
   Kim, HJ
   Kelly, M
   Passias, PG
   Protopsaltis, T
   Mundis, GM
AF Daniels, Alan H.
   Reid, Daniel B. C.
   Tran, Stacie Nguyen
   Hart, Robert A.
   Klineberg, Eric O.
   Bess, Shay
   Burton, Douglas
   Smith, Justin S.
   Shaffrey, Christopher
   Gupta, Munish
   Ames, Christopher P.
   Hamilton, D. Kojo
   LaFage, Virginie
   Schwab, Frank
   Eastlack, Robert
   Akbarnia, Behrooz
   Kim, Han Jo
   Kelly, Michael
   Passias, Peter G.
   Protopsaltis, Themistocles
   Mundis, Gregory M., Jr.
CA Int Spine Study Grp
TI Evolution in Surgical Approach, Complications, and Outcomes in an Adult
   Spinal Deformity Surgery Multicenter Study Group Patient Population
SO SPINE DEFORMITY
LA English
DT Article
DE Adult spinal deformity; ASD; Complications; Three-column osteotomy;
   Health-related quality of life
AB Study DesignRetrospective review of a prospectively collected multicenter database.ObjectivesTo evaluate the evolution of surgical treatment strategies, complications, and patient-reported outcomes for adult spinal deformity (ASD) patients.Summary of Background DataASD surgery is associated with high complication rates. Evolving treatment strategies may reduce these risks.MethodsAdult patients undergoing ASD surgery from 2009 to 2016 were analyzed (n = 905). Preoperative and surgical parameters were compared across years. Subgroup analysis of 436 patients with minimum two-year follow-up was also performed.ResultsFrom 2009 to 2016, there was a significant increase in the mean preoperative age (52 to 63.1, p < .001), body mass index (26.3 to 32.2, p = .003), Charlson Comorbidity index (1.4 to 2.2, p < .001), rate of previous spine surgery (39.8% to 53.1%, p = .01), and baseline disability (visual analog scale [VAS] back and leg pain) scores (p < .01), Oswestry Disability Index, and 22-item Scoliosis Research Society Questionnaire scores (p < .001). Preoperative Schwab sagittal alignment modifiers and overall surgical invasiveness index were similar across time. Three-column osteotomy utilization decreased from 36% in 2011 to 16.7% in 2016. Lateral lumbar interbody fusion increased from 6.4% to 24.1% (p = .004), anterior lumbar interbody fusion decreased from 22.9% to 16.7% (p = .043), and transforaminal lumbar interbody fusion/posterior lumbar interbody fusion utilization remained similar (p = .448). Use of recombinant human bone morphogenetic protein-2 (rhBMP-2) in 2012 was 84.6%, declined to 58% in 2013, and rebounded to 76.3% in 2016 (p = .006). Tranexamic acid use increased rapidly from 2009 to 2016 (13.3% to 48.6%, p < .001). Two-year follow-up sagittal vertical axis, pelvic tilt, pelvic incidence-lumbar lordosis, and maximum Cobb angles were similar across years. Intraoperative complications decreased from 33% in 2010 to 9.3% in 2016 (p < .001). Perioperative ( < 30 days, < 90 days) complications peaked in 2010 (42.7%, 46%) and decreased by 2016 (24.1%, p < .001; 29.6%, p = .007). The overall complication rate decreased from 73.2% in 2008-2014 patients to 62.6% in 2015-2016 patients (p = .03). Two-year health-related quality of life outcomes did not significantly differ across the years (p > .05).ConclusionsFrom 2009 to 2016, despite an increasingly elderly, medically compromised, and obese patient population, complication rates decreased. Evolving strategies may result in improved treatment of ASD patients.Level of EvidenceLevel IV.
C1 [Daniels, Alan H.; Reid, Daniel B. C.] Brown Univ, Dept Orthoped, Adult Spinal Deform Serv, Providence, RI 02912 USA.
   [Tran, Stacie Nguyen; Eastlack, Robert; Akbarnia, Behrooz; Mundis, Gregory M., Jr.] Scripps Clin, 4130 La Jolla Village Dr 300, La Jolla, CA 92037 USA.
   [Tran, Stacie Nguyen; Eastlack, Robert; Akbarnia, Behrooz; Mundis, Gregory M., Jr.] San Diego Ctr Spinal Disorders, 4130 La Jolla Village Dr 300, La Jolla, CA 92037 USA.
   [Hart, Robert A.] Swedish Med Ctr, Orthopaed, 501 E Hampden Ave, Englewood, CO 80113 USA.
   [Klineberg, Eric O.] Univ Calif Davis, Orthopaed, 1 Shields Ave, Davis, CA 95616 USA.
   [Bess, Shay] Rocky Mt Hosp Children, Denver Int Spine Ctr, Orthopaed, Presbyterian St Lukes, 2001 N High St, Denver, CO 80205 USA.
   [Burton, Douglas] Univ Kansas Hosp, Orthoped, 4000 Cambridge St, Kansas City, KS 66160 USA.
   [Smith, Justin S.; Shaffrey, Christopher] Univ Virginia Hlth Syst, Neurosurg, 1215 Lee St, Charlottesville, VA 22903 USA.
   [Gupta, Munish; Kelly, Michael] Washington Univ, Orthopaed, One Brookings Dr, St Louis, MO 63130 USA.
   [Ames, Christopher P.] Univ Calif San Francisco, Neurosurg, 400 Parnassus Ave, San Francisco, CA 94122 USA.
   [Hamilton, D. Kojo] Univ Pittsburgh, Neurosurg, 4200 Fifth Ave, Pittsburgh, PA 15260 USA.
   [LaFage, Virginie; Schwab, Frank; Kim, Han Jo] Hosp Special Surg, Orthopaed, 535 East 70th St, New York, NY 10021 USA.
   [Passias, Peter G.; Protopsaltis, Themistocles] NYU, Orthopaed, 70 Washington Sq South, New York, NY 10012 USA.
C3 Brown University; Scripps Research Institute; University of California
   System; University of California Davis; University of Kansas; University
   of Kansas Medical Center; University of Virginia; Washington University
   (WUSTL); University of California System; University of California San
   Francisco; Pennsylvania Commonwealth System of Higher Education (PCSHE);
   University of Pittsburgh; New York University
RP Reid, DBC (通讯作者)，Brown Univ, Warren Alpert Med Sch, Dept Orthopaed Surg, 2 Dudley St, Providence, RI 02905 USA.
EM danreid123@gmail.com
RI ; Lafage, Virginie/E-7747-2010
OI bess, shay/0000-0002-9697-8999; Lafage, Virginie/0000-0002-0119-7111
CR Auerbach JD, 2012, SPINE, V37, P1198, DOI 10.1097/BRS.0b013e31824fffde
   BRIDWELL KH, 1995, SPINE, V20, P1410, DOI 10.1097/00007632-199506000-00014
   Cole T., 2014, J SPINAL DISORD TECH, V30, P1
   Colomina MJ, 2017, BRIT J ANAESTH, V118, P380, DOI 10.1093/bja/aew434
   Glassman SD, 2005, SPINE, V30, P2024, DOI 10.1097/01.brs.0000179086.30449.96
   Glassman SD, 2005, SPINE, V30, P682, DOI 10.1097/01.brs.0000155425.04536.f7
   Gomez JA, 2017, SPINE, V42, P992, DOI 10.1097/BRS.0000000000002071
   Gum JL, 2016, SCOLIOSIS SPINAL DIS, V11, DOI 10.1186/s13013-016-0081-z
   Gum JL, 2017, SPINE DEFORM, V5, P272, DOI DOI 10.1016/J.JSPD.2017.01.005
   Kang DG, 2015, SPINE J, V15, P762, DOI 10.1016/j.spinee.2015.01.030
   Lador R, 2017, CLIN SPINE SURG, V30, pE1074, DOI 10.1097/BSD.0000000000000482
   McCarthy I, 2013, NEUROSURG CLIN N AM, V24, P293, DOI 10.1016/j.nec.2012.12.005
   Miller E., 2016, SPINE J, V16, pS310, DOI [10.1016/j.spinee.2016.07.236, DOI 10.1016/J.SPINEE.2016.07.236]
   Miller E., 2016, SPINE J, V16, pS365, DOI [10.1016/j.spinee.2016.07.491, DOI 10.1016/J.SPINEE.2016.07.491]
   Mobbs Ralph J, 2015, J Spine Surg, V1, P2, DOI 10.3978/j.issn.2414-469X.2015.10.05
   Mundis GM, 2017, SPINE DEFORM, V5, P265, DOI DOI 10.1016/j.jspd.2017.01.010
   Palumbo MA, 2015, SPINE J, V15, P1409, DOI 10.1016/j.spinee.2015.03.004
   Passias PG, 2017, SPINE J, V17, P1633, DOI 10.1016/j.spinee.2017.05.018
   Passias PG, 2017, SPINE, V42, pE978, DOI 10.1097/BRS.0000000000002009
   Passias PG, 2016, SPINE, V41, P1355, DOI 10.1097/BRS.0000000000001552
   Paul JC, 2015, SPINE J, V15, P1963, DOI 10.1016/j.spinee.2015.04.028
   Ramos RDLG, 2017, WORLD NEUROSURG, V105, P543, DOI 10.1016/j.wneu.2017.05.060
   Reid DBC, 2018, WORLD NEUROSURG, V112, pE548, DOI 10.1016/j.wneu.2018.01.079
   Scheer JK, 2018, SPINE, V43, P339, DOI 10.1097/BRS.0000000000001626
   Schoenfeld AJ, 2018, SPINE J, V18, P22, DOI 10.1016/j.spinee.2017.08.263
   Schwab FJ, 2013, SPINE, V38, pE803, DOI 10.1097/BRS.0b013e318292b7b9
   Sing DC, 2017, SPINE J, V17, P627, DOI 10.1016/j.spinee.2016.11.005
   Sing David C, 2016, Spine Deform, V4, P365, DOI 10.1016/j.jspd.2016.03.005
   Smith JS, 2016, NEUROSURGERY, V78, P851, DOI 10.1227/NEU.0000000000001116
   Teles AR, 2017, GLOB SPINE J, V7, P170, DOI 10.1177/2192568217699182
   Theologis AA, 2017, J NEUROSURG-SPINE, V26, P208, DOI 10.3171/2016.8.SPINE151543
   Van Hal M, 2017, CLIN SPINE SURG, V30, pE1062, DOI 10.1097/BSD.0000000000000516
   Winter SF, 2016, GLOB SPINE J, V6, P284, DOI 10.1055/s-0035-1563609
   Yuan QM, 2017, EUR SPINE J, V26, P131, DOI 10.1007/s00586-016-4899-0
   Zygourakis CC, 2018, NEUROSURGERY, V82, P378, DOI 10.1093/neuros/nyx218
NR 35
TC 15
Z9 17
U1 0
U2 1
PU SPRINGER
PI NEW YORK
PA ONE NEW YORK PLAZA, SUITE 4600, NEW YORK, NY, UNITED STATES
SN 2212-134X
EI 2212-1358
J9 SPINE DEFORM
JI Spine Deform.
PD MAY
PY 2019
VL 7
IS 3
BP 481
EP 488
DI 10.1016/j.jspd.2018.09.013
PG 8
WC Clinical Neurology; Orthopedics
WE Emerging Sources Citation Index (ESCI)
SC Neurosciences & Neurology; Orthopedics
GA VK2WS
UT WOS:000671880900015
DA 2022-05-03
ER

PT J
AU Faraj, SSA
   te Hennepe, N
   van Hooff, ML
   Pouw, M
   de Kleuver, M
   Spruit, M
AF Faraj, Sayf S. A.
   te Hennepe, Niek
   van Hooff, Miranda L.
   Pouw, Martin
   de Kleuver, Marinus
   Spruit, Maarten
TI The Natural History of Progression in Adult Spinal Deformity: A
   Radiographic Analysis
SO GLOBAL SPINE JOURNAL
LA English
DT Article
DE adult spinal deformity; scoliosis; progression; natural history
ID TERM-FOLLOW-UP; IDIOPATHIC SCOLIOSIS; LUMBAR SCOLIOSIS; ANGLE;
   PARAMETERS; ALIGNMENT; HEALTH
AB Study Design: Historical cohort study. Objective: To evaluate progression in the coronal and sagittal planes in nonsurgical patients with adult spinal deformity (ASD). Methods: A retrospective analysis of nonsurgical ASD patients between 2005 and 2017 was performed. Magnitude of the coronal and sagittal planes were compared on the day of presentation and at most recent follow-up. Previous reported prognostic factors for progression in the coronal plane, including the direction of scoliosis, curve magnitude, and the position of the intercrest line (passing through L4 or L5 vertebra), were studied. Results: Fifty-eight patients were included with a mean follow-up of 59.8 +/- 34.5 months. Progression in the coronal plane was seen in 72% of patients. Mean Cobb angle on the day of presentation and most recent follow-up was 37.2 +/- 14.6 degrees and 40.8 degrees +/- 16.5 degrees, respectively. No significant differences were found in curve progression in left- versus right-sided scoliosis (3.3 +/- 7.1 vs 3.7 +/- 5.4, P = .81), Cobb angle <30 degrees versus >= 30 degrees (2.6 +/- 5.0 vs 4.3 +/- 6.5, P = .30), or when the intercrest line passed through L4 rather than L5 vertebra (3.4 +/- 5.0 degrees vs 3.8 +/- 7.1 degrees, P = .79). No significant differences were found in the sagittal plane between presentation and most recent follow-up. Conclusions: This is the first study that describes progression in the coronal and sagittal planes in nonsurgical patients with ASD. Previous reported prognostic factors were not confirmed as truly relevant. Although progression appears to occur, large variation exists and these results may not be directly applicable to the individual patient.
C1 [Faraj, Sayf S. A.; te Hennepe, Niek; van Hooff, Miranda L.; Pouw, Martin; de Kleuver, Marinus] Radboud Univ Nijmegen, Med Ctr, Dept Orthoped, Nijmegen, Netherlands.
   [Faraj, Sayf S. A.; van Hooff, Miranda L.; Pouw, Martin; Spruit, Maarten] Sint Maartenskliniek, Dept Orthopaed Surg, Nijmegen, Netherlands.
C3 Radboud University Nijmegen; Sint Maartens Clinic
RP van Hooff, ML (通讯作者)，Sint Maartenskliniek, Dept Res, Nijmegen, Netherlands.
EM m.vanhooff@maartenskliniek.nl
RI Pouw, Martin/B-6432-2018; de Kleuver, Marinus/A-1203-2016; van Hooff,
   Miranda L./A-4872-2019
OI Pouw, Martin/0000-0002-2253-0227; de Kleuver,
   Marinus/0000-0002-3506-1212; van Hooff, Miranda L./0000-0001-5313-6436
CR Aebi M, 2005, EUR SPINE J, V14, P925, DOI 10.1007/s00586-005-1053-9
   Charter RA, 1997, J CLIN EXP NEUROPSYC, V19, P458, DOI 10.1080/01688639708403872
   Chin Kingsley R, 2009, Am J Orthop (Belle Mead NJ), V38, P404
   Clark S, 2008, LANCET, V371, P10, DOI 10.1016/S0140-6736(08)60047-1
   COLLIS DK, 1969, J BONE JOINT SURG AM, VA 51, P425, DOI 10.2106/00004623-196951030-00001
   Faraj SSA, 2018, J NEUROSURG-SPINE, V28, P573, DOI 10.3171/2017.8.SPINE161266
   Faraj SSA, 2016, EUR SPINE J, V25, P2347, DOI 10.1007/s00586-016-4619-9
   Gstoettner M, 2007, EUR SPINE J, V16, P1587, DOI 10.1007/s00586-007-0401-3
   KOROVESSIS P, 1994, SPINE, V19, P1926, DOI 10.1097/00007632-199409000-00012
   Lafage R, 2016, SPINE, V41, P62, DOI 10.1097/BRS.0000000000001171
   Lenke LG, 2016, SPINE, V41, P204, DOI 10.1097/BRS.0000000000001338
   Marks MC, 2003, SPINE, V28, P1176, DOI 10.1097/00007632-200306010-00018
   Marty-Poumarat C, 2007, SPINE, V32, P1227, DOI 10.1097/01.brs.0000263328.89135.a6
   Murata Y, 2002, SPINE, V27, P2268, DOI 10.1097/00007632-200210150-00016
   PRITCHETT JW, 1993, SPINE, V18, P700, DOI 10.1097/00007632-199305000-00004
   Protopsaltis T, 2014, J BONE JOINT SURG AM, V96A, P1631, DOI 10.2106/JBJS.M.01459
   Sapkas George, 1996, Bulletin Hospital for Joint Diseases, V55, P40
   Schwab F, 2005, SPINE, V30, P1082, DOI 10.1097/01.brs.0000160842.43482.cd
   Schwab F, 2012, SPINE, V37, P1077, DOI 10.1097/BRS.0b013e31823e15e2
   Schwab FJ, 2013, SPINE, V38, pE803, DOI 10.1097/BRS.0b013e318292b7b9
   Seo JY, 2011, J NEUROSURG-SPINE, V15, P558, DOI 10.3171/2011.6.SPINE10929
   Takeda N, 2009, J ORTHOP SCI, V14, P748, DOI 10.1007/s00776-009-1394-z
   Van Hooff ML, 2015, ACTA ORTHOP, V86, P534, DOI 10.3109/17453674.2015.1043174
   Van Royen B J, 1998, Eur Spine J, V7, P408, DOI 10.1007/s005860050098
   WEINSTEIN SL, 1983, J BONE JOINT SURG AM, V65, P447, DOI 10.2106/00004623-198365040-00004
   WEINSTEIN SL, 1981, J BONE JOINT SURG AM, V63, P702, DOI 10.2106/00004623-198163050-00003
   Weinstein SL, 2003, JAMA-J AM MED ASSOC, V289, P559, DOI 10.1001/jama.289.5.559
NR 27
TC 4
Z9 4
U1 0
U2 0
PU SAGE PUBLICATIONS LTD
PI LONDON
PA 1 OLIVERS YARD, 55 CITY ROAD, LONDON EC1Y 1SP, ENGLAND
SN 2192-5682
EI 2192-5690
J9 GLOB SPINE J
JI Glob. Spine J.
PD MAY
PY 2020
VL 10
IS 3
BP 272
EP 279
AR 2192568219845659
DI 10.1177/2192568219845659
EA MAY 2019
PG 8
WC Clinical Neurology; Orthopedics
WE Science Citation Index Expanded (SCI-EXPANDED)
SC Neurosciences & Neurology; Orthopedics
GA LH5HM
UT WOS:000479635200001
PM 32313792
OA Green Published, gold
DA 2022-05-03
ER

PT J
AU Ferrero, E
   Khalife, M
   Marie-Hardy, L
   Regnard, N
   Feydy, A
   De Loubresse, CG
   Zakine, S
   Guigui, P
AF Ferrero, E.
   Khalife, M.
   Marie-Hardy, L.
   Regnard, N.
   Feydy, A.
   De Loubresse, C. Garreau
   Zakine, S.
   Guigui, P.
TI Do Curve Characteristics Influence Stenosis Location and Occurrence of
   Radicular Pain in Adult Degenerative Scoliosis?
SO SPINE DEFORMITY
LA English
DT Article
DE Lumbar scoliosis; Lumbar spinal stenosis; Lumboscral contra-curve;
   Rotatory subluxation; Coronal tilt
AB Study DesignRetrospective cohort.ObjectiveThe aim of this study was to describe the various locations of spinal stenosis (LSS) in lumbar scoliosis and its related clinical symptoms.IntroductionAdults with lumbar scoliosis often present with pain and disability. Association of scoliosis and stenosis is not rare, but remains sparsely explored. Consequences of scoliosis on stenosis location and treatment remain debatable.MethodsPatients operated for symptomatic LSS with lumbar scoliosis (Cobb angle >20 degrees) from 2015 to 2016 were included. All patients completed preoperative clinical and neurologic examination. Coronal and sagittal radiographic parameters, rotatory subluxation (RS), and spondylolisthesis were analyzed on full spine radiographs. Computed tomographic scan multiplanar reconstructions were performed to measure central, foraminal, and lateral recess stenosis, from T10 to the sacrum.ResultsA total of 76 patients were included (69 9 years old, 77% female). Sixty percent had neurogenic claudication, and L5 was the most common radicular pain (41%). The mean Cobb angle was 33 degrees 16 degrees. Overall, 35 (46%) patients had coronal malalignment; in 69%, side of the coronal tilt corresponded to side of the concavity of the lumbosacral curve. Sixty patients had RS (most frequent level L3-L4). In 50% of the cohort, RS was located at the junction between the lumbar and lumbosacral curves. In 70% (n = 53) of the patients, central stenosis occurred at the junction between the lumbar and lumbosacral curves. Foraminal and lateral stenosis were most frequently observed in the concavity of the distal lumbosacral curve. L5 radicular pain was significantly more frequent in case of lumbosacral contra-curve and right coronal malalignment.ConclusionLSS is frequent in lumbar scoliosis. Relationships exist between curve characteristics and symptomatic LSS in lumbar scoliosis; especially, concavity of the lumbosacral contra-curve and the junctional level between the lumbar curve and the lumbosacral contra-curve. Therefore, accurate analysis of stenosis in ASD seems mandatory, to at least perform decompression because perfect planned treatment for stenosis and scoliosis correction might not always be possible because of the patient's general health status.Level of EvidenceLevel 4.
C1 [Ferrero, E.; Khalife, M.; Marie-Hardy, L.; De Loubresse, C. Garreau; Guigui, P.] Paris V Univ, Hop Europeen Georges Pompidou, AP HP, Orthoped Surg Dept, 20 Rue Leblanc, F-75908 Paris 15, France.
   [Regnard, N.; Feydy, A.] Paris V Univ, Hop Cochin, AP HP, Radiol Dept, F-75014 Paris, France.
   [Zakine, S.] Clin Maussins, Orthoped Surg Dept, F-75019 Paris, France.
C3 Assistance Publique Hopitaux Paris (APHP); Hopital Universitaire
   Europeen Georges-Pompidou - APHP; Assistance Publique Hopitaux Paris
   (APHP); Hopital Universitaire Cochin - APHP; UDICE-French Research
   Universities; Universite de Paris
RP Ferrero, E (通讯作者)，Paris V Univ, Hop Europeen Georges Pompidou, AP HP, 20 Rue Leblanc, F-75908 Paris 15, France.
EM Emmanuelle.ferrero@gmail.com
OI Khalife, Marc/0000-0001-9022-3336
CR Aebi M, 2005, EUR SPINE J, V14, P925, DOI 10.1007/s00586-005-1053-9
   Ames CP, 2012, J NEUROSURG-SPINE, V16, P547, DOI 10.3171/2012.2.SPINE11320
   Attias N, 2006, J SPINAL DISORD TECH, V19, P249, DOI 10.1097/01.bsd.0000203942.81050.c8
   Bao H, 2016, BONE JOINT J, V98B, P1227, DOI [10.1302/0301-620X.98B9.37273, 10.1302/0301-620X.9889.37273]
   BURTON CV, 1981, CLIN ORTHOP RELAT R, P191
   EPSTEIN JA, 1979, SPINE, V4, P542, DOI 10.1097/00007632-197911000-00017
   Faro FD, 2004, SPINE, V29, P2284, DOI 10.1097/01.brs.0000142224.46796.a7
   Ferrero E, 2015, ORTHOP TRAUMATOL-SUR, V101, P613, DOI 10.1016/j.otsr.2015.04.008
   Ferrero E, 2017, SPINE DEFORM, V5, P255
   Ferrero E, 2015, EUR SPINE J, V24, P1219, DOI 10.1007/s00586-015-3778-4
   Fu KMG, 2011, NEUROSURGERY, V69, P1181, DOI 10.1227/NEU.0b013e31822a9aeb
   Glassman SD, 2005, SPINE, V30, P2024, DOI 10.1097/01.brs.0000179086.30449.96
   Glassman SD, 2005, SPINE, V30, P682, DOI 10.1097/01.brs.0000155425.04536.f7
   GRUBB SA, 1988, SPINE, V13, P241, DOI 10.1097/00007632-198803000-00004
   Inufusa A, 1996, SPINE, V21, P2218, DOI 10.1097/00007632-199610010-00008
   Lafage V, 2009, SPINE, V34, pE599, DOI 10.1097/BRS.0b013e3181aad219
   Lau YYO, 2017, EUR SPINE J, V26, P2666, DOI 10.1007/s00586-017-5211-7
   Lee S, 2010, AM J ROENTGENOL, V194, P1095, DOI 10.2214/AJR.09.2772
   Maillot C, 2015, EUR SPINE J, V24, P1574, DOI 10.1007/s00586-015-3817-1
   Mamisch N, 2012, RADIOLOGY, V264, P174, DOI 10.1148/radiol.12111930
   Merkle M, 2016, CLIN NEUROL NEUROSUR, V143, P4, DOI 10.1016/j.clineuro.2016.01.031
   MIKHAEL MA, 1981, RADIOLOGY, V140, P97, DOI 10.1148/radiology.140.1.7244248
   MORIN C, 1984, REV CHIR ORTHOP, V70, P561
   Ohba T, 2015, EUR SPINE J, V24, P2269, DOI 10.1007/s00586-015-3859-4
   PRITCHETT JW, 1993, SPINE, V18, P700, DOI 10.1097/00007632-199305000-00004
   SCHONSTROM NSR, 1985, SPINE, V10, P806, DOI 10.1097/00007632-198511000-00005
   Schwab FJ, 2002, SPINE, V27, P387, DOI 10.1097/00007632-200202150-00012
   Schwab F, 2006, SPINE, V31, P2109, DOI 10.1097/01.brs.0000231725.38943.ab
   SIMMONS ED, 1992, SPINE, V17, pS117, DOI 10.1097/00007632-199206001-00009
   Smith JS, 2008, J NEUROSURG-SPINE, V9, P326, DOI 10.3171/SPI.2008.9.10.326
   Steurer J, 2011, BMC MUSCULOSKEL DIS, V12, DOI 10.1186/1471-2474-12-175
   Tassin JL., 1995, ANN RADIOL PARIS, V38, P214
   Vialle R, 2005, J BONE JOINT SURG AM, V87A, P260, DOI 10.2106/JBJS.D.02043
   Waldt S, 2014, SEMIN MUSCULOSKEL R, V18, P219, DOI 10.1055/s-0034-1375565
   Yamada K, 2015, EUR SPINE J, V24, P333, DOI 10.1007/s00586-014-3683-2
NR 35
TC 3
Z9 3
U1 0
U2 0
PU SPRINGER
PI NEW YORK
PA ONE NEW YORK PLAZA, SUITE 4600, NEW YORK, NY, UNITED STATES
SN 2212-134X
EI 2212-1358
J9 SPINE DEFORM
JI Spine Deform.
PD MAY
PY 2019
VL 7
IS 3
BP 472
EP 480
DI 10.1016/j.jspd.2018.09.010
PG 9
WC Clinical Neurology; Orthopedics
WE Emerging Sources Citation Index (ESCI)
SC Neurosciences & Neurology; Orthopedics
GA VK2WS
UT WOS:000671880900014
OA Green Published
DA 2022-05-03
ER

PT J
AU Haddas, R
   Lieberman, IH
   Kakar, RS
AF Haddas, Ram
   Lieberman, Isador H.
   Kakar, Rumit Singh
TI A Comparison of Muscular Activity During Gait Between Walking Sticks and
   a Walker in Patients With Adult Degenerative Scoliosis
SO SPINE DEFORMITY
LA English
DT Article
DE Neuromuscular control; Walking aids; Electromyography; Peak muscle
   activation; Muscle duration; Muscle onset; Integrated electromyography
AB Study DesignA repeated measurement, single-center, prospective study.ObjectiveThe purpose of this study is to compare and contrast the benefits of walking sticks versus a walker on the trunk and lower extremity muscular control in patients with adult degenerative scoliosis (ADS).Summary of Background DataADS patients demonstrate an altered gait pattern. Walking aids help maintain mobility in those patients. Whereas a walker forces patients into kyphosis, the higher grips of walking sticks allows for more upright posture, arm swing, and improved sagittal alignment.MethodsTwenty ADS patients with symptomatic degenerative scoliosis performed over-ground walking at self-selected speed under 3 testing conditions: 1) with walking sticks (WS); 2) with walker (WR); and 3) without any device (ND). Trunk and lower extremity peak muscle activation, time to peak muscle activity, muscle duration, muscle onset, and integrated electromyography (iEMG) were measured and compared.ResultsThe use of WS produced increases in muscle activity in the external oblique (WS: 44.3% vs. WR: 7.4% of submaximum voluntary contraction [sMVC], p = .007) and medial gastrocnemius (WS: 78.8% vs ND: 43.7% of sMVC, p = .027) in comparison to the walker and no device, respectively. When using WS, shorter muscle activity time was observed for rectus femoris (WS: 62.9% vs. WR: 88.8% of gait cycle, p = .001), semitendinosus (WS: 64.3% vs. WR: 93.0% of gait cycle, p = .003), tibialis anterius (WS: 59.4% vs. WR: 85.1% of gait cycle, p = .001), and medial gastrocnemius (WS: 67.3% vs. WR: 98.0% of gait cycle, p = .006) in comparison to the walker.ConclusionsThe use of walking sticks can potentially promote trunk and lower extremity neuromuscular control and gait mechanics comparable to gait without any assistive devices. Although the differences in magnitudes between comparisons were small and should be cautiously interpreted on a case-by-case basis, based on this study's results and our anecdotal experience treating patients with ADS, we recommend the use of walking sticks to assist with their gait prior to and after surgical intervention.Level of EvidenceLevel III.
C1 [Haddas, Ram] Texas Back Inst Res Fdn, 6020 West Parker Rd, Plano, TX 75093 USA.
   [Lieberman, Isador H.] Texas Back Inst, 6020 W Parker Rd 200, Plano, TX 75093 USA.
   [Kakar, Rumit Singh] Ithaca Coll, 953 Danby Rd, Ithaca, NY 14850 USA.
RP Haddas, R (通讯作者)，Texas Back Inst Res Fdn, 6020 West Parker Rd, Plano, TX 75093 USA.
EM rhaddas@texasback.com
CR Alkjaer T, 2006, BIOMED ENG ONLINE, V5, DOI 10.1186/1475-925X-5-2
   Bechard DJ, 2012, OSTEOARTHR CARTILAGE, V20, P1500, DOI 10.1016/j.joca.2012.08.014
   Bogdanis GC, 2012, FRONT PHYSIOL, V3, DOI 10.3389/fphys.2012.00142
   Chockalingam N, 2004, EUR SPINE J, V13, P750, DOI 10.1007/s00586-004-0762-9
   Clark BC, 2004, ARCH PHYS MED REHAB, V85, P1555, DOI 10.1016/j.apmr.2003.09.011
   DeLuca PA, 1997, J PEDIATR ORTHOPED, V17, P608, DOI 10.1097/00004694-199709000-00007
   DETTMANN MA, 1987, AM J PHYS MED REHAB, V66, P77
   Giakas G, 1996, SPINE, V21, P2235, DOI 10.1097/00007632-199610010-00011
   Haddas R, 2018, EUR SPINE J, V27, P1178, DOI 10.1007/s00586-017-5321-2
   Hardi I, 2014, AGING CLIN EXP RES, V26, P221, DOI 10.1007/s40520-014-0204-4
   Hopf C, 1998, Eur Spine J, V7, P6, DOI 10.1007/s005860050019
   Jeong YG, 2015, CLIN REHABIL, V29, P129, DOI 10.1177/0269215514543932
   Ko SU, 2011, GAIT POSTURE, V33, P205, DOI 10.1016/j.gaitpost.2010.11.006
   Kotwal Suhel, 2011, HSS J, V7, P257
   Kotwicki T, 2013, ADOLESC HEALTH MED T, V4, P59, DOI 10.2147/AHMT.S32088
   Kramers-de Quervain IA, 2004, EUR SPINE J, V13, P449, DOI 10.1007/s00586-003-0588-x
   LINDH M, 1978, Spine, V3, P122, DOI 10.1097/00007632-197806000-00006
   Mahaudens P, 2009, EUR SPINE J, V18, P1160, DOI 10.1007/s00586-009-1002-0
   Mahaudens P, 2009, EUR SPINE J, V18, P512, DOI 10.1007/s00586-009-0899-7
   Marks R, 1997, Biomed Sci Instrum, V33, P209
   Ounpuu S, 1997, GAIT POSTURE, V5, P211, DOI 10.1016/S0966-6362(96)01087-9
   OUNPUU S, 1996, GAIT POSTURE, V4, P62
   Patla AE., 1996, CLIN DISORDERS BALAN
   Ploumis A, 2007, SPINE J, V7, P428, DOI 10.1016/j.spinee.2006.07.015
   Schizas C G, 1998, Eur Spine J, V7, P95, DOI 10.1007/s005860050037
   SCHULTZ A, 1982, J BONE JOINT SURG AM, V64, P713, DOI 10.2106/00004623-198264050-00008
   Whittlesey, 2013, RES METHODS BIOMECHA
   Willson J, 2001, MED SCI SPORT EXER, V33, P142
   Yang JH, 2013, EUR SPINE J, V22, P2407, DOI 10.1007/s00586-013-2845-y
NR 29
TC 1
Z9 1
U1 0
U2 1
PU SPRINGER
PI NEW YORK
PA ONE NEW YORK PLAZA, SUITE 4600, NEW YORK, NY, UNITED STATES
SN 2212-134X
EI 2212-1358
J9 SPINE DEFORM
JI Spine Deform.
PD MAY
PY 2019
VL 7
IS 3
BP 454
EP 466
DI 10.1016/j.jspd.2018.09.067
PG 13
WC Clinical Neurology; Orthopedics
WE Emerging Sources Citation Index (ESCI)
SC Neurosciences & Neurology; Orthopedics
GA VK2WS
UT WOS:000671880900012
DA 2022-05-03
ER

PT J
AU Hariharan, D
   Mammi, M
   Daniels, K
   Petrucci, K
   Lamba, N
   Cerecedo-Lopez, CD
   Doucette, J
   Papatheodorou, S
   Hulsbergen, A
   Aglio, LS
   Smith, TR
   Mekary, DR
   Zaidi, H
AF Hariharan, D.
   Mammi, M.
   Daniels, K.
   Petrucci, K.
   Lamba, N.
   Cerecedo-Lopez, C. D.
   Doucette, J.
   Papatheodorou, S.
   Hulsbergen, A.
   Aglio, L. S.
   Smith, T. R.
   Mekary, D. R.
   Zaidi, H.
TI SAFETY AND EFFICACY OF TRANEXAMIC ACID IN ADULT SPINAL DEFORMITY
   SURGERY: A META-ANALYSIS
SO VALUE IN HEALTH
LA English
DT Meeting Abstract
C1 [Hariharan, D.] Brandeis Univ, Waltham, MA USA.
   [Mammi, M.; Lamba, N.; Cerecedo-Lopez, C. D.; Hulsbergen, A.; Aglio, L. S.; Smith, T. R.; Zaidi, H.] Harvard Med Sch, Brigham & Womens Hosp, Boston, MA 02115 USA.
   [Daniels, K.] Precis Xtract, Boston, MA USA.
   [Petrucci, K.; Doucette, J.; Mekary, D. R.] MCPHS Univ, Boston, MA USA.
   [Papatheodorou, S.] Harvard TH Chan Sch Publ Hlth, Boston, MA USA.
C3 Brandeis University; Harvard University; Brigham & Women's Hospital;
   Harvard Medical School; Harvard University; Harvard T.H. Chan School of
   Public Health
RI Smith, Timothy R/N-2481-2014
OI Smith, Timothy R/0000-0003-1976-0766
NR 0
TC 1
Z9 1
U1 1
U2 1
PU ELSEVIER SCIENCE INC
PI NEW YORK
PA STE 800, 230 PARK AVE, NEW YORK, NY 10169 USA
SN 1098-3015
EI 1524-4733
J9 VALUE HEALTH
JI Value Health
PD MAY
PY 2019
VL 22
SU 2
MA PDG78
BP S176
EP S176
DI 10.1016/j.jval.2019.04.757
PG 1
WC Economics; Health Care Sciences & Services; Health Policy & Services
WE Science Citation Index Expanded (SCI-EXPANDED); Social Science Citation Index (SSCI)
SC Business & Economics; Health Care Sciences & Services
GA IE9BU
UT WOS:000472670101297
OA Bronze
DA 2022-05-03
ER

PT J
AU Hasan, S
   McGrath, LB
   Sen, RD
   Barber, JK
   Hofstetter, CP
AF Hasan, Saqib
   McGrath, Lynn B., Jr.
   Sen, Rajeev D.
   Barber, Jason K.
   Hofstetter, Christoph P.
TI Comparison of full-endoscopic and minimally invasive decompression for
   lumbar spinal stenosis in the setting of degenerative scoliosis and
   spondylolisthesis
SO NEUROSURGICAL FOCUS
LA English
DT Article
DE endoscopic spine surgery; stenosis; radiculopathy; minimally invasive
   spine surgery; MIS; scoliosis; unilateral laminotomy for bilateral
   decompression; ULBD
ID LOW-BACK-PAIN; SURGICAL-TREATMENT; FUSION SURGERY; COMPLICATIONS;
   TRENDS; REOPERATION; INSTABILITY; PREDICTORS; DISKECTOMY; STRATEGIES
AB OBJECTIVE The management of lumbar spinal stenosis (LSS) with concurrent scoliosis and/or spondylolisthesis remains controversial. Full-endoscopic unilateral laminotomy for bilateral decompression (ULBD) facilitates neural decompression while preserving stabilizing osseoligamentous structures and may be uniquely suited for the treatment of LSS with concurrent mild to moderate degenerative deformity. The safety and efficacy of full-endoscopic versus minimally invasive surgery (MIS) ULBD in this patient population is studied here for the first time.
   METHODS A retrospective analysis of prospectively collected data was conducted on 45 consecutive LSS patients with concurrent scoliosis (>= 10 degrees coronal Cobb angle) and/or spondylolisthesis (>= 3 mm). Patient demographics, operative details, complications, and imaging characteristics were reviewed. Outcomes were quantified using back and leg visual analog scale (VAS) scores and the Oswestry Disability Index (ODI) at 2 weeks, 3 months, and 1 year.
   RESULTS A total of 26 patients underwent full-endoscopic and 19 underwent MIS-ULBD with an average follow-up period of 12 months. The endoscopic cohort experienced a significantly shorter hospital length of stay (p = 0.014) and fewer adverse events (p = 0.010). Both cohorts experienced significant improvements in VAS and ODI scores at all time points (p < 0.001), but the endoscopic cohort demonstrated significantly better early ODI scores (p = 0.024).
   CONCLUSIONS Endoscopic and MIS-ULBD result in similar functional outcomes for LSS with mild to moderate deformity, while the endoscopic approach demonstrates a favorable rate of complications. Further studies are required to better delineate the characteristics of spinal deformities amenable to this approach and the durability of functional results.
C1 [Hasan, Saqib; McGrath, Lynn B., Jr.; Sen, Rajeev D.; Barber, Jason K.; Hofstetter, Christoph P.] Univ Washington, Dept Neurol Surg, Seattle, WA 98195 USA.
C3 University of Washington; University of Washington Seattle
RP Hofstetter, CP (通讯作者)，Univ Washington, Seattle, WA 98195 USA.
EM chh9045@uw.edu
CR Aebi M, 2005, EUR SPINE J, V14, P925, DOI 10.1007/s00586-005-1053-9
   Ahn Y, 2014, EXPERT REV MED DEVIC, V11, P605, DOI 10.1586/17434440.2014.940314
   Bae HW, 2013, SPINE, V38, P916, DOI 10.1097/BRS.0b013e3182833e7c
   Bayerl SH, 2015, SPINE, V40, P1014, DOI 10.1097/BRS.0000000000000928
   BENNER B, 1979, SPINE, V4, P548
   Berven SH, 2007, NEUROSURG CLIN N AM, V18, P261, DOI 10.1016/j.nec.2007.03.003
   BEURSKENS AJ, 1995, SPINE, V20, P1017, DOI 10.1097/00007632-199505000-00008
   Birjandian Zeinab, 2017, J Spine Surg, V3, P123, DOI 10.21037/jss.2017.06.08
   Blumenthal C, 2013, J NEUROSURG-SPINE, V18, P340, DOI 10.3171/2013.1.SPINE12537
   Brodke DS, 2013, SPINE, V38, P2287, DOI 10.1097/BRS.0000000000000068
   Deyo RA, 2006, SPINE, V31, P2724, DOI 10.1097/01.brs.0000244618.06877.cd
   Deyo RA, 2013, SPINE, V38, P865, DOI 10.1097/BRS.0b013e31828631b8
   Deyo RA, 2010, SPINE J, V10, P625, DOI 10.1016/j.spinee.2010.05.006
   Deyo RA, 2010, JAMA-J AM MED ASSOC, V303, P1259, DOI 10.1001/jama.2010.338
   EPSTEIN JA, 1979, SPINE, V4, P542, DOI 10.1097/00007632-197911000-00017
   Etminan M, 2002, ORTHOP CLIN N AM, V33, P381, DOI 10.1016/S0030-5898(02)00005-6
   Fairbank JCT, 2000, SPINE, V25, P2940, DOI 10.1097/00007632-200011150-00017
   Farrar JT, 2001, PAIN, V94, P149, DOI 10.1016/S0304-3959(01)00349-9
   Farrar JT, 2000, PAIN, V88, P287, DOI 10.1016/S0304-3959(00)00339-0
   Foley K T, 1999, Neurosurg Focus, V7, pe5
   Fontes RB, 2017, NEUROSURG CLIN N AM, V28, P335, DOI 10.1016/j.nec.2017.02.003
   Frazier DD, 1997, SPINE, V22, P2025, DOI 10.1097/00007632-199709010-00017
   Fritzell P, 2003, EUR SPINE J, V12, P178, DOI 10.1007/s00586-002-0493-8
   Ghogawala Z, 2016, NEW ENGL J MED, V374, P1424, DOI 10.1056/NEJMoa1508788
   Gibson JNA, 2017, EUR SPINE J, V26, P847, DOI 10.1007/s00586-016-4885-6
   Guha D, 2015, NEUROSURG FOCUS, V39, DOI 10.3171/2015.7.FOCUS15259
   Hagg O, 2003, EUR SPINE J, V12, P22, DOI 10.1007/s00586-002-0465-z
   Hamasaki T, 2009, J SPINAL DISORD TECH, V22, P486, DOI 10.1097/BSD.0b013e31818d7dc9
   Hasegawa K, 2013, J NEUROSURG-SPINE, V18, P504, DOI 10.3171/2013.1.SPINE12599
   HEALEY JH, 1985, CLIN ORTHOP RELAT R, P216
   HERKOWITZ HN, 1991, J BONE JOINT SURG AM, V73A, P802, DOI 10.2106/00004623-199173060-00002
   Hoogland T, 2006, SPINE, V31, pE890, DOI 10.1097/01.brs.0000245955.22358.3a
   Hosogane N, 2013, J NEUROSURG-SPINE, V18, P321, DOI 10.3171/2013.1.SPINE12426
   Kato M, 2017, GLOB SPINE J, V7, P498, DOI 10.1177/2192568217699192
   Kelleher MO, 2010, SPINE, V35, pE981, DOI 10.1097/BRS.0b013e3181c46fb4
   Kepler CK, 2014, SPINE, V39, P1584, DOI 10.1097/BRS.0000000000000486
   Lee CH, 2018, SPINE, V43, P1756, DOI 10.1097/BRS.0000000000002708
   Madhavan K, 2016, NEUROSURG FOCUS, V40, DOI 10.3171/2015.11.FOCUS15511
   Murata Y, 2002, SPINE, V27, P2268, DOI 10.1097/00007632-200210150-00016
   Park P, 2004, SPINE, V29, P1938, DOI 10.1097/01.brs.0000137069.88904.03
   Ruetten S, 2009, J NEUROSURG-SPINE, V10, P476, DOI 10.3171/2008.7.17634
   Siepe CJ, 2018, EUR SPINE J, V27, pS563, DOI 10.1007/s00586-018-5656-3
   Simmons ED, 2001, CLIN ORTHOP RELAT R, P45
   Tacconi L., 2018, J NEUROSURG SCI
   Taylor WR, 2003, J NEUROSURG, V98, P205, DOI 10.3171/jns.2003.98.1.0205
   Telfeian AE, 2018, WORLD NEUROSURG, V117, P321, DOI 10.1016/j.wneu.2018.06.106
   Thome C, 2005, J NEUROSURG-SPINE, V3, P129, DOI 10.3171/spi.2005.3.2.0129
   Transfeldt EE, 2010, SPINE, V35, P1872, DOI 10.1097/BRS.0b013e3181ce63a2
   Weinstein JN, 2010, SPINE, V35, P1329, DOI 10.1097/BRS.0b013e3181e0f04d
   Zanirato A, 2018, EUR SPINE J, V27, P2272, DOI 10.1007/s00586-018-5535-y
   Zhang B, 2018, J ORTHOP SURG RES, V13, DOI 10.1186/s13018-018-0868-0
   2015, J NEUROSURG SPINE, V22, P339
   2013, J CLIN NEUROSCI, V20, P613, DOI DOI 10.1016/J.JOCN.2012.06.002
   2005, MINIM INVAS NEUROSUR, V48, P119, DOI DOI 10.1055/S-2004-830223
   2017, OPER NEUROSURG, V13, P232, DOI DOI 10.1227/NEU.0000000000001407
   2015, PAIN PHYS, V18, P61
NR 56
TC 23
Z9 23
U1 0
U2 2
PU AMER ASSOC NEUROLOGICAL SURGEONS
PI ROLLING MEADOWS
PA 5550 MEADOWBROOK DRIVE, ROLLING MEADOWS, IL 60008 USA
SN 1092-0684
J9 NEUROSURG FOCUS
JI Neurosurg. Focus
PD MAY
PY 2019
VL 46
IS 5
AR E16
DI 10.3171/2019.2.FOCUS195
PG 11
WC Clinical Neurology; Surgery
WE Science Citation Index Expanded (SCI-EXPANDED)
SC Neurosciences & Neurology; Surgery
GA HW1KG
UT WOS:000466441200016
PM 31042656
OA gold
DA 2022-05-03
ER

PT J
AU Hlubek, RJ
   Godzik, J
   Newcomb, AGUS
   Lehrman, JN
   de Andrada, B
   Bohl, MA
   Farber, SH
   Kelly, BP
   Turner, JD
AF Hlubek, Randall J.
   Godzik, Jakub
   Newcomb, Anna G. U. S.
   Lehrman, Jennifer N.
   de Andrada, Bernardo
   Bohl, Michael A.
   Farber, Samuel H.
   Kelly, Brian P.
   Turner, Jay D.
TI Iliac screws may not be necessary in long-segment constructs with L5-S1
   anterior lumbar interbody fusion: cadaveric study of stability and
   instrumentation strain
SO SPINE JOURNAL
LA English
DT Article
DE Anterior lumbar interbody fusion; Biomechanics; Iliac screws;
   Long-segment constructs; Lumbosacral junction; Pelvic fixation; Rod
   strain; Sacral screw strain; Spinal deformity; Transforaminal interbody
   fusion
ID ADULT SPINAL DEFORMITY; LUMBOSACRAL-FIXATION; LUQUE-GALVESTON;
   RISK-FACTORS; SCOLIOSIS; PSEUDOARTHROSIS; COMPLICATIONS; STRATEGIES;
   SACRUM
AB BACKGROUND CONTEXT: Lumbosacral pseudoarthrosis and instrumentation failure is common with long-segment constructs. Optimizing lumbosacral construct biomechanics may help to reduce failure rates. The influence of iliac screws and interbody type on range of motion (ROM), rod strain (RS), sacral screw strain (SS) is not well-established.
   PURPOSE: Investigate the effects of transforaminal lumbar interbody fusion (TLIF), anterior lumbar interbody fusion (ALIF), and iliac screws on long-segment lumbosacral construct biomechanics.
   STUDY DESIGN: Biomechanical study.
   PATIENT SAMPLE: Fourteen human cadaveric spine specimens.
   OUTCOME MEASURES: Lumbosacral ROM, RS, and SS.
   METHODS: Specimens were potted at L1 and the ilium. Specimens were equally divided into either an L5-S1 ALIF or TLIF group and underwent testing in the following conditions: (1) intact (2) L2-S1 pedicle screw rod fixation (PSR-S) (3) L2-ilium (PSR-I) (4) PSR-S+ALIF (ALIF-S) or TLIF (TLIF-S) (5) PSR-I + ALIF(ALIF-I) or TLIF(TLIF-I). Puremomentbending (7.5 Nm) in flexion, extension, lateral bending, axial rotation, and compressive loads (400N) were applied and ROM, SS, and RS were measured. Comparisons were performed using a one-way ANOVA(p<.05).
   RESULTS: ALIF-S and TLIF-S provided similar decreases in ROM as TLIF-I (p>.05). Compared to PSR-S, PSR-I significantly decreased SS during bending in all directions (p<.02) but increased RS in flexion and extension (p <=.02). Anterior lumbar interbody fusion-S provided similar decreases in SS as TLIF-I in all directions (p>.40) but had significantly less RS than TLIF-I in flexion, extension, compression (p<.01). TLIF-S had more SS than TLIF-I in flexion, extension, axial rotation (p<.02), while TLIF-S had less RS only in flexion (p=.03). Compared to PSR-I, ALIF-I decreased the RS (p<.02) but TLIF-I did not (p>.67).
   CONCLUSIONS: Iliac screws were protective of SS but increased RS at the lumbosacral junction. Constructs with ALIF and no iliac screws result in comparable SS as constructs with TLIF and iliac screws with significantly reduced RS. If iliac screws are utilized, ALIF but not TLIF reduces the iliac screw-induced RS.
   CLINICAL SIGNIFICANCE: There is a relatively high incidence of lumbosacral instrumentation failure in adult spinal deformity. Optimizing lumbosacral construct biomechanics may help to reduce failure rates. Iliac screws induce lumbosacral rod strain and may be responsible for instrumentation failure. Constructs with lumbosacral ALIF reduce iliac-screw induced rod strain and may obviate the need for fixation to the ilium. (C) 2018 Elsevier Inc. All rights reserved.
C1 [Hlubek, Randall J.; Godzik, Jakub; Newcomb, Anna G. U. S.; Lehrman, Jennifer N.; de Andrada, Bernardo; Bohl, Michael A.; Farber, Samuel H.; Kelly, Brian P.; Turner, Jay D.] St Josephs Hosp, Barrow Neurol Inst, Dept Neurosurg, 350 W Thomas Rd, Phoenix, AZ 85013 USA.
C3 Barrow Neurological Institute; St. Joseph's Hospital and Medical Center
RP Turner, JD (通讯作者)，St Josephs Hosp, Barrow Neurol Inst, Dept Neurosurg, 350 W Thomas Rd, Phoenix, AZ 85013 USA.
EM Neuropub@barrowneuro.org
OI /0000-0001-6867-3568; Farber, S. Harrison/0000-0002-0171-6516
FU Barrow Neurological Foundation
FX Barrow Neurological Foundation.
CR Abousamra Oussama, 2016, Spine Deform, V4, P217, DOI 10.1016/j.jspd.2015.11.001
   Ahlquist S, 2018, SPINE J
   Andres TM, 2013, SPINE J, V13, P651, DOI 10.1016/j.spinee.2012.11.055
   Banno T, 2017, SPINE, V42, pE1024, DOI 10.1097/BRS.0000000000002047
   BOACHIEADJEI O, 1991, J SPINAL DISORD, V4, P131, DOI 10.1097/00002517-199106000-00002
   Crawford NR, 1999, CLIN BIOMECH, V14, P153, DOI 10.1016/S0268-0033(98)00080-1
   Crawford NR, 1997, SPINE, V22, P559, DOI 10.1097/00007632-199703010-00020
   Cunningham BW, 2010, SPINE, V35, pE198, DOI 10.1097/BRS.0b013e3181c142bf
   Dorward IG, 2013, SPINE, V38, pE755, DOI 10.1097/BRS.0b013e31828d6ca3
   Emami A, 2002, SPINE, V27, P776, DOI 10.1097/00007632-200204010-00017
   Fleischer GD, 2012, SPINE, V37, pE163, DOI 10.1097/BRS.0b013e31822ce9a7
   Freeman AL, 2012, J BIOMECH ENG-T ASME, V134, DOI 10.1115/1.4007629
   Guler UO, 2015, EUR SPINE J, V24, P1085, DOI 10.1007/s00586-014-3615-1
   Harimaya K, 2011, SPINE, V36, P1701, DOI 10.1097/BRS.0b013e3182257eaf
   Hlubek RJ, 2017, SPINE, V42, pE1190, DOI 10.1097/BRS.0000000000002108
   Kelly BP, 2013, J BIOMECH, V46, P1948, DOI 10.1016/j.jbiomech.2013.05.008
   Kim YJ, 2005, SPINE, V30, P468, DOI 10.1097/01.brs.0000153392.74639.ea
   Kleck CJ, 2017, SPINE DEFORM, V5, P27, DOI DOI 10.1016/J.JSPD.2016.09.045
   Lehman RA, 2002, SPINE, V27, P806, DOI 10.1097/00007632-200204150-00006
   MCCORD DH, 1992, SPINE PHILA PA 197 S, V17, pS23
   Merrill RK, 2017, GLOB SPINE J, V7, P514, DOI 10.1177/2192568217699392
   Newcomb A, 2018, SPINE DEFORM, V6, P334
   O'Shaughnessy BA, 2012, SPINE, V37, P1175, DOI 10.1097/BRS.0b013e3182426970
   Serhan H, 2013, J SPINAL DISORD TECH, V26, pE70, DOI 10.1097/BSD.0b013e31826a0f19
   Sutterlin Chester E 3rd, 2016, J Spine Surg, V2, P266, DOI 10.21037/jss.2016.11.01
   Weistroffer JK, 2008, SPINE, V33, P1478, DOI 10.1097/BRS.0b013e3181753c53
   Wilke H J, 1998, Eur Spine J, V7, P148, DOI 10.1007/s005860050045
NR 27
TC 12
Z9 13
U1 1
U2 5
PU ELSEVIER SCIENCE INC
PI NEW YORK
PA STE 800, 230 PARK AVE, NEW YORK, NY 10169 USA
SN 1529-9430
EI 1878-1632
J9 SPINE J
JI Spine Journal
PD MAY
PY 2019
VL 19
IS 5
BP 942
EP 950
DI 10.1016/j.spinee.2018.11.004
PG 9
WC Clinical Neurology; Orthopedics
WE Science Citation Index Expanded (SCI-EXPANDED)
SC Neurosciences & Neurology; Orthopedics
GA HV7LM
UT WOS:000466162500019
PM 30419290
DA 2022-05-03
ER

PT J
AU Hurwitz, DJ
   Beidas, O
   Wright, L
AF Hurwitz, Dennis J.
   Beidas, Omar
   Wright, Lauren
TI Reshaping the Oversized Waist through Oblique Flankplasty with
   Lipoabdominoplasty
SO PLASTIC AND RECONSTRUCTIVE SURGERY
LA English
DT Article; Proceedings Paper
CT 34th Annual Meeting of the Northeastern-Society-of-Plastic-Surgeons
CY SEP 08-10, 2017
CL Newport, RI
ID LOWER-BODY LIFT; WEIGHT-LOSS; CONTOUR; EXCESS; SKIN
AB Background: Designed in response to the failure of circumferential lower body lifts to deepen waists, oblique flankplasty with lipoabdominoplasty aesthetically reshapes not only the waist, but also the hips, buttocks, and upper lateral thighs with minimal morbidity.
   Methods: The oblique flankplasty with lipoabdominoplasty technique was standardized, with 5 of 56 cases presented. Operative records on the lower torso from March of 2000 to January of 2018 yielded 30 initial oblique flankplasty with lipoabdominoplasty cases and hundreds of lower body lifts. A subset of randomly selected lower body lift and flank liposuction operations yielded 91 cases. Through SurveyMonkey, the authors and 16 unbiased observers graded flank and global deformity using the Pittsburgh Rating and novel posterior trunk aesthetics scales.
   Results: The oblique flankplasty with lipoabdominoplasty deepened and smoothly transitioned waists. Medial rotation of the lateral buttocks over the posterior iliac spine retained lateral fullness and established hip prominence. Central buttock laxity was corrected without intergluteal cleft lengthening. The immediate result persisted, satisfying high patient expectations. There were three minor complications and three nonexcisional revisions, with no unscheduled hospital admissions. The mean flank deformity for all cases was 1.93 was by chi-square analysis, which was significantly more than 0.88 for post-operative deformity (p < 0.001). Subgroup analysis of each procedure group showed a significant reduction in deformity. Comparing flankplasty with lower body lift, oblique flankplasty with lipoabdominoplasty had slightly greater flank deformity and far greater reduction in deformity and overall aesthetic improvement.
   Conclusions: For grade 2 and 3 flank deformities, oblique flankplasty with lipoabdominoplasty provides a tighter skinned lower torso with gender-appropriate curvatures, including a deeper and more smoothly transitioned waist than lower body lift, leading to uniform patient satisfaction. There was minimal secondary deformity or complications.
C1 Univ Pittsburgh, Med Ctr, Pittsburgh, PA USA.
   Cleveland Clin, South Pointe Hosp, Akron, OH USA.
C3 Pennsylvania Commonwealth System of Higher Education (PCSHE); University
   of Pittsburgh; Cleveland Clinic Foundation
RP Hurwitz, DJ (通讯作者)，Hurwitz Ctr Plast Surg, 3109 Forbes Ave, Pittsburgh, PA 15213 USA.
EM drhurwitz@hurwitzcenter.com
CR Agha-Mohammadi S, 2011, ENCY BODY SCULPTING, P243
   Aly AS, 2003, PLAST RECONSTR SURG, V111, P398, DOI 10.1097/01.PRS.0000037873.49035.2A
   American Society for Aesthetic Plastic Surgery, 2016 COSM SURG NAT D
   BAROUDI R, 1991, ANN PLAS SURG, V27, P404, DOI 10.1097/00000637-199111000-00004
   Bertheuil N, 2017, PLAST RECONSTR SURG, V139, p38E, DOI 10.1097/PRS.0000000000002926
   BORGES A F, 1962, Br J Plast Surg, V15, P242, DOI 10.1016/S0007-1226(62)80038-1
   Carloni R, 2016, AESTHET PLAST SURG, V40, P652, DOI 10.1007/s00266-016-0660-7
   Carwell GR, 1997, ANN PLAS SURG, V38, P213, DOI 10.1097/00000637-199703000-00004
   Clavijo-Alvarez JA, 2012, PLAST RECONSTR SURG, V130, p382E, DOI 10.1097/PRS.0b013e31825903e5
   da Costa LF, 2004, PLAST RECONSTR SURG, V114, P1917, DOI 10.1097/01.PRS.0000142997.63346.95
   Friedman T, 2010, PLAST RECONSTR SURG, V125, P1525, DOI 10.1097/PRS.0b013e3181d6e7e0
   GONZALEZ-ULLOA M, 1960, Br J Plast Surg, V13, P179, DOI 10.1016/S0007-1226(60)80035-5
   Hamra ST, 2016, PLAST RECONSTR SURG, V137, P453, DOI 10.1097/01.prs.0000475757.56086.ab
   Hurwitz D, 2016, AESTHET PLAST SURG, V40, P245, DOI 10.1007/s00266-016-0617-x
   Hurwitz DJ, 2014, PLAST RECONSTR SURG, V134, P1185, DOI 10.1097/PRS.0000000000000759
   Hurwitz DJ, 2010, AESTHET SURG J, V30, P620, DOI 10.1177/1090820X10380857
   Hurwitz DJ, 2006, ANN PLAS SURG, V56, P481, DOI 10.1097/01.sap.0000208935.28789.2d
   Hurwitz DJ, 2004, PLAST RECONSTR SURG, V114, P1313, DOI 10.1097/01.PRS.0000135862.83833.5F
   Hurwitz DJ, 2004, ANN PLAS SURG, V52, P435, DOI 10.1097/01.sap.0000123361.14654.a5
   Hurwitz DJ, 2015, AST BAK CUTT EDG S D
   Hurwitz DJ, 2018, AESTH M 2018 ANN M A
   Hurwitz DJ, 2016, COMPREHENSIVE BODY C, P65
   Hurwitz DJ, 2017, 34 ANN M NE SOC PLAS
   KRAISSL CJ, 1951, PLAST RECONSTR SURG, V8, P1
   LANGER K, 1978, BRIT J PLAST SURG, V31, P3, DOI 10.1016/0007-1226(78)90003-6
   Lemperle G, 2014, PLAST RECONSTR SURG, V134, P1424, DOI 10.1097/01.prs.0000438462.13840.21
   Lockwood T, 1996, CLIN PLAST SURG, V23, P695
   LOCKWOOD T, 1993, PLAST RECONSTR SURG, V92, P1112, DOI 10.1097/00006534-199311000-00018
   Lockwood T, 2004, CLIN PLAST SURG, V31, P695
   LOCKWOOD TE, 1991, PLAST RECONSTR SURG, V87, P1019, DOI 10.1097/00006534-199106000-00002
   Pascal JF, 2002, AESTHET PLAST SURG, V26, P223, DOI 10.1007/s00266-002-1478-z
   Pascal JF, 2017, PLAST SURG M 2017 AN
   Ribeiro RC, 2016, PLAST RECONSTR SURG, V138, p38E, DOI 10.1097/PRS.0000000000002321
   Rubin P, 2017, COMMUNICATION
   Song AY, 2005, PLAST RECONSTR SURG, V116, P1535, DOI 10.1097/01.prs.0000182606.92069.13
   Srivastava U, 2015, PLAST RECONSTR SURG, V135, P762, DOI 10.1097/PRS.0000000000001043
   Taylor DA, 2017, AESTHET SURG J, V37, P190, DOI 10.1093/asj/sjw140
   Teitelbaum Steven, 2006, Aesthet Surg J, V26, P325, DOI 10.1016/j.asj.2006.03.006
   Van Geertruyden JP, 1999, BRIT J PLAST SURG, V52, P623, DOI 10.1054/bjps.1999.3191
   Vieira BL, 2018, PLAST RECONSTR SURG, V141, P892, DOI 10.1097/PRS.0000000000004212
   VILAIN R, 1964, Ann Chir, V18, P289
   Wilhelmi BJ, 1999, PLAST RECONSTR SURG, V104, P208, DOI 10.1097/00006534-199907000-00032
   Wong WW, 2016, PLAST RECONSTR SURG, V137, P1739, DOI 10.1097/PRS.0000000000002192
   Zammerilla LL, 2014, PLAST RECONSTR SURG, V134, p888E, DOI 10.1097/PRS.0000000000000763
   Zipes Jack, 2005, HC ANDERSEN MISUNDER
NR 45
TC 3
Z9 3
U1 0
U2 1
PU LIPPINCOTT WILLIAMS & WILKINS
PI PHILADELPHIA
PA TWO COMMERCE SQ, 2001 MARKET ST, PHILADELPHIA, PA 19103 USA
SN 0032-1052
EI 1529-4242
J9 PLAST RECONSTR SURG
JI Plast. Reconstr. Surg.
PD MAY
PY 2019
VL 143
IS 5
BP 960E
EP 972E
DI 10.1097/PRS.0000000000005574
PG 13
WC Surgery
WE Science Citation Index Expanded (SCI-EXPANDED); Conference Proceedings Citation Index - Science (CPCI-S)
SC Surgery
GA HV6UF
UT WOS:000466117600007
PM 30807493
DA 2022-05-03
ER

PT J
AU Ida, F
   Lamba, N
   Yunusa, I
   Mekary, RA
   Maher, T
   Papatheodorou, S
   Tafel, I
   Smith, TR
   Aglio, LS
   O'Neil, K
   Wilson, J
   Chun, S
AF Ida, F.
   Lamba, N.
   Yunusa, I
   Mekary, R. A.
   Maher, T.
   Papatheodorou, S.
   Tafel, I
   Smith, T. R.
   Aglio, L. S.
   O'Neil, K.
   Wilson, J.
   Chun, S.
TI ADULT SPINAL DEFORMITY SURGERY: A SYSTEMATIC REVIEW OF VENOUS
   THROMBOPROPHYLAXIS AND INCIDENCE OF VENOUS THROMBOEMBOLIC EVENTS
SO VALUE IN HEALTH
LA English
DT Meeting Abstract
C1 [Ida, F.; Yunusa, I; Mekary, R. A.; Maher, T.; O'Neil, K.; Wilson, J.; Chun, S.] MCPHS Univ, Boston, MA USA.
   [Lamba, N.; Tafel, I; Smith, T. R.; Aglio, L. S.] Harvard Med Sch, Brigham & Womens Hosp, Boston, MA 02115 USA.
   [Papatheodorou, S.] Harvard TH Chan Sch Publ Hlth, Boston, MA USA.
C3 Harvard University; Brigham & Women's Hospital; Harvard Medical School;
   Harvard University; Harvard T.H. Chan School of Public Health
RI Smith, Timothy R/N-2481-2014; Yunusa, Ismaeel/X-2390-2019
OI Smith, Timothy R/0000-0003-1976-0766; Yunusa,
   Ismaeel/0000-0002-9107-8561
NR 0
TC 0
Z9 0
U1 0
U2 0
PU ELSEVIER SCIENCE INC
PI NEW YORK
PA STE 800, 230 PARK AVE, NEW YORK, NY 10169 USA
SN 1098-3015
EI 1524-4733
J9 VALUE HEALTH
JI Value Health
PD MAY
PY 2019
VL 22
SU 2
MA PSU33
BP S371
EP S371
DI 10.1016/j.jval.2019.04.1813
PG 1
WC Economics; Health Care Sciences & Services; Health Policy & Services
WE Science Citation Index Expanded (SCI-EXPANDED); Social Science Citation Index (SSCI)
SC Business & Economics; Health Care Sciences & Services
GA IE9BU
UT WOS:000472670104107
OA Bronze
DA 2022-05-03
ER

PT J
AU Jacobs, E
   van Royen, BJ
   van Kuijk, SMJ
   Merk, JMR
   Stadhouder, A
   van Rhijn, LW
   Willems, PC
AF Jacobs, Eva
   van Royen, Barend J.
   van Kuijk, Sander M. J.
   Merk, Johannes M. R.
   Stadhouder, Agnita
   van Rhijn, Lodewijk W.
   Willems, Paul C.
TI Prediction of mechanical complications in adult spinal deformity
   surgery-the GAP score versus the Schwab classification
SO SPINE JOURNAL
LA English
DT Article
DE Adult spinal deformity; Deformity surgery; GAP score; Global Alignment
   and Proportion Score; Sagittal alignment; Schwab classification
ID PROXIMAL JUNCTIONAL KYPHOSIS; SURGICAL-TREATMENT; RISK-FACTORS;
   IDIOPATHIC SCOLIOSIS; SAGITTAL BALANCE; PELVIC TILT; OUTCOMES; FAILURE;
   INCLINATION; PARAMETERS
AB BACKGROUND CONTEXT: Surgery for adult spinal deformity is a challenging and complex procedure with high reported complication (8.4%-42%) and revision rates (9%-17.6%). Failure to achieve or maintain adequate postoperative sagittal alignment has been reported to be the main cause of mechanical complications. In order to define appropriate surgical targets, the Scoliosis Research Society-Schwab classification and the Global Alignment and Proportion (GAP) score were established. In the literature, no study has yet compared these classification systems with respect to the risk of developing mechanical complications.
   PURPOSE: To assess and compare the ability of the Schwab classification and the GAP score to predict mechanical complications following adult spinal deformity surgery.
   STUDY DESIGN: Two-center, retrospective cohort study.
   PATIENT SAMPLE: Thirty-nine patients suffering adult spinal deformity who underwent long segment spinal fusion (>= 4 levels), minimum follow-up of 2 years.
   OUTCOME MEASURES: The ability of the Schwab classification and GAP score to predict mechanical failure was determined by computing the Area Under the receiver operating characteristic curve.
   METHODS: Full-spine pre-and postoperative radiographs of all patients were analyzed for mechanical complications. Subsequently, the pre-and postoperative Schwab and GAP score were determined. Logistic regression analysis was used to assess the ability of both systems to determine which was the most appropriate for the prediction of mechanical failure. Correlations between the various factors constituting the GAP score and Schwab classification were estimated using the Spearman rank order correlation coefficient.
   RESULTS: The results demonstrated that both classification systems are capable of predicting radiographic evidence of mechanical failure; however, the GAP score proved to be significantly better (p=. 003). The relative pelvic version of the GAP score serves a similar role as the pelvic tilt modifier from the Schwab classification (rho=-0.84, p<. 01). The relative lumbar lordosis from the GAP score functions much like the PI-LL modifier from the Schwab classification (rho= -0.94, p<. 01). The GAP score is most significantly dependent on relative spinopelvic alignment, relative lumbar lordosis, and relative pelvic version (rho=0.85, rho=0.84, and rho=0.84, respectively, p<. 01). Correlation with the lordosis distribution index was also significant but was not as strong (rho=0.65, p<. 01). Age, on the contrary, showed poor correlation with the GAP score (rho=0.17, p=. 300).
   CONCLUSIONS: Both the Schwab classification and the GAP score are capable of predicting mechanical complications. The GAP score proved to be significantly more appropriate. This difference is probably attributed to the fact that in the GAP score all parameters are related to the patient's individual pelvic incidence. (c) 2018 Elsevier Inc. All rights reserved.
C1 [Jacobs, Eva; van Rhijn, Lodewijk W.; Willems, Paul C.] Maastricht Univ, Dept Orthoped Surg, Med Ctr, Maastricht, Netherlands.
   [van Royen, Barend J.; Stadhouder, Agnita] Univ Amsterdam, Dept Orthoped Surg, Med Ctr, Amsterdam, Netherlands.
   [van Kuijk, Sander M. J.] Maastricht Univ, Dept Clin Epidemiol & Med Technol Assessment, Med Ctr, Maastricht, Netherlands.
   [Merk, Johannes M. R.] Maastricht Univ, Dept Finance, Maastricht, Netherlands.
C3 Maastricht University; League of European Research Universities - LERU;
   University of Amsterdam; Maastricht University; Maastricht University
RP Willems, PC (通讯作者)，Maastricht Univ, Res Sch CAPHRI, Med Ctr, Dept Orthoped Surg, P Debyelaan 25, NL-6229 HX Maastricht, Netherlands.
EM p.willems@mumc.nl
RI van Royen, Barend/W-4864-2019; van Kuijk, Sander/AAH-3239-2021
OI van Royen, Barend/0000-0002-6548-7214; van Kuijk,
   Sander/0000-0003-2796-729X
CR Barrey C, 2011, EUR SPINE J, V20, P626, DOI DOI 10.1007/S00586-011-1930-3
   Bianco K, 2014, NEUROSURG FOCUS, V36, DOI 10.3171/2014.2.FOCUS1422
   Bridwell KH, 2013, NEUROSURGERY, V72, P899, DOI 10.1227/NEU.0b013e31828bacd8
   Bridwell KH, 2010, SPINE, V35, P1849, DOI 10.1097/BRS.0b013e3181efa06a
   Cho KJ, 2010, SPINE, V35, P1595, DOI 10.1097/BRS.0b013e3181bdad89
   DELONG ER, 1988, BIOMETRICS, V44, P837, DOI 10.2307/2531595
   Diebo BG, 2015, EUR SPINE J, V24, pS3, DOI 10.1007/s00586-014-3653-8
   Glassman SD, 2005, SPINE, V30, P2024, DOI 10.1097/01.brs.0000179086.30449.96
   Hostin R, 2013, SPINE, V38, P1008, DOI 10.1097/BRS.0b013e318271319c
   Kim HJ, 2014, SPINE, V39, pE576, DOI 10.1097/BRS.0000000000000246
   Lafage V, 2009, SPINE, V34, pE599, DOI 10.1097/BRS.0b013e3181aad219
   Lau D, 2014, SPINE, V39, P2093, DOI 10.1097/BRS.0000000000000627
   O'Leary PT, 2009, SPINE, V34, P2134, DOI 10.1097/BRS.0b013e3181b2e17e
   Obeid I, 2016, EUR SPINE J, V25, P3644, DOI 10.1007/s00586-016-4649-3
   Obeid Ibrahim, 2016, J Med Liban, V64, P146
   Pichelmann MA, 2010, SPINE, V35, P219, DOI 10.1097/BRS.0b013e3181c91180
   Protopsaltis T, 2014, J BONE JOINT SURG AM, V96A, P1631, DOI 10.2106/JBJS.M.01459
   Roussouly P, 2010, EUR SPINE J, V19, P1824, DOI 10.1007/s00586-010-1476-9
   Schwab FJ, 2002, SPINE, V27, P387, DOI 10.1097/00007632-200202150-00012
   Schwab F, 2012, SPINE, V37, P1077, DOI 10.1097/BRS.0b013e31823e15e2
   Schwab FJ, 2012, EUR SPINE J, V21, P2603, DOI 10.1007/s00586-012-2370-4
   Shapiro GS, 2003, SPINE, V28, P358, DOI 10.1097/00007632-200302150-00009
   Smith MW, 2015, SPINE J, V15, P2142, DOI 10.1016/j.spinee.2015.05.028
   Soroceanu A, 2015, SPINE, V40, P1414, DOI 10.1097/BRS.0000000000001020
   Takahashi S, 2002, SPINE, V27, P1742, DOI 10.1097/00007632-200208150-00011
   Yagi M, 2014, SPINE, V39, pE607, DOI 10.1097/BRS.0000000000000266
   Yamada K, 2016, SPINE, V41, P872, DOI 10.1097/BRS.0000000000001524
   Yilgor C, 2017, J BONE JOINT SURG AM, V99, DOI 10.2106/JBJS.16.01594
NR 28
TC 27
Z9 28
U1 0
U2 6
PU ELSEVIER SCIENCE INC
PI NEW YORK
PA STE 800, 230 PARK AVE, NEW YORK, NY 10169 USA
SN 1529-9430
EI 1878-1632
J9 SPINE J
JI Spine Journal
PD MAY
PY 2019
VL 19
IS 5
BP 781
EP 788
DI 10.1016/j.spinee.2018.11.013
PG 8
WC Clinical Neurology; Orthopedics
WE Science Citation Index Expanded (SCI-EXPANDED)
SC Neurosciences & Neurology; Orthopedics
GA HV7LM
UT WOS:000466162500002
PM 30503298
DA 2022-05-03
ER

PT J
AU Jacobs, E
   van Royen, BJ
   van Kuijk, SMJ
   Merk, JMR
   Stadhouder, A
   van Rhijn, LW
   Willems, PC
AF Jacobs, Eva
   van Royen, Barend J.
   van Kuijk, Sander M. J.
   Merk, Johannes M. R.
   Stadhouder, Agnita
   van Rhijn, Lodewijk W.
   Willems, Paul C.
TI Response to letter to the editor entitled "Prediction of mechanical
   complications in adult spinal deformity surgery: methodological issues"
SO SPINE JOURNAL
LA English
DT Letter
C1 [Jacobs, Eva; van Rhijn, Lodewijk W.; Willems, Paul C.] Maastricht Univ, Med Ctr, Dept Orthoped Surg, Maastricht, Netherlands.
   [van Royen, Barend J.; Stadhouder, Agnita] Univ Amsterdam, Med Ctr, Dept Orthoped Surg, Amsterdam, Netherlands.
   [van Kuijk, Sander M. J.] Maastricht Univ, Med Ctr, Dept Clin Epidemiol & Med Technol Assessment, Maastricht, Netherlands.
   [Merk, Johannes M. R.] Maastricht Univ, Dept Finance, Maastricht, Netherlands.
C3 Maastricht University; University of Amsterdam; Maastricht University;
   Maastricht University
RP Willems, PC (通讯作者)，Maastricht Univ, Med Ctr, Dept Orthopaed Surg, Res Sch CAPHRI, P Debyelaan 25, NL-6229 HX Maastricht, Netherlands.
EM p.willems@mumc.nl
RI van Royen, Barend/W-4864-2019; van Kuijk, Sander/AAH-3239-2021
OI van Royen, Barend/0000-0002-6548-7214; van Kuijk,
   Sander/0000-0003-2796-729X
CR Abbasi M., SPINE J
   Jacobs E, 2019, SPINE J, V19, P781, DOI 10.1016/j.spinee.2018.11.013
   Janssen D. M. C., EUR SPINE J, DOI [10.1016/J.SPINEE.2018.11.013, DOI 10.1016/J.SPINEE.2018.11.013]
NR 3
TC 0
Z9 0
U1 0
U2 0
PU ELSEVIER SCIENCE INC
PI NEW YORK
PA STE 800, 230 PARK AVE, NEW YORK, NY 10169 USA
SN 1529-9430
EI 1878-1632
J9 SPINE J
JI Spine Journal
PD MAY
PY 2019
VL 19
IS 5
BP 960
EP 960
DI 10.1016/j.spinee.2019.01.011
PG 1
WC Clinical Neurology; Orthopedics
WE Science Citation Index Expanded (SCI-EXPANDED)
SC Neurosciences & Neurology; Orthopedics
GA HV7LM
UT WOS:000466162500022
PM 31046982
DA 2022-05-03
ER

PT J
AU Karimi, S
   Lu, VM
   Nambiar, M
   Phan, K
   Ambikaipalan, A
   Mobbs, RJ
AF Karimi, Shoahaib
   Lu, Victor M.
   Nambiar, Mithun
   Phan, Kevin
   Ambikaipalan, Anuruthran
   Mobbs, Ralph J.
TI Antifibrinolytic agents for paediatric scoliosis surgery: a systematic
   review and meta-analysis
SO EUROPEAN SPINE JOURNAL
LA English
DT Review
DE Antifibrinolytic agents; Paediatric spine surgery; Tranexamic acid;
   Epsilon aminocaproic acid
ID BLOOD-LOSS; TRANEXAMIC ACID; SPINE SURGERY; TRANSFUSION; EFFICACY;
   SAFETY
AB Study designSystematic review and meta-analysis of randomised controlled trials.ObjectiveThe purpose of this study is to perform a systematic review and meta-analysis of antifibrinolytic agents for paediatric spine surgery.BackgroundBleeding is an important consideration in paediatric scoliosis surgery; blood loss leads directly to higher morbidity and mortality. Antifibrinolytics are an attractive non-invasive method of reducing bleeding as evidenced in arthroplasty, cardiac surgery and adult scoliosis surgery.MethodsA thorough database search of Medline, PubMed, EMBASE and Cochrane was performed according to PRISMA guidelines, and a systematic review was performed. ResultsFive randomised controlled trials were identified in this meta-analysis, consisting of a total of 285 spine surgery patients with subgroups of tranexamic acid (n=101), epsilon aminocaproic acid (n=61) and control (n=123). This meta-analysis found that antifibrinolytics lead to statistically significant reductions in peri-operative blood loss (MD -379.16, 95% CI [-579.76, -178.57], p<0.001), intra-operative blood loss (MD -516.42, 95% CI [-1055.58, 22.74], p<0.001), reduced fresh frozen plasma requirements (MD -307.77, 95% CI [-369.66, -245.88], p<0.001) and reduced post-operative blood loss (MD - 185.95, 95% CI [-336.04, -35.87], p=0.02).ConclusionThis meta-analysis concludes that antifibrinolytics lead to statistically significant reductions in peri-operative blood loss, intra-operative blood loss, reduced fresh frozen plasma requirements and reduced post-operative blood loss with TXA.
   [GRAPHICS]
   .
C1 [Karimi, Shoahaib] Univ Melbourne, Melbourne Sch Med, Fac Med, Melbourne, Vic, Australia.
   [Karimi, Shoahaib] Westmead Hosp, Dept Orthopaed Surg, Sydney, NSW 2145, Australia.
   [Lu, Victor M.; Phan, Kevin] Univ Sydney, Fac Med, Sydney, NSW, Australia.
   [Nambiar, Mithun] Univ Melbourne, Dept Surg, Melbourne, Vic, Australia.
   [Nambiar, Mithun; Ambikaipalan, Anuruthran] Box Hill Hosp, Dept Orthopaed Surg, Melbourne, Vic, Australia.
   [Phan, Kevin; Mobbs, Ralph J.] Prince Wales Private Hosp, NeuroSpine Surg Res Grp, Sydney, NSW, Australia.
   [Phan, Kevin; Mobbs, Ralph J.] Prince Wales Publ Hosp, Dept Neurosurg, Sydney, NSW, Australia.
C3 University of Melbourne; University of Sydney; University of Sydney;
   University of Melbourne; Box Hill Hospital
RP Karimi, S (通讯作者)，Univ Melbourne, Melbourne Sch Med, Fac Med, Melbourne, Vic, Australia.; Karimi, S (通讯作者)，Westmead Hosp, Dept Orthopaed Surg, Sydney, NSW 2145, Australia.
EM shoahaibkarimi@gmail.com
CR Brown JR, 2007, CIRCULATION, V115, P2801, DOI 10.1161/CIRCULATIONAHA.106.671222
   Carson JL, 2011, NEW ENGL J MED, V365, P2453, DOI 10.1056/NEJMoa1012452
   Colomina Maria J, 2009, Orthopedics, V32, P91
   COWELL HR, 1974, J BONE JOINT SURG AM, VA 56, P908, DOI 10.2106/00004623-197456050-00003
   Florentino-Pineda I, 2004, SPINE, V29, P233, DOI 10.1097/01.BRS.0000109883.18015.B9
   Gill JB, 2008, J BONE JOINT SURG AM, V90A, P2399, DOI 10.2106/JBJS.G.01179
   Gill JB, 2006, J ARTHROPLASTY, V21, P869, DOI 10.1016/j.arth.2005.09.009
   GUAY J, 1994, CAN J ANAESTH, V41, P775, DOI 10.1007/BF03011583
   Halanski Matthew A, 2014, Spine Deform, V2, P191, DOI 10.1016/j.jspd.2014.02.001
   Hiippala ST, 1998, SURV ANESTHESIOL, V42, P116, DOI [10.1097/00132586-199804000-00059, DOI 10.1097/00132586-199804000-00059]
   Hu SS, 2004, EUR SPINE J, V13, pS3, DOI 10.1007/s00586-004-0753-x
   Klein HG, 1999, ANESTHESIOLOGY, V91, P861, DOI 10.1097/00000542-199909000-00040
   Lu VM, 2018, SPINE, V43, pE949, DOI 10.1097/BRS.0000000000002580
   MCNEILL TW, 1974, J BONE JOINT SURG AM, VA 56, P1167, DOI 10.2106/00004623-197456060-00006
   Moher D, 2009, PLOS MED, V6, DOI 10.1371/journal.pmed.1000097
   Neilipovitz DT, 2001, ANESTH ANALG, V93, P82
   Phan Kevin, 2015, J Spine Surg, V1, P19, DOI 10.3978/j.issn.2414-469X.2015.06.01
   Phan K, 2015, ANN CARDIOTHORAC SUR, V4, P112, DOI 10.3978/j.issn.2225-319X.2015.02.04
   PHILLIPS WA, 1988, CLIN ORTHOP RELAT R, P88
   Rao BH, 2000, INDIAN J MED RES, V111, P57
   Sethna NF, 2005, ANESTHESIOLOGY, V102, P727, DOI 10.1097/00000542-200504000-00006
   Slaughter TF, 1997, AM J HEMATOL, V56, P32, DOI 10.1002/(SICI)1096-8652(199709)56:1<32::AID-AJH7>3.3.CO;2-I
   Soud T, 1992, J Emerg Nurs, V18, P107
   Stroup DF, 2000, JAMA-J AM MED ASSOC, V283, P2008, DOI 10.1001/jama.283.15.2008
   Szpalski M, 2004, EUR SPINE J, V13, pS18, DOI 10.1007/s00586-004-0752-y
   Tengborn L, 2015, THROMB RES, V135, P231, DOI 10.1016/j.thromres.2014.11.012
   Tzortzopoulou A, 2008, COCHRANE DB SYST REV, DOI 10.1002/14651858.CD006883.pub2
   Urban MK, 2001, SPINE, V26, P1152, DOI 10.1097/00007632-200105150-00012
   Verma Kushagra, 2014, J Bone Joint Surg Am, V96, pe80, DOI 10.2106/JBJS.L.00008
   Willner D, 2016, ANESTH ANALG, V123, P1307, DOI 10.1213/ANE.0000000000001485
   Xu CS, 2012, ARCH ORTHOP TRAUM SU, V132, P25, DOI 10.1007/s00402-011-1390-6
   Yuan QM, 2017, EUR SPINE J, V26, P131, DOI 10.1007/s00586-016-4899-0
NR 32
TC 4
Z9 6
U1 0
U2 1
PU SPRINGER
PI NEW YORK
PA ONE NEW YORK PLAZA, SUITE 4600, NEW YORK, NY, UNITED STATES
SN 0940-6719
EI 1432-0932
J9 EUR SPINE J
JI Eur. Spine J.
PD MAY
PY 2019
VL 28
IS 5
BP 1023
EP 1034
DI 10.1007/s00586-019-05911-8
PG 12
WC Clinical Neurology; Orthopedics
WE Science Citation Index Expanded (SCI-EXPANDED)
SC Neurosciences & Neurology; Orthopedics
GA HZ9ZC
UT WOS:000469215400014
PM 30739188
DA 2022-05-03
ER

PT J
AU Khashan, M
   Raad, M
   Dafrawy, MHD
   Puvanesarajah, V
   Kebaish, KM
AF Khashan, Morsi
   Raad, Micheal
   Dafrawy, Mostafa H. D.
   Puvanesarajah, Varun
   Kebaish, Khaled M.
TI Postoperative changes in neurological function after 3-column osteotomy:
   risk factor analysis of 199 patients
SO JOURNAL OF NEUROSURGERY-SPINE
LA English
DT Article
DE adult spinal deformity; lower-extremity motor score; neurological
   deficit; pedicle subtraction osteotomy; spondylolisthesis; 3-column
   osteotomy
ID VERTEBRAL COLUMN RESECTION; SPINAL DEFORMITY SURGERY; COMPLICATIONS;
   DEFICITS; SCOLIOSIS; SECONDARY; OUTCOMES
AB OBJECTIVE The authors evaluated the neurological outcomes of adult spinal deformity patients after 3-column osteotomy (3CO), including severity and long-term improvement of neurological complications, as well as risk factors for neurological deficit at 1 year postoperatively. Although 3CO is effective for correcting rigid spinal deformity, it is associated with a high complication rate. Neurological deficits, in particular, cause disability and dissatisfaction.
   METHODS The authors retrospectively queried a prospective database of adult spinal deformity patients who underwent vertebral column resection or pedicle subtraction osteotomy between 2004 and 2014 by one surgeon at a tertiary care center. The authors included 199 adults with at least 1-year follow-up. The primary outcome measure was change in lower-extremity motor scores (LEMSs), which were obtained preoperatively, within 2 weeks postoperatively, and at 6 and 12 months postoperatively. To identify risk factors for persistent neurological deficit, the authors compared patient and surgical characteristics with a declined LEMS at 12-month follow-up (n =10) versus those with an improved/maintained LEMS at 12-month follow-up (n =189).
   RESULTS At the first postoperative assessment, the LEMS had improved in 15% and declined in 10% of patients compared with preoperative scores. At the 6-month follow-up, 6% of patients continued to have a decline in LEMS, and 16% had improvement. At 12 months, LEMS had improved in 17% and declined in 5% of patients compared with preoperative scores. The only factor significantly associated with a decline in 12-month LEMS was high-grade spondylolisthesis as an indication for surgery (OR 13, 95% CI 3.2-56).
   CONCLUSIONS Although the LEMS declined in 10% of patients immediately after 3CO 3 at 12 months postoperatively, only 5% of patients had neurological motor deficits. A surgical indication of high-grade spondylolisthesis was the only factor associated with neurological deficit at 12 months postoperatively.
C1 [Khashan, Morsi; Raad, Micheal; Dafrawy, Mostafa H. D.; Puvanesarajah, Varun; Kebaish, Khaled M.] Johns Hopkins Univ, Dept Orthopaed Surg, Baltimore, MD USA.
C3 Johns Hopkins University
RP Kebaish, KM (通讯作者)，Johns Hopkins Univ, Baltimore, MD 21218 USA.
EM kkebais@jhmi.edu
RI Dafrawy, Mostafa H El/AAO-1716-2021
OI Dafrawy, Mostafa H El/0000-0002-2669-5010
CR Auerbach JD, 2012, SPINE, V37, P1198, DOI 10.1097/BRS.0b013e31824fffde
   Bridwell KH, 1998, SPINE, V23, P324, DOI 10.1097/00007632-199802010-00008
   CHARLSON ME, 1987, J CHRON DIS, V40, P373, DOI 10.1016/0021-9681(87)90171-8
   Cramer DE, 2009, J SPINAL DISORD TECH, V22, P565, DOI 10.1097/BSD.0b013e318193452a
   Daubs MD, 2007, SPINE, V32, P2238, DOI 10.1097/BRS.0b013e31814cf24a
   Dede O, 2014, SPINE, V39, P286, DOI 10.1097/BRS.0000000000000127
   Diab M, 2007, SPINE, V32, P2759, DOI 10.1097/BRS.0b013e31815a5970
   Ghobrial GM, 2015, CLIN NEUROL NEUROSUR, V139, P76, DOI 10.1016/j.clineuro.2015.08.022
   Kelly MP, 2017, J NEUROSURG-SPINE, V27, P68, DOI 10.3171/2016.12.SPINE161068
   Kelly MP, 2014, NEUROSURG FOCUS, V36, DOI 10.3171/2014.2.FOCUS1419
   Kim HJ, 2017, SPINE, V42, P420, DOI 10.1097/BRS.0000000000001774
   Kirshblum SC, 2011, J SPINAL CORD MED, V34, P547, DOI 10.1179/107902611X13186000420242
   KLING TF, 1985, SPINE, V10, P878, DOI 10.1097/00007632-198512000-00003
   Lenke LG, 2016, SPINE, V41, P204, DOI 10.1097/BRS.0000000000001338
   Qiu Y, 2008, SPINE, V33, P519, DOI 10.1097/BRS.0b013e3181657d93
   Raynor BL, 2013, SPINE, V38, pE101, DOI 10.1097/BRS.0b013e31827aafb9
   Smith JS, 2017, J NEUROSURG-SPINE, V27, P444, DOI 10.3171/2016.10.SPINE16849
   Suk S, 2002, SPINE, V27, P2374, DOI 10.1097/00007632-200211010-00012
   Suk SI, 2005, SPINE, V30, P1682, DOI 10.1097/01.brs.0000170590.21071.c1
   Tribus CB, 2001, SPINE, V26, P1086, DOI 10.1097/00007632-200105010-00021
   ULRICH R, 1994, J EXP PSYCHOL GEN, V123, P34, DOI 10.1037/0096-3445.123.1.34
   Xie JM, 2014, EUR SPINE J, V23, P149, DOI 10.1007/s00586-013-2793-6
   2012, NEUROSURGERY, V71, P109, DOI DOI 10.1227/NEU.0B013E3182535881
NR 23
TC 6
Z9 7
U1 0
U2 0
PU AMER ASSOC NEUROLOGICAL SURGEONS
PI ROLLING MEADOWS
PA 5550 MEADOWBROOK DRIVE, ROLLING MEADOWS, IL 60008 USA
SN 1547-5654
EI 1547-5646
J9 J NEUROSURG-SPINE
JI J. Neurosurg.-Spine
PD MAY
PY 2019
VL 30
IS 5
BP 568
EP 573
DI 10.3171/2018.11.SPINE18698
PG 6
WC Clinical Neurology; Surgery
WE Science Citation Index Expanded (SCI-EXPANDED)
SC Neurosciences & Neurology; Surgery
GA HW1FH
UT WOS:000466428200002
PM 30738395
DA 2022-05-03
ER

PT J
AU Kieser, DC
   Boissiere, L
   Cawley, DT
   Larrieu, D
   Yilgor, C
   Takemoto, M
   Yoshida, G
   Alanay, A
   Acaroglu, E
   Kleinstu, F
   Pellise, F
   Perez-Grueso, FJS
   Vital, JM
   Obeid, I
AF Kieser, D. C.
   Boissiere, L.
   Cawley, D. T.
   Larrieu, D.
   Yilgor, C.
   Takemoto, M.
   Yoshida, G.
   Alanay, A.
   Acaroglu, E.
   Kleinstu, F.
   Pellise, F.
   Perez-Grueso, F. J. S.
   Vital, J. M.
   Obeid, I
CA European Spine Study Grp ESSG
TI Validation of a Simplified SRS-Schwab Classification Using a Sagittal
   Modifier
SO SPINE DEFORMITY
LA English
DT Article
DE Adult spinal deformity; Classification; Malalignment; Surgical
   indication
AB Study DesignMulticenter, prospective study of consecutive adult spinal deformity (ASD) patients.ObjectiveTo Validate Schwab's classification accuracy for surgical indication, and to evaluate a simplified sagittal modifier.Summary of Background DataThe SRS-Schwab Radiologic Classification based on clinical impact parameters, offers 27 different sagittal classification possibilities regarding sagittal vertical alignment (SVA), pelvic tilt (PT), and pelvic incidence-lumbar lordosis (PILL). The high number of classification possibilities makes it complex to use.MethodsInclusion criteria were ASD patients, presenting at least 1 criteria: Cobb >= 20 degrees, SVA >= 5 cm, thoracic kyphosis >= 60 degrees, or PT >= 25 degrees. A total of 1,004 patients (410 nonoperative and 594 operative) were classified regarding SVA, PT, and PI-LL (0, +, ++), and 27 possibilities were identified. Categories were formed by adding the number of + signs, considering PT, SVA, and PI-LL. Three specific categories were identified: Aligned: 0 +; Moderate deformity: 1 to 3+; and Severe deformity: 4 to 6+. A chi -square test was performed for surgical indication (operated or not) and an analysis of variance was performed to evaluate the relationship between categories and Oswestry Disability Index (ODI). Probability <.05 was considered significant.ResultsSignificant differences for HRQoL scores and surgical indication were found in the 27 sagittal parameter possibilities. For nonoperative patients, 230 (56.1%) were classified as aligned, 145 (35.4%) as moderate, and 35 (8.5%) as severe. For operative patients, there were 200 (33.7%), 215 (36.2%), and 179 (30.1%) in each respective subgroup. For HRQoL scores and surgical indication, no significant differences were found within each category, but significant differences were found when comparing the subgroups.ConclusionsDespite the correlation between SRS-Schwab classification and surgical indication, it is complex to use, with a total of 27 possibilities regarding sagittal modifiers. This simplification into three categories offers more readability, without losing any significant information, and could replace Schwab sagittal modifiers. In association with other parameters, they could be used for decision-making.Level of EvidenceLevel II.
C1 [Kieser, D. C.] Univ Otago, Christchurch Sch Med, Dept Orthopaed Surg & Musculoskeletal Med, Christchurch, New Zealand.
   [Boissiere, L.; Cawley, D. T.; Larrieu, D.; Takemoto, M.; Yoshida, G.; Vital, J. M.; Obeid, I] Bordeaux Univ Hosp, Spine Unit 1, Bordeaux, France.
   [Larrieu, D.] Polyclin Jean Villar, ELSAN, Brugge, France.
   [Yilgor, C.; Alanay, A.] Acibadem Mehmet Ali Aydinlar Univ, Sch Med, Dept Orthoped & Traumatol, Istanbul, Turkey.
   [Acaroglu, E.] Ankara ARTES Spine Ctr, Ankara, Turkey.
   [Kleinstu, F.] Schulthess Klin, Res & Dev, Zurich, Switzerland.
   [Pellise, F.] Hosp Univ Val Hebron, Spine Surg Unit, Barcelona, Spain.
   [Perez-Grueso, F. J. S.] Hosp Univ La Paz, Spine Surg Unit, Madrid, Spain.
C3 University of Otago; CHU Bordeaux; Acibadem University; Schulthess
   Clinic; Hospital Universitari Vall d'Hebron; Hospital Universitario La
   Paz
RP Kieser, DC (通讯作者)，Canterbury Dist Hlth Board, Dept Orthopaed Surg & Musculoskeletal Med, 2 Riccarton Ave, Christchurch 8011, New Zealand.
EM kieserdavid@gmail.com
RI Pellise, Ferran/D-4488-2016
OI Pellise, Ferran/0000-0002-0644-7757; Kleinstuck,
   Frank/0000-0003-2057-2201
CR Barrey C, 2013, EUR SPINE J, V22, pS834, DOI 10.1007/s00586-013-3030-z
   Bess S, 2009, SPINE, V34, P2186, DOI 10.1097/BRS.0b013e3181b05146
   Boissiere L., 2015, EUR SPINE J, V24, P669
   Djurasovic M, 2007, NEUROSURG CLIN N AM, V18, P223, DOI 10.1016/j.nec.2007.01.006
   Glassman SD, 2005, SPINE, V30, P2024, DOI 10.1097/01.brs.0000179086.30449.96
   Hallager DW, 2016, SPINE, V41, pE589, DOI 10.1097/BRS.0000000000001355
   KING HA, 1983, J BONE JOINT SURG AM, V65, P1302, DOI 10.2106/00004623-198365090-00012
   Lenke LG, 2001, J BONE JOINT SURG AM, V83A, P1169, DOI 10.2106/00004623-200108000-00006
   Neuman BJ, 2016, SPINE, V41, pE349, DOI 10.1097/BRS.0000000000001222
   PONSETI IV, 1950, J BONE JOINT SURG AM, V32-A, P381, DOI 10.2106/00004623-195032020-00017
   Schwab F, 2006, SPINE, V31, P2109, DOI 10.1097/01.brs.0000231725.38943.ab
   Schwab F, 2012, SPINE, V37, P1077, DOI 10.1097/BRS.0b013e31823e15e2
   Smith JS, 2015, J NEUROSURG-SPINE, V23, P349, DOI 10.3171/2014.12.SPINE14777
   Smith JS, 2013, SPINE, V38, P1663, DOI 10.1097/BRS.0b013e31829ec563
   Takemoto M, 2016, EUR SPINE J, V25, P2442, DOI 10.1007/s00586-016-4616-z
   Terran J, 2013, NEUROSURGERY, V73, P559, DOI 10.1227/NEU.0000000000000012
   Wang GH, 2015, EUR SPINE J, V24, P1792, DOI 10.1007/s00586-015-3942-x
NR 17
TC 2
Z9 2
U1 0
U2 0
PU SPRINGER
PI NEW YORK
PA ONE NEW YORK PLAZA, SUITE 4600, NEW YORK, NY, UNITED STATES
SN 2212-134X
EI 2212-1358
J9 SPINE DEFORM
JI Spine Deform.
PD MAY
PY 2019
VL 7
IS 3
BP 467
EP 471
DI 10.1016/j.jspd.2018.09.008
PG 5
WC Clinical Neurology; Orthopedics
WE Emerging Sources Citation Index (ESCI)
SC Neurosciences & Neurology; Orthopedics
GA VK2WS
UT WOS:000671880900013
DA 2022-05-03
ER

PT J
AU Larson, AN
   Schueler, BA
   Dubousset, J
AF Larson, A. Noelle
   Schueler, Beth A.
   Dubousset, Jean
TI Radiation in Spine Deformity: State-of-the-Art Reviews
SO SPINE DEFORMITY
LA English
DT Review
DE Radiographs; Spine surgery; Pediatric; Radiation protection
AB Study Design/MethodsReview article.ObjectivesThis article will provide an overview regarding measurement of radiation exposure and effects on patients with spinal deformity.Summary of Background Data/ResultsPediatric and adult spinal deformity patients are frequently exposed to diagnostic studies exposing them to ionizing radiation. There is a concern that medical radiation can result in increased cancer risk, particularly in children who will live for a long period of time in which cancer may develop and who have rapidly dividing cells that may be more susceptible to DNA damage. CT imaging imparts 10-100 times higher radiation dosing than standard radiographs. Usage of CT imaging studies is growing in the United States and represents 50% of medical imaging exposure. In addition to the 3 millisieverts (mSv) mean natural background exposure, in the United States, the average American experiences an additional 3 mSv of exposure primarily due to medical diagnostic imaging. Early-onset scoliosis patients are at risk of high cumulative radiation exposure given the young age at diagnosis and frequency of multiorgan system involvement in the case of neuromuscular, congenital, and syndromic patients. Biplanar slot scanning reduces patient radiation exposure, and overall levels of exposure from radiographic imaging is quite low compared with CT imaging or historic radiographs. Specialized pediatric CT dosing protocols result in lower patient absorbed dose. Surgeon and team intraoperative exposure to radiation should always be a concern. Appropriate shielding with a lead apron and minimizing radiation exposure are appropriate strategies.ConclusionsThis article will help guide surgeons to make appropriate decisions regarding the need for imaging studies and advocate for low-dose imaging protocols within their facilities.Level of EvidenceV.
C1 [Larson, A. Noelle] Mayo Clin, Dept Orthoped Surg, 200 First St SW, Rochester, MN 55905 USA.
   [Schueler, Beth A.] Mayo Clin, Dept Radiol, 200 First St SW, Rochester, MN 55905 USA.
   [Dubousset, Jean] Acad Natl Med, 16 Rue Bonaparte, F-75006 Paris, France.
C3 Mayo Clinic; Mayo Clinic
RP Larson, AN (通讯作者)，Mayo Clin, 200 1st St SW, Rochester, MN 55905 USA.
EM Larson.noelle@mayo.edu
CR Abul-Kasim K, 2012, J SPINAL DISORD TECH, V25, P52, DOI 10.1097/BSD.0b013e318211fdea
   [Anonymous], 2007, Ann ICRP, V37, P1, DOI 10.1016/j.icrp.2008.08.001
   Bauhs JA, 2008, RADIOGRAPHICS, V28, P245, DOI 10.1148/rg.281075024
   Beck Nicholas A, 2013, J Bone Joint Surg Am, V95, pe65, DOI 10.2106/JBJS.L.00824
   BLOT WJ, 1972, AM J HUM GENET, V24, P613
   Bowman JR, 2018, J BONE JOINT SURG AM, V100, DOI 10.2106/JBJS.17.00604
   Brenner DJ, 2001, AM J ROENTGENOL, V176, P289, DOI 10.2214/ajr.176.2.1760289
   BYRNE J, 1987, NEW ENGL J MED, V317, P1315, DOI 10.1056/NEJM198711193172104
   Cannon TA, 2014, J PEDIATR ORTHOPED, V34, P179, DOI 10.1097/BPO.0000000000000079
   Chou LB, 2010, J BONE JOINT SURG AM, V92A, P240, DOI 10.2106/JBJS.H.01691
   Ciraj-Bjelac O, 2010, CATHETER CARDIO INTE, V76, P826, DOI 10.1002/ccd.22670
   Deschenes S, 2010, SPINE, V35, P989, DOI 10.1097/BRS.0b013e3181bdcaa4
   Dietrich TJ, 2013, SKELETAL RADIOL, V42, P959, DOI 10.1007/s00256-013-1600-0
   Doody MM, 2000, SPINE, V25, P2052
   Fadell MF, 2015, PEDIATR RADIOL, V45, P1026, DOI 10.1007/s00247-015-3278-z
   Garcia GH, 2013, SPINE, V38, P2216, DOI 10.1097/BRS.0000000000000018
   Garg S, 2015, J PEDIATR ORTHOPED, V35, P33, DOI 10.1097/BPO.0000000000000219
   Goldberg MS, 1998, EPIDEMIOLOGY, V9, P271, DOI 10.1097/00001648-199805000-00010
   Gum Jeffrey L, 2015, Am J Orthop (Belle Mead NJ), V44, pE379
   Haque MU, 2006, SPINE, V31, P2516, DOI 10.1097/01.brs.0000238675.91612.2f
   HAWKINS MM, 1991, J NATL CANCER I, V83, P1643, DOI 10.1093/jnci/83.22.1643
   Health Physics Society, 1996, RAD RISK PERSP POS S RAD RISK PERSP POS S
   Hendee WR, 2013, RADIOLOGY, V267, P326, DOI 10.1148/radiol.13130567
   Huang SC, 1997, SPINE, V22, P1985, DOI 10.1097/00007632-199709010-00007
   Hui SCN, 2016, SCOLIOSIS SPINAL DIS, V11, DOI 10.1186/s13013-016-0106-7
   Hull NC, 2015, AM J ROENTGENOL, V205, pW124, DOI 10.2214/AJR.14.14022
   Ilharreborde B, 2013, EUR SPINE J, V22, P2438, DOI 10.1007/s00586-013-2892-4
   Izatt MT, 2012, SCOLIOSIS SPINAL DIS, V7, DOI 10.1186/1748-7161-7-14
   Jones DPG, 2000, SPINE, V25, P1538, DOI 10.1097/00007632-200006150-00013
   Kim KP, 2008, HEALTH PHYS, V94, P211, DOI 10.1097/01.HP.0000290614.76386.35
   Knott P., 2016, SPINE DEFORM, V4, P98, DOI [10.1016/j.jspd.2015.08.008, DOI 10.1016/J.JSPD.2015.08.008]
   Kobayashi A, 2013, AM J SPORT MED, V41, P169, DOI 10.1177/0363546512464946
   Komeili A, 2015, SPINE J, V15, P743, DOI 10.1016/j.spinee.2015.01.018
   Larson AN, 2012, SPINE, V37, pE188, DOI 10.1097/BRS.0b013e31822a2e0a
   Levy AR, 1996, SPINE, V21, P1540, DOI 10.1097/00007632-199607010-00011
   LI FP, 1987, JAMA-J AM MED ASSOC, V257, P216, DOI 10.1001/jama.257.2.216
   Luo T David, 2015, Spine Deform, V3, P144, DOI 10.1016/j.jspd.2014.09.049
   Margalit A, 2017, J PEDIATR ORTHOPED, V37, pE255, DOI 10.1097/BPO.0000000000000899
   Mathews JD, 2013, BMJ-BRIT MED J, V346, DOI 10.1136/bmj.f2360
   McArthur N, 2015, SPINE J, V15, p33S, DOI 10.1016/j.spinee.2014.12.149
   Mettler FA, 2008, HEALTH PHYS, V95, P502, DOI 10.1097/01.HP.0000326333.42287.a2
   Miglioretti DL, 2013, JAMA PEDIATR, V167, P700, DOI 10.1001/jamapediatrics.2013.311
   Mroz TE, 2011, J SPINAL DISORD TECH, V24, P264, DOI 10.1097/BSD.0b013e3181eed618
   Mundis Gregory M Jr, 2016, Spine Deform, V4, P55, DOI 10.1016/j.jspd.2015.06.004
   NCRP, 1993, 116 NCRP
   NCRP Report 160, 2009, 160 NCRP 160 NCRP
   Nelson EM, 2014, SPINE J, V14, P2985, DOI 10.1016/j.spinee.2014.06.003
   OTAKE M, 1990, RADIAT RES, V122, P1, DOI 10.2307/3577576
   Perisinakis K, 2004, SPINE, V29, P1555, DOI 10.1097/01.BRS.0000131214.57597.21
   Preston DL, 2008, JNCI-J NATL CANCER I, V100, P428, DOI 10.1093/jnci/djn045
   Rampersaud YR, 2000, SPINE, V25, P2637, DOI 10.1097/00007632-200010150-00016
   Roguin A, 2013, AM J CARDIOL, V111, P1368, DOI 10.1016/j.amjcard.2012.12.060
   RON E, 1995, RADIAT RES, V141, P126, DOI 10.2307/3579102
   Ronckers CM, 2008, CANCER EPIDEM BIOMAR, V17, P605, DOI 10.1158/1055-9965.EPI-07-2628
   Ronckers CM, 2010, RADIAT RES, V174, P83, DOI 10.1667/RR2022.1
   Rush JK, 2015, J PEDIATR ORTHOPED, V35, P271, DOI 10.1097/BPO.0000000000000244
   Sarwahi V, 2017, SPINE, V42, pE1311, DOI 10.1097/BRS.0000000000002154
   Simon AL, 2018, EUR SPINE J, V27, P1105, DOI 10.1007/s00586-016-4462-z
   Simony A, 2016, EUR SPINE J, V25, P3366, DOI 10.1007/s00586-016-4747-2
   Singer G, 2005, J AM ACAD ORTHOP SUR, V13, P69, DOI 10.5435/00124635-200501000-00009
   Smith HE, 2008, J SPINAL CORD MED, V31, P532, DOI 10.1080/10790268.2008.11753648
   Su AW, 2017, J PEDIATR ORTHOPED, V37, P171, DOI 10.1097/BPO.0000000000000608
   Su AW, 2016, J PEDIATR ORTHOPED, V36, P621, DOI 10.1097/BPO.0000000000000504
   Theocharopoulos N, 2003, J BONE JOINT SURG AM, V85A, P1698, DOI 10.2106/00004623-200309000-00007
   Ughwanogho E, 2012, SPINE, V37, pE473, DOI 10.1097/BRS.0b013e318238bbd9
   Valone LC, 2016, J BONE JOINT SURG AM, V98, P1808, DOI 10.2106/JBJS.15.01167
   Yoshihara H, 2018, SPINE, V43, pE1398, DOI 10.1097/BRS.0000000000002718
NR 67
TC 12
Z9 12
U1 0
U2 0
PU SPRINGER
PI NEW YORK
PA ONE NEW YORK PLAZA, SUITE 4600, NEW YORK, NY, UNITED STATES
SN 2212-134X
EI 2212-1358
J9 SPINE DEFORM
JI Spine Deform.
PD MAY
PY 2019
VL 7
IS 3
BP 386
EP 394
DI 10.1016/j.jspd.2019.01.003
PG 9
WC Clinical Neurology; Orthopedics
WE Emerging Sources Citation Index (ESCI)
SC Neurosciences & Neurology; Orthopedics
GA VK2WS
UT WOS:000671880900004
DA 2022-05-03
ER

PT J
AU Larson, AN
   Baky, F
   Ashraf, A
   Baghdadi, YM
   Treder, V
   Polly, DW
   Yaszemski, MJ
AF Larson, A. Noelle
   Baky, Fady
   Ashraf, Ali
   Baghdadi, Yaser M.
   Treder, Vickie
   Polly, David W.
   Yaszemski, Michael J.
TI Minimum 20-Year Health-Related Quality of Life and Surgical Rates After
   the Treatment of Adolescent Idiopathic Scoliosis
SO SPINE DEFORMITY
LA English
DT Article
DE Adolescent idiopathic scoliosis; Long-term; Fusion; Bracing;
   Observation; Health-related quality of life
AB Study DesignLongitudinal cohort.ObjectivesTo determine the patient-reported functional outcomes and need for related surgical procedures in a US cohort of adolescent idiopathic scoliosis (AIS) patients with minimum 20-year follow-up.Summary of Background DataThere is limited information regarding the long-term outcomes of scoliosis treatment in the US population.MethodsA novel population of patients who underwent pediatric treatment for AIS with minimum 20-year follow-up was identified. Search of a single-center diagnostic registry generated 337 patients who fulfilled the inclusion criteria (AIS, curve magnitude >35 degrees, and childhood treatment with bracing, surgery, or observation from 1975 to 1992). Any additional spine surgery as well as EQ5D, ODI, SRS 22, SAQ were determined. A total of 180 patients were included (mean of 30-year follow-up, range 20-37). Childhood treatment entailed bracing (41 patients), surgery (103 patients), and observation (36 patients).ResultsDuring the study period, only 1 of the 41 bracing patients underwent additional scoliosis-related spine surgery, whereas 5 of the 36 patients in the observation cohort underwent scoliosis surgery as adults. Seven of 103 childhood surgical patients required additional revision surgery as adults. Fifteen patients (4 braced, 7 fusion, and 4 observed) underwent chest wall surgery as adults. SRS scores were around 10% worse compared to population-based controls, with the exception of SRS mental health scores, which were similar to controls. Overall, 5.6% of patients were on disability, with no difference between operative and nonoperative groups.ConclusionWe found a low rate of adult scoliosis surgery in the braced population, and a low rate of revision surgery at the 30-year follow-up in patients undergoing spine fusion for AIS between 1975 and 1992. No detected differences in patient-reported outcomes were found between the braced, surgical, and observed populations at a mean of 30 years' follow-up.Level of EvidenceLevel III, therapeutic.
C1 [Larson, A. Noelle; Baky, Fady; Ashraf, Ali; Baghdadi, Yaser M.; Treder, Vickie; Yaszemski, Michael J.] Mayo Clin, Dept Orthoped Surg, 200 First St SW, Rochester, MN 55905 USA.
   [Polly, David W.] Univ Minnesota, Dept Orthopaed Surg, Minneapolis, MN 55455 USA.
C3 Mayo Clinic; University of Minnesota System; University of Minnesota
   Twin Cities
RP Larson, AN (通讯作者)，Mayo Clin, 200 1st St SW, Rochester, MN 55905 USA.
EM Larson.noelle@mayo.edu
RI Polly, David/AAT-5202-2020
OI Polly, David/0000-0001-7572-6584
FU Scoliosis Research Society
FX This study was funded by the Directed Research Grant from the Scoliosis
   Research Society.
CR AARO S, 1984, SPINE, V9, P220, DOI 10.1097/00007632-198403000-00015
   [Anonymous], 201203 HCUP 201203 HCUP
   Baldus C, 2011, SPINE, V36, P1154, DOI 10.1097/BRS.0b013e3181fc8f98
   Bridwell KH, 1999, SPINE, V24, P2607, DOI 10.1097/00007632-199912150-00008
   BRUSZEWSKI J, 1957, Chir Narzadow Ruchu Ortop Pol, V22, P115
   Campos M, 2012, SPINE, V37, P1048, DOI 10.1097/BRS.0b013e31823ced6f
   Carreon LY, 2011, SPINE, V36, P965, DOI 10.1097/BRS.0b013e3181e92b1d
   COLLIS DK, 1969, J BONE JOINT SURG AM, VA 51, P425, DOI 10.2106/00004623-196951030-00001
   Cuartas E, 2009, J AM ACAD ORTHOP SUR, V17, P550, DOI 10.5435/00124635-200909000-00002
   Danielsson AJ, 2007, SPINE, V32, P2198, DOI 10.1097/BRS.0b013e31814b851f
   Danielsson AJ, 2012, SPINE, V37, P755, DOI 10.1097/BRS.0b013e318231493c
   Danielsson AJ, 2010, SPINE, V35, P199, DOI 10.1097/BRS.0b013e3181c89f4a
   Danielsson AJ, 2003, SPINE, V28, pE373, DOI 10.1097/01.BRS.0000084267.41183.75
   Danielsson AJ, 2001, EUR SPINE J, V10, P278, DOI 10.1007/s005860100309
   Danielsson AJ, 2001, SPINE, V26, P1449, DOI 10.1097/00007632-200107010-00015
   Danielsson AJ, 2003, SPINE, V28, P2078
   Danielsson AJ, 2006, SPINE, V31, P275, DOI 10.1097/01.brs.0000197652.52890.71
   Denoel C, 2009, J PLAST RECONSTR AES, V62, P1303, DOI 10.1016/j.bjps.2008.04.031
   EDGAR MA, 1988, J BONE JOINT SURG BR, V70, P712, DOI 10.1302/0301-620X.70B5.3192566
   FOWLES JV, 1978, CLIN ORTHOP RELAT R, P212
   Helenius I, 2002, SPINE, V27, P176, DOI 10.1097/00007632-200201150-00010
   Helenius I, 2008, J BONE JOINT SURG AM, V90A, P1231, DOI 10.2106/JBJS.G.00114
   Holman J, 2012, J PEDIATR ORTHOPED, V32, P121, DOI 10.1097/BPO.0b013e3182471aad
   KANE WJ, 1977, CLIN ORTHOP RELAT R, P43
   Larson AN, 2012, J BONE JOINT SURG AM, V94A, P584, DOI 10.2106/JBJS.J.01073
   Mariconda M, 2005, EUR SPINE J, V14, P854, DOI 10.1007/s00586-004-0853-7
   Mignemi M., 2018, SPINE DEFORM, V6, P409
   Newton PO, 2013, SPINE, V38, P328, DOI 10.1097/BRS.0b013e31826c6df4
   Niemeyer T, 2005, INT ORTHOP, V29, P47, DOI 10.1007/s00264-004-0599-1
   NORMELLI H, 1986, SPINE, V11, P749, DOI 10.1097/00007632-198609000-00016
   PAONESSA KJ, 1992, SPINE, V17, pS249
   PATYNSKI J, 1957, Chir Narzadow Ruchu Ortop Pol, V22, P111
   PEHRSSON K, 1992, SPINE, V17, P1091, DOI 10.1097/00007632-199209000-00014
   RENSHAW TS, 1988, CLIN ORTHOP RELAT R, P26
   ROGALA EJ, 1978, J BONE JOINT SURG AM, V60, P173, DOI 10.2106/00004623-197860020-00005
   SHANDS AR, 1955, J BONE JOINT SURG AM, V37, P1243, DOI 10.2106/00004623-195537060-00012
   Simony Ane, 2015, Spine Deform, V3, P436, DOI 10.1016/j.jspd.2015.03.003
   Simony A, 2015, SCOLIOSIS SPINAL DIS, V10, DOI 10.1186/s13013-015-0045-8
   Verma K, 2010, SPINE, V35, P2134, DOI 10.1097/BRS.0b013e3181cb474f
   Weinstein JN, 2006, SPINE, V31, P2707, DOI 10.1097/01.brs.0000248132.15231.fe
   Weinstein S L, 1989, Instr Course Lect, V38, P115
   WEINSTEIN SL, 1983, J BONE JOINT SURG AM, V65, P447, DOI 10.2106/00004623-198365040-00004
   WEINSTEIN SL, 1981, J BONE JOINT SURG AM, V63, P702, DOI 10.2106/00004623-198163050-00003
   Weinstein SL, 2003, JAMA-J AM MED ASSOC, V289, P559, DOI 10.1001/jama.289.5.559
   WEINSTEIN SL, 1986, SPINE, V11, P780, DOI 10.1097/00007632-198610000-00006
NR 45
TC 9
Z9 9
U1 0
U2 0
PU SPRINGER
PI NEW YORK
PA ONE NEW YORK PLAZA, SUITE 4600, NEW YORK, NY, UNITED STATES
SN 2212-134X
EI 2212-1358
J9 SPINE DEFORM
JI Spine Deform.
PD MAY
PY 2019
VL 7
IS 3
BP 417
EP 427
DI 10.1016/j.jspd.2018.09.003
PG 11
WC Clinical Neurology; Orthopedics
WE Emerging Sources Citation Index (ESCI)
SC Neurosciences & Neurology; Orthopedics
GA VK2WS
UT WOS:000671880900008
DA 2022-05-03
ER

PT J
AU Nguyen, JH
   Buell, TJ
   Wang, TR
   Mullin, JP
   Mazur, MD
   Garces, J
   Taylor, DG
   Yen, CP
   Shaffrey, CI
   Smith, JS
AF Nguyen, James H.
   Buell, Thomas J.
   Wang, Tony R.
   Mullin, Jeffrey P.
   Mazur, Marcus D.
   Garces, Juanita
   Taylor, Davis G.
   Yen, Chun-Po
   Shaffrey, Christopher, I
   Smith, Justin S.
TI Low rates of complications after spinopelvic fixation with iliac screws
   in 260 adult patients with a minimum 2-year follow-up
SO JOURNAL OF NEUROSURGERY-SPINE
LA English
DT Article
DE spine surgery; pelvic fixation; iliac screws; fusion; complications;
   surgical technique
ID PROFILE PELVIC FIXATION; SACROPELVIC FIXATION; S2-ALAR-ILIAC SCREWS;
   LUMBOPELVIC FIXATION; REOPERATION; FUSIONS; SURGERY; S1
AB OBJECTIVE Recent literature describing complications associated with spinopelvic fixation with iliac screws in adult patients has been limited but has suggested high complication rates. The authors' objective was to report their experience with iliac screw fixation in a large series of patients with a 2-year minimum follow-up.
   METHODS Of 327 adult patients undergoing spinopelvic fixation with iliac screws at the authors' institution between 2010 and 2015, 260 met the study inclusion criteria (age >= 18 years, first-time iliac screw placement, and 2-year minimum follow-up). Patients with active spinal infection were excluded. All iliac screws were placed via a posterior midline approach using fluoroscopic guidance. Iliac screw heads were deeply recessed into the posterior superior iliac spine. Clinical and radiographic data were obtained and analyzed.
   RESULTS Twenty patients (7.7%) had iliac screw-related complication, which included fracture (12, 4.6%) and/or screw loosening (9, 3.5%). No patients had iliac screw head prominence that required revision surgery or resulted in pain, wound dehiscence, or poor cosmesis. Eleven patients (4.2%) had rod or connector fracture below S1. Overall, 23 patients (8.8%) had L5-S1 pseudarthrosis. Four patients (1.5%) had fracture of the S1 screw. Seven patients (2.7%) had wound dehiscence (unrelated to the iliac screw head) or infection. The rate of reoperation (excluding proximal junctional kyphosis) was 17.7%. On univariate analysis, an iliac screw-related complication rate was significantly associated with revision fusion (70.0% vs 41.2%, p = 0.013), a greater number of instrumented vertebrae (mean 12.6 vs 10.3, p = 0.014), and greater postoperative pelvic tilt (mean 27.7 degrees vs 23.2 degrees, p = 0.04). Lumbosacral junction-related complications were associated with a greater mean number of instrumented vertebrae (12.6 vs 10.3, p = 0.014). Reoperation was associated with a younger mean age at surgery (61.8 vs 65.8 years, p = 0.014), a greater mean number of instrumented vertebrae (12.2 vs 10.2, p = 0.001), and longer clinical and radiological mean follow-up duration (55.8 vs 44.5 months, p < 0.001; 55.8 vs 44.6 months, p < 0.001, respectively). On multivariate analysis, reoperation was associated with longer clinical follow-up (p < 0.001).
   CONCLUSIONS Previous studies on iliac screw fixation have reported very high rates of complications and reoperation (as high as 53.6%). In this large, single-center series of adult patients, iliac screws were an effective method of spinopelvic fixation that had high rates of lumbosacral fusion and far lower complication rates than previously reported. Collectively, these findings argue that iliac screw fixation should remain a favored technique for spinopelvic fixation.
C1 [Nguyen, James H.; Buell, Thomas J.; Wang, Tony R.; Mullin, Jeffrey P.; Mazur, Marcus D.; Garces, Juanita; Taylor, Davis G.; Yen, Chun-Po; Shaffrey, Christopher, I; Smith, Justin S.] Univ Virginia Hlth Syst, Dept Neurol Surg, Charlottesville, VA 22903 USA.
C3 University of Virginia
RP Nguyen, JH (通讯作者)，Univ Virginia Hlth Syst, Charlottesville, VA 22903 USA.
EM jhn6f@hscmail.mcc.virginia.edu
OI Mullin, Jeffrey/0000-0003-0640-2329
CR Cho WJ, 2013, J NEUROSURG-SPINE, V19, P445, DOI 10.3171/2013.6.SPINE121129
   Cunningham BW, 2002, SPINE, V27, P2321, DOI 10.1097/00007632-200211010-00004
   Dayer R, 2012, CURR REV MUSCULOSKE, V5, P91, DOI 10.1007/s12178-012-9122-2
   Elder BD, 2017, SPINE, V42, pE142, DOI 10.1097/BRS.0000000000001722
   Guler UO, 2015, EUR SPINE J, V24, P1085, DOI 10.1007/s00586-014-3615-1
   Hoernschemeyer DG, 2017, SPINE J, V17, P875, DOI 10.1016/j.spinee.2017.02.001
   Ilyas H, 2015, J SPINAL DISORD TECH, V28, pE199, DOI 10.1097/BSD.0000000000000222
   Ishida W, 2017, GLOB SPINE J, V7, P672, DOI 10.1177/2192568217700111
   Ishida W, 2016, WORLD NEUROSURG, V93, P253, DOI 10.1016/j.wneu.2016.06.042
   Jain Amit, 2016, Spine Deform, V4, P225, DOI 10.1016/j.jspd.2015.11.005
   Kasten MD, 2010, J SPINAL DISORD TECH, V23, pE37, DOI 10.1097/BSD.0b013e3181cc8e7f
   Kebaish KM, 2010, SPINE, V35, P2245, DOI 10.1097/BRS.0b013e3181f5cfae
   Kuklo TR, 2001, SPINE, V26, P1976, DOI 10.1097/00007632-200109150-00007
   Lafage R, 2015, SPINE J, V15, P2493, DOI 10.1016/j.spinee.2015.08.067
   Lebwohl NH, 2002, SPINE, V27, P2312, DOI 10.1097/00007632-200211010-00003
   Lee MC, 2018, SPINE J, V18, P648, DOI 10.1016/j.spinee.2017.08.253
   Liu G, 2018, SPINE, V43, pE68, DOI 10.1097/BRS.0000000000002239
   Mattei TA, 2013, ACTA NEUROCHIR, V155, P293, DOI 10.1007/s00701-012-1560-5
   Mazur MD, 2017, NEUROSURGERY, V80, P67, DOI 10.1227/NEU.0000000000001322
   Mazur MD, 2015, J NEUROSURG-SPINE, V23, P67, DOI 10.3171/2014.10.SPINE14541
   Ray WZ, 2013, J NEUROSURG-SPINE, V18, P490, DOI 10.3171/2013.2.SPINE12813
   Schwend RM, 2003, SPINE, V28, P542, DOI 10.1097/00007632-200303150-00006
   Shabtai L, 2017, J PEDIATR ORTHOPED, V37, pE470, DOI 10.1097/BPO.0000000000000720
   Shen FH, 2013, EUR SPINE J, V22, pS265, DOI 10.1007/s00586-012-2525-3
   Smith JS, 2014, J NEUROSURG-SPINE, V21, P994, DOI 10.3171/2014.9.SPINE131176
   Sponseller PD, 2010, SPINE, V35, P1887, DOI 10.1097/BRS.0b013e3181e03881
   Tsuchiya K, 2006, SPINE, V31, P303, DOI 10.1097/01.brs.0000197193.81296.f1
   2006, SPINE PHILA PA 1976, V31, P2329
   2012, SPINE, V37, P1175, DOI DOI 10.1097/BRS.0B013E3182426970
NR 29
TC 28
Z9 29
U1 0
U2 1
PU AMER ASSOC NEUROLOGICAL SURGEONS
PI ROLLING MEADOWS
PA 5550 MEADOWBROOK DRIVE, ROLLING MEADOWS, IL 60008 USA
SN 1547-5654
EI 1547-5646
J9 J NEUROSURG-SPINE
JI J. Neurosurg.-Spine
PD MAY
PY 2019
VL 30
IS 5
BP 635
EP 643
DI 10.3171/2018.9.SPINE18239
PG 9
WC Clinical Neurology; Surgery
WE Science Citation Index Expanded (SCI-EXPANDED)
SC Neurosciences & Neurology; Surgery
GA HW1FH
UT WOS:000466428200009
PM 30717036
DA 2022-05-03
ER

PT J
AU Pompilus, F
   Lamba, N
   Lak, A
   Yunusa, I
   King, A
   Sultan, I
   Amamoo, J
   Alotaibi, N
   Alasmari, M
   Aglio, LS
   Cerecedo-Lopez, CD
   Tafel, I
   Smith, TR
   Mekary, RA
   Zaidi, H
AF Pompilus, F.
   Lamba, N.
   Lak, A.
   Yunusa, I
   King, A.
   Sultan, I
   Amamoo, J.
   Alotaibi, N.
   Alasmari, M.
   Aglio, L. S.
   Cerecedo-Lopez, C. D.
   Tafel, I
   Smith, T. R.
   Mekary, R. A.
   Zaidi, H.
TI MINIMALLY INVASIVE VERSUS OPEN SURGERY FOR THE CORRECTION OF ADULT
   DEGENERATIVE SCOLIOSIS: A SYSTEMATIC REVIEW AND META-ANALYSIS
SO VALUE IN HEALTH
LA English
DT Meeting Abstract
C1 [Pompilus, F.] MCPHS Univ, Attleboro, MA USA.
   [Lamba, N.; Lak, A.; Aglio, L. S.; Cerecedo-Lopez, C. D.; Tafel, I; Smith, T. R.; Zaidi, H.] Harvard Med Sch, Brigham & Womens Hosp, Boston, MA 02115 USA.
   [Yunusa, I; King, A.; Sultan, I; Amamoo, J.; Mekary, R. A.] MCPHS Univ, Boston, MA USA.
   [Alotaibi, N.] Northern Border Univ, Ar Ar 73222, Saudi Arabia.
   [Alasmari, M.] Secur Forces Hosp, Riyadh, Saudi Arabia.
C3 Harvard University; Brigham & Women's Hospital; Harvard Medical School;
   Northern Borders University; Security Forces Hospital - Saudi Arabia
RI Smith, Timothy R/N-2481-2014; Yunusa, Ismaeel/X-2390-2019
OI Smith, Timothy R/0000-0003-1976-0766; Yunusa,
   Ismaeel/0000-0002-9107-8561
NR 0
TC 0
Z9 0
U1 0
U2 2
PU ELSEVIER SCIENCE INC
PI NEW YORK
PA STE 800, 230 PARK AVE, NEW YORK, NY 10169 USA
SN 1098-3015
EI 1524-4733
J9 VALUE HEALTH
JI Value Health
PD MAY
PY 2019
VL 22
SU 2
MA PSU9
BP S366
EP S367
DI 10.1016/j.jval.2019.04.1791
PG 2
WC Economics; Health Care Sciences & Services; Health Policy & Services
WE Science Citation Index Expanded (SCI-EXPANDED); Social Science Citation Index (SSCI)
SC Business & Economics; Health Care Sciences & Services
GA IE9BU
UT WOS:000472670104086
OA Bronze
DA 2022-05-03
ER

PT J
AU Praeger, AJ
   Wang, YY
   Goldschlager, T
AF Praeger, Adrian J.
   Wang, Yi Yuen (Ian)
   Goldschlager, Tony
TI Intraoperatively predicting postoperative sagittal balance using
   intraoperative X-rays
SO JOURNAL OF CLINICAL NEUROSCIENCE
LA English
DT Article
DE Sagittal balance; Pelvic mismatch; Lumbar lordosis; Correlation;
   Prediction; Prone; Lateral
ID ADULT SPINAL DEFORMITY; LUMBAR INTERBODY FUSION; IMBALANCE; ALIGNMENT;
   PARAMETERS; LORDOSIS; OUTCOMES; KEY; OSTEOTOMY; DISEASE
AB This study aimed to assess the correlation of sagittal balance parameters measured intraoperatively, against the gold standard post-operative standing full spine X-ray. A secondary aim was to create a predictive algorithm, that could be used intraoperatively to predict the post-operative balance. 49 patients, who underwent thoracolumbar spinal fusion over a 12-month period were included in this study. Standing full-spine X-rays were obtained both pre and post-surgical fixation. Parallel intraoperative Xrays were taken with the c-arm centred on femoral heads, operative level, S1 and L1. The sagittal parameters pelvic incidence (PI), lumbar lordosis (LL), spino-pelvic mismatch (PI-LL), and sagittal vertical axis were then measured and the correlations statistically analysed. For prone positioned patients the mean LL was 59.9 degrees +/- 10.6 degrees intraoperatively (post-fixation) and post-operatively 55.4 degrees +/- 10.9 degrees with a mean difference of -4.5 degrees +/- 6.1 degrees (p-value < 0.001). For laterally positioned patients the mean LL was 50.9 degrees +/- 8.6 degrees intraoperatively and 53.1 degrees +/- 10.1 degrees postoperatively for a mean difference of -2.3 degrees +/- 6.5 degrees (p-value = 0.117). The linear regression analysis resulted in a predictive algorithm that can be utilised intraoperatively to predict the post-operative standing pelvic mismatch for prone positioned patients. In conclusion, measuring spino-pelvic parameters of sagittal balance intraoperatively can be used to estimate postoperative standing full spine x-ray result. Specifically, in the prone position, the surgeon should aim for intraoperative lordosis that is 4.5 degrees more than the desired post-operative lordosis. The predictive formula provides a direct method to quickly calculate the post-operative pelvic mismatch intraoperatively. (C) 2019 Elsevier Ltd. All rights reserved.
C1 [Praeger, Adrian J.; Goldschlager, Tony] Monash Hlth, Dept Neurosurg, Melbourne, Vic, Australia.
   [Wang, Yi Yuen (Ian)] St Vincents Hosp, Dept Neurosurg, Melbourne, Vic, Australia.
   [Goldschlager, Tony] Monash Univ, Dept Surg, Melbourne, Vic, Australia.
C3 St Vincent's Hospital Melbourne; Monash University
RP Praeger, AJ (通讯作者)，Monash Hlth, Dept Neurosurg, 246 Clayton Rd, Clayton, Vic 3168, Australia.
EM Adrian.Praeger@mh.org.au
RI Praeger, Adrian J/ABB-9025-2021; Goldschlager, Tony/AAG-2643-2022
OI Goldschlager, Tony/0000-0001-9572-0227; Praeger,
   Adrian/0000-0003-0010-6238
CR Benfanti PL, 1976, SPINE, V1997, P2299
   Berjano P, 2013, EUR SPINE J, V22, pS847, DOI 10.1007/s00586-013-3025-9
   Berjano P, 2014, EUR SPINE J, V23, pS587, DOI 10.1007/s00586-014-3556-8
   Blondel B, 2013, SPINE, V38, pE394, DOI 10.1097/BRS.0b013e3182872415
   Diebo BG, 2015, EUR SPINE J, V24, pS3, DOI 10.1007/s00586-014-3653-8
   Glassman SD, 2005, SPINE, V30, P2024, DOI 10.1097/01.brs.0000179086.30449.96
   Greimel F, 2017, ARCH ORTHOP TRAUM SU, V137, P1319, DOI 10.1007/s00402-017-2755-2
   Harimaya K, 2009, SPINE, V34, P2406, DOI 10.1097/BRS.0b013e3181bab13b
   Kim SB, 2009, CLIN ORTHOP SURG, V1, P207, DOI 10.4055/cios.2009.1.4.207
   Lafage R, 2015, SPINE J, V15, P2493, DOI 10.1016/j.spinee.2015.08.067
   Lafage V, 2009, SPINE, V34, pE599, DOI 10.1097/BRS.0b013e3181aad219
   Lamartina C, 2014, EUR SPINE J, V23, P1177, DOI 10.1007/s00586-014-3227-9
   LANDIS JR, 1977, BIOMETRICS, V33, P363, DOI 10.2307/2529786
   Le Huec JC, 2015, INT ORTHOP, V39, P87, DOI 10.1007/s00264-014-2516-6
   Lee JH, 2016, EUR SPINE J, V25, P2668, DOI 10.1007/s00586-016-4441-4
   Leveque Jean-Christophe, 2016, Spine Deform, V4, P245, DOI 10.1016/j.jspd.2015.10.005
   Lim K-Z, 2018, GLOBAL SPINE J
   Matsumoto T, 2017, J NEUROSURG-SPINE, V26, P435, DOI 10.3171/2016.9.SPINE16232
   Ould-Slimane M, 2012, EUR SPINE J, V21, P1200, DOI 10.1007/s00586-011-2124-8
   Salem KMI, 2018, J NEUROSURG-SPINE, V28, P486, DOI 10.3171/2017.8.SPINE161231
   Schwab F, 1976, SPINE, V2012, P1077, DOI [10.1097/BRS.0b013e31823e15e7, DOI 10.1097/BRS.0B013E1823E15E2]
   Schwab F, 2010, SPINE, V35, P2224, DOI 10.1097/BRS.0b013e3181ee6bd4
   Schwab FJ, 2013, SPINE, V38, pE803, DOI 10.1097/BRS.0b013e318292b7b9
   Sembrano JN, 2015, INT J SPINE SURG, V9, DOI 10.14444/2016
   Smith JS, 2012, SPINE, V37, P845, DOI 10.1097/BRS.0b013e31823b0892
   Takahashi T, 2014, NEUROL MED-CHIR, V54, P691, DOI 10.2176/nmc.st.2013-0394
   Yagi M, 2017, SPINE, V42, pE584, DOI 10.1097/BRS.0000000000001901
   Yson SC, 2012, J NEUROSURG-SPINE, V17, P37, DOI 10.3171/2012.4.SPINE111013
   2014, J KOREAN NEUROSURG S, V56, P469, DOI DOI 10.3340/IKNS.2014.56.6.469
NR 29
TC 0
Z9 1
U1 0
U2 3
PU ELSEVIER SCI LTD
PI OXFORD
PA THE BOULEVARD, LANGFORD LANE, KIDLINGTON, OXFORD OX5 1GB, OXON, ENGLAND
SN 0967-5868
EI 1532-2653
J9 J CLIN NEUROSCI
JI J. Clin. Neurosci.
PD MAY
PY 2019
VL 63
BP 48
EP 54
DI 10.1016/j.jocn.2019.02.008
PG 7
WC Clinical Neurology; Neurosciences
WE Science Citation Index Expanded (SCI-EXPANDED)
SC Neurosciences & Neurology
GA HV8QW
UT WOS:000466249000010
PM 30827877
DA 2022-05-03
ER

PT J
AU Rustenburg, CME
   Faraj, SSA
   Holewijn, RM
   Kingma, I
   van Royen, BJ
   Stadhouder, A
   Emanuel, KS
AF Rustenburg, Christine M. E.
   Faraj, Sayf S. A.
   Holewijn, Roderick M.
   Kingma, Idsart
   van Royen, Barend J.
   Stadhouder, Agnita
   Emanuel, Kaj S.
TI The biomechanical effect of single-level laminectomy and posterior
   instrumentation on spinal stability in degenerative lumbar scoliosis: a
   human cadaveric study
SO NEUROSURGICAL FOCUS
LA English
DT Article
DE de novo degenerative lumbar scoliosis; spinal stability; biomechanics;
   lumbar spinal stenosis
ID SURGICAL-TREATMENT; IN-VITRO; FUSION SURGERY; STIFFNESS; OUTCOMES;
   ADULTS; COMPLICATIONS; DECOMPRESSION; STENOSIS; MOTION
AB OBJECTIVE Degenerative lumbar scoliosis, or de novo degenerative lumbar scoliosis, can result in spinal canal stenosis, which is often accompanied by disabling symptoms. When surgically treated, a single-level laminectomy is performed and short-segment posterior instrumentation is placed to restore stability. However, the effects of laminectomy on spinal stability and the necessity of placing posterior instrumentation are unknown. Therefore, the aim of this study was to assess the stability of lumbar spines with degenerative scoliosis, characterized by the range of motion (ROM) and neutral zone (NZ) stiffness, after laminectomy and placement of posterior instrumentation.
   METHODS Ten lumbar cadaveric spines (T12-L5) with a Cobb angle >= 10 degrees and an apex on L3 were included. Three loading cycles were applied per direction, from -4 Nm to 4 Nm in flexion/extension (FE), lateral bending (LB), and axial rotation (AR). Biomechanical evaluation was performed on the native spines and after subsequent L3 laminectomy and the placement of posterior L2-4 titanium rods and pedicle screws. Nonparametric and parametric tests were used to analyze the effects of laminectomy and posterior instrumentation on NZ stiffness and ROM, respectively, both on an individual segment's motion and on the entire spine section. Spearman's rank correlation coefficient was used to study the correlation between disc degeneration and spinal stability.
   RESULTS The laminectomy increased ROM by 9.5% in FE (p = 0.04) and 4.6% in LB (p = 0.01). For NZ stiffness, the laminectomy produced no significant effects. Posterior instrumentation resulted in a decrease in ROM in all loading directions (-22.2%, -24.4%, and -17.6% for FE, LB, and AR, respectively; all p < 0.05) and an increase in NZ stiffness (+44.7%, +51.7%, and +35.2% for FE, LB, and AR, respectively; all p < 0.05). The same changes were seen in the individual segments around the apex, while the adjacent, untreated segments were mostly unaffected. Intervertebral disc degeneration was found to be positively correlated to decreased ROM and increased NZ stiffness.
   CONCLUSIONS Laminectomy in lumbar spines with degenerative scoliosis did not result in severe spinal instability, whereas posterior instrumentation resulted in a rigid construct. Also, prior to surgery, the spines already had lower ROM and higher NZ stiffness in comparison to values shown in earlier studies on nonscoliotic spines of the same age. Hence, the authors question the clinical need for posterior instrumentation to avoid instability.
C1 [Rustenburg, Christine M. E.; van Royen, Barend J.; Stadhouder, Agnita; Emanuel, Kaj S.] Amsterdam UMC, Dept Orthopaed Surg, Amsterdam Movement Sci, Amsterdam, Netherlands.
   [Faraj, Sayf S. A.] Radboud UMC, Dept Orthoped Surg, Nijmegen, Netherlands.
   [Holewijn, Roderick M.] OLVG, Dept Radiol, Amsterdam, Netherlands.
   [Kingma, Idsart] Vrije Univ, Fac Movement Sci, Amsterdam Movement Sci, Amsterdam, Netherlands.
   [Emanuel, Kaj S.] Maastricht UMC, Dept Orthopaed Surg, Maastricht, Netherlands.
C3 University of Amsterdam; Vrije Universiteit Amsterdam; Radboud
   University Nijmegen; Vrije Universiteit Amsterdam; Maastricht
   University; Maastricht University Medical Centre (MUMC)
RP Rustenburg, CME (通讯作者)，Amsterdam UMC, Amsterdam, Netherlands.
EM c.rustenburg@amsterdamumc.nl
RI van Royen, Barend/W-4864-2019
OI van Royen, Barend/0000-0002-6548-7214; Emanuel, Kaj/0000-0002-4970-4303
CR Aebi M, 2005, EUR SPINE J, V14, P925, DOI 10.1007/s00586-005-1053-9
   Ailon T, 2015, NEUROSURGERY, V77, pS75, DOI 10.1227/NEU.0000000000000938
   Bisschop A, 2015, GLOB SPINE J, V5, P39, DOI 10.1055/s-0034-1395783
   Bisschop A, 2014, CLIN BIOMECH, V29, P912, DOI 10.1016/j.clinbiomech.2014.06.016
   Bisschop A, 2013, EUR SPINE J, V22, P1785, DOI 10.1007/s00586-013-2699-3
   Bisschop A, 2013, J BIOMECH, V46, P187, DOI 10.1016/j.jbiomech.2012.10.014
   Bisschop A, 2012, EUR SPINE J, V21, P2640, DOI 10.1007/s00586-012-2250-y
   Bisschop A, 2012, EUR SPINE J, V21, P530, DOI 10.1007/s00586-011-1968-2
   Bramer JAM, 1998, J BIOMECH, V31, P741, DOI 10.1016/S0021-9290(98)00101-8
   Brink RC, 2017, SCOLIOSIS SPINAL DIS, V12, DOI 10.1186/s13013-017-0111-5
   Busscher I, 2010, SPINE, V35, pE35, DOI 10.1097/BRS.0b013e3181b21885
   Busscher I, 2009, SPINE, V34, P2858, DOI 10.1097/BRS.0b013e3181b4c75d
   Cho KJ, 2007, SPINE, V32, P2232, DOI 10.1097/BRS.0b013e31814b2d3c
   Cho KJ, 2014, ASIAN SPINE J, V8, P371, DOI 10.4184/asj.2014.8.3.371
   Cloyd JM, 2010, J NEUROSURG-SPINE, V12, P402, DOI 10.3171/2009.10.SPINE08741
   COBB JR, 1958, J BONE JOINT SURG AM, V40, P507, DOI 10.2106/00004623-195840030-00002
   COBB JR, 1960, J BONE JOINT SURG AM, V42, P1413, DOI 10.2106/00004623-196042080-00012
   Cripton PA, 2000, J BIOMECH, V33, P1559, DOI 10.1016/S0021-9290(00)00145-7
   Daubs Michael D, 2012, Evid Based Spine Care J, V3, P27, DOI 10.1055/s-0032-1328140
   Epstein N E, 1997, Neurosurg Focus, V3, pe4
   Faraj SSA, 2017, SCOLIOSIS SPINAL DIS, V12, DOI 10.1186/s13013-017-0143-x
   Faraj SSA, 2016, EUR SPINE J, V25, P2347, DOI 10.1007/s00586-016-4619-9
   Forsth P, 2016, NEW ENGL J MED, V374, P1413, DOI 10.1056/NEJMoa1513721
   Fu KMG, 2011, NEUROSURGERY, V69, P1181, DOI 10.1227/NEU.0b013e31822a9aeb
   Fu KMG, 2010, J NEUROSURG-SPINE, V12, P443, DOI 10.3171/2009.11.SPINE09531
   Fu YS, 2008, SPINE, V33, P514, DOI 10.1097/BRS.0b013e3181657dde
   Ghobrial GM, 2015, CLIN NEUROL NEUROSUR, V139, P76, DOI 10.1016/j.clineuro.2015.08.022
   Goel VK, 2006, J BONE JOINT SURG AM, V88A, P103, DOI 10.2106/JBJS.E.01363
   GRUBB SA, 1994, SPINE, V19, P1619, DOI 10.1097/00007632-199407001-00011
   GRUBB SA, 1988, SPINE, V13, P241, DOI 10.1097/00007632-198803000-00004
   Guan YB, 2007, J BIOMECH, V40, P1975, DOI 10.1016/j.jbiomech.2006.09.027
   Gudgeon AC, 1994, J R STAT SOC D-STAT, V43, P211
   Guler UO, 2016, EUR SPINE J, V25, P2401, DOI 10.1007/s00586-015-4366-3
   Hart R, 2006, SPINE, V31, pE35, DOI 10.1097/01.brs.0000194835.89010.22
   Hosogane N, 2013, J NEUROSURG-SPINE, V18, P321, DOI 10.3171/2013.1.SPINE12426
   Inose H, 2018, CLIN SPINE SURG, V31, pE347, DOI 10.1097/BSD.0000000000000659
   Kingma I, 2018, J BIOMECH, V70, P51, DOI 10.1016/j.jbiomech.2017.11.034
   Kleinstuck F, 2006, SPINE, V31, P2250, DOI 10.1097/01.brs.0000232802.95773.89
   Masuda K, 2018, J NEUROSURG-SPINE, V29, P259, DOI 10.3171/2018.1.SPINE17879
   Meier U, 2006, PHARM STAT, V5, P253, DOI 10.1002/pst.210
   Muriuki MG, 2016, J ORTHOP RES, V34, P1389, DOI 10.1002/jor.23232
   Pfirrmann CWA, 2001, SPINE, V26, P1873, DOI 10.1097/00007632-200109010-00011
   Phan K, 2017, ORTHOP SURG, V9, P342, DOI 10.1111/os.12357
   Phillips FM, 2013, SPINE, V38, pE409, DOI 10.1097/BRS.0b013e3182877f11
   Silva FE, 2010, NEUROSURG FOCUS, V28, DOI 10.3171/2010.1.FOCUS09271
   Transfeldt EE, 2010, SPINE, V35, P1872, DOI 10.1097/BRS.0b013e3181ce63a2
   van Engelen SJPM, 2015, SPINE J, V15, P1302, DOI 10.1016/j.spinee.2013.08.020
   Wilke H J, 1998, Eur Spine J, V7, P148, DOI 10.1007/s005860050045
   Yang CW, 2016, MEDICINE, V95, P1, DOI 10.1097/MD.0000000000002732
   York PJ, 2017, CURR REV MUSCULOSKE, V10, P547, DOI 10.1007/s12178-017-9445-0
   1998, ANAT REC, V251, P15
   1993, J NEUROSURG, V78, P695
NR 52
TC 7
Z9 9
U1 0
U2 8
PU AMER ASSOC NEUROLOGICAL SURGEONS
PI ROLLING MEADOWS
PA 5550 MEADOWBROOK DRIVE, ROLLING MEADOWS, IL 60008 USA
SN 1092-0684
J9 NEUROSURG FOCUS
JI Neurosurg. Focus
PD MAY
PY 2019
VL 46
IS 5
AR E15
DI 10.3171/2019.2.FOCUS1911
PG 8
WC Clinical Neurology; Surgery
WE Science Citation Index Expanded (SCI-EXPANDED)
SC Neurosciences & Neurology; Surgery
GA HW1KG
UT WOS:000466441200015
PM 31042658
OA gold
DA 2022-05-03
ER

PT J
AU Shao, J
   Lee, BS
   Pelle, D
   Lee, MY
   Savage, J
   Tanenbaum, JE
   Mroz, TE
   Steinmetz, MP
AF Shao, Jianning
   Lee, Bryan S.
   Pelle, Dominic
   Lee, Maxwell Y.
   Savage, Jason
   Tanenbaum, Joseph E.
   Mroz, Thomas E.
   Steinmetz, Michael P.
TI Intraoperative Multimodal Monitoring in Pedicle Subtraction Osteotomies
   of the Lumbar Spine A Narrative Literature Review
SO CLINICAL SPINE SURGERY
LA English
DT Review
DE deformity correction; intraoperative monitoring; intraoperative
   multimodal monitoring; lumbar spine; pedicle subtraction osteotomy
ID NEUROLOGIC DEFICITS; SCOLIOSIS SURGERY; DEFORMITY; MOTOR; COMPLICATIONS;
   EXPERIENCE; MANAGEMENT; KYPHOSIS
AB The use of intraoperative multimodal monitoring (IOM) in spinal deformity surgeries is well documented. In particular, pedicle subtraction osteotomy (PSO), a corrective procedure for sagittal deformity of the spine, often involves IOM usage. By providing immediate feedback to the operating surgeon, IOM has the potential to eliminate or at least minimize the risk of iatrogenic neurological injury. However, despite the widespread usage of IOM, there is currently no standardization of IOM usage in complex spine surgeries, including lumbar PSOs, and decisions concerning IOM utilization are often driven by surgeon experience and preference. This creates a state of clinical equipoise, which is further complicated by the varying degrees of benefit that IOM has on patient outcomes depending on the operation and spinal levels involved. For instance, while IOM use in thoracic PSOs has been shown to be effective, there is no established consensus on the net impact of IOM use in PSOs of the lumbar spine. Although IOM has the potential to mitigate neurological damage, it also increases operation time and cost; thus, it should only be used in operations where it will have a net positive impact on patient outcomes. The question thus becomes whether PSO of the lumbar spine is one such operation. To address this, we examine the most frequently used IOM modalities and evaluate their current usage and efficacy in lumbar PSOs. Furthermore, we will also examine the utility of IOM for other surgeries of the lumbar spine, including corrective procedures for idiopathic scoliosis and degenerative scoliosis, and routine lumbar procedures, such as discectomies and decompression surgeries for foraminal and canal stenosis.
C1 [Shao, Jianning; Lee, Maxwell Y.] Cleveland Clin, Lerner Coll Med, 9980 Carnegie Ave, Cleveland, OH 44195 USA.
   [Shao, Jianning; Lee, Maxwell Y.; Tanenbaum, Joseph E.] Case Western Reserve Univ, Case Western Sch Med, Cleveland, OH 44106 USA.
   [Lee, Bryan S.; Steinmetz, Michael P.] Cleveland Clin, Dept Neurosurg, Cleveland, OH 44106 USA.
   [Pelle, Dominic; Savage, Jason; Mroz, Thomas E.; Steinmetz, Michael P.] Cleveland Clin, Ctr Spine Hlth, Neurol Inst, Cleveland, OH 44106 USA.
C3 Case Western Reserve University; Cleveland Clinic Foundation; Case
   Western Reserve University; Cleveland Clinic Foundation; Cleveland
   Clinic Foundation
RP Shao, J (通讯作者)，Cleveland Clin, Lerner Coll Med, 9980 Carnegie Ave, Cleveland, OH 44195 USA.
EM shaoj2@ccf.org
OI Lee, Maxwell/0000-0001-7226-4855
FU NATIONAL CENTER FOR ADVANCING TRANSLATIONAL SCIENCESUnited States
   Department of Health & Human ServicesNational Institutes of Health (NIH)
   - USANIH National Center for Advancing Translational Sciences (NCATS)
   [TL1TR002549, TL1TR000441] Funding Source: NIH RePORTER; NATIONAL
   INSTITUTE OF GENERAL MEDICAL SCIENCESUnited States Department of Health
   & Human ServicesNational Institutes of Health (NIH) - USANIH National
   Institute of General Medical Sciences (NIGMS) [T32GM007250] Funding
   Source: NIH RePORTER; NCATS NIH HHSUnited States Department of Health &
   Human ServicesNational Institutes of Health (NIH) - USANIH National
   Center for Advancing Translational Sciences (NCATS) [TL1 TR002549, TL1
   TR000441] Funding Source: Medline; NIGMS NIH HHSUnited States Department
   of Health & Human ServicesNational Institutes of Health (NIH) - USANIH
   National Institute of General Medical Sciences (NIGMS) [T32 GM007250]
   Funding Source: Medline
CR Berjano P, 2015, EUR SPINE J, V24, pS49, DOI 10.1007/s00586-014-3670-7
   Bhagat S, 2015, EUR SPINE J, V24, P1399, DOI 10.1007/s00586-015-3766-8
   Bridwell KH, 2003, SPINE, V28, P2093, DOI 10.1097/01.BRS.0000090891.60232.70
   Buchowski JM, 2007, SPINE, V32, P2245, DOI 10.1097/BRS.0b013e31814b2d52
   Calancie B, 1998, J NEUROSURG, V88, P457, DOI 10.3171/jns.1998.88.3.0457
   Cho KJ, 2005, SPINE, V30, P2030, DOI 10.1097/01.brs.0000179085.92998.ee
   Devlin VJ, 2007, J AM ACAD ORTHOP SUR, V15, P549, DOI 10.5435/00124635-200709000-00005
   Erickson MM, 2012, ORTHOP CLIN N AM, V43, P109, DOI 10.1016/j.ocl.2011.10.001
   Farcy JPC, 1997, SPINE, V22, P2452, DOI 10.1097/00007632-199710150-00025
   Feng B, 2012, J SPINAL DISORD TECH, V25, pE108, DOI 10.1097/BSD.0b013e31824d2a2f
   Garces J, 2014, OCHSNER J, V14, P57
   Grigorian AA, 2012, EMG METHODS EVAL MUS, P325
   Gunnarsson T, 2004, SPINE, V29, P677, DOI 10.1097/01.BRS.0000115144.30607.E9
   Hilibrand AS, 2004, J BONE JOINT SURG AM, V86A, P1248, DOI 10.2106/00004623-200406000-00018
   Hwang SW, 2012, SPINE DEFORM, V33, P64
   Hyun SJ, 2013, WORLD J CLIN CASES, V1, P242, DOI 10.12998/wjcc.v1.i8.242
   Kim KT, 2002, SPINE, V27, P612, DOI 10.1097/00007632-200203150-00010
   Kim SS, 2012, ASIAN SPINE J, V6, P257, DOI 10.4184/asj.2012.6.4.257
   Lall RR, 2012, NEUROSURG FOCUS, V33, DOI 10.3171/2012.9.FOCUS12235
   Langeloo DD, 2003, SPINE, V28, P1043, DOI 10.1097/00007632-200305150-00017
   Laratta JL, 2018, GLOB SPINE J, V8, P68, DOI 10.1177/2192568217706970
   Le Huec JC, 2012, EUR SPINE J, V21, P1896, DOI 10.1007/s00586-012-2474-x
   Lieberman JA, 2008, SPINE, V33, pE414, DOI 10.1097/BRS.0b013e318175c292
   Louie PK, 2015, SEMIN SPINE SURG, V27, P222
   MACEWEN GD, 1975, J BONE JOINT SURG AM, VA 57, P404, DOI 10.2106/00004623-197557030-00020
   Minahan RE, 2001, CLIN NEUROPHYSIOL, V112, P1442, DOI 10.1016/S1388-2457(01)00567-3
   Mummaneni PV, 2008, NEUROSURGERY, V63, pA171, DOI 10.1227/01.NEU.0000325680.32776.82
   NASH CL, 1977, CLIN ORTHOP RELAT R, P100
   NUWER MR, 1995, EVOKED POTENTIAL, V96, P6, DOI 10.1016/0013-4694(94)00235-D
   Pajewski TN, 2007, EUR SPINE J, V16, pS115, DOI 10.1007/s00586-007-0419-6
   Qian BP, 2012, EUR SPINE J, V21, P711, DOI 10.1007/s00586-011-2054-5
   Raynor BL, 2016, SPINE, V41, P1387, DOI 10.1097/BRS.0000000000001531
   Rose PS, 2009, SPINE, V34, P785, DOI 10.1097/BRS.0b013e31819d0c86
   Savage JW, 2014, GLOB SPINE J, V4, P287, DOI 10.1055/s-0034-1394126
   Sheha ED, 2017, SEMIN SPINE SURG, V29, P175
   Skinner Stanley A, 2008, J Clin Monit Comput, V22, P131, DOI 10.1007/s10877-008-9114-3
   Sloan TB, 2017, MONITORING NERVOUS S, P507
   Stecker Mark M, 2012, Surg Neurol Int, V3, pS174, DOI 10.4103/2152-7806.98579
   Thirumala PD, 2014, SPINE J, V14, P1572, DOI 10.1016/j.spinee.2013.09.035
   THOMASEN E, 1985, CLIN ORTHOP RELAT R, P142, DOI 10.1097/00003086-198504000-00019
   Trobisch PD, 2016, EUR SPINE J, V25, P2629, DOI 10.1007/s00586-015-4278-2
NR 41
TC 1
Z9 1
U1 0
U2 0
PU LIPPINCOTT WILLIAMS & WILKINS
PI PHILADELPHIA
PA TWO COMMERCE SQ, 2001 MARKET ST, PHILADELPHIA, PA 19103 USA
SN 2380-0186
J9 CLIN SPINE SURG
JI Clin. Spine Surg.
PD MAY
PY 2019
VL 32
IS 4
BP 137
EP 142
DI 10.1097/BSD.0000000000000740
PG 6
WC Clinical Neurology; Orthopedics
WE Science Citation Index Expanded (SCI-EXPANDED)
SC Neurosciences & Neurology; Orthopedics
GA HX9PF
UT WOS:000467739700002
PM 30407261
OA Green Accepted
DA 2022-05-03
ER

PT J
AU Smith, JS
   Shaffrey, CL
   Ames, CP
   Lenke, LG
AF Smith, Justin S.
   Shaffrey, Christopher L.
   Ames, Christopher P.
   Lenke, Lawrence G.
TI Treatment of adult thoracolumbar spinal deformity: past, present, and
   future
SO JOURNAL OF NEUROSURGERY-SPINE
LA English
DT Review
DE adult spinal deformity; complications; history; future; predictive
   analytics; robotics; surgery
ID PROXIMAL JUNCTIONAL KYPHOSIS; QUALITY-OF-LIFE; PROSPECTIVE MULTICENTER
   ASSESSMENT; PEDICLE SUBTRACTION OSTEOTOMY; PREOPERATIVE PREDICTIVE
   MODEL; NONOPERATIVE TREATMENT; SURGICAL-TREATMENT; BACK-PAIN; SCOLIOSIS;
   SURGERY
AB Care of the patient with adult spinal deformity (ASD) has evolved from being primarily supportive to now having the ability to directly treat and correct the spinal pathology. The focus of this narrative literature review is to briefly summarize the history of ASD treatment, discuss the current state of the art of ASD care with focus on surgical treatment and current challenges, and conclude with a discussion of potential developments related to ASD surgery.
   In the past, care for ASD was primarily based on supportive measures, including braces and assistive devices, with few options for surgical treatments that were often deemed high risk and reserved for rare situations. Advances in anesthetic and critical care, surgical techniques, and instrumentation now enable almost routine surgery for many patients with ASD. Despite the advances, there are many remaining challenges currently impacting the care of ASD patients, including increasing numbers of elderly patients with greater comorbidities, high complication and reoperation rates, and high procedure cost without clearly demonstrated cost-effectiveness based on standard criteria. In addition, there remains considerable variability across multiple aspects of ASD surgery. For example, there is currently very limited ability to provide preoperative individualized counseling regarding optimal treatment approaches (e.g., operative vs nonoperative), complication risks with surgery, durability of surgery, and likelihood of achieving individualized patient goals and satisfaction. Despite the challenges associated with the current state-of-the-art ASD treatment, surgery continues to be a primary option, as multiple reports have demonstrated the potential for surgery to significantly improve pain and disability. The future of ASD care will likely include techniques and technologies to markedly reduce complication rates, including greater use of navigation and robotics, and a shift toward individualized medicine that enables improved counseling, preoperative planning, procedure safety, and patient satisfaction.
   Advances in the care of ASD patients have been remarkable over the past few decades. The current state of the art enables almost routine surgical treatment for many types of ASD that have the potential to significantly improve pain and disability. However, significant challenges remain, including high complication rates, lack of demonstrated cost-effectiveness, and limited ability to meaningfully counsel patients preoperatively on an individual basis. The future of ASD surgery will require continued improvement of predictability, safety, and sustainability.
C1 [Smith, Justin S.] Univ Virginia, Med Ctr, Dept Neurosurg, Charlottesville, VA USA.
   [Shaffrey, Christopher L.] Duke Med Ctr, Dept Neurosurg, Durham, NC USA.
   [Shaffrey, Christopher L.] Duke Med Ctr, Dept Orthopaed Surg, Durham, NC USA.
   [Ames, Christopher P.] Univ Calif San Francisco, Dept Neurosurg, San Francisco, CA USA.
   [Lenke, Lawrence G.] Columbia Univ, Dept Orthopaed Surg, New York, NY USA.
C3 University of Virginia; Duke University; Duke University; University of
   California System; University of California San Francisco; Columbia
   University
RP Smith, JS (通讯作者)，Univ Virginia Hlth Syst, Charlottesville, VA 22903 USA.
EM jss7f@virginia.edu
CR Ames CP, 2012, J NEUROSURG-SPINE, V16, P547, DOI 10.3171/2012.2.SPINE11320
   Ames CP, 2019, SPINE PHILA PA 1976
   Bess S, 2017, J NEUROSURG-SPINE, V26, P125, DOI 10.3171/2016.6.SPINE151477
   Bess S, 2016, SPINE, V41, P224, DOI 10.1097/BRS.0000000000001202
   Bridwell KH, 2010, SPINE, V35, P1849, DOI 10.1097/BRS.0b013e3181efa06a
   Bridwell KH, 2009, SPINE, V34, P2171, DOI 10.1097/BRS.0b013e3181a8fdc8
   Buell TJ, 2019, WORLD NEUROSURG, V121, pE238, DOI 10.1016/j.wneu.2018.08.242
   Buell TJ, 2019, OPER NEUROSURG, V16, P256, DOI 10.1093/ons/opy065
   Cheriyan T, 2015, SPINE J, V15, P752, DOI 10.1016/j.spinee.2015.01.013
   COTREL Y, 1988, CLIN ORTHOP RELAT R, P10
   DWYER AF, 1969, CLIN ORTHOP RELAT R, P192
   Eastlack RK, 2017, GLOB SPINE J, V7, P703, DOI 10.1177/2192568217716151
   Ghasem A, 2018, SPINE, V43, P1670, DOI 10.1097/BRS.0000000000002695
   Glassman SD, 2005, SPINE, V30, P2024, DOI 10.1097/01.brs.0000179086.30449.96
   Glassman SD, 2010, SPINE, V35, P578, DOI 10.1097/BRS.0b013e3181b0f2f8
   Gupta S, 2018, OPER NEUROSURG, V14, P449, DOI 10.1093/ons/opx151
   Hamill CL, 1996, SPINE, V21, P1241, DOI 10.1097/00007632-199605150-00020
   HARRINGTON PR, 1962, J BONE JOINT SURG AM, V44, P591, DOI 10.2106/00004623-196244040-00001
   Hart RA, 2017, SPINE, V42, P1151, DOI 10.1097/BRS.0000000000002006
   Hazime FA, 2017, EUR J PAIN, V21, P1132, DOI 10.1002/ejp.1037
   Hibbs RA, 1924, J BONE JOINT SURG, V6, P3
   Hodaj H, 2018, NEUROPHYSIOL CLIN, V48, P303, DOI 10.1016/j.neucli.2018.05.039
   Hsu WK, 2017, NEUROSURGERY, V80, pS100, DOI 10.1093/neuros/nyw085
   Hung M, 2015, SPINE, V40, P179, DOI 10.1097/BRS.0000000000000706
   Hung M, 2014, SPINE, V39, P158, DOI 10.1097/BRS.0000000000000097
   Januszewski J, 2018, ANN TRANSL MED, V6, DOI 10.21037/atm.2018.01.29
   Kanayama S, 2018, SPINE, V43, pE616, DOI 10.1097/BRS.0000000000002439
   Kapural L, 2017, SPINE, V42, pS61, DOI 10.1097/BRS.0000000000002213
   Kelly MP, 2018, J BONE JOINT SURG AM
   Kim HJ, 1976, SPINE, V38, P1209
   Lafage R, 1976, SPINE, V42, P1570
   Lafage R, 2019, J NEUROSURG-SPINE, V30, P69, DOI 10.3171/2018.6.SPINE161468
   Lafage R, 2017, SPINE, V42, pE1119, DOI 10.1097/BRS.0000000000002116
   Lafage R, 2017, SPINE, V42, P1275, DOI 10.1097/BRS.0000000000002146
   Lafage R, 2015, SPINE J, V15, P2493, DOI 10.1016/j.spinee.2015.08.067
   LAGRONE MO, 1988, J BONE JOINT SURG AM, V70A, P569, DOI 10.2106/00004623-198870040-00014
   Lau D, 2016, SPINE, V41, P213, DOI 10.1097/BRS.0000000000001326
   Lenke LG, 2016, SPINE, V41, P204, DOI 10.1097/BRS.0000000000001338
   Liu S, 2016, SPINE J, V16, P210, DOI 10.1016/j.spinee.2015.10.043
   LUQUE ER, 1982, CLIN ORTHOP RELAT R, P192
   Madhavan K, 2017, NEUROSURG FOCUS, V42, DOI 10.3171/2017.2.FOCUS177
   McCarthy IM, 2014, SPINE J, V14, P2326, DOI 10.1016/j.spinee.2014.01.032
   Miller EK, 2018, EUR SPINE J, V27, P2331, DOI 10.1007/s00586-018-5575-3
   MOE JH, 1980, CLIN ORTHOP RELAT R, P137
   Mummaneni PV, 2016, NEUROSURGERY, V78, P101, DOI 10.1227/NEU.0000000000001002
   Mummaneni PV, 2014, NEUROSURG FOCUS, V36, DOI 10.3171/2014.3.FOCUS1413
   Naik BI, 2015, J NEUROSURG-SPINE, V23, P239, DOI 10.3171/2014.12.SPINE14620
   Oh T, 2017, NEUROSURG FOCUS, V43, DOI 10.3171/2017.9.FOCUS17494
   Overley SC, 2017, NEUROSURGERY, V80, pS86, DOI 10.1093/neuros/nyw077
   Park P, 2015, J NEUROSURG-SPINE, V22, P374, DOI 10.3171/2014.9.SPINE131004
   Passias PG, 2016, J BONE JOINT SURG AM, V98, P536, DOI 10.2106/JBJS.14.01126
   Paul JC, 2016, SPINE, V41, pE15, DOI 10.1097/BRS.0000000000001173
   Pellise F, 2015, EUR SPINE J, V24, P3, DOI 10.1007/s00586-014-3542-1
   Protopsaltis T, 2014, J BONE JOINT SURG AM, V96A, P1631, DOI 10.2106/JBJS.M.01459
   Raad M, 2019, SPINE J, V19, P50, DOI 10.1016/j.spinee.2018.07.014
   Reid DBC, 2018, WORLD NEUROSURG, V112, pE548, DOI 10.1016/j.wneu.2018.01.079
   Safaee MM, 2018, WORLD NEUROSURG, V115, pE422, DOI 10.1016/j.wneu.2018.04.064
   Safaee MM, 2017, OPER NEUROSURG, V13, P581, DOI 10.1093/ons/opx054
   Scalise J, 2018, CLIN SPINE SURG, V31, P347, DOI 10.1097/BSD.0000000000000541
   Scheer JK, 2018, SPINE DEFORM, V6, P593, DOI DOI 10.1016/j.jspd.2018.02.010
   Scheer JK, 2018, SPINE, V43, P388, DOI 10.1097/BRS.0000000000002435
   Scheer JK, 2017, SPINE J, V17, P1397, DOI 10.1016/j.spinee.2017.04.013
   Scheer JK, 2017, J NEUROSURG-SPINE, V26, P736, DOI 10.3171/2016.10.SPINE16197
   Scheer JK, 2016, SPINE, V41, pE1328, DOI 10.1097/BRS.0000000000001598
   Scheer JK, 2014, J NEUROSURG-SPINE, V20, P306, DOI 10.3171/2013.12.SPINE13680
   Schwab F, 2005, SPINE, V30, P1082, DOI 10.1097/01.brs.0000160842.43482.cd
   Schwab Frank, 2015, Neurosurgery, V76 Suppl 1, pS33, DOI 10.1227/01.neu.0000462076.73701.09
   Schwab F, 2012, SPINE, V37, P1077, DOI 10.1097/BRS.0b013e31823e15e2
   Schwab FJ, 2013, SPINE, V38, pE803, DOI 10.1097/BRS.0b013e318292b7b9
   Sethi Rajiv K, 2014, Spine Deform, V2, P95, DOI 10.1016/j.jspd.2013.12.002
   Shin BJ, 2012, J NEUROSURG-SPINE, V17, P113, DOI 10.3171/2012.5.SPINE11399
   Slobodyanyuk K, 2014, NEUROSURG FOCUS, V36, DOI 10.3171/2014.3.FOCUS1426
   Smith JS, 2017, NEUROSURGERY, V80, pS70, DOI 10.1093/neuros/nyw048
   Smith JS, 2016, J NEUROSURG-SPINE, V25, P1, DOI 10.3171/2015.11.SPINE151036
   Smith JS, 2016, NEUROSURGERY, V78, P851, DOI 10.1227/NEU.0000000000001116
   Smith JS, 2015, J NEUROSURG-SPINE, V23, P349, DOI 10.3171/2014.12.SPINE14777
   Smith JS, 2014, J NEUROSURG-SPINE, V21, P994, DOI 10.3171/2014.9.SPINE131176
   Smith JS, 2014, J NEUROSURG-SPINE, V21, P160, DOI 10.3171/2014.3.SPINE13580
   Smith JS, 2013, SPINE, V38, P1663, DOI 10.1097/BRS.0b013e31829ec563
   Smith JS, 2011, SPINE, V36, P817, DOI 10.1097/BRS.0b013e3181e21783
   Smith JS, 2009, SPINE, V34, P1693, DOI 10.1097/BRS.0b013e3181ac5fcd
   Smith JS, 2009, NEUROSURGERY, V65, P86, DOI 10.1227/01.NEU.0000347005.35282.6C
   Solla F, 2018, CLIN SPINE SURG
   Tang JA, 2013, NEUROSURGERY, V72, P276, DOI 10.1227/NEU.0b013e31827ba066
   Teles AR, 2017, GLOB SPINE J, V7, P170, DOI 10.1177/2192568217699182
   Theologis AA, 2014, SPINE, V39, P1875, DOI 10.1097/BRS.0000000000000533
   Urbanski W, 2018, CLIN ORTHOP RELAT R, V476, P1020, DOI 10.1007/s11999.0000000000000204
   Uribe JS, 2018, J NEUROSURG-SPINE, V29, P565, DOI 10.3171/2018.4.SPINE171206
   Wang MY, 2016, J NEUROSURG-SPINE, V24, P769, DOI 10.3171/2015.7.SPINE15188
   Wang MY, 2015, NEUROSURG FOCUS, V36, pE12
   WILBER RG, 1984, J BONE JOINT SURG AM, V66A, P1178, DOI 10.2106/00004623-198466080-00005
   Yagi M, 2016, OSTEOPOROSIS INT, V27, P3495, DOI 10.1007/s00198-016-3676-6
   Yao RN, 2018, J CLIN NEUROSCI, V52, P5, DOI 10.1016/j.jocn.2018.03.023
   ZIELKE K, 1976, ARCH ORTHOP TRAUM SU, V85, P257, DOI 10.1007/BF00415189
NR 94
TC 26
Z9 27
U1 2
U2 8
PU AMER ASSOC NEUROLOGICAL SURGEONS
PI ROLLING MEADOWS
PA 5550 MEADOWBROOK DRIVE, ROLLING MEADOWS, IL 60008 USA
SN 1547-5654
EI 1547-5646
J9 J NEUROSURG-SPINE
JI J. Neurosurg.-Spine
PD MAY
PY 2019
VL 30
IS 5
BP 551
EP 567
DI 10.3171/2019.1.SPINE181494
PG 17
WC Clinical Neurology; Surgery
WE Science Citation Index Expanded (SCI-EXPANDED)
SC Neurosciences & Neurology; Surgery
GA HW1FH
UT WOS:000466428200001
PM 31042666
OA Bronze
DA 2022-05-03
ER

PT J
AU Thomas, AM
   Fahim, DK
AF Thomas, Alison M.
   Fahim, Daniel K.
TI Stand-Alone Balloon Kyphoplasty for Treatment of Traumatic Burst
   Fracture in Pediatric Patient
SO WORLD NEUROSURGERY
LA English
DT Article
DE Cement; Kyphoplasty; Pediatric; Traumatic fracture
ID CALCIUM-PHOSPHATE CEMENT
AB BACKGROUND: Kyphoplasty is commonly employed in the treatment of compression fractures in the elderly and is increasingly used in the treatment of adult trauma along with concomitant instrumentation. Although kyphoplasty with instrumentation has been reported in pediatric patients, concerns regarding retardation of spinal growth and iatrogenic spinal deformity have been raised. The utilization of kyphoplasty without instrumentation has yet to be reported in the case of pediatric patients.
   CASE DESCRIPTION: A 13-year-old male presented to the emergency department with a traumatic L2 burst fracture with 50% loss of height, which continued to cause severe pain after a trial of bracing. He was subsequently treated with a kyphoplasty without instrumentation. He experienced a rapid and excellent recovery and resumed all previous activity.
   CONCLUSIONS: Kyphoplasty alone without instrumentation is a less invasive means to treat these patients and also prevents iatrogenic deformity or retardation of growth in the pediatric spine.
C1 [Thomas, Alison M.; Fahim, Daniel K.] Oakland Univ, William Beaumont Sch Med, Dept Neurosurg, Rochester, MI 48063 USA.
C3 Oakland University
RP Fahim, DK (通讯作者)，Oakland Univ, William Beaumont Sch Med, Dept Neurosurg, Rochester, MI 48063 USA.
EM Daniel.fahim@beaumont.edu
CR Butler JS, 2005, INT ORTHOP, V29, P51, DOI 10.1007/s00264-004-0602-x
   Gioia G, 2012, EUR SPINE J, V21, pS108, DOI 10.1007/s00586-012-2225-z
   Hazzard MA, 2014, ASIAN SPINE J, V8, P605, DOI 10.4184/asj.2014.8.5.605
   LeGeros RZ, 2002, CLIN ORTHOP RELAT R, P81
   Lieberman IH, 2001, SPINE, V26, P1631, DOI 10.1097/00007632-200107150-00026
   Maestretti G, 2007, EUR SPINE J, V16, P601, DOI 10.1007/s00586-006-0258-x
   Rajasekaran S, 2010, EUR SPINE J, V19, P40, DOI 10.1007/s00586-009-1122-6
   Singer G, 2016, EUR SPINE J, V25, P651, DOI 10.1007/s00586-014-3686-z
   With the NC for HS in collaboration, 2000, PROM NC CDP H 2 20 Y
   Xu HHK, 2017, BONE RES, V5, DOI 10.1038/boneres.2017.56
   Yu CW, 2014, BMC SURG, V14, DOI 10.1186/1471-2482-14-3
NR 11
TC 2
Z9 2
U1 1
U2 1
PU ELSEVIER SCIENCE INC
PI NEW YORK
PA STE 800, 230 PARK AVE, NEW YORK, NY 10169 USA
SN 1878-8750
EI 1878-8769
J9 WORLD NEUROSURG
JI World Neurosurg.
PD MAY
PY 2019
VL 125
BP 475
EP 480
DI 10.1016/j.wneu.2019.01.184
PG 6
WC Clinical Neurology; Surgery
WE Science Citation Index Expanded (SCI-EXPANDED)
SC Neurosciences & Neurology; Surgery
GA HW2CX
UT WOS:000466491700240
PM 30738932
DA 2022-05-03
ER

PT J
AU Yagi, M
   Hosogane, N
   Fujita, N
   Okada, E
   Suzuki, S
   Tsuji, O
   Nagoshi, N
   Asazuma, T
   Tsuji, T
   Nakamura, M
   Matsumoto, M
   Watanabe, K
AF Yagi, Mitsuru
   Hosogane, Naobumi
   Fujita, Nobuyuki
   Okada, Eijiro
   Suzuki, Satoshi
   Tsuji, Osahiko
   Nagoshi, Narihito
   Asazuma, Takashi
   Tsuji, Takashi
   Nakamura, Masaya
   Matsumoto, Morio
   Watanabe, Kota
TI Surgical risk stratification based on preoperative risk factors in adult
   spinal deformity
SO SPINE JOURNAL
LA English
DT Article
DE Adult spinal deformity; Complication; Predictive model; Risk
   stratification; Scoliosis; Corrective spine surgery
ID COMPLICATION RISK; SURGERY; MORTALITY; OUTCOMES; CLASSIFICATION;
   MORBIDITY; SCORE; AGE
AB BACKGROUND CONTEXT: Corrective surgery for adult spinal deformity ASD) improves health-related quality of life but has high complication rates. Predicting a patient's risk of perioperative and late postoperative complications is difficult, although several potential risk factors have been reported.
   PURPOSE: To establish an accurate, ASD-specific model for predicting the risk of postoperative complications, based on baseline demographic, radiographic, and surgical invasiveness data in a retrospective case series.
   STUDY DESIGN/SETTING: Multicentered retrospective review and the surgical risk stratification.
   PATIENT SAMPLE: One hundred fifty-one surgically treated ASD at our hospital for risk analysis and model building and 89 surgically treated ASD at 2 other our hospitals for model validation.
   OUTCOME MEASURES: HRQoL measures and surgical complications.
   METHODS: We analyzed demographic and medical data, including complications, for 151 adults with ASD who underwent surgery at our hospital and were followed for at least 2 years. Each surgical risk factor identified by univariate analyses was assigned a value based on its odds ratio, and the values of all risk factors were summed to obtain a surgical risk score range 0-20). We stratified risk scores into grades A-D) and analyzed their correlations with complications. We validated the model using data from 89 patients who underwent ASD surgery at two other hospitals.
   RESULTS: Complications developed in 48% of the patients in the model-building cohort. Univariate analyses identified 10 demographic, physical, and surgical risk indicators, with odds ratios from 5.4 to 1.4, for complications. Our risk-grading system showed good calibration and discrimination in the validation cohort. The complication rate increased with and correlated well with the risk grade using receiver operating characteristic curves.
   CONCLUSIONS: This simple, ASD-specific model uses readily accessible indicators to predict a patient's risk of perioperative and postoperative complications and can help surgeons adjust treatment strategies for best outcomes in high-risk patients. (c) 2018 Elsevier Inc. All rights reserved.
C1 [Yagi, Mitsuru; Fujita, Nobuyuki; Okada, Eijiro; Suzuki, Satoshi; Tsuji, Osahiko; Nagoshi, Narihito; Nakamura, Masaya; Matsumoto, Morio; Watanabe, Kota] Keio Univ, Dept Orthoped Surg, Sch Med, Shinjuku Ku, 35 Shinanomachi, Tokyo 1608582, Japan.
   [Yagi, Mitsuru; Asazuma, Takashi] Natl Hosp Org Murayama Med Ctr, Dept Orthoped Surg, 2 Chome 37-1 Gauken, Tokyo 2080011, Japan.
   [Yagi, Mitsuru; Hosogane, Naobumi; Fujita, Nobuyuki; Okada, Eijiro; Suzuki, Satoshi; Tsuji, Osahiko; Nagoshi, Narihito; Tsuji, Takashi; Nakamura, Masaya; Matsumoto, Morio; Watanabe, Kota] Keio Spine Res Grp, 178-4-4 Wakashiba, Kashiwa, Chiba 2770871, Japan.
   [Hosogane, Naobumi] Kyorin Univ, Dept Orthoped Surg, Sch Med, 6 Chome 20-2 Shinkawa, Mitaka, Tokyo 1810004, Japan.
   [Tsuji, Takashi] Fujita Hlth Univ, Dept Orthoped Surg, 1-98 Dengakugakubo,Kutsukake Cho, Toyoake, Aichi 4701192, Japan.
C3 Keio University; Kyorin University; Fujita Health University
RP Watanabe, K (通讯作者)，Keio Univ, Dept Orthoped Surg, Sch Med, Shinjuku Ku, 35 Shinanomachi, Tokyo 1608582, Japan.
EM kw197251@keio.jp
RI Nakamura, Masaya/K-4111-2013; Yagi, Mitsuru/AAZ-5783-2020
OI , Takashi/0000-0002-0878-3623
CR Abbott D., 2014, APPL PREDICTIVE ANAL
   Akobeng AK, 2007, ACTA PAEDIATR, V96, P644, DOI 10.1111/j.1651-2227.2006.00178.x
   Berven SH, 2015, J SPINAL DISORD TECH, V28, P271, DOI 10.1097/BSD.0000000000000322
   Bohl DD, 2014, J BONE JOINT SURG AM, V96A, DOI 10.2106/JBJS.M.01490
   Buchlak QD, 2017, J CLIN NEUROSCI, V43, P247, DOI 10.1016/j.jocn.2017.06.012
   CHARLSON ME, 1987, J CHRON DIS, V40, P373, DOI 10.1016/0021-9681(87)90171-8
   Clavien PA, 2009, ANN SURG, V250, P187, DOI 10.1097/SLA.0b013e3181b13ca2
   Glassman SD, 2007, SPINE, V32, P2764, DOI 10.1097/BRS.0b013e31815a7644
   Jones HJS, 1999, BRIT J SURG, V86, P149, DOI 10.1046/j.1365-2168.1999.01006.x
   Le Manach Y, 2016, ANESTHESIOLOGY, V124, P570, DOI 10.1097/ALN.0000000000000972
   Lebude B, 2010, J SPINAL DISORD TECH, V23, P493, DOI 10.1097/BSD.0b013e3181c11f89
   Leven DM, 2016, SPINE, V41, pE1394, DOI 10.1097/BRS.0000000000001886
   O'Lynnger TM, 2015, NEUROSURGERY, V77, pS136, DOI 10.1227/NEU.0000000000000945
   Scheer JK, 2017, J NEUROSURG-SPINE, V26, P736, DOI 10.3171/2016.10.SPINE16197
   Schwab FJ, 2008, SPINE, V33, P2243, DOI 10.1097/BRS.0b013e31817d1d4e
   Sciubba DM, 2016, EUR SPINE J, V25, P2433, DOI 10.1007/s00586-015-3759-7
   Shieh G, 2011, BRIT J MATH STAT PSY, V64, P462, DOI 10.1111/j.2044-8317.2010.02002.x
   Simon MJK, 2018, BMC MUSCULOSKEL DIS, V19, DOI 10.1186/s12891-017-1925-2
   Smith JS, 2016, NEUROSURGERY, V78, P851, DOI 10.1227/NEU.0000000000001116
   Soroceanu A, 2016, SPINE, V41, P1718, DOI 10.1097/BRS.0000000000001636
   Terran J, 2013, NEUROSURGERY, V73, P559, DOI 10.1227/NEU.0000000000000012
   Veeravagu A, 2017, J NEUROSURG-SPINE, V27, P81, DOI 10.3171/2016.12.SPINE16969
   Worley N, 2016, EUR SPINE J, V25, P819, DOI 10.1007/s00586-015-4104-x
   Yagi M, 2018, SPINE, V43, P767, DOI 10.1097/BRS.0000000000002415
   Yagi M, 2018, EUR SPINE J, V27, P678, DOI 10.1007/s00586-017-5274-5
   Yagi Mitsuru, 2013, Spine Deform, V1, P123, DOI 10.1016/j.jspd.2013.01.003
   Yagi M, 2014, SPINE, V39, pE607, DOI 10.1097/BRS.0000000000000266
   Yagi M, 2012, SPINE, V37, P1479, DOI 10.1097/BRS.0b013e31824e4888
   Yii MK, 2002, BRIT J SURG, V89, P110, DOI 10.1046/j.0007-1323.2001.01979.x
   Zanirato A, 2018, EUR SPINE J, V27, P2272, DOI 10.1007/s00586-018-5535-y
   2018, SPINE J, V18, P216, DOI DOI 10.1016/J.SPINEE.2017.06.042
NR 31
TC 11
Z9 11
U1 0
U2 3
PU ELSEVIER SCIENCE INC
PI NEW YORK
PA STE 800, 230 PARK AVE, NEW YORK, NY 10169 USA
SN 1529-9430
EI 1878-1632
J9 SPINE J
JI Spine Journal
PD MAY
PY 2019
VL 19
IS 5
BP 816
EP 826
DI 10.1016/j.spinee.2018.12.007
PG 11
WC Clinical Neurology; Orthopedics
WE Science Citation Index Expanded (SCI-EXPANDED)
SC Neurosciences & Neurology; Orthopedics
GA HV7LM
UT WOS:000466162500006
PM 30537554
DA 2022-05-03
ER

PT J
AU Sonmez, E
   Koc, Y
AF Sonmez, Evrim
   Koc, Yesim
TI Effects of cold exposure on Tenebrio molitor (Coleoptera: Tenebrionidae)
   pupal period, proportion of adult emergence, weight and deformation
   percentage
SO ENTOMOLOGICA FENNICA
LA English
DT Article
ID TEMPERATURES; ACCLIMATION; PROTEIN
AB Low temperatures affect many life history traits of insects. The purpose of this study was to assess the effects of duration of cold exposure on the length of Tenebrio molitor's pupal period, proportion of adult emergence, adult weight and proportion of deformed adults. The trials were conducted in a laboratory in constant conditions with wheat flour and whole-wheat flour meal were used as food. Cold-exposed groups were achieved by exposing pupae taken on the first day after pupation for 1, 3, 5, 10 and 15 days at +4 degrees C. The results showed that as the period of cold increased, pupal period extended and proportion of deformed adults increased whereas there were no or less straightforward effects on adult weights and proportion of emerged adults, respectively.
C1 [Sonmez, Evrim; Koc, Yesim] Sinop Univ, Fac Educ, Div Math & Sci Teaching, Dept Sci Teaching, TR-57000 Korucuk Mevkii, Sinop, Turkey.
C3 Sinop University
RP Sonmez, E (通讯作者)，Sinop Univ, Fac Educ, Div Math & Sci Teaching, Dept Sci Teaching, TR-57000 Korucuk Mevkii, Sinop, Turkey.
EM esonmez@sinop.edu.tr; ykoc@sinop.edu.tr
RI sonmez, evrim/V-7297-2019
OI sonmez, evrim/0000-0002-5412-5728
CR Adamkova A., 2017, Potravinarstvo: Slovak Journal of Food Sciences, V11, P460, DOI 10.5219/779
   Allen JL, 2012, J INSECT PHYSIOL, V58, P669, DOI 10.1016/j.jinsphys.2012.01.016
   Arrese EL, 2010, ANNU REV ENTOMOL, V55, P207, DOI 10.1146/annurev-ento-112408-085356
   BOWLER K, 1967, ENTOMOL EXP APPL, V10, P16, DOI 10.1111/j.1570-7458.1967.tb00040.x
   Calislar S, 2017, NEVSEHIR BILIM TEKNO, V6, P226
   Isik O., 2017, TURK TARIM GIDA BILI, V5, P750
   Jian FJ, 2015, J ECON ENTOMOL, V108, P2471, DOI 10.1093/jee/tov196
   Kalyoncu L., 2005, SELCUK U FEN EDEBIYA SELCUK U FEN EDEBIYA, V26, P71
   Kim S.Y., 2015, J SERICULT ENTOMOL S, V53, P1, DOI DOI 10.7852/JSES.2015.53.1.1
   Koo Hui-Yeon, 2013, Korean Journal of Applied Entomology, V52, P387, DOI 10.5656/KSAE.2013.11.0.066
   Levie A, 2005, J ECON ENTOMOL, V98, P704, DOI 10.1603/0022-0493-98.3.704
   Li LY, 2013, ACTA ASTRONAUT, V92, P103, DOI 10.1016/j.actaastro.2012.03.012
   Li S. Y., 1998, Journal of the Entomological Society of British Columbia, V95, P3
   Ng WK, 2001, AQUAC RES, V32, P273, DOI 10.1046/j.1355-557x.2001.00024.x
   Nurullahoglu Z. U., 2000, SELCUK U FEN EDEBIYA SELCUK U FEN EDEBIYA, V1, P91
   OCHIENGODERO JPR, 1992, J INSECT PHYSIOL, V38, P127, DOI 10.1016/0022-1910(92)90041-B
   Ozcan M. A., 2014, TURK TARIM GIDA BILI, V2, P66
   PUNZO F, 1980, Journal of the Kansas Entomological Society, V53, P260
   Punzo F., 1975, THESIS
   Riberio N. T. G. M., 2017, TENEBRIO MOLITOR FOO, P1
   Taskin D., 2013, ADIYAMAN U FEN BILIM, V3, P38
   Tekeli A., 2014, TURK TARIM DOGA BILI, V1, P531
   van Huis A, 2013, 171 FAO UN
NR 23
TC 2
Z9 2
U1 0
U2 8
PU ENTOMOLOGICA FENNICA
PI HELSINKI
PA C/O ZOOLOGICAL MUSEUM P RAUTATIEKATU 13 UNIV HELSINKI, FIN-00014
   HELSINKI, FINLAND
SN 0785-8760
J9 ENTOMOL FENNICA
JI Entomol. Fenn.
PD APR 23
PY 2019
VL 30
IS 1
BP 43
EP 48
DI 10.33338/ef.79905
PG 6
WC Entomology
WE Science Citation Index Expanded (SCI-EXPANDED)
SC Entomology
GA HY6SY
UT WOS:000468261200005
OA gold
DA 2022-05-03
ER

PT J
AU Oe, S
   Togawa, D
   Yamato, Y
   Yoshida, G
   Hasegawa, T
   Kobayashi, S
   Yasuda, T
   Banno, T
   Arima, H
   Mihara, Y
   Ushirozako, H
   Matsuyama, Y
AF Oe, Shin
   Togawa, Daisuke
   Yamato, Yu
   Yoshida, Go
   Hasegawa, Tomohiko
   Kobayashi, Sho
   Yasuda, Tatsuya
   Banno, Tomohiro
   Arima, Hideyuki
   Mihara, Yuki
   Ushirozako, Hiroki
   Matsuyama, Yukihiro
TI Comparison of Postoperative Outcomes According to Compensatory Changes
   of the Thoracic Spine Among Patients With a T1 Slope More Than 40
   degrees
SO SPINE
LA English
DT Article
DE adult spinal deformity; cervical alignment; cervicothoracic alignment;
   compensatory change; T1 slope; thoracic kyphosis; thoracic spine
ID LUMBAR DEGENERATIVE KYPHOSIS; SAGITTAL BALANCE; RISK-FACTOR; DEFORMITY;
   ALIGNMENT; ANGLE
AB Study Design. Retrospective study of postoperative outcomes of adult spinal deformity (ASD) surgery.
   Objective. To clarify the differences in postoperative outcomes depending on the presence or absence of thoracic compensatory changes among patients with a T1 slope (TS) more than 408.
   Summary of Background Data. Loss correction after ASD surgery is more likely to occur when preoperative TS is more than 408. When preoperative TS is more than 408, some cases involve compensatory changes in the thoracic spine and decreased thoracic kyphosis (TK); others involve increased TK without compensatory changes.
   Methods. Seventy-nine patients with TS more than 408 who underwent ASD surgery were enrolled and separated into compensated and noncompensated groups (group C: TK < 408; group NC: TK - 408). Radiographic parameters obtained by whole-spine standing x-ray, the Oswestry Disability Index (ODI), and Scoliosis Research Society-22 (SRS-22) questionnaire were assessed.
   Results. There were 41 patients in group C and 38 patients in group NC. Preoperative significant differences in TS did not disappear after surgery (preoperative TS: group C and group NC = 468 and 558, P< 0.001; just after surgery: group C and group NC = 278 and 408, P< 0.001; 2 years later: group C and group NC = 348 and 478, P< 0.001). There were no significant differences in ODI and all domains of the SRS-22 before surgery. However, 2 years after the surgery, ODI (38%), pain (3.5), selfimage (3.0), and total (3.2) values of the SRS-22 for group NC were significantly worse than those (28%, 4.0, 3.4, and 3.5, respectively) for group C (P< 0.05).
   Conclusion. Changes in the thoracic spine (TS and TK > 408) result in poor postoperative outcomes. Extending the upper instrumented vertebra (UIV) to the upper thoracic spine must be considered. Even when TS is more than 408, TK less than 408, and upper instrumented vertebra set to the lower thoracic level result in good postoperative outcomes.
C1 [Oe, Shin; Togawa, Daisuke; Yamato, Yu; Yoshida, Go; Hasegawa, Tomohiko; Yasuda, Tatsuya; Banno, Tomohiro; Arima, Hideyuki; Mihara, Yuki; Ushirozako, Hiroki; Matsuyama, Yukihiro] Hamamatsu Univ Sch Med, Dept Orthoped Surg, Hamamatsu, Shizuoka, Japan.
   [Oe, Shin; Togawa, Daisuke; Yamato, Yu; Yoshida, Go; Hasegawa, Tomohiko; Yasuda, Tatsuya; Banno, Tomohiro; Arima, Hideyuki; Mihara, Yuki; Ushirozako, Hiroki; Matsuyama, Yukihiro] Hamamatsu Univ Sch Med, Div Geriatr Musculoskeletal Hlth, Hamamatsu, Shizuoka, Japan.
   [Kobayashi, Sho] Hamamatsu Med Ctr, Dept Orthoped Surg, Hamamatsu, Shizuoka, Japan.
C3 Hamamatsu University School of Medicine; Hamamatsu University School of
   Medicine; Hamamatsu University School of Medicine
RP Oe, S (通讯作者)，Hamamatsu Univ Sch Med, Dept Orthoped Surg, Higashi Ku, 1-20-1 Handayama, Hamamatsu, Shizuoka 4313192, Japan.; Oe, S (通讯作者)，Hamamatsu Univ Sch Med, Div Geriatr Musculoskeletal Hlth, Higashi Ku, 1-20-1 Handayama, Hamamatsu, Shizuoka 4313192, Japan.
EM mecersior@gmail.com
RI Ushirozako, Hiroki/AAH-5949-2019
FU Medtronic SofamorDanek Inc.Medtronic; Japan Medical Dyanamic Marketing
   Inc.; Meitoku Institution Jyuzen Memorial Hospital
FX Medtronic SofamorDanek Inc., Japan Medical Dyanamic Marketing Inc., and
   Meitoku Institution Jyuzen Memorial Hospital funds were received in
   support of this work.
CR Ames CP, 2013, SPINE, V38, pS149, DOI 10.1097/BRS.0b013e3182a7f449
   Bae JS, 2012, SPINE J, V12, P1045, DOI 10.1016/j.spinee.2012.10.011
   Barrey C, 2011, EUR SPINE J, V20, P626, DOI DOI 10.1007/S00586-011-1930-3
   Diebo BG, 2015, SPINE, V40, P642, DOI 10.1097/BRS.0000000000000844
   GELB DE, 1995, SPINE, V20, P1351, DOI 10.1097/00007632-199506000-00005
   Glassman SD, 2005, SPINE, V30, P2024, DOI 10.1097/01.brs.0000179086.30449.96
   Glattes RC, 2005, SPINE, V30, P1643, DOI 10.1097/01.brs.0000169451.76359.49
   Hey HWD, 2017, SPINE J, V17, P615, DOI 10.1016/j.spinee.2016.11.008
   Inami S, 2016, EUR SPINE J, V25, P3638, DOI 10.1007/s00586-016-4563-8
   Jalai CM, 2016, EUR SPINE J, V25, P2423, DOI 10.1007/s00586-016-4564-7
   Jang JS, 2007, SPINE, V32, P3081, DOI 10.1097/BRS.0b013e31815cde71
   Knott PT, 2010, SPINE J, V10, P994, DOI 10.1016/j.spinee.2010.08.031
   Oe S, 2017, ASIAN SPINE J, V11, P959, DOI 10.4184/asj.2017.11.6.959
   Oe S, 2016, SPINE, V41, pE1168, DOI 10.1097/BRS.0000000000001578
   Oe S, 2015, SPINE, V40, P1487, DOI 10.1097/BRS.0000000000001071
   Passias PG, 2015, SPINE, V40, P283, DOI 10.1097/BRS.0000000000000746
   Scheer JK, 2016, J NEUROSURG-SPINE, V24, P108, DOI 10.3171/2015.3.SPINE141098
   Schwab F, 2003, SPINE, V28, P602, DOI 10.1097/00007632-200303150-00016
   TAKEMITSU Y, 1988, SPINE, V13, P1317, DOI 10.1097/00007632-198811000-00019
   Yamato Y, 2016, SPINE, V41, pE211, DOI 10.1097/BRS.0000000000001209
NR 20
TC 2
Z9 2
U1 0
U2 1
PU LIPPINCOTT WILLIAMS & WILKINS
PI PHILADELPHIA
PA TWO COMMERCE SQ, 2001 MARKET ST, PHILADELPHIA, PA 19103 USA
SN 0362-2436
EI 1528-1159
J9 SPINE
JI SPINE
PD APR 15
PY 2019
VL 44
IS 8
BP 579
EP 587
DI 10.1097/BRS.0000000000002880
PG 9
WC Clinical Neurology; Orthopedics
WE Science Citation Index Expanded (SCI-EXPANDED)
SC Neurosciences & Neurology; Orthopedics
GA HX9QG
UT WOS:000467742600016
PM 30234799
DA 2022-05-03
ER

PT J
AU Yagi, M
   Fujita, N
   Okada, E
   Tsuji, O
   Nagoshi, N
   Yato, Y
   Asazuma, T
   Nakamura, M
   Matsumoto, M
   Watanabe, K
AF Yagi, Mitsuru
   Fujita, Nobuyuki
   Okada, Eijiro
   Tsuji, Osahiko
   Nagoshi, Narihito
   Yato, Yoshiyuki
   Asazuma, Takashi
   Nakamura, Masaya
   Matsumoto, Morio
   Watanabe, Kota
TI Surgical Outcomes for Drop Body Syndrome in Adult Spinal Deformity
SO SPINE
LA English
DT Article
DE adult spinal deformity; ASD; complication; drop body syndrome;
   ethnicity; HRQoL; PJF; propensity-score matching; scoliosis; surgical
   outcomes
ID RADIOGRAPHIC PARAMETERS; FUNCTIONAL MEASUREMENTS; PARAVERTEBRAL MUSCLES;
   KYPHOSIS; CLASSIFICATION; SCOLIOSIS
AB Study Design. A multicenter retrospective case series of patients treated surgically for adult spinal deformity (ASD).
   Objective. The aim of this study was to compare clinical outcomes between propensity score matched ASD patients with or without drop body syndrome (DBS).
   Summary of Background Data. DBS is an extreme primary sagittal-plane deformity often seen in Asian countries. Although the importance of sagittal alignment is widely recognized, surgical outcomes for deformities purely in the sagittal plane are poorly understood.
   Methods. This study included 243 consecutive patients (age 66 +/- 17 years; range 22-78) who were treated surgically for ASD and were followed at least 2 years (mean follow-up 3.7 +/- 2.3 years). DBS was defined as a primary lumbar kyphosis with PI-LL > 408, Cobb angle < 308, and multifidus cross-sectional area < 300mm 2. DBS patients were matched with non-DBS patients by propensity scores for age, gender, lowest instrumented vertebra (LIV) level, and number of levels fused. Demographics, radiographic findings, and clinical outcomes were compared between DBS and non-DBS patients.
   Results. Of 243 patients with ASD, 34 had DBS (14%); 28 of these were propensity-matched with ASD patients without DBS. Baseline bone mineral density (BMD), body mass index (BMI), and frailty were similar in DBS and non-DBS patients. Baseline sagittal alignment was worse in DBS than in non-DBS patients [ C7SVA 14 +/- 5 vs. 8 +/- 5 cm; pelvic incidence (PI) -lumbar lordosis (LL) 60 +/- 14 vs. 36 +/- 208], and scoliosis research society (SRS) 22 scores were also worse for DBS patients (2.5 +/- 0.6 vs. 2.9 +/- 0.8). Although DBS patients had more complications (20 DBS vs. 16 non-DBS), the clinical outcomes were similarly improved in both groups after surgery. At the 2-year follow-up, the spinopelvic malalignment was worse in DBS than non-DBS patients (PI-LL 17 +/- 168 vs. 8 +/- 138, P< 0.05).
   Conclusion. DBS affected 14% of 234 ASD patients. Although DBS patients had inferior baseline SRS22 scores than non-DBS patients, ASD surgery resulted in similar clinical improvement in both groups. Future studies should examine the influence of lifestyle and genetics on clinical outcomes after surgery for DBS.
C1 [Yagi, Mitsuru; Fujita, Nobuyuki; Okada, Eijiro; Tsuji, Osahiko; Nagoshi, Narihito; Nakamura, Masaya; Matsumoto, Morio; Watanabe, Kota] Keio Univ, Sch Med, Dept Orthoped Surg, Tokyo, Japan.
   [Yagi, Mitsuru; Yato, Yoshiyuki; Asazuma, Takashi] Natl Hosp Org Murayama Med Ctr, Dept Orthoped Surg, Tokyo, Japan.
   [Yagi, Mitsuru; Fujita, Nobuyuki; Okada, Eijiro; Tsuji, Osahiko; Nagoshi, Narihito; Nakamura, Masaya; Matsumoto, Morio; Watanabe, Kota] Keio Spine Res Grp, Tokyo, Japan.
C3 Keio University
RP Watanabe, K (通讯作者)，35 Shinanomachi,Shinjyuku, Tokyo 1608582, Japan.
EM kw197251@keio.jp
RI Yagi, Mitsuru/AAZ-5783-2020; Nakamura, Masaya/K-4111-2013
CR Barreto Marcus Vinicius Amaral, 2015, Coluna/Columna, V14, P93, DOI 10.1590/S1808-185120151402147624
   Bridwell KH, 2009, SPINE, V34, P2171, DOI 10.1097/BRS.0b013e3181a8fdc8
   Crawford RJ, 2016, AM J NEURORADIOL, V37, P742, DOI 10.3174/ajnr.A4596
   Diebo BG, 2017, SPINE, V42, pE234, DOI 10.1097/BRS.0000000000001744
   Glassman SD, 2005, SPINE, V30, P2024, DOI 10.1097/01.brs.0000179086.30449.96
   Ha KY, 2016, SPINE, V41, pE282, DOI 10.1097/BRS.0000000000001229
   Hallager DW, 2016, SPINE, V41, pE589, DOI 10.1097/BRS.0000000000001355
   Hosogane N, 2018, CLIN SPINE SURG, V31, P216, DOI 10.1097/BSD.0000000000000610
   Keorochana G, 2011, SPINE, V36, P893, DOI 10.1097/BRS.0b013e3181f4d212
   Lafage V, 2009, SPINE, V34, pE599, DOI 10.1097/BRS.0b013e3181aad219
   Ploumis A, 2009, SPINE, V34, P1581, DOI 10.1097/BRS.0b013e31819c94cc
   ROSENBAUM PR, 1983, BIOMETRIKA, V70, P41, DOI 10.1093/biomet/70.1.41
   Sanchez-Mariscal F, 2012, SPINE, V37, P592, DOI 10.1097/BRS.0b013e318227336a
   Shafaq N, 2012, SPINE, V37, P1398, DOI 10.1097/BRS.0b013e31824c767e
   Sharan AD, 2012, J AM ACAD ORTHOP SUR, V20, P766, DOI 10.5435/JAAOS-20-12-766
   Smith JS, 2017, J NEUROSURG-SPINE, V27, P444, DOI 10.3171/2016.10.SPINE16849
   Smith JS, 2015, J NEUROSURG-SPINE, V23, P349, DOI 10.3171/2014.12.SPINE14777
   TAKEMITSU Y, 1988, SPINE, V13, P1317, DOI 10.1097/00007632-198811000-00019
   Terran J, 2013, NEUROSURGERY, V73, P559, DOI 10.1227/NEU.0000000000000012
   Yagi M, 2017, SPINE, V42, pE969, DOI 10.1097/BRS.0000000000002012
   Yagi M, 2016, SPINE J, V16, P451, DOI 10.1016/j.spinee.2015.07.001
   Yagi M, 2014, SPINE, V39, pE521, DOI 10.1097/BRS.0000000000000226
   Yagi M, 2014, SPINE, V39, pE607, DOI 10.1097/BRS.0000000000000266
   Yagi M, 2012, SPINE, V37, P1479, DOI 10.1097/BRS.0b013e31824e4888
   Zenmyo M, 2011, DIAGN PATHOL, V6, DOI 10.1186/1746-1596-6-9
NR 25
TC 7
Z9 7
U1 0
U2 1
PU LIPPINCOTT WILLIAMS & WILKINS
PI PHILADELPHIA
PA TWO COMMERCE SQ, 2001 MARKET ST, PHILADELPHIA, PA 19103 USA
SN 0362-2436
EI 1528-1159
J9 SPINE
JI SPINE
PD APR 15
PY 2019
VL 44
IS 8
BP 571
EP 578
DI 10.1097/BRS.0000000000002879
PG 8
WC Clinical Neurology; Orthopedics
WE Science Citation Index Expanded (SCI-EXPANDED)
SC Neurosciences & Neurology; Orthopedics
GA HX9QG
UT WOS:000467742600015
PM 30234798
DA 2022-05-03
ER

PT J
AU Zhang, ZF
   Song, K
   Wu, B
   Chi, PF
   Wang, ZH
   Wang, Z
AF Zhang, Zifang
   Song, Kai
   Wu, Bing
   Chi, Pengfei
   Wang, Zhaohan
   Wang, Zheng
TI Coronal Imbalance in Adult Spinal Deformity Following Posterior Spinal
   Fusion With Instrument A Related Parameters Analysis
SO SPINE
LA English
DT Article
DE adult spinal deformity; coronal balance distance; coronal imbalance;
   radiological parameters
ID RADIOGRAPHIC PARAMETERS; LONG FUSION; SCOLIOSIS
AB Study Design. A retrospective radiographic study.
   Objective. To explore the radiological parameters which correlated to postoperative immediately coronal imbalance in adult spinal deformity (ASD) and to determine whether preoperative coronal imbalance affects postoperative coronal imbalance following posterior multi-level fusion with instruments and osteotomy operation.
   Summary of Background Data. There was paucity of literature paying attention to the postoperative immediately coronal imbalance after operation.
   Methods. The study included 67 consecutive patients with ASD who underwent posterior multi-level fusion with instruments and osteotomy operation. The radiological parameters, measured on the pre-and postoperative anteroposterior and lateral radiographs, were compared and analyzed. Patients were divided into three groups (group A, B, and C) according to preoperative coronal balance distance (pre-CBD) and the relation of cervical 7 plumb line (C7PL), and the convex of curvature. To analyze the radiological parameters of the three groups.
   Result. Differences of the radiological parameters between preand postoperation concerning Cobb angles, degree of apical vertebra rotation, thoracic kyphosis (TK), thoracic lumber kyphosis (TLK), lumber lordosis (LL), sacral slope (SS), pelvic tilt (PT), and sagittal vertical axis (SVA), were significant (P< 0.05). Pelvic incidence (PI), pre-CBD, and postoperative coronal balance distance (post-CBD) had no change (P> 0.05). The ratio of coronal imbalance in pre-and postoperation was 31.34% (21/ 67) and 40.30% (27/ 67), respectively, which had significant difference (P =0.02). Significant correlations were observed among post-CBD, pre-CBD (P< 0.001), and d-Cobb (pre-Cobb post- Cobb) (P =0.002), post-CBD =-2.737 - 0.924 dCobb+0.356 pre-CBD. The ratio of postoperative immediately coronal imbalance of the group C was much higher than other two groups (P =0.01).
   Conclusion. The sagittal alignments in ASD patients would be improved effectively after posterior multi-level fusion with instruments and osteotomy operation. There were significant correlations among post-CBD, pre-CBD, and d-Cobb. Patients in group C may be at greater risk for immediate postoperative coronal imbalance after operation.
C1 [Zhang, Zifang; Song, Kai; Wu, Bing; Chi, Pengfei; Wang, Zhaohan; Wang, Zheng] Chinese Peoples Liberat Army Gen Hosp, Spine Surg, Fuxing Rd 28, Beijing 100853, Peoples R China.
C3 Chinese People's Liberation Army General Hospital
RP Wang, Z (通讯作者)，Chinese Peoples Liberat Army Gen Hosp, Spine Surg, Fuxing Rd 28, Beijing 100853, Peoples R China.
EM wangzheng301@163.com
CR Baghdadi YMK, 2014, SPINE, V39, pE166, DOI 10.1097/BRS.0000000000000073
   Bao H, 2016, BONE JOINT J, V98B, P1227, DOI [10.1302/0301-620X.98B9.37273, 10.1302/0301-620X.9889.37273]
   Bao HD, 2015, SPINE, V40, pE293, DOI 10.1097/BRS.0000000000000744
   Barrey C, 2011, EUR SPINE J, V20, P626, DOI DOI 10.1007/S00586-011-1930-3
   Caridi J, 2011, SPINE J S10, V11, p172S, DOI [10.1016/j.spinee.2011.08.411, DOI 10.1016/J.SPINEE.2011.08.411]
   Cho KJ, 2008, EUR SPINE J, V17, P650, DOI 10.1007/s00586-008-0615-z
   García-Ramos CL, 2015, Acta ortop. mex, V29, P127
   Glassman SD, 2005, SPINE, V30, P682, DOI 10.1097/01.brs.0000155425.04536.f7
   Good CR, 2011, CURR REV MUSCULOSKE, V4, P159, DOI 10.1007/s12178-011-9101-z
   Heary RF, 2004, J NEUROSURG-SPINE, V1, P9, DOI 10.3171/spi.2004.1.1.0009
   Kotwal Suhel, 2011, HSS J, V7, P257
   Lafage V, 2009, SPINE, V34, pE599, DOI 10.1097/BRS.0b013e3181aad219
   Paul JC, 2018, BULL HOSP JT DIS, V76, P80
   Phan K, 2017, ORTHOP SURG, V9, P342, DOI 10.1111/os.12357
   Pumberger M, 2018, ASIAN SPINE J, V12, P775, DOI 10.31616/asj.2018.12.4.775
   Scheier H J, 1991, Aktuelle Probl Chir Orthop, V41, P73
   Schwab F, 2014, NEUROSURGERY, V74, P112, DOI 10.1227/NEU.0000000000000182o
   Schwab F, 2012, SPINE, V37, P1077, DOI 10.1097/BRS.0b013e31823e15e2
   Silva FE, 2010, NEUROSURG FOCUS, V28, DOI 10.3171/2010.1.FOCUS09271
   Watanuki A, 2012, J ORTHOP SCI, V17, P526, DOI 10.1007/s00776-012-0253-5
   Xu LL, 2013, EUR SPINE J, V22, P1326, DOI 10.1007/s00586-013-2678-8
NR 21
TC 7
Z9 9
U1 0
U2 4
PU LIPPINCOTT WILLIAMS & WILKINS
PI PHILADELPHIA
PA TWO COMMERCE SQ, 2001 MARKET ST, PHILADELPHIA, PA 19103 USA
SN 0362-2436
EI 1528-1159
J9 SPINE
JI SPINE
PD APR 15
PY 2019
VL 44
IS 8
BP 550
EP 557
DI 10.1097/BRS.0000000000002897
PG 8
WC Clinical Neurology; Orthopedics
WE Science Citation Index Expanded (SCI-EXPANDED)
SC Neurosciences & Neurology; Orthopedics
GA HX9QG
UT WOS:000467742600012
PM 30312273
DA 2022-05-03
ER

PT J
AU Amara, D
   Mummaneni, PV
   Ames, CP
   Tay, B
   Deviren, V
   Burch, S
   Berven, SH
   Chou, D
AF Amara, Dominic
   Mummaneni, Praveen, V
   Ames, Christopher P.
   Tay, Bobby
   Deviren, Vedat
   Burch, Shane
   Berven, Sigurd H.
   Chou, Dean
TI Treatment of only the fractional curve for radiculopathy in adult
   scoliosis: comparison to lower thoracic and upper thoracic fusions
SO JOURNAL OF NEUROSURGERY-SPINE
LA English
DT Article
DE scoliosis; fractional curve; radiculopathy; deformity
ID PROXIMAL JUNCTIONAL KYPHOSIS; DORSAL-ROOT GANGLION; SPINAL DEFORMITY;
   COMPRESSION; STENOSIS
AB OBJECTIVE Many options exist for the surgical management of adult spinal deformity. Radiculopathy and lumbosacral pain from the fractional curve (FC), typically from L4 to S1, is frequently a reason for scoliosis patients to pursue surgical intervention. The purpose of this study was to evaluate the outcomes of limited fusion of the FC only versus treatment of the entire deformity with long fusions.
   METHODS All adult scoliosis patients treated at the authors' institution in the period from 2006 to 2016 were retrospectively analyzed. Patients with FCs from L4 to S1 > 10 degrees and radiculopathy ipsilateral to the concavity of the FC were eligible for study inclusion and had undergone three categories of surgery: 1) FC only (FC group), 2) lower thoracic to sacrum (LT group), or 3) upper thoracic to sacrum (UT group). Primary outcomes were the rates of revision surgery and complications. Secondary outcomes were estimated blood loss, length of hospital stay, and discharge destination. Spinopelvic parameters were measured, and patients were stratified accordingly.
   RESULTS Of the 99 patients eligible for inclusion in the study, 27 were in the FC group, 46 in the LT group, and 26 in the UT group. There were no significant preoperative differences in age, sex, smoking status, prior operation, FC magnitude, pelvic tilt (PT), sagittal vertical axis (SVA), corona) balance, pelvic incidence-lumbar lordosis (PI-LL) mismatch, or proportion of well-aligned spines (SVA < 5 cm, PI-LL mismatch < 10 degrees, and PT < 20 degrees) among the three treatment groups. Mean follow-up was 30 (range 12-112) months, with a minimum 1-year follow-up. The FC group had a lower medical complication rate (22% [FC] vs 57% [LT] vs 58% [UT], p = 0.009) but a higher rate of extension surgery (26% [FC] vs 13% [LT] vs 4% [UT], p = 0.068). The respective average estimated blood loss (592 vs 1950 vs 2634 ml, p < 0.001), length of hospital stay (5.5 vs 8.3 vs 8.3 days, p < 0.001), and rate of discharge to acute rehabilitation (30% vs 46% vs 85%, p < 0.001) were all lower for FC and highest for UT.
   CONCLUSIONS Treatment of the FC only is associated with a lower complication rate, shorter hospital stay, and less blood loss than complete scoliosis treatment. However, there is a higher associated rate of extension of the construct to the lower or upper thoracic levels, and patients should be counseled when considering their options.
C1 [Amara, Dominic; Mummaneni, Praveen, V; Ames, Christopher P.; Chou, Dean] Univ Calif San Francisco, UCSF Spine Ctr, Dept Neurol Surg, San Francisco, CA 94143 USA.
   [Tay, Bobby; Deviren, Vedat; Burch, Shane; Berven, Sigurd H.] Univ Calif San Francisco, UCSF Spine Ctr, Dept Orthoped Surg, San Francisco, CA 94143 USA.
   [Amara, Dominic; Mummaneni, Praveen, V; Ames, Christopher P.; Chou, Dean] Univ Calif San Francisco, UCSF Spine Ctr, San Francisco, CA 94143 USA.
C3 University of California System; University of California San Francisco;
   University of California System; University of California San Francisco;
   University of California System; University of California San Francisco
RP Amara, D (通讯作者)，Univ Calif San Francisco, UCSF Spine Ctr, San Francisco, CA 94143 USA.
EM dominic.amara@ucsf.edu
CR Alimi M, 2015, EUR SPINE J, V24, pS346, DOI 10.1007/s00586-015-3940-z
   Cho SK, 2014, EUR SPINE J, V23, P2726, DOI 10.1007/s00586-014-3531-4
   Fu X, 2016, BMJ OPEN, V6, DOI 10.1136/bmjopen-2016-012103
   Glassman SD, 2005, SPINE, V30, P2024, DOI 10.1097/01.brs.0000179086.30449.96
   HASEGAWA T, 1995, J BONE JOINT SURG AM, V77A, P32, DOI 10.2106/00004623-199501000-00005
   Kobayashi S, 2004, J ORTHOP RES, V22, P180, DOI 10.1016/S0736-0266(03)00132-3
   Lau D, 2014, SPINE, V39, P2093, DOI 10.1097/BRS.0000000000000627
   Lin XY, 2012, NEUROSCI BULL, V28, P618, DOI 10.1007/s12264-012-1276-9
   Madhavan K, 2016, NEUROSURG FOCUS, V40, DOI 10.3171/2015.11.FOCUS15511
   Nicholls FH, 2017, SPINE, V42, P1693, DOI 10.1097/BRS.0000000000002209
   Phan K, 2017, ORTHOP SURG, V9, P342, DOI 10.1111/os.12357
   Ploumis A, 2011, PAIN MED, V12, P45, DOI 10.1111/j.1526-4637.2010.01000.x
   Pugely AJ, 2017, CLIN SPINE SURG, V30, pE111, DOI 10.1097/BSD.0b013e3182aab1e3
   Quan X, 2014, BIOSCI BIOTECH BIOCH, V78, P1631, DOI 10.1080/09168451.2014.932664
   Schwab FJ, 2013, SPINE, V38, pE803, DOI 10.1097/BRS.0b013e318292b7b9
   Tan ZY, 2006, J NEUROPHYSIOL, V95, P1115, DOI 10.1152/jn.00830.2005
   Wang T, 2015, PLOS ONE, V10, DOI 10.1371/journal.pone.0121949
   2013, J NEUROSURG-SPINE, V19, P360, DOI DOI 10.3171/2013.5.SPINE12737
NR 18
TC 8
Z9 9
U1 0
U2 4
PU AMER ASSOC NEUROLOGICAL SURGEONS
PI ROLLING MEADOWS
PA 5550 MEADOWBROOK DRIVE, ROLLING MEADOWS, IL 60008 USA
SN 1547-5654
EI 1547-5646
J9 J NEUROSURG-SPINE
JI J. Neurosurg.-Spine
PD APR
PY 2019
VL 30
IS 4
BP 506
EP 514
DI 10.3171/2018.9.SPINE18505
PG 9
WC Clinical Neurology; Surgery
WE Science Citation Index Expanded (SCI-EXPANDED)
SC Neurosciences & Neurology; Surgery
GA HU9IW
UT WOS:000465609100013
PM 30717041
DA 2022-05-03
ER

PT J
AU Berven, S
   Baron, M
   Deviren, V
   Glassman, S
   Bridwell, K
   Verma, K
AF Berven, Sigurd
   Baron, Matthew
   Deviren, Vedat
   Glassman, Steven
   Bridwell, Keith
   Verma, Kushagra
TI The Assessment of Clinically Significant Differences in Treating Spinal
   Deformity Using the SRS Questionnaire: What Is the Threshold of Change
   That Is Meaningful to Patients?
SO INTERNATIONAL JOURNAL OF SPINE SURGERY
LA English
DT Article
DE MCID; adult deformity; SRS-22R; outcomes
ID APPEARANCE
AB Background: The measurement of health-related quality of life is important in spinal deformity surgery. The Scoliosis Research Society questionnaire has allowed disease-specific research in this area, and determining the minimal clinically important difference (MCID) is as important as it is elusive. We seek to further refine our estimations of clinically perceived improvements by the patient.
   Methods: We used an anchor-based approach for each domain of the SRS questionnaire to compare changes at 1 year after treatment. We set the MCID as the upper 95% boundary of the "no change" group bordering the "improvement" arm, where the patients may start to perceive their own change toward the better. We compared this with the mean change.
   Results: The threshold value for the MCID was 0.54 for the pain domain, 0.31 for function, 0.62 for self-image, and 0.5 for mental health. The mean changes in our group's pain and self-image exceeded their MCID.
   Conclusions: Compared with our previous work, we further attempted to refine our assessment of the MCID in spinal deformity. Pain continues to show clinically significant improvement, and self-image also demonstrated mean improvement over its estimated MCID.
C1 [Berven, Sigurd; Deviren, Vedat] Univ Calif San Francisco, San Francisco, CA 94143 USA.
   [Baron, Matthew; Verma, Kushagra] Univ Washington, Sch Med, Seattle, WA USA.
   [Glassman, Steven] Norton Leatherman Spine Ctr, Louisville, KY USA.
   [Bridwell, Keith] Washington Univ, St Louis, MO USA.
C3 University of California System; University of California San Francisco;
   University of Washington; University of Washington Seattle; Washington
   University (WUSTL)
RP Verma, K (通讯作者)，Beach Orthopaed Specialty Inst, 3851 Katella Ave 202, Los Alamitos, CA 90720 USA.
EM vermak01@gmail.com
CR Beaton DE, 2002, CURR OPIN RHEUMATOL, V14, P109, DOI 10.1097/00002281-200203000-00006
   Berven S, 2002, SPINE J, V2, P80
   Carreon LY, 2010, SPINE, V35, P2079, DOI 10.1097/BRS.0b013e3181c61fd7
   Gum JL, 2015, SPINE, V40, P1297, DOI 10.1097/BRS.0000000000000961
   Kelleher CJ, 2004, BJOG-INT J OBSTET GY, V111, P605, DOI 10.1111/j.1471-0528.2004.00129.x
   Wells G, 2001, J RHEUMATOL, V28, P406
   Wells George, 2003, Journal of Rheumatology, V30, P1115
   Wyrwich Kathleen W, 2004, J Biopharm Stat, V14, P97, DOI 10.1081/BIP-120028508
   2015, SPINE, V40, P377, DOI DOI 10.1097/BRS.0000000000000761
   2003, EUR SPINE J, V12, P12, DOI DOI 10.1007/S00586-002-0464-0
   2009, EUR SPINE J, V18, P1898, DOI DOI 10.1007/S00586-009-1066-X
NR 11
TC 3
Z9 3
U1 1
U2 1
PU INT SOC ADVANCEMENT SPINE SURGERY-ISASS
PI AURORA
PA 2397 WATERBURY CIRCLE, STE 1, AURORA, CA 60504 USA
EI 2211-4599
J9 INT J SPINE SURG
JI Int. J. Spine Surg.
PD APR 1
PY 2019
VL 13
IS 2
BP 153
EP 157
DI 10.14444/6020
PG 5
WC Surgery
WE Emerging Sources Citation Index (ESCI)
SC Surgery
GA HY5BX
UT WOS:000468143400006
PM 31131214
OA Green Published, gold
DA 2022-05-03
ER

PT J
AU Bohl, MA
   Hlubek, RJ
   Xu, DS
   Cavallo, C
   Preul, MC
   Chang, SW
   Turner, JD
   Uribe, JS
   Kakarla, UK
AF Bohl, Michael A.
   Hlubek, Randall J.
   Xu, David S.
   Cavallo, Claudio
   Preul, Mark C.
   Chang, Steve W.
   Turner, Jay D.
   Uribe, Juan S.
   Kakarla, Udaya Kumar
TI Posterior open-wedge anterior longitudinal ligament release: Cadaveric
   technique analysis
SO CLINICAL ANATOMY
LA English
DT Article
DE diskectomy; kyphosis; longitudinal ligaments; scoliosis; spinal fusion;
   spine
ID LATERAL INTERBODY FUSION; ADULT SPINAL DEFORMITY; COLUMN REALIGNMENT;
   SURGERY; OUTCOMES
AB Anterior column release is a powerful surgical technique for achieving spinopelvic balance in adult patients with sagittal plane deformities. We present an alternative strategy for focal deformity correction from a posterior-only approach. The purpose of this study was to evaluate the feasibility and efficacy of a novel surgical technique called posterior open-wedge diskectomy and anterior longitudinal ligament (ALL) release (POWAR). A cadaveric torso underwent POWARs at the L1-L4 intervertebral disc spaces. Baseline measurements of end-plate angle (EPA), anterior intervertebral disc height (ADH), and posterior intervertebral disc height (PDH) were obtained. These measurements were repeated after three stages of correction: posterior column compression alone, posterior column compression following Schwab grade 2 osteotomies, and posterior column compression following POWAR. A second cadaver underwent posterolateral spinal dissection to demonstrate the pertinent anatomical features relevant to this novel procedure. With each stage of correction, a sequential increase in EPA and ADH and a decrease in PDH were demonstrated. The large increase in ADH seen following POWAR confirmed successful release of the ALL. In situ investigation of the aorta and inferior vena cava following anterior exposure revealed no injury to the great vessels or surrounding structures. Ex vivo testing of the aorta and inferior vena cava took place at the L3-4 level. This testing demonstrated no injury or tears to either vessel. POWAR is a new surgical technique that can provide an alternative to three-column osteotomy for surgeons performing spinal reconstructions in adults through an open, posterior-only approach. Clin. Anat. 32:348-353, 2019. (c) 2018 Wiley Periodicals, Inc.
C1 [Bohl, Michael A.; Hlubek, Randall J.; Xu, David S.; Cavallo, Claudio; Preul, Mark C.; Chang, Steve W.; Turner, Jay D.; Uribe, Juan S.; Kakarla, Udaya Kumar] St Josephs Hosp, Barrow Neurol Inst, Dept Neurosurg, Phoenix, AZ USA.
C3 Barrow Neurological Institute; St. Joseph's Hospital and Medical Center
RP Kakarla, UK (通讯作者)，St Josephs Hosp, Barrow Neurol Inst, 350 W Thomas Rd, Phoenix, AZ 85013 USA.
EM neuropub@barrowneuro.org
FU Barrow Neurological Foundation Funding Source: Medline
CR Boachie-Adjei Oheneba, 2015, Spine Deform, V3, P57, DOI 10.1016/j.jspd.2014.06.008
   Demirkiran G, 2016, CLIN SPINE SURG, V29, P141, DOI 10.1097/BSD.0000000000000377
   Fakurnejad S, 2015, J NEUROSURG-SPINE, V23, P340, DOI 10.3171/2014.12.SPINE141031
   Hamilton DK, 2016, EUR SPINE J, V25, P2605, DOI 10.1007/s00586-016-4443-2
   Mundis GM, 2017, WORLD NEUROSURG, V105, P249, DOI 10.1016/j.wneu.2017.05.122
   Park P, 2015, J NEUROSURG-SPINE, V22, P374, DOI 10.3171/2014.9.SPINE131004
   Saigal R, 2016, SPINE, V41, pS66, DOI 10.1097/BRS.0000000000001483
   Strom RG, 2016, J NEUROSURG-SPINE, V25, P697, DOI 10.3171/2016.4.SPINE16157
   Sweet Fred A, 2015, Spine Deform, V3, P502, DOI 10.1016/j.jspd.2015.02.006
   Than KD, 2016, J NEUROSURG-SPINE, V25, P21, DOI 10.3171/2015.12.SPINE15999
   Theologis AA, 2017, J NEUROSURG-SPINE, V26, P208, DOI 10.3171/2016.8.SPINE151543
   Turner JD, 2015, EUR SPINE J, V24, pS427, DOI 10.1007/s00586-015-3842-0
NR 12
TC 3
Z9 3
U1 0
U2 3
PU WILEY
PI HOBOKEN
PA 111 RIVER ST, HOBOKEN 07030-5774, NJ USA
SN 0897-3806
EI 1098-2353
J9 CLIN ANAT
JI Clin. Anat.
PD APR
PY 2019
VL 32
IS 3
BP 348
EP 353
DI 10.1002/ca.23317
PG 6
WC Anatomy & Morphology
WE Science Citation Index Expanded (SCI-EXPANDED)
SC Anatomy & Morphology
GA HO5QP
UT WOS:000460983100007
PM 30471151
DA 2022-05-03
ER

PT J
AU Buell, TJ
   Taylor, DG
   Chen, CJ
   Dunn, LK
   Mullin, JP
   Mazur, MD
   Yen, CP
   Shaffrey, ME
   Shaffrey, CI
   Smith, JS
   Naik, BI
AF Buell, Thomas J.
   Taylor, Davis G.
   Chen, Ching-Jen
   Dunn, Lauren K.
   Mullin, Jeffrey P.
   Mazur, Marcus D.
   Yen, Chun-Po
   Shaffrey, Mark E.
   Shaffrey, Christopher, I
   Smith, Justin S.
   Naik, Bhiken, I
TI Rotational thromboelastometry-guided transfusion during lumbar pedicle
   subtraction osteotomy for adult spinal deformity: preliminary findings
   from a matched cohort study
SO NEUROSURGICAL FOCUS
LA English
DT Article
DE rotational thromboelastometry; spine surgery; hypofibrinogenemia;
   bleeding; adult spinal deformity; scoliosis; pedicle subtraction
   osteotomy
ID ALLOGENEIC BLOOD-TRANSFUSION; POSTOPERATIVE INFECTION;
   LIVER-TRANSPLANTATION; COAGULATION TESTS; READMISSION; ASSOCIATION;
   SURGERY; RATES; PREDICTORS; MANAGEMENT
AB OBJECTIVE Significant blood loss and coagulopathy are often encountered during adult spinal deformity (ASD) surgery, and the optimal intraoperative transfusion algorithm is debatable. Rotational thromboelastometry (ROTEM), a functional viscoelastometric method for real-time hemostasis testing, may allow early identification of coagulopathy and improve transfusion practices. The objective of this study was to investigate the effect of ROTEM-guided blood product management on perioperative blood loss and transfusion requirements in ASD patients undergoing correction with pedicle subtraction osteotomy (PSO).
   METHODS The authors retrospectively reviewed patients with ASD who underwent single-level lumbar PSO at the University of Virginia Health System. All patients who received ROTEM-guided blood product transfusion between 2015 and 2017 were matched in a 1: 1 ratio to a historical cohort treated using conventional laboratory testing (control group). Co-primary outcomes were intraoperative estimated blood loss (EBL) and total blood product transfusion volume. Secondary outcomes were perioperative transfusion requirements and postoperative subfascial drain output.
   RESULTS The matched groups (ROTEM and control) comprised 17 patients each. Comparison of matched group baseline characteristics demonstrated differences in female sex and total intraoperative dose of intravenous tranexamic acid (TXA). Although EBL was comparable between ROTEM versus control (3200.00 +/- 2106.24 ml vs 3874.12 +/- 2224.22 ml, p = 0.36), there was a small to medium effect size (Cohen's d = 0.31) on EBL reduction with ROTEM. The ROTEM group had less total blood product transfusion volume (1624.18 +/- 1774.79 ml vs 2810.88 +/- 1847.46 ml, p = 0.02), and the effect size was medium to large (Cohen's d = 0.66). This difference was no longer significant after adjusting for TXA (b = -0.18, 95% confidence interval [CI] -1995.78 to 671.64, p = 0.32). More cryoprecipitate and less fresh frozen plasma (FFP) were transfused in the ROTEM group patients (cryoprecipitate units: 1.24 +/- 1.20 vs 0.53 +/- 1.01, p = 0.03; FFP volume: 119.76 +/- 230.82 ml vs 673.06 +/- 627.08 ml, p < 0.01), and this remained significant after adjusting for TXA (cryoprecipitate units: b = 0.39, 95% CI 0.05 to 1.73, p = 0.04; FFP volume: b = -0.41, 95% CI -772.55 to -76.30, p = 0.02). Drain output was lower in the ROTEM group and remained significant after adjusting for TXA.
   CONCLUSIONS For ASD patients treated using lumbar PSO, more cryoprecipitate and less FFP were transfused in the ROTEM group compared to the control group. These preliminary findings suggest ROTEM-guided therapy may allow early identification of hypofibrinogenemia, and aggressive management of this may reduce blood loss and total blood product transfusion volume. Additional prospective studies of larger cohorts are warranted to identify the appropriate subset of ASD patients who may benefit from intraoperative ROTEM analysis.
C1 [Buell, Thomas J.; Taylor, Davis G.; Chen, Ching-Jen; Yen, Chun-Po; Shaffrey, Mark E.; Shaffrey, Christopher, I; Smith, Justin S.; Naik, Bhiken, I] Univ Virginia, Dept Neurosurg, Charlottesville, VA USA.
   [Dunn, Lauren K.; Naik, Bhiken, I] Univ Virginia, Dept Anesthesiol, Charlottesville, VA USA.
   [Mullin, Jeffrey P.] Univ Buffalo, Dept Neurosurg, Buffalo, NY USA.
   [Mazur, Marcus D.] Univ Utah, Dept Neurosurg, Salt Lake City, UT USA.
C3 University of Virginia; University of Virginia; State University of New
   York (SUNY) System; State University of New York (SUNY) Buffalo; Utah
   System of Higher Education; University of Utah
RP Buell, TJ (通讯作者)，Univ Virginia Hlth Syst, Charlottesville, VA 22903 USA.
EM tjb4p@hscmail.mcc.virginia.edu
RI Naik, Bhiken/AAH-3831-2019; Chen, Ching-Jen/F-5976-2013
OI Chen, Ching-Jen/0000-0002-7830-9273; Mullin, Jeffrey/0000-0003-0640-2329
CR Bridwell KH, 2003, J BONE JOINT SURG AM, V85A, P454, DOI 10.2106/00004623-200303000-00009
   Buell TJ, 2019, J NEUROSURG-SPINE, V30, P242, DOI 10.3171/2018.7.SPINE171367
   Buell TJ, 2019, WORLD NEUROSURG, V121, pE238, DOI 10.1016/j.wneu.2018.08.242
   Buell TJ, 2019, OPER NEUROSURG, V16, pE52, DOI 10.1093/ons/opy160
   Buell TJ, 2018, J NEUROSURG-SPINE, V29, P118, DOI 10.3171/2018.1.SPINE1845
   Buell TJ, 2019, OPER NEUROSURG, V16, P256, DOI 10.1093/ons/opy065
   Cheriyan T, 2015, SPINE J, V15, P752, DOI 10.1016/j.spinee.2015.01.013
   Cloney M, 2018, WORLD NEUROSURG, V111, pE91, DOI 10.1016/j.wneu.2017.11.168
   COHEN J, 1992, PSYCHOL BULL, V112, P155, DOI 10.1037/0033-2909.112.1.155
   Desai BD, 2019, J NEUROSURG-SPINE, V30, P500, DOI 10.3171/2018.9.SPINE18204
   Dirkmann D, 2013, ACTA ANAESTH SCAND, V57, P594, DOI 10.1111/aas.12040
   Elsamadicy AA, 2017, SPINE, V42, P610, DOI 10.1097/BRS.0000000000001803
   Fisahn C, 2017, CLIN SPINE SURG, V30, pE988, DOI 10.1097/BSD.0000000000000539
   Guan J, 2017, J NEUROSURG-SPINE, V27, P528, DOI 10.3171/2017.5.SPINE1788
   Gum JL, 2016, SCOLIOSIS SPINAL DIS, V11, DOI 10.1186/s13013-016-0081-z
   Halanski Matthew A, 2014, Spine Deform, V2, P191, DOI 10.1016/j.jspd.2014.02.001
   Harr JN, 2015, EUR J TRAUMA EMERG S, V41, P49, DOI 10.1007/s00068-014-0400-0
   Hung PI, 2017, EUR SPINE J, V26, P733, DOI 10.1007/s00586-016-4672-4
   Janssen SJ, 2015, SPINE J, V15, P901, DOI 10.1016/j.spinee.2015.02.010
   Kato S, 2016, SPINE J, V16, P55, DOI 10.1016/j.spinee.2015.10.014
   Keene DD, 2013, CURR OPIN CRIT CARE, V19, P605, DOI 10.1097/MCC.0000000000000021
   Khanna R, 2017, CLIN SPINE SURG, V30, pE1338, DOI 10.1097/BSD.0000000000000349
   Lin JD, 2018, SPINE DEFORM, V6, P189, DOI DOI 10.1016/J.JSPD.2017.08.007
   Naik BI, 2015, J NEUROSURG-SPINE, V23, P239, DOI 10.3171/2014.12.SPINE14620
   Nguyen JH, 2019, J NEUROSURG-SPINE, V30, P635, DOI 10.3171/2018.9.SPINE18239
   Norton Robert P, 2013, Evid Based Spine Care J, V4, P157, DOI 10.1055/s-0033-1357364
   Ogawa S, 2012, TRANSFUSION, V52, P14, DOI 10.1111/j.1537-2995.2011.03241.x
   Peters A, 2015, SPINE, V40, pE443, DOI 10.1097/BRS.0000000000000799
   Piper K, 2018, WORLD NEUROSURG, V110, pE627, DOI 10.1016/j.wneu.2017.11.057
   Roullet S, 2015, LIVER TRANSPLANT, V21, P169, DOI 10.1002/lt.24030
   Rugeri L, 2007, J THROMB HAEMOST, V5, P289, DOI 10.1111/j.1538-7836.2007.02319.x
   Schochl H, 2011, CRIT CARE, V15, DOI 10.1186/cc10539
   Schwarzkopf R, 2010, SPINE, V35, P340, DOI 10.1097/BRS.0b013e3181b86eda
   Seicean A, 2014, J CLIN NEUROSCI, V21, P1579, DOI 10.1016/j.jocn.2014.03.003
   Smart L, 2017, ANN HEPATOL, V16, P916, DOI 10.5604/01.3001.0010.5283
   Smith JS, 2017, J NEUROSURG-SPINE, V27, P444, DOI 10.3171/2016.10.SPINE16849
   Smith JS, 2016, J NEUROSURG-SPINE, V25, P1, DOI 10.3171/2015.11.SPINE151036
   Smith JS, 2015, J NEUROSURG-SPINE, V23, P349, DOI 10.3171/2014.12.SPINE14777
   Vamvakas EC, 2009, BLOOD, V113, P3406, DOI 10.1182/blood-2008-10-167643
   Veigas PV, 2016, SCAND J TRAUMA RESUS, V24, DOI 10.1186/s13049-016-0308-2
   Wang TY, 2015, WORLD NEUROSURG, V84, P1605, DOI 10.1016/j.wneu.2015.07.008
   Weber CF, 2012, ANESTHESIOLOGY, V117, P531, DOI 10.1097/ALN.0b013e318264c644
   Weiss G, 2010, BRIT J ANAESTH, V105, P429, DOI 10.1093/bja/aeq199
   White SJW, 2018, WORLD NEUROSURG, V115, pE731, DOI 10.1016/j.wneu.2018.04.152
   Winter SF, 2016, GLOB SPINE J, V6, P284, DOI 10.1055/s-0035-1563609
   Woods BI, 2013, J BONE JOINT SURG AM, V95A, P2105, DOI 10.2106/JBJS.L.00979
   Xie JM, 2015, SPINE J, V15, P647, DOI 10.1016/j.spinee.2014.11.023
NR 47
TC 7
Z9 7
U1 0
U2 1
PU AMER ASSOC NEUROLOGICAL SURGEONS
PI ROLLING MEADOWS
PA 5550 MEADOWBROOK DRIVE, ROLLING MEADOWS, IL 60008 USA
SN 1092-0684
J9 NEUROSURG FOCUS
JI Neurosurg. Focus
PD APR
PY 2019
VL 46
IS 4
AR E17
DI 10.3171/2019.1.FOCUS18572
PG 10
WC Clinical Neurology; Surgery
WE Science Citation Index Expanded (SCI-EXPANDED)
SC Neurosciences & Neurology; Surgery
GA HR1GC
UT WOS:000462876600017
PM 30933918
OA gold
DA 2022-05-03
ER

PT J
AU Chen, SF
   Luo, M
   Wang, YK
   Liu, HJ
AF Chen, Songfeng
   Luo, Ming
   Wang, Yongkui
   Liu, Hongjian
TI Stopping at Sacrum Versus Nonsacral Vertebra in Long Fusion Surgery for
   Adult Spinal Deformity: Meta-Analysis of Revision with Minimum 2-Year
   Follow-Up
SO WORLD NEUROSURGERY
LA English
DT Article
DE Adult spinal deformity; Meta-analysis; Nonsacrum; Revision; Sacrum
ID PROXIMAL JUNCTIONAL KYPHOSIS; ADJACENT SEGMENT PATHOLOGY; RISK-FACTORS;
   L5; L5-S1; ARTHRODESIS; FATE; S1; INSTRUMENTATION; REOPERATION
AB OBJECTIVE: A pooled comparison was conducted on a revision to the sacrum (S) versus a nonsacral (NS) surgical strategy in adult spinal deformity (ASD).
   METHODS: Strictly following the PRISMA 2009 guidelines, the MEDLINE, EMBASE, and Cochrane Library databases were used to search for studies published in English up to March 2018 that addressed the S versus NS surgical approach for a long fusion to treat ASD. Data on total revisions and revision reasons were extracted from the included studies and were pooled analyzed.
   RESULTS: Eight retrospective studies with a total of 1846 ASD patients (528 S and 1318 NS) were included. The total revision rate was 11.38% (S: 17.80% and NS: 8.80%), and implant failure, pseudarthrosis, adjacent segment degeneration, and proximal junctional kyphosis (PJK) were common reasons for revision. The pooled results indicated that the NS group had decreased incident rates of total revision (95% confidence interval [CI] 1.20-2.32, P = 0.002; I-2 = 0%) and pseudarthrosis (95% CI 2.16-15.44, P = 0.0005; I-2 = 0%) compared with the S group. No significant differences were observed in implant failure (95% CI 0.86-3.90, P = 0.12; I-2 = 0%), adjacent segment degeneration (95% CI 0.08-1.25, P = 0.10; I-2 = 0%), and PJK (95% CI 0.54-6.88, P = 0.35; I-2 = 0%) between the 2 groups.
   CONCLUSIONS: Revision in ASD patients is a serious problem with a total rate of 11.38%, and implant failure, pseudarthrosis, adjacent segment degeneration, and PJK are common reasons for revision. Stopping at the sacrum vertebra in long fusion surgery on ASD patients seems to increase the incidence rates of total revision and pseudarthrosis.
C1 [Chen, Songfeng; Luo, Ming; Wang, Yongkui; Liu, Hongjian] Zhengzhou Univ, Dept Orthoped Surg, Affiliated Hosp 1, Zhengzhou, Henan, Peoples R China.
C3 Zhengzhou University
RP Liu, HJ (通讯作者)，Zhengzhou Univ, Dept Orthoped Surg, Affiliated Hosp 1, Zhengzhou, Henan, Peoples R China.
EM hongjianmd@sina.com
CR Bess S, 2016, CLIN SPINE SURG, V29, P6, DOI 10.1097/BSD.0000000000000352
   Bridwell KH, 2013, NEUROSURGERY, V72, P899, DOI 10.1227/NEU.0b013e31828bacd8
   Brown KM, 2004, J SPINAL DISORD TECH, V17, P358, DOI 10.1097/01.bsd.0000112080.04960.67
   Caridi J, 2011, SPINE J S10, V11, p172S, DOI [10.1016/j.spinee.2011.08.411, DOI 10.1016/J.SPINEE.2011.08.411]
   Cho KJ, 2009, EUR SPINE J, V18, P531, DOI 10.1007/s00586-009-0883-2
   Crawford CH, 2012, EUR SPINE J, V21, P2165, DOI 10.1007/s00586-012-2310-3
   Drazin D, 2011, NEUROSURG FOCUS, V31, DOI 10.3171/2011.7.FOCUS11145
   Eck K R, 2001, Spine (Phila Pa 1976), V26, pE182, DOI 10.1097/00007632-200105010-00012
   Edwards CC, 2004, SPINE, V29, P1996, DOI 10.1097/01.brs.0000138272.54896.33
   Edwards CC, 2003, SPINE, V28, P2122, DOI 10.1097/01.BRS.0000084266.37210.85
   Emami A, 2002, SPINE, V27, P776, DOI 10.1097/00007632-200204010-00017
   Faloon Michael J, 2015, Spine Deform, V3, P367, DOI 10.1016/j.jspd.2015.02.005
   Glassman Steven D, 2015, Spine Deform, V3, P199, DOI 10.1016/j.jspd.2014.08.005
   Harding IJ, 2008, EUR SPINE J, V17, P250, DOI 10.1007/s00586-007-0539-z
   Horton WC, 1996, SPINE, V21, P2520, DOI 10.1097/00007632-199611010-00024
   Kasliwal MK, 2012, SPINE, V37, pS165, DOI 10.1097/BRS.0b013e31826d62c9
   Kim HJ, 2016, J AM ACAD ORTHOP SUR, V24, P318, DOI 10.5435/JAAOS-D-14-00393
   Kim HJ, 2012, SPINE, V37, pS144, DOI 10.1097/BRS.0b013e31826d611b
   Kuhns CA, 2007, SPINE, V32, P2771, DOI 10.1097/BRS.0b013e31815a7ece
   Lau D, 2016, SPINE, V41, P213, DOI 10.1097/BRS.0000000000001326
   Liu FY, 2016, EUR SPINE J, V25, P2376, DOI 10.1007/s00586-016-4534-0
   Maruo K, 2013, SPINE, V38, pE1469, DOI 10.1097/BRS.0b013e3182a51d43
   Mok JM, 2009, SPINE, V34, P832, DOI 10.1097/BRS.0b013e31819f2080
   Park SJ, 2017, NEUROSURGERY, V80, P279, DOI 10.1227/NEU.0000000000001240
   Paxinos O, 2010, J NEUROSURG-SPINE, V13, P469, DOI 10.3171/2010.4.SPINE09764
   Pichelmann MA, 2010, SPINE, V35, P219, DOI 10.1097/BRS.0b013e3181c91180
   Polly DW, 2006, SPINE, V31, pS179, DOI 10.1097/01.brs.0000234761.87368.ee
   Puvanesarajah V, 2016, J NEUROSURG-SPINE, V25, P486, DOI 10.3171/2016.2.SPINE151345
   Scheer JK, 2018, SPINE, V43, P339, DOI 10.1097/BRS.0000000000001626
   Scheer JK, 2015, SPINE, V40, P1505, DOI 10.1097/BRS.0000000000001062
   Scheer JK, 2013, J NEUROSURG-SPINE, V19, P464, DOI 10.3171/2013.7.SPINE12901
   Schlenk Richard P, 2003, Neurosurg Focus, V15, pE2
   Sciubba Daniel M, 2015, Spine Deform, V3, P575, DOI 10.1016/j.jspd.2015.04.005
   Smith JS, 2016, NEUROSURGERY, V78, P851, DOI 10.1227/NEU.0000000000001116
   Swamy G, 2007, NEUROSURG CLIN N AM, V18, P281, DOI 10.1016/j.nec.2007.01.010
   Tsuchiya K, 2006, SPINE, V31, P303, DOI 10.1097/01.brs.0000197193.81296.f1
   Xu LL, 2013, EUR SPINE J, V22, P1326, DOI 10.1007/s00586-013-2678-8
   Yasuda Tatsuya, 2016, Spine Deform, V4, P378, DOI 10.1016/j.jspd.2016.03.001
   Zhu F, 2014, SPINE, V39, pB36, DOI 10.1097/BRS.0000000000000463
NR 39
TC 5
Z9 5
U1 0
U2 1
PU ELSEVIER SCIENCE INC
PI NEW YORK
PA STE 800, 230 PARK AVE, NEW YORK, NY 10169 USA
SN 1878-8750
EI 1878-8769
J9 WORLD NEUROSURG
JI World Neurosurg.
PD APR
PY 2019
VL 124
BP E380
EP E386
DI 10.1016/j.wneu.2018.12.102
PG 7
WC Clinical Neurology; Surgery
WE Science Citation Index Expanded (SCI-EXPANDED)
SC Neurosciences & Neurology; Surgery
GA HR4BE
UT WOS:000463087800049
PM 30605759
DA 2022-05-03
ER

PT J
AU Desai, BD
   Taylor, DG
   Chen, CJ
   Buell, TJ
   Mullin, JP
   Naik, BI
   Smith, JS
   Shaffrey, CI
AF Desai, Bhargav D.
   Taylor, Davis G.
   Chen, Ching-Jen
   Buell, Thomas J.
   Mullin, Jeffrey P.
   Naik, Bhiken, I
   Smith, Justin S.
   Shaffrey, Christopher, I
TI Utility of topical tranexamic acid for adult patients with spinal
   deformity and contraindications to systemic tranexamic acid: initial
   experience and report of 2 cases
SO JOURNAL OF NEUROSURGERY-SPINE
LA English
DT Article
DE topical; tranexamic acid; spine; spinal; fusion; TXA; deformity
ID ALLOGENEIC BLOOD-TRANSFUSION; TOTAL KNEE ARTHROPLASTY; ROTATIONAL
   THROMBOELASTOMETRY; TOTAL HIP; SURGERY; METAANALYSIS; SAFETY; EFFICACY
AB Tranexamic acid (TXA) is an antifibrinolytic agent with demonstrated efficacy in reducing blood loss when administered systemically. However, in patients with contraindications to systemic or intravenous TXA, topical TXA (tTXA) has been shown to reduce perioperative blood loss, with some studies suggesting equivalence compared to systemic TXA. However, these studies have been conducted in healthy cohorts without contraindications to systemic TXA. In the surgical management of adult spinal deformity (ASD), comorbid disease is commonly encountered and may preclude use of systemic TXA. In this subset of patients with ASD who have contraindications for systemic TXA, use of tTXA has not been reported.
   The primary objective of this study was to conduct a systematic review on the use of tTXA in spine surgery and to present the authors' initial experience with tTXA as a novel hemostatic technique for 2 patients with medically complex ASD. Both patients had contraindications to systemic TXA use and underwent high-risk, long-segment fusion operations for correction of ASD. Preferred Reporting Items for Systematic Reviews and Meta-Analyses (PRISMA) guidelines were used to obtain studies related to spine surgery and tTXA from the National Institutes of Health PubMed (www.pubmed. gov) database. Criteria for final selection included a demonstration of quantitative data regarding operative or postoperative blood loss with the use of tTXA, and selection criteria were met by 6 articles.
   Topical TXA may offer a potential therapeutic role in reducing intra- and postoperative blood loss following long-segment spinal fusion surgeries, particularly for medically complex patients with contraindications to systemic TXA. It is reasonable to consider the use of tTXA as a salvage technique in complex high-risk patients with contraindications to systemic TXA, although further research is needed to delineate safety, magnitude of benefit, and optimization of dosing.
C1 [Desai, Bhargav D.; Taylor, Davis G.; Chen, Ching-Jen; Buell, Thomas J.; Mullin, Jeffrey P.; Naik, Bhiken, I; Smith, Justin S.; Shaffrey, Christopher, I] Univ Virginia Hlth Syst, Dept Neurosurg, Charlottesville, VA USA.
   [Naik, Bhiken, I] Univ Virginia Hlth Syst, Dept Anesthesiol, Charlottesville, VA USA.
C3 University of Virginia; University of Virginia
RP Desai, BD (通讯作者)，Univ Virginia, Charlottesville, VA 22903 USA.
EM bd3sb@hscmail.mcc.virginia.edu
RI Naik, Bhiken/AAH-3831-2019; Chen, Ching-Jen/F-5976-2013
OI Mullin, Jeffrey/0000-0003-0640-2329; Chen, Ching-Jen/0000-0002-7830-9273
CR Alshryda S, 2014, BONE JOINT J, V96B, P1005, DOI 10.1302/0301-620X.96B8.33745
   Buell TJ, 2018, J NEUROSURG-SPINE, V29, P118, DOI 10.3171/2018.1.SPINE1845
   Buell TJ, 2018, OPER NEUROSURG HAGER
   Cheriyan T, 2015, SPINE J, V15, P752, DOI 10.1016/j.spinee.2015.01.013
   El-Sharkawi MS, 2017, GLOBAL SPINE J S, V6
   Elwatidy S, 2008, SPINE, V33, P2577, DOI 10.1097/BRS.0b013e318188b9c5
   Eubanks JD, 2010, J AM ACAD ORTHOP SUR, V18, P132, DOI 10.5435/00124635-201003000-00002
   Fu DJ, 2013, CHIN J TRAUMATOL, V16, P67, DOI 10.3760/cma.j.issn.1008-1275.2013.02.001
   Gilbody J, 2014, J ARTHROPLASTY, V29, P681, DOI 10.1016/j.arth.2013.09.005
   Guan J, 2017, J NEUROSURG-SPINE, V27, P528, DOI 10.3171/2017.5.SPINE1788
   Hunt BJ, 2015, ANAESTHESIA, V70, DOI 10.1111/anae.12910
   Ker K, 2013, COCHRANE DB SYST REV, DOI 10.1002/14651858.CD010562.pub2
   Ker K, 2012, BMJ-BRIT MED J, V344, DOI 10.1136/bmj.e3054
   Krohn Claus Danckert, 2003, Eur J Surg Suppl, P57
   Lecker I, 2016, ANN NEUROL, V79, P18, DOI 10.1002/ana.24558
   Li ZJ, 2013, EUR SPINE J, V22, P1950, DOI 10.1007/s00586-013-2774-9
   Liang JQ, 2016, CLIN NEUROL NEUROSUR, V147, P110, DOI 10.1016/j.clineuro.2016.06.001
   Lin CM, 2016, MEDICINE, V95, DOI 10.1097/MD.0000000000005344
   Lin ZLX, 2016, ORTHOPEDICS, V39, P119, DOI 10.3928/01477447-20160301-05
   Naik BI, 2016, ANESTH ANALG, V123, P1380, DOI 10.1213/ANE.0000000000001509
   Naik BI, 2015, J NEUROSURG-SPINE, V23, P239, DOI 10.3171/2014.12.SPINE14620
   Odabas AR, 2001, NEPHROL DIAL TRANSPL, V16, P189, DOI 10.1093/ndt/16.1.189
   Patel JN, 2014, J ARTHROPLASTY, V29, P1528, DOI 10.1016/j.arth.2014.03.011
   Raksakietisak M, 2015, SPINE, V40, pE1257, DOI 10.1097/BRS.0000000000001063
   Ren ZN, 2017, SPINE, V42, P1779, DOI 10.1097/BRS.0000000000002231
   Saberi H, 2010, TEHRAN U MED J TUMJ, V68, P527
   Soroceanu A, 2016, SPINE, V41, pE879, DOI 10.1097/BRS.0000000000001454
   Tse EYW, 2011, J BONE JOINT SURG AM, V93A, P1268, DOI 10.2106/JBJS.J.01293
   Tuttle JR, 2016, J BLOOD DISORD MED
   Vamvakas EC, 2009, BLOOD, V113, P3406, DOI 10.1182/blood-2008-10-167643
   Wei Z, 2015, TRANSFUSION MED, V25, P151, DOI 10.1111/tme.12212
   Winter SF, 2016, GLOB SPINE J, V6, P284, DOI 10.1055/s-0035-1563609
   Xu DR, 2017, J ORTHOP SURG RES, V12, DOI 10.1186/s13018-017-0672-2
   Yang BH, 2013, PLOS ONE, V8, DOI 10.1371/journal.pone.0055436
   Zhang F, 2014, BMC MUSCULOSKEL DIS, V15, DOI 10.1186/1471-2474-15-448
   Zollo RA, 2012, BEST PRACT RES-CLIN, V26, P475, DOI 10.1016/j.bpa.2012.10.001
   2015, J AM ACAD ORTHOP SUR, V23, P732, DOI DOI 10.5435/JAAOS-D-14-00223
NR 37
TC 5
Z9 5
U1 0
U2 2
PU AMER ASSOC NEUROLOGICAL SURGEONS
PI ROLLING MEADOWS
PA 5550 MEADOWBROOK DRIVE, ROLLING MEADOWS, IL 60008 USA
SN 1547-5654
EI 1547-5646
J9 J NEUROSURG-SPINE
JI J. Neurosurg.-Spine
PD APR
PY 2019
VL 30
IS 4
BP 500
EP 505
DI 10.3171/2018.9.SPINE18204
PG 6
WC Clinical Neurology; Surgery
WE Science Citation Index Expanded (SCI-EXPANDED)
SC Neurosciences & Neurology; Surgery
GA HU9IW
UT WOS:000465609100012
PM 30684936
DA 2022-05-03
ER

PT J
AU Han, S
   Hyun, SJ
   Kim, KJ
   Jahng, TA
   Jeon, SI
   Wui, SH
   Lee, JY
   Lee, S
   Rhim, SC
   Chung, S
   Jang, J
   Lee, BH
AF Han, Sanghyun
   Hyun, Seung-Jae
   Kim, Ki-Jeong
   Jahng, Tae-Ahn
   Jeon, Se-Il
   Wui, Seong-Hyun
   Lee, Jin Young
   Lee, Subum
   Rhim, Seung-Chul
   Chung, Sungkyun
   Jang, Jeesoo
   Lee, Byoung Hun
TI Effect of Vertebroplasty at the Upper Instrumented Vertebra and Upper
   Instrumented Vertebra+1 for Prevention of Proximal Junctional Failure in
   Adult Spinal Deformity Surgery: A Comparative Matched-Cohort Study
SO WORLD NEUROSURGERY
LA English
DT Article
DE Adult spinal deformity surgery; Proximal junctional failure; Proximal
   junctional fracture; Proximal junctional kyphosis; Vertebroplasty
ID ADOLESCENT IDIOPATHIC SCOLIOSIS; PEDICLE SCREW CONSTRUCTS; RISK-FACTORS;
   SURGICAL-TREATMENT; PERCUTANEOUS VERTEBROPLASTY; CEMENT AUGMENTATION;
   CLINICAL-OUTCOMES; KYPHOSIS; FUSION; SACRUM
AB BACKGROUND: This study aimed to compare radiographic outcomes of adult spinal deformity (ASD) surgery with or without 2-level prophylactic vertebroplasty (PVP) at the uppermost instrumented vertebra (UIV) and the vertebra 1 level proximal to the UIV.
   METHODS: This retrospective 1: 2 matched-cohort comparative study enrolled 2 groups of patients undergoing ASD surgery, including 28 patients with PVP (PVP group) and 56 patients without PVP (non-PVP group), in 3 institutes between 2012 and 2015. The primary outcome measure was the incidence of proximal junctional kyphosis (PJK), proximal junctional failure (PJF), and proximal junctional fracture (PJFX). The secondary outcome measure were radiologic outcomes between PVP segments and non-PVP segments.
   RESULTS: Between the PVP group and non-PVP group, no significant differences were found in the incidence of PJK (13 = 46.4%] vs. 26 = 46.4%]; P = 1.000), PJF (11 = 39.3%] vs. 18 = 32.1%]; P = 0.516), and PJFX (11 = 39.3%] vs. 18 = 32.1%]; P = 0.516). The number of the PJFX segments was 16 and 33 in PVP segments and non-PVP segments, respectively. Until revision surgery or final follow-up, the PJFX had progressed in 24 non-PVP segments (82.7%), but not in PVP segments. The PJFX progression in all PVP segments stopped near the PVP mass at the final follow-up. Reoperation as a result of PJFX was performed in 1 patient (3.6%) and 8 patients (14.3%) in the PVP and non-PVP groups, respectively.
   CONCLUSIONS: PVP at UIV and vertebra 1 level proximal to the UIV cannot prevent PJK, PJF, and PJFX; however, it plays a positive role by delaying their progression. Furthermore, PVP tends to lower the reoperation rate after PJFX in ASD surgery.
C1 [Han, Sanghyun] Chungnam Natl Univ, Coll Med, Chungnam Natl Univ Hosp, Dept Neurosurg, Daejeon, South Korea.
   [Hyun, Seung-Jae; Kim, Ki-Jeong; Jahng, Tae-Ahn; Jeon, Se-Il; Wui, Seong-Hyun] Seoul Natl Univ, Coll Med, Bundang Hosp, Dept Neurosurg,Spine Ctr, Seongnam, South Korea.
   [Lee, Jin Young; Lee, Subum; Rhim, Seung-Chul] Univ Ulsan, Asan Med Ctr, Dept Neurosurg, Coll Med, Seoul, South Korea.
   [Chung, Sungkyun; Jang, Jeesoo] Nanoori Suwon Hosp, Dept Neurosurg, Suwon, South Korea.
   [Lee, Byoung Hun] Hallym Univ, Dept Neurosurg, Hangang Sacred Heart Hosp, Seoul, South Korea.
C3 Chungnam National University; Chungnam National University Hospital;
   Seoul National University (SNU); University of Ulsan; Asan Medical
   Center; Hallym University
RP Hyun, SJ (通讯作者)，Seoul Natl Univ, Coll Med, Bundang Hosp, Dept Neurosurg,Spine Ctr, Seongnam, South Korea.; Jang, J (通讯作者)，Nanoori Suwon Hosp, Dept Neurosurg, Suwon, South Korea.
EM hyunsj@snu.ac.kr; spinejjs@naver.com
RI Lee, Subum/AFQ-2764-2022
OI Lee, Subum/0000-0003-4732-8137; Wui, Seong-hyun/0000-0001-8811-1589
CR Annis Prokopis, 2014, Evid Based Spine Care J, V5, P160, DOI 10.1055/s-0034-1386755
   Bae J, 2018, NEUROSPINE, V15, P18, DOI 10.14245/ns.1836022.011
   Baroud G, 2003, EUR SPINE J, V12, P421, DOI 10.1007/s00586-002-0512-9
   Belkoff SM, 2000, SPINE, V25, P1061, DOI 10.1097/00007632-200005010-00004
   Bridwell KH, 2004, J BONE JOINT SURG AM, V86A, P1587, DOI 10.2106/00004623-200407000-00033
   Denis F, 2009, SPINE, V34, pE729, DOI 10.1097/BRS.0b013e3181ae2ab2
   Fujimori T, 2014, NEUROSURG FOCUS, V36, DOI 10.3171/2014.3.FOCUS13541
   Ha Y, 2013, J NEUROSURG-SPINE, V19, P360, DOI 10.3171/2013.5.SPINE12737
   Han SL, 2011, INT ORTHOP, V35, P1349, DOI 10.1007/s00264-011-1283-x
   Hart R, 2013, SPINE, V38, pE1223, DOI 10.1097/BRS.0b013e31829fedde
   Heini PF, 2001, EUR SPINE J, V10, P164, DOI 10.1007/s005860000204
   Helgeson MD, 2010, SPINE, V35, P177, DOI 10.1097/BRS.0b013e3181c77f8c
   Hostin R, 2013, SPINE, V38, P1008, DOI 10.1097/BRS.0b013e318271319c
   Hyun SJ, 2018, J KOREAN NEUROSURG S, V61, P661, DOI 10.3340/jkns.2018.0150
   Hyun Seung-Jae, 2017, Korean J Spine, V14, P126, DOI 10.14245/kjs.2017.14.4.126
   Hyun SJ, 2010, J KOREAN NEUROSURG S, V47, P95, DOI 10.3340/jkns.2010.47.2.95
   Ikegami D, 2015, SPINE, V40, pE740, DOI 10.1097/BRS.0000000000000894
   Kim HJ, 2013, SPINE, V38, P896, DOI 10.1097/BRS.0b013e3182815b42
   Kim HJ, 2012, CLIN ORTHOP RELAT R, V470, P1633, DOI 10.1007/s11999-011-2179-1
   Kim YJ, 2008, SPINE, V33, P2179, DOI 10.1097/BRS.0b013e31817c0428
   Kim YJ, 2006, SPINE, V31, P2329, DOI 10.1097/01.brs.0000238968.82799.d9
   Kwon Ji-Woong, 2017, Korean J Spine, V14, P27, DOI 10.14245/kjs.2017.14.2.27
   Lau D, 2014, SPINE, V39, P2093, DOI 10.1097/BRS.0000000000000627
   Lee Byoung Hun, 2017, Korean J Spine, V14, P89, DOI 10.14245/kjs.2017.14.3.89
   Liu FY, 2016, EUR SPINE J, V25, P2376, DOI 10.1007/s00586-016-4534-0
   Makhni MC, 2018, J KOREAN NEUROSURG S, V61, P167, DOI 10.3340/jkns.2017.0404.013
   Martin Christopher T, 2013, Spine Deform, V1, P132, DOI 10.1016/j.jspd.2013.01.005
   Maruo K, 2013, SPINE, V38, pE1469, DOI 10.1097/BRS.0b013e3182a51d43
   Mummaneni PV, 2016, NEUROSURGERY, V78, P101, DOI 10.1227/NEU.0000000000001002
   O'Leary PT, 2009, SPINE, V34, P2134, DOI 10.1097/BRS.0b013e3181b2e17e
   Ohrt-Nissen S, 2018, NEUROSPINE, V15, P123, DOI 10.14245/ns.1836050.025
   Park SJ, 2017, NEUROSURGERY, V80, P279, DOI 10.1227/NEU.0000000000001240
   Peh WCG, 2003, BRIT J RADIOL, V76, P69, DOI 10.1259/bjr/10254271
   Ploumis A, 2009, SPINE, V34, P1581, DOI 10.1097/BRS.0b013e31819c94cc
   Polikeit A, 2003, SPINE, V28, P991, DOI 10.1097/00007632-200305150-00006
   Rose PS, 2009, SPINE, V34, P785, DOI 10.1097/BRS.0b013e31819d0c86
   Smith JS, 2013, SPINE, V38, P1663, DOI 10.1097/BRS.0b013e31829ec563
   Smith MW, 2015, SPINE J, V15, P2142, DOI 10.1016/j.spinee.2015.05.028
   Smith Micah W, 2013, Evid Based Spine Care J, V4, P163, DOI 10.1055/s-0033-1357366
   Tanigawa N, 2011, AM J ROENTGENOL, V196, P1415, DOI 10.2214/AJR.10.5586
   Theologis AA, 2015, SPINE, V40, P1516, DOI 10.1097/BRS.0000000000001043
   Watanabe K, 2010, SPINE, V35, P138, DOI 10.1097/BRS.0b013e3181c8f35d
   Yagi M, 2014, SPINE, V39, pE607, DOI 10.1097/BRS.0000000000000266
   Yagi M, 2012, SPINE, V37, P1479, DOI 10.1097/BRS.0b013e31824e4888
   Yagi M, 2011, SPINE, V36, pE60, DOI 10.1097/BRS.0b013e3181eeaee2
NR 45
TC 6
Z9 6
U1 2
U2 6
PU ELSEVIER SCIENCE INC
PI NEW YORK
PA STE 800, 230 PARK AVE, NEW YORK, NY 10169 USA
SN 1878-8750
EI 1878-8769
J9 WORLD NEUROSURG
JI World Neurosurg.
PD APR
PY 2019
VL 124
BP E436
EP E444
DI 10.1016/j.wneu.2018.12.113
PG 9
WC Clinical Neurology; Surgery
WE Science Citation Index Expanded (SCI-EXPANDED)
SC Neurosciences & Neurology; Surgery
GA HR4BE
UT WOS:000463087800057
PM 30610979
DA 2022-05-03
ER

PT J
AU Hills, JM
   Yoon, ST
   Rhee, JM
   Ananthakrishnan, D
   Kim, E
   Michael, KW
   Stephens, B
AF Hills, Jeffrey M.
   Yoon, S. Tim
   Rhee, John M.
   Ananthakrishnan, Dheera
   Kim, Elliot
   Michael, Keith W.
   Stephens, Byron
TI Anterior Column Realignment (ACR) With and Without Pre-ACR Posterior
   Release for Fixed Sagittal Deformity
SO INTERNATIONAL JOURNAL OF SPINE SURGERY
LA English
DT Article
DE spine; deformity; anterior column realignment; sagittal malalignment;
   sagittal correction
ID ADULT SPINAL DEFORMITY; RADIOGRAPHIC PARAMETERS; IMPACT; COMPLICATIONS;
   SCOLIOSIS; ALIGNMENT; OUTCOMES; SURGERY
AB Background: Multiple studies have demonstrated a strong correlation between sagittal malalignment and health-related quality of life measures. Thus, correction of sagittal vertical axis (SVA), pelvic tilt (PT), lumbar lordosis-pelvic incidence (LL-PI), and TI spinopelvic inclination (TISPi) have become a primary objective of adult spinal deformity surgery. Anterior column realignment (ACR) has emerged as a less invasive technique and while the addition of posterior osteotomies has shown greater correction in ACR, it is unknown if a pre-ACR posterior release is necessary for optimal correction. The purpose of this study was to determine if pre-ACR posterior release allows for greater sagittal deformity correction.
   Methods: Seventeen patients were identified that underwent minimum 1-level ACR. Ten patients underwent an anterior-posterior surgical sequence without a pre-ACR posterior release, and 7 underwent a posterior-anteriorposterior (PAP) sequence with a pre-ACR posterior release. Radiographic outcomes at final follow-up and complications were compared.
   Results: Both groups saw significant improvements in LL, LL-PI, PT, SVA, and T1SPi but the correction was not significantly different between cohorts. With the exception of PT in the PAP group, the improvements in LL-PI, PT, and SVA correlated to improvement in Scoliosis Research Society-Schwab classification. The correction achieved at the ACR level, represented by motion segment angle, was greater in the PAP group by a degree that approached statistical significance. Five patients (29%) had 6 complications.
   Conclusions: Both techniques achieved meaningful improvements in overall sagittal alignment. Our results suggest that a pre-ACR posterior release may allow for greater correction specifically at the ACR level but may not always be necessary to achieve clinically meaningful correction of sagittal plane deformity.
C1 [Hills, Jeffrey M.; Stephens, Byron] Vanderbilt Univ, Dept Orthopaed & Rehabil, Med Ctr, 1215 21st Ave South,Suite 4200,MCE South Tower, Nashville, TN 37232 USA.
   [Yoon, S. Tim; Rhee, John M.; Ananthakrishnan, Dheera; Kim, Elliot; Michael, Keith W.] Emory Orthopaed & Spine Ctr, Atlanta, GA USA.
C3 Vanderbilt University
RP Hills, JM (通讯作者)，Vanderbilt Univ, Dept Orthopaed & Rehabil, Med Ctr, 1215 21st Ave South,Suite 4200,MCE South Tower, Nashville, TN 37232 USA.
EM jeffrey.hills@vumc.org
OI Hills, Jeffrey/0000-0002-1191-1139
CR BRIDWELL KH, 2006, SPINE S, V31, pS17
   Diebo BG, 2015, SPINE, V40, P1674, DOI 10.1097/BRS.0000000000001114
   Glassman SD, 2005, SPINE, V30, P2024, DOI 10.1097/01.brs.0000179086.30449.96
   Glassman SD, 2005, SPINE, V30, P682, DOI 10.1097/01.brs.0000155425.04536.f7
   Joseph SA, 2009, J AM ACAD ORTHOP SUR, V17, P378, DOI 10.5435/00124635-200906000-00006
   Lafage R, 2017, SPINE, V42, P1275, DOI 10.1097/BRS.0000000000002146
   Lafage V, 2009, SPINE, V34, pE599, DOI 10.1097/BRS.0b013e3181aad219
   Lee NJ, 2017, GLOB SPINE J, V7, P417, DOI 10.1177/2192568217699378
   Lee NJ, 2017, GLOB SPINE J, V7, P432, DOI 10.1177/2192568217699384
   Murray G, 2015, EUR SPINE J, V24, pS397, DOI 10.1007/s00586-015-3894-1
   O'Neill KR, 2014, SPINE, V39, P424, DOI 10.1097/BRS.0000000000000156
   Pellise F, 2015, EUR SPINE J, V24, P3, DOI 10.1007/s00586-014-3542-1
   Saigal R, 2016, SPINE, V41, pS66, DOI 10.1097/BRS.0000000000001483
   Schwab F, 2005, SPINE, V30, P1082, DOI 10.1097/01.brs.0000160842.43482.cd
   Schwab F, 2012, SPINE, V37, P1077, DOI 10.1097/BRS.0b013e31823e15e2
   Schwab F, 2010, SPINE, V35, P2224, DOI 10.1097/BRS.0b013e3181ee6bd4
   Schwab FJ, 2013, SPINE, V38, pE803, DOI 10.1097/BRS.0b013e318292b7b9
   Smith JS, 2013, SPINE, V38, P1663, DOI 10.1097/BRS.0b013e31829ec563
   Turner JD, 2015, EUR SPINE J, V24, pS427, DOI 10.1007/s00586-015-3842-0
NR 19
TC 1
Z9 1
U1 0
U2 0
PU INT SOC ADVANCEMENT SPINE SURGERY-ISASS
PI AURORA
PA 2397 WATERBURY CIRCLE, STE 1, AURORA, CA 60504 USA
EI 2211-4599
J9 INT J SPINE SURG
JI Int. J. Spine Surg.
PD APR 1
PY 2019
VL 13
IS 2
BP 192
EP 198
DI 10.14444/6026
PG 7
WC Surgery
WE Emerging Sources Citation Index (ESCI)
SC Surgery
GA HY5BX
UT WOS:000468143400012
PM 31131220
OA gold, Green Published
DA 2022-05-03
ER

PT J
AU Kim, DB
   Shin, MH
   Kim, JT
AF Kim, Dong-Bin
   Shin, Myung-Hoon
   Kim, Jong-Tae
TI Vertebral Body Rotation in Patients with Lumbar Degenerative Scoliosis:
   Surgical Implication for Oblique Lumbar Interbody Fusion
SO WORLD NEUROSURGERY
LA English
DT Article
DE Coupled axial rotation; Lumbar degenerative scoliosis; Oblique lumbar
   interbody fusion; Orthogonal maneuver
ID AXIAL ROTATION; SPINE
AB BACKGROUND: To investigate changes of oblique corridor in patients with lumbar degenerative scoliosis and determine proper working angle with respect to the direction of vertebral axial rotation during the oblique lumbar interbody fusion procedure.
   METHODS: The distance of oblique corridor and the rotational angle of the left or right apex group were measured on axial T2 magnetic resonance images and then compared with those of the propensity score-matched control group.
   RESULTS: Fifty-five patients of the left apex group and 57 patients of the right apex groupwere compared with the equal number of patients of the propensity score-matched control group. The distance of oblique corridor in the left apex group was shorter than that in the control group at the levels of L1-2 and L2-3. In contrast, the distance of oblique corridor in the right apex group was longer than that of the control group at the level of L2-3. Patients of the left apex group showed the vertebral body rotating to the left side from L1-2 to L5-S1, whereas in the right apex group, the vertebral body rotated to the right side at the levels of L1-2, L2-3, and L3-4.
   CONCLUSIONS: In the left apex group, the oblique corridor was decreased from psoas overlap, and coupled axial rotation to the left side might increase the risk of contralateral nerve root injury during orthogonally working. Thus, surgeons should pay attention to the state of coupled vertebral axial rotation of lumbar degenerative scoliosis for the oblique lumbar interbody fusion procedure.
C1 [Kim, Dong-Bin; Shin, Myung-Hoon; Kim, Jong-Tae] Catholic Univ, Incheon St Marys Hosp, Coll Med, Dept Neurosurg, Incheon, South Korea.
RP Shin, MH (通讯作者)，Catholic Univ, Incheon St Marys Hosp, Coll Med, Dept Neurosurg, Incheon, South Korea.
EM novice97@naver.com
OI Kim, Jong Tae/0000-0002-4906-0560
FU Catholic Medical Center Research Foundation [5-2018-B0001-00216]
FX The authors wish to acknowledge the financial support of the Catholic
   Medical Center Research Foundation made by The Catholic University of
   Korea in 2018 and its grant number is 5-2018-B0001-00216.
CR Anand N, 2010, NEUROSURG FOCUS, V28, DOI 10.3171/2010.1.FOCUS09278
   Chang J, 2017, WORLD NEUROSURG, V98, DOI 10.1016/j.wneu.2016.11.028
   Davis TT, 2014, J NEUROSURG-SPINE, V21, P785, DOI 10.3171/2014.7.SPINE13564
   Deukmedjian AR, 2012, J NEUROSURG-SPINE, V16, P615, DOI 10.3171/2012.3.SPINE1210
   Jin J, 2018, CLIN SPINE SURG, V31, P31, DOI 10.1097/BSD.0000000000000474
   Kim H, 2013, EUR SPINE J, V22, P1332, DOI 10.1007/s00586-013-2740-6
   Kim KT, 2018, NEUROSURG REV, V41, P355, DOI 10.1007/s10143-017-0927-8
   Li GA, 2009, EUR SPINE J, V18, P1013, DOI 10.1007/s00586-009-0936-6
   Molinares DM, 2016, J NEUROSURG-SPINE, V24, P248, DOI 10.3171/2015.3.SPINE13976
   PANJABI MM, 1994, J BONE JOINT SURG AM, V76A, P413, DOI 10.2106/00004623-199403000-00012
   PEARCY MJ, 1984, SPINE, V9, P582, DOI 10.1097/00007632-198409000-00008
   Regev GJ, 2009, SPINE, V34, P1330, DOI 10.1097/BRS.0b013e3181a029e1
   Sharma AK, 2011, J SPINAL DISORD TECH, V24, P242, DOI 10.1097/BSD.0b013e3181ecf995
   Shin JH, 2013, EUR SPINE J, V22, P2671, DOI 10.1007/s00586-013-2777-6
   Silva FE, 2010, NEUROSURG FOCUS, V28, DOI 10.3171/2010.1.FOCUS09271
   Zhang BL, 2017, BMC MUSCULOSKEL DIS, V18, DOI 10.1186/s12891-017-1504-6
NR 16
TC 2
Z9 3
U1 0
U2 5
PU ELSEVIER SCIENCE INC
PI NEW YORK
PA STE 800, 230 PARK AVE, NEW YORK, NY 10169 USA
SN 1878-8750
EI 1878-8769
J9 WORLD NEUROSURG
JI World Neurosurg.
PD APR
PY 2019
VL 124
BP E226
EP E232
DI 10.1016/j.wneu.2018.12.073
PG 7
WC Clinical Neurology; Surgery
WE Science Citation Index Expanded (SCI-EXPANDED)
SC Neurosciences & Neurology; Surgery
GA HR4BE
UT WOS:000463087800030
PM 30593961
DA 2022-05-03
ER

PT J
AU Krieg, SM
   Bobinski, L
   Albers, L
   Meyer, B
AF Krieg, Sandro M.
   Bobinski, Lukas
   Albers, Lucia
   Meyer, Bernhard
TI Lateral lumbar interbody fusion without intraoperative neuromonitoring:
   a single-center consecutive series of 157 surgeries
SO JOURNAL OF NEUROSURGERY-SPINE
LA English
DT Article
DE lateral lumbar interbody fusion; LLIF; intraoperative neuromonitoring;
   IONM
ID ADULT SPINAL DEFORMITY; TRANSPSOAS APPROACH; PERIOPERATIVE
   COMPLICATIONS; BIOMECHANICAL ANALYSIS; OUTCOMES; RESPECT; PLEXUS;
   ARTHRODESIS
AB OBJECTIVE Lateral lumbar interbody fusion (LLIF) is frequently used for anterior column stabilization. Many authors have reported that intraoperative neuromonitoring (IONM) of the lumbar plexus nerves is mandatory for this approach. However, even with IONM, the reported motor and sensory deficits are still considerably high. Thus, the authors' approach was to focus on the indication, trajectory, and technique instead of relying on IONM findings per se. The objective of this study therefore was to analyze the outcome of our large cohort of patients who underwent LLIF without IONM.
   METHODS The authors report on 157 patients included from 2010 to 2016 who underwent LLIF as an additional stabilizing procedure following dorsal instrumentation. LLIF-related complications as well as clinical outcomes were evaluated.
   RESULTS The mean follow-up was 15.9 +/- 12.0 months. For 90.0% of patients, cage implantation by LLIF was the first retroperitoneal surgery. There were no cases of surgery-related hematoma, vascular injury, CSF leak, or any other visceral injury. Between 1 and 4 cages were implanted per surgery, most commonly at L2-3 and L3-4. The mean length of surgery was 92.7 +/- 35 minutes, and blood loss was 63.8 +/- 57 ml. At discharge, 3.8% of patients presented with a new onset of motor weakness, a new sensory deficit, or the deterioration of leg pain due to LLIF surgery. Three months after surgery, 3.5% of the followed patients still reported surgery-related motor weakness, 3.6% leg pain, and 9.6% a persistent sensory deficit due to LLIF surgery.
   CONCLUSIONS The results of this series demonstrate that the complication rates for LLIF without IONM are comparable, if not superior, to those in previously reported series using IONM. Hence, the authors conclude that IONM is not mandatory for LLIF procedures if the surgical approach is tailored to the respective level and if the visualization of nerves is performed.
C1 [Krieg, Sandro M.; Albers, Lucia; Meyer, Bernhard] Tech Univ Munich, Dept Neurosurg, Klinikum Rechts Isar, Munich, Germany.
   [Bobinski, Lukas] Umea Univ Hosp, Spine Unit, Umea, Sweden.
C3 Technical University of Munich; Umea University
RP Krieg, SM (通讯作者)，Tech Univ Munich, Munich, Germany.
EM sandro.krieg@tum.de
RI Meyer, Bernhard/AAH-3329-2019; Krieg, Sandro M./L-8902-2016
OI Meyer, Bernhard/0000-0001-6486-7955; Krieg, Sandro
   M./0000-0003-4050-1531
CR Anand N, 2010, NEUROSURG FOCUS, V28, DOI 10.3171/2010.1.FOCUS09278
   Arnold Paul M, 2012, Surg Neurol Int, V3, pS198, DOI 10.4103/2152-7806.98583
   Benglis DM, 2009, J NEUROSURG-SPINE, V10, P139, DOI 10.3171/2008.10.SPI08479
   Bergey DL, 2004, SPINE, V29, P1681, DOI 10.1097/01.BRS.0000133643.75795.EF
   Cappuccino A, 2010, SPINE, V35, pS361, DOI 10.1097/BRS.0b013e318202308b
   Carreon LY, 2003, J BONE JOINT SURG AM, V85A, P2089, DOI 10.2106/00004623-200311000-00004
   Cho KJ, 2007, SPINE, V32, P2232, DOI 10.1097/BRS.0b013e31814b2d3c
   Dakwar E, 2010, NEUROSURG FOCUS, V28, DOI 10.3171/2010.1.FOCUS09282
   Daubs MD, 2007, SPINE, V32, P2238, DOI 10.1097/BRS.0b013e31814cf24a
   DiPaola CP, 2008, J AM ACAD ORTHOP SUR, V16, P130, DOI 10.5435/00124635-200803000-00004
   Faizan A, 2014, J SPINAL DISORD TECH, V27, pE118, DOI 10.1097/BSD.0b013e3182a11478
   Grunert P, 2017, WORLD NEUROSURG, V105, P519, DOI 10.1016/j.wneu.2017.06.027
   Isaacs RE, 2010, SPINE, V35, pS322, DOI 10.1097/BRS.0b013e3182022e04
   Kepler CK, 2011, EUR SPINE J, V20, P550, DOI 10.1007/s00586-010-1593-5
   Kim KT, 2006, SPINE, V31, P1351, DOI 10.1097/01.brs.0000218635.14571.55
   Knight RQ, 2009, J SPINAL DISORD TECH, V22, P34, DOI 10.1097/BSD.0b013e3181679b8a
   Malham GM, 2015, J NEUROSURG-SPINE, V23, P589, DOI 10.3171/2015.1.SPINE14566
   Moro T, 2003, SPINE, V28, P423, DOI 10.1097/00007632-200303010-00002
   OCHOA J, 1971, NATURE, V233, P265, DOI 10.1038/233265a0
   Okuda S, 2006, J NEUROSURG-SPINE, V4, P304, DOI 10.3171/spi.2006.4.4.304
   Ozgur Burak M, 2006, Spine J, V6, P435, DOI 10.1016/j.spinee.2005.08.012
   Park DK, 2010, J SPINAL DISORD TECH, V23, P223, DOI 10.1097/BSD.0b013e3181a9d540
   Passias PG, 2016, J BONE JOINT SURG AM, V98, P536, DOI 10.2106/JBJS.14.01126
   Pimenta L, 2012, SCI WORLD J, DOI 10.1100/2012/381814
   Pumberger M, 2012, EUR SPINE J, V21, P1633, DOI 10.1007/s00586-012-2298-8
   Pumberger M, 2012, EUR SPINE J, V21, P1192, DOI 10.1007/s00586-011-2087-9
   Regev GJ, 2009, SPINE, V34, P1330, DOI 10.1097/BRS.0b013e3181a029e1
   Rodgers WB, 2011, SPINE, V36, P26, DOI 10.1097/BRS.0b013e3181e1040a
   Rodgers WB, 2010, J SPINAL DISORD TECH, V23, P393, DOI 10.1097/BSD.0b013e3181b31729
   Rodgers WB, 2010, SPINE, V35, pS355, DOI 10.1097/BRS.0b013e3182023796
   Schiffman Michael, 2003, Spine J, V3, P377, DOI 10.1016/S1529-9430(03)00145-1
   Sciubba Daniel M, 2015, Spine Deform, V3, P575, DOI 10.1016/j.jspd.2015.04.005
   Sharma AK, 2011, J SPINAL DISORD TECH, V24, P242, DOI 10.1097/BSD.0b013e3181ecf995
   Shen FH, 2007, ORTHOP CLIN N AM, V38, P373, DOI 10.1016/j.ocl.2007.04.002
   Smith WD, 2012, J CLIN NEUROSCI, V19, P673, DOI 10.1016/j.jocn.2011.09.010
   Sofianos DA, 2012, CLIN ORTHOP RELAT R, V470, P1621, DOI 10.1007/s11999-011-2088-3
   SUNDERLAND S, 1951, BRAIN, V74, P491, DOI 10.1093/brain/74.4.491
   Tohmeh AG, 2011, J NEUROSURG-SPINE, V14, P31, DOI 10.3171/2010.9.SPINE09871
   Tormenti MJ, 2010, NEUROSURG FOCUS, V28, DOI 10.3171/2010.1.FOCUS09263
   Uribe JS, 2010, J NEUROSURG-SPINE, V13, P260, DOI 10.3171/2010.3.SPINE09766
   Villavicencio AT, 2006, J SPINAL DISORD TECH, V19, P92, DOI 10.1097/01.bsd.0000185277.14484.4e
   Youssef JA, 2010, SPINE, V35, pS302, DOI 10.1097/BRS.0b013e3182023438
   2011, EUR SPINE J, V20, P1584, DOI DOI 10.1007/S00586-011-1997-X
   2008, SPINE J, V8, P374, DOI DOI 10.1016/J.SPINEE.2006.09.004
NR 44
TC 6
Z9 6
U1 0
U2 1
PU AMER ASSOC NEUROLOGICAL SURGEONS
PI ROLLING MEADOWS
PA 5550 MEADOWBROOK DRIVE, ROLLING MEADOWS, IL 60008 USA
SN 1547-5654
EI 1547-5646
J9 J NEUROSURG-SPINE
JI J. Neurosurg.-Spine
PD APR
PY 2019
VL 30
IS 4
BP 439
EP 445
DI 10.3171/2018.9.SPINE18588
PG 7
WC Clinical Neurology; Surgery
WE Science Citation Index Expanded (SCI-EXPANDED)
SC Neurosciences & Neurology; Surgery
GA HU9IW
UT WOS:000465609100005
PM 30660114
DA 2022-05-03
ER

PT J
AU Mika, AP
   Mesfin, A
   Rubery, PT
   Molinari, R
   Kebaish, KM
   Menga, EN
AF Mika, Aleksander P.
   Mesfin, Addisu
   Rubery, Paul T.
   Molinari, Robert
   Kebaish, Khaled M.
   Menga, Emmanuel N.
TI PROXIMAL JUNCTIONAL KYPHOSIS A Pediatric and Adult Spinal Deformity
   Surgery Dilemma
SO JBJS REVIEWS
LA English
DT Review
ID ADOLESCENT-IDIOPATHIC-SCOLIOSIS; SURGICAL-OUTCOMES; RISK-FACTOR; FUSION;
   INSTRUMENTATION; FAILURE; VOLUNTEERS; PARAMETERS; VERTEBROPLASTY;
   CLASSIFICATION
AB Proximal junctional kyphosis, a complication associated with both pediatric and adult spinal deformity surgical procedures, is defined as a proximal junctional sagittal Cobb angle of >= 10 degrees or a proximal junctional sagittal Cobb angle at least 10 degrees greater than the preoperative measurement.
   Several risk factors for the development of proximal junctional kyphosis have been identified using univariate analysis, but many of these factors lose significance when examined by multivariate analysis.
   Future proximal junctional kyphosis studies should include longer follow-up periods and patients with both asymptomatic and symptomatic proximal junctional kyphosis or proximal junctional failure and should examine patient risk factors, spinopelvic parameters, and specific instrumentation techniques.
C1 [Mika, Aleksander P.; Mesfin, Addisu; Rubery, Paul T.; Molinari, Robert; Menga, Emmanuel N.] Univ Rochester, Dept Orthopaed Surg, Rochester, NY 14604 USA.
   [Kebaish, Khaled M.] Johns Hopkins Univ, Dept Orthopaed Surg, Baltimore, MD USA.
C3 University of Rochester; Johns Hopkins University
RP Menga, EN (通讯作者)，Univ Rochester, Dept Orthopaed Surg, Rochester, NY 14604 USA.
EM Emmanuel_menga@urmc.rochester.edu
CR Bridwell KH, 2013, NEUROSURGERY, V72, P899, DOI 10.1227/NEU.0b013e31828bacd8
   Daniels Alan H, 2015, R I Med J (2013), V98, P32
   Ghobrial GM, 2017, SPINE J, V17, P1499, DOI 10.1016/j.spinee.2017.05.015
   Glattes RC, 2005, SPINE, V30, P1643, DOI 10.1097/01.brs.0000169451.76359.49
   Ha Y, 2013, J NEUROSURG-SPINE, V19, P360, DOI 10.3171/2013.5.SPINE12737
   Hart R, 2013, SPINE, V38, pE1223, DOI 10.1097/BRS.0b013e31829fedde
   Hart RA, 2008, SPINE J, V8, P875, DOI 10.1016/j.spinee.2008.01.015
   Hart RA, 2018, SPINE, V43, pE461, DOI 10.1097/BRS.0000000000002498
   Hassanzadeh Hamid, 2013, Spine Deform, V1, P299, DOI 10.1016/j.jspd.2013.05.008
   Helgeson MD, 2010, SPINE, V35, P177, DOI 10.1097/BRS.0b013e3181c77f8c
   Hollenbeck SM, 2008, SPINE, V33, P1675, DOI 10.1097/BRS.0b013e31817b5bea
   Hostin R, 2013, SPINE, V38, P1008, DOI 10.1097/BRS.0b013e318271319c
   Iyer S, 2016, SPINE, V41, P1826, DOI 10.1097/BRS.0000000000001642
   Iyer S, 2016, SPINE, V41, P1837, DOI 10.1097/BRS.0000000000001644
   Kebaish KM, 2013, SPINE J, V13, P1897, DOI 10.1016/j.spinee.2013.06.039
   Kim HJ, 2016, J AM ACAD ORTHOP SUR, V24, P318, DOI 10.5435/JAAOS-D-14-00393
   Kim HJ, 2014, SPINE, V39, pE576, DOI 10.1097/BRS.0000000000000246
   Kim HJ, 2013, SPINE, V38, P896, DOI 10.1097/BRS.0b013e3182815b42
   Kim HJ, 2012, CLIN ORTHOP RELAT R, V470, P1633, DOI 10.1007/s11999-011-2179-1
   Kim YJ, 2005, SPINE, V30, P2045, DOI 10.1097/01.brs.0000179084.45839.ad
   Kim YJ, 2008, SPINE, V33, P2179, DOI 10.1097/BRS.0b013e31817c0428
   Kim YJ, 2007, SPINE, V32, P2731, DOI 10.1097/BRS.0b013e31815a7ead
   Kohan EM, 2017, NEUROSURG FOCUS, V43, DOI 10.3171/2017.9.FOCUS17476
   Lau D, 2014, SPINE, V39, P2093, DOI 10.1097/BRS.0000000000000627
   Lee GA, 1999, SPINE, V24, P795, DOI 10.1097/00007632-199904150-00011
   Lonner B, 2013, SPINE, V38, P1049, DOI 10.1097/BRS.0b013e3182893c01
   LOWE TG, 1994, SPINE, V19, P1680, DOI 10.1097/00007632-199408000-00005
   Martin Christopher T, 2013, Spine Deform, V1, P132, DOI 10.1016/j.jspd.2013.01.005
   Mendoza-Lattes Sergio, 2011, Iowa Orthop J, V31, P199
   Meredith DS, 2013, SPINE, V38, P415, DOI 10.1097/BRS.0b013e31826ff084
   Raman T, 2017, SPINE J, V17, P1489, DOI 10.1016/j.spinee.2017.05.017
   Rhee JM, 2002, SPINE, V27, P2350, DOI 10.1097/00007632-200211010-00008
   Schreiber JJ, 2011, J BONE JOINT SURG AM, V93A, P1057, DOI 10.2106/JBJS.J.00160
   Schwab F, 2006, SPINE, V31, pE959, DOI 10.1097/01.brs.0000248126.96737.0f
   Schwab F, 2012, SPINE, V37, P1077, DOI 10.1097/BRS.0b013e31823e15e2
   Wang JJ, 2010, INJURY, V41, P415, DOI 10.1016/j.injury.2010.01.001
   Wu CH, 2013, J CLIN DENSITOM, V16, P98, DOI 10.1016/j.jocd.2012.07.010
   Yagi M, 2014, SPINE, V39, pE607, DOI 10.1097/BRS.0000000000000266
   Yagi M, 2012, SPINE, V37, P1479, DOI 10.1097/BRS.0b013e31824e4888
   Yagi M, 2011, SPINE, V36, pE60, DOI 10.1097/BRS.0b013e3181eeaee2
   Yilgor C, 2017, J BONE JOINT SURG AM, V99, DOI 10.2106/JBJS.16.01594
NR 41
TC 9
Z9 10
U1 2
U2 4
PU LIPPINCOTT WILLIAMS & WILKINS
PI PHILADELPHIA
PA TWO COMMERCE SQ, 2001 MARKET ST, PHILADELPHIA, PA 19103 USA
SN 2329-9185
J9 JBJS REV
JI JBJS Rev.
PD APR
PY 2019
VL 7
IS 4
AR e4
DI 10.2106/JBJS.RVW.18.00059
PG 11
WC Surgery
WE Emerging Sources Citation Index (ESCI)
SC Surgery
GA IQ5GY
UT WOS:000480781500004
PM 30969181
DA 2022-05-03
ER

PT J
AU Oe, S
   Togawa, D
   Yamato, Y
   Hasegawa, T
   Yoshida, G
   Kobayashi, S
   Yasuda, T
   Banno, T
   Arima, H
   Mihara, Y
   Ushirozako, H
   Yamada, T
   Matsuyama, Y
AF Oe, Shin
   Togawa, Daisuke
   Yamato, Yu
   Hasegawa, Tomohiko
   Yoshida, Go
   Kobayashi, Sho
   Yasuda, Tatsuya
   Banno, Tomohiro
   Arima, Hideyuki
   Mihara, Yuki
   Ushirozako, Hiroki
   Yamada, Tomohiro
   Matsuyama, Yukihiro
TI Preoperative Age and Prognostic Nutritional Index Are Useful Factors for
   Evaluating Postoperative Delirium Among Patients With Adult Spinal
   Deformity
SO SPINE
LA English
DT Article
DE adult spinal deformity; controlling nutritional status index; cut-off
   value; delirium; malnutrition; prognostic nutritional index; risk
   factors
ID HIP FRACTURE REPAIR; RISK-FACTORS; ELDERLY-PATIENTS; NONCARDIAC SURGERY;
   PREDICTORS; OLDER; ASSOCIATION; DYSFUNCTION; OUTCOMES
AB Study Design. A retrospective study of postoperative delirium after adult spinal deformity (ASD) surgery. Objective. To identify the risk factors of post-ASD surgery delirium, including nutritional state before surgery. Summary of Background Data. Recently, malnutrition was reported as one of the risk factors of delirium. The prognostic nutritional index (PNI) and controlling nutritional status index (CONUT) scores are simple methods of nutritional evaluation. However, there are no reports that verify that delirium is related to the PNI and CONUT score in patients who have undergone ASD surgery. Methods. A consecutive 319 patients who underwent ASD surgery were divided into a delirium group (group D) or nondelirium group (group ND). Preoperative risk factors, including PNI, were assessed. Results. Group D consisted of 30 patients and group ND consisted of 289 patients. There was significant difference in age (group D: group ND = 73: 62, P = 0.000), serum albumin (4.2: 4.3, P = 0.028), operative time (422: 395 min, P = 0.029), PNI score (49: 52, P = 0.011), and CONUT score (1.7: 1.1, P = 0.046). Using multiple logistic regression analysis, we found significant risk factors for delirium to be age (P = 0.006, odds ratio = 1.11, 95% confidence interval = 1.03-1.19) and PNI (P = 0.003, odds ratio = 0.87, 95% confidence interval = 0.790.96). A receiver operating characteristic curve showed that the cut-off value of PNI and age for delirium were 49.7 and 68.5 years, respectively. Conclusion. The risk factors of postoperative delirium after ASD surgery were PNI less than 49.7 and age more than 68.5 years. Patients who undergo ASD surgery beyond these preoperative cut-off values should be cautioned about delirium and be required to provide adequate informed consent.
C1 [Oe, Shin; Togawa, Daisuke] Hamamatsu Univ, Dept Orthoped Surg, Div Geriatr Musculoskeletal Hlth, Sch Med, Hamamatsu, Shizuoka, Japan.
   [Yamato, Yu; Hasegawa, Tomohiko; Yoshida, Go; Yasuda, Tatsuya; Banno, Tomohiro; Arima, Hideyuki; Mihara, Yuki; Ushirozako, Hiroki; Yamada, Tomohiro; Matsuyama, Yukihiro] Hamamatsu Univ, Dept Orthoped Surg, Sch Med, Hamamatsu, Shizuoka, Japan.
   [Kobayashi, Sho] Hamamatsu Med Ctr, Dept Orthoped Surg, Hamamatsu, Shizuoka, Japan.
C3 Hamamatsu University School of Medicine; Hamamatsu University School of
   Medicine; Hamamatsu University School of Medicine
RP Oe, S (通讯作者)，Hamamatsu Univ, Sch Med, Dept Orthoped Surg, Div Geriatr Musculoskeletal Hlth,Higashi Ku, 1-20-1 Handayama, Hamamatsu, Shizuoka 4313192, Japan.
EM mecersior@gmail.com
RI Ushirozako, Hiroki/AAH-5949-2019
FU Medtronic Sofamor Danek Inc., Japan Medical Dynamic Marketing Inc.
FX Medtronic Sofamor Danek Inc., Japan Medical Dynamic Marketing Inc., and
   Meitoku Medical Institution Jyuzen Memorial Hospital funds were received
   in support of this work.
CR Adogwa O, 2018, J NEUROSURG-SPINE, V28, P103, DOI 10.3171/2017.5.SPINE161244
   Amador LF, 2005, J AM COLL SURGEONS, V200, P767, DOI 10.1016/j.jamcollsurg.2004.08.031
   Bozza FA, 2013, SHOCK, V39, P10, DOI 10.1097/SHK.0b013e31828fade1
   Brown CH, 2016, J AM GERIATR SOC, V64, P2101, DOI 10.1111/jgs.14434
   BUZBY GP, 1980, AM J SURG, V139, P160, DOI 10.1016/0002-9610(80)90246-9
   Chu CS, 2016, GEN HOSP PSYCHIAT, V38, P15, DOI 10.1016/j.genhosppsych.2015.08.006
   Dasgupta M, 2006, J AM GERIATR SOC, V54, P1578, DOI 10.1111/j.1532-5415.2006.00893.x
   Elsamadicy AA, 2017, J NEUROSURG-SPINE, V27, P209, DOI 10.3171/2017.4.SPINE161012
   Fineberg SJ, 2013, SPINE, V38, P1790, DOI 10.1097/BRS.0b013e3182a0d507
   Ganai S, 2007, ARCH SURG-CHICAGO, V142, P1072, DOI 10.1001/archsurg.142.11.1072
   Ignacio de Ulíbarri J., 2005, Nutr. Hosp., V20, P38
   INOUYE SK, 1990, ANN INTERN MED, V113, P941, DOI 10.7326/0003-4819-113-12-941
   Iseki Y, 2015, PLOS ONE, V10, DOI 10.1371/journal.pone.0132488
   Kobayashi K, 2017, GLOB SPINE J, V7, P560, DOI 10.1177/2192568217700115
   Lee HB, 2011, J AM GERIATR SOC, V59, P2306, DOI 10.1111/j.1532-5415.2011.03725.x
   Liang CK, 2014, PLOS ONE, V9, DOI 10.1371/journal.pone.0110339
   Minden SL, 2005, GEN HOSP PSYCHIAT, V27, P209, DOI 10.1016/j.genhosppsych.2004.12.004
   Oh ES, 2015, INT J GERIATR PSYCH, V30, P900, DOI 10.1002/gps.4233
   Onodera T, 1984, Nihon Geka Gakkai Zasshi, V85, P1001
   Shi CG, 2015, WORLD NEUROSURG, V84, P1466, DOI 10.1016/j.wneu.2015.05.057
   Silverstein JH, 2007, ANESTHESIOLOGY, V106, P622, DOI 10.1097/00000542-200703000-00026
   Sun XN, 2017, BMJ OPEN, V7, DOI 10.1136/bmjopen-2016-015649
   Sze S, 2017, CLIN RES CARDIOL, V106, P533, DOI 10.1007/s00392-017-1082-5
   Tei M, 2010, SURG ENDOSC, V24, P2135, DOI 10.1007/s00464-010-0911-7
   Tokunaga R, 2015, DIS COLON RECTUM, V58, P1048, DOI 10.1097/DCR.0000000000000458
   van der Mast RC, 1999, J PSYCHOSOM RES, V46, P479, DOI 10.1016/S0022-3999(99)00002-1
   WILLIAMSRUSSO P, 1992, J AM GERIATR SOC, V40, P759, DOI 10.1111/j.1532-5415.1992.tb01846.x
   Zhang ZG, 2013, GEN HOSP PSYCHIAT, V35, P105, DOI 10.1016/j.genhosppsych.2012.11.003
   2018, SPINE, V43, P562, DOI DOI 10.1097/BRS.0000000000002411
NR 29
TC 18
Z9 19
U1 1
U2 9
PU LIPPINCOTT WILLIAMS & WILKINS
PI PHILADELPHIA
PA TWO COMMERCE SQ, 2001 MARKET ST, PHILADELPHIA, PA 19103 USA
SN 0362-2436
EI 1528-1159
J9 SPINE
JI SPINE
PD APR 1
PY 2019
VL 44
IS 7
BP 472
EP 478
DI 10.1097/BRS.0000000000002872
PG 7
WC Clinical Neurology; Orthopedics
WE Science Citation Index Expanded (SCI-EXPANDED); Social Science Citation Index (SSCI)
SC Neurosciences & Neurology; Orthopedics
GA HX9PZ
UT WOS:000467741800013
PM 30234814
DA 2022-05-03
ER

PT J
AU Ogura, Y
   Shinozaki, Y
   Kobayashi, Y
   Kitagawa, T
   Yonezawa, Y
   Takahashi, Y
   Yoshida, K
   Yasuda, A
   Ogawa, J
AF Ogura, Yoji
   Shinozaki, Yoshio
   Kobayashi, Yoshiomi
   Kitagawa, Takahiro
   Yonezawa, Yoshiro
   Takahashi, Yohei
   Yoshida, Kodai
   Yasuda, Akimasa
   Ogawa, Jun
TI Impact of sagittal spinopelvic alignment on clinical outcomes and
   health-related quality of life after decompression surgery without
   fusion for lumbar spinal stenosis
SO JOURNAL OF NEUROSURGERY-SPINE
LA English
DT Article
DE lumbar spinal stenosis; sagittal spinopelvic alignment; sagittal
   vertical axis; decompression surgery without fusion; surgical outcome;
   health-related quality of life; lumbar lordosis; pelvic incidence
ID MICROENDOSCOPIC LAMINOTOMY; CANAL STENOSIS; BALANCE; PAIN
AB OBJECTIVE Patients with lumbar spinal stenosis (LSS) tend to bend forward to relieve neurological symptoms. They therefore have a positive sagittal vertical axis (SVA). The importance of the SVA value is well known in the field of adult spinal deformity; however, little is known about its impact on LSS. The authors sought to investigate the impact of sagittal spinopelvic alignment on clinical outcome and health-related quality of life (HRQOL) after decompression surgery for LSS.
   METHODS The authors retrospectively reviewed 83 patients who underwent lumbar decompression without fusion between January 2014 and September 2015 with a minimum follow-up of 2 years. Standing whole-spine radiographs were examined preoperatively and at final follow-up. Based on the SVA, patients were allocated to a sagittal balance group (group B; SVA < 50 mm) or a sagittal imbalance group (group I; SVA >= 50 mm). The authors compared the groups using Japanese Orthopaedic Association (JOA), Zurich Claudication Questionnaire (ZCQ), Roland-Morris Disability Questionnaire (RMDQ), and the 8-item Short Form Health Survey (SF-8) scores.
   RESULTS Preoperative groups B (group pre-B) and I (group pre-I) included 58 and 25 patients, respectively. Preoperative sagittal malalignment had negative effects on the JOA score recovery rate, postoperative ZCQ physical function domain score, and numeric rating scale (NRS) score of postoperative low-back pain (LBP), but no significant effects were observed for RMDQ and SF-8 domain scores. Postoperatively, groups B (group post-B) and I (group post-I) included 60 and 23 patients, respectively. Group post-I had a significantly worse JOA score recovery rate, postoperative symptom severity domain score in the ZCQ, and NRS score for postoperative LBP. Similarly, the postoperative RMDQ score and the Physical Component Summary score of the SF-8 were significantly worse in group post-I.
   CONCLUSIONS Positive SVA had significantly negative effects on clinical outcome and HRQOL in LSS patients after lumbar decompression surgery.
C1 [Ogura, Yoji; Shinozaki, Yoshio; Kobayashi, Yoshiomi; Kitagawa, Takahiro; Yonezawa, Yoshiro; Yoshida, Kodai; Yasuda, Akimasa; Ogawa, Jun] Japanese Red Cross Shizuoka Hosp, Dept Orthopaed Surg, Shizuoka, Japan.
   [Takahashi, Yohei] Fujita Hlth Univ, Dept Spine & Spinal Cord Surg, Nagoya, Aichi, Japan.
C3 Fujita Health University
RP Ogura, Y (通讯作者)，Japanese Red Cross Shizuoka Hosp, Shizuoka, Japan.
EM yoji_totti1223@yahoo.co.jp
RI Kobayashi, Yoshiomi/W-5573-2019; Ogura, Yoji/V-2740-2019
CR Ames CP, 2012, J NEUROSURG-SPINE, V16, P547, DOI 10.3171/2012.2.SPINE11320
   Chiba K, 2001, SPINE, V26, P2112, DOI 10.1097/00007632-200110010-00014
   Dohzono S, 2016, J NEUROSURG-SPINE, V25, P39, DOI 10.3171/2015.12.SPINE15805
   Dohzono S, 2015, J NEUROSURG-SPINE, V23, P49, DOI 10.3171/2014.11.SPINE14452
   Endo K, 2010, EUR SPINE J, V19, P435, DOI 10.1007/s00586-009-1240-1
   Fujii K, 2015, SPINE, V40, P703, DOI 10.1097/BRS.0000000000000708
   Glassman SD, 2005, SPINE, V30, P2024, DOI 10.1097/01.brs.0000179086.30449.96
   Hikata T, 2015, J NEUROSURG-SPINE, V23, P451, DOI 10.3171/2015.1.SPINE14642
   Lafage V, 2009, SPINE, V34, pE599, DOI 10.1097/BRS.0b013e3181aad219
   ROLAND M, 1983, SPINE, V8, P145, DOI 10.1097/00007632-198303000-00005
   Schwab F, 2012, SPINE, V37, P1077, DOI 10.1097/BRS.0b013e31823e15e2
   Schwab FJ, 2013, SPINE, V38, pE803, DOI 10.1097/BRS.0b013e318292b7b9
   Stucki G, 1996, SPINE, V21, P796, DOI 10.1097/00007632-199604010-00004
   Suzuki H, 2010, SPINE, V35, pE344, DOI 10.1097/BRS.0b013e3181c91121
   Turner-Bowker DM, 2003, QUAL LIFE RES, V12, P1003, DOI 10.1023/A:1026179517081
   Watanabe K, 2011, J NEUROSURG-SPINE, V14, P51, DOI 10.3171/2010.9.SPINE09933
NR 16
TC 17
Z9 17
U1 0
U2 1
PU AMER ASSOC NEUROLOGICAL SURGEONS
PI ROLLING MEADOWS
PA 5550 MEADOWBROOK DRIVE, ROLLING MEADOWS, IL 60008 USA
SN 1547-5654
EI 1547-5646
J9 J NEUROSURG-SPINE
JI J. Neurosurg.-Spine
PD APR
PY 2019
VL 30
IS 4
BP 470
EP 475
DI 10.3171/2018.10.SPINE181094
PG 6
WC Clinical Neurology; Surgery
WE Science Citation Index Expanded (SCI-EXPANDED)
SC Neurosciences & Neurology; Surgery
GA HU9IW
UT WOS:000465609100008
PM 30684939
DA 2022-05-03
ER

PT J
AU Passias, PG
   Jalai, CM
   Diebo, BG
   Cruz, DL
   Poorman, GW
   Buckland, AJ
   Day, LM
   Horn, SR
   Liabaud, B
   Lafage, R
   Soroceanu, A
   Baker, JF
   Mcclelland, S
   Oren, JH
   Errico, TJ
   Schwab, FJ
   Lafage, V
AF Passias, Peter G.
   Jalai, Cyrus M.
   Diebo, Bassel G.
   Cruz, Dana L.
   Poorman, Gregory W.
   Buckland, Aaron J.
   Day, Louis M.
   Horn, Samantha R.
   Liabaud, Barthelemy
   Lafage, Renaud
   Soroceanu, Alexandra
   Baker, Joseph F.
   Mcclelland, Shearwood, III
   Oren, Jonathan H.
   Errico, Thomas J.
   Schwab, Frank J.
   Lafage, Virginie
TI Full-Body Radiographic Analysis of Postoperative Deviations From
   Age-Adjusted Alignment Goals in Adult Spinal Deformity Correction and
   Related Compensatory Recruitment
SO INTERNATIONAL JOURNAL OF SPINE SURGERY
LA English
DT Article
DE adult spinal deformity; age-adjusted alignment; compensatory
   recruitment; full-body radiographs; global spinal alignment
ID PEDICLE SUBTRACTION OSTEOTOMY; PARAMETERS; VALIDATION; SCOLIOSIS;
   CLASSIFICATION; POSITION; BALANCE; IMPACT
AB Background: Full-body stereographs for adult spinal deformity (ASD) have enhanced global deformity and lower-limb compensation associations. The advent of age-adjusted goals for classic ASD parameters (sagittal vertical axis, pelvic tilt, spino-pelvic mismatch [PI-LL]) has enabled individualized evaluation of successful versus failed realignment, though these remain to be radiographically assessed postoperatively. This study analyzes pre- and postoperative sagittal alignment to quantify patient-specific correction against age-adjusted goals, and presents differences in compensation in patients whose postoperative profile deviates from targets.
   Methods: Single-center retrospective review of ASD patients >= 18 years with biplanar full-body stereographic x-rays. Inclusion: >= 4 levels fused, complete baseline and early (<= 6-month) follow-up imaging. Correction groups generated at postoperative visit for actual alignment compared to age-adjusted ideal values for pelvic tilt, PI-LL, and sagittal vertical axis derived from clinically relevant formulas. Patients that matched exact +/- 10-year threshold for age-adjusted targets were compared to unmatched cases (undercorrected or overcorrected). Comparison of spinal alignment and compensatory mechanisms (thoracic kyphosis, hip extension, knee flexion, ankle flexion, pelvic shift) across correction groups were performed with ANOVA and paired t tests.
   Results: The sagittal vertical axis, pelvic tilt, and PI-LL of 122 patients improved at early postoperative visits (P < .001). Of lower-extremity parameters, knee flexion and pelvic shift improved (P < .001), but hip extension and ankle flexion were similar (P > .170); global sagittal angle decreased overall, reflecting global postoperative correction (8.3 degrees versus 4.4 degrees, P < .001). Rates of undercorrection to age-adjusted targets for each spino-pelvic parameter were 30.3% (sagittal vertical axis), 41.0% (pelvic tilt), and 43.6% (PI-LL). Compared to matched/overcorrections, undercorrections recruited increased posterior pelvic shift to compensate (P < .001); knee flexion was recruited in undercorrections for sagittal vertical axis and pelvic tilt; thoracic hypokyphosis was observed in PI-LL undercorrections. All undercorrected groups displayed consequentially larger global sagittal angle (P < .001).
   Conclusions: Global alignment cohort improvements were observed, and when comparing actual to age-adjusted alignment, undercorrections recruited pelvic and lower-limb flexion to compensate.
C1 [Passias, Peter G.; Jalai, Cyrus M.; Cruz, Dana L.; Poorman, Gregory W.; Buckland, Aaron J.; Day, Louis M.; Horn, Samantha R.; Baker, Joseph F.; Mcclelland, Shearwood, III; Oren, Jonathan H.; Errico, Thomas J.] NYU, Langone Med Ctr, Hosp Joint Dis, Dept Orthopaed Surg, New York, NY 10003 USA.
   [Diebo, Bassel G.; Liabaud, Barthelemy; Lafage, Renaud; Schwab, Frank J.; Lafage, Virginie] Hosp Special Surg, Dept Orthopaed Surg, 535 E 70th St, New York, NY 10021 USA.
   [Soroceanu, Alexandra] Univ Calgary, Dept Orthopaed Surg, Calgary, AB, Canada.
C3 New York University; NYU Langone Medical Center; Hospital for Joint
   Disease NYULMC; University of Calgary
RP Passias, PG (通讯作者)，NYU, Med Ctr, Hosp Joint Dis, New York Spine Inst, 301 East 17th St, New York, NY 10003 USA.
EM peter.passias@nyumc.org
RI Baker, Joseph F/H-2868-2019; Diebo, Bassel G./G-8835-2015; Buckland,
   Aaron/H-2765-2016; Lafage, Virginie/E-7747-2010
OI Baker, Joseph F/0000-0002-8518-8780; Diebo, Bassel
   G./0000-0002-7835-2263; Buckland, Aaron/0000-0003-0275-5020; Errico,
   Thomas/0000-0002-5375-328X; Lafage, Virginie/0000-0002-0119-7111
CR Barbier O, 2014, ORTHOP TRAUMATOL-SUR, V100, pS287, DOI 10.1016/j.otsr.2014.07.003
   Bridwell KH, 2009, SPINE, V34, P2171, DOI 10.1097/BRS.0b013e3181a8fdc8
   Bs SL, 2014, CHAIN COMPENSATION R, V14, pS75, DOI [10.1016/j.spinee.2014.08.191, DOI 10.1016/J.SPINEE.2014.08.191]
   Champain S, 2006, EUR SPINE J, V15, P982, DOI 10.1007/s00586-005-0927-1
   Diebo BG, 2016, J NEUROSURG-SPINE, V25, P494, DOI 10.3171/2016.2.SPINE151311
   Diebo BG, 2015, SPINE, V40, P642, DOI 10.1097/BRS.0000000000000844
   Diebo BG, 2015, EUR SPINE J, V24, pS3, DOI 10.1007/s00586-014-3653-8
   Ferrero E, 2016, J NEUROSURG-SPINE, V24, P436, DOI 10.3171/2015.5.SPINE14989
   Fletcher ND, 2012, SPINE, V37, P200, DOI 10.1097/BRS.0b013e318216106c
   Fujimori T, 2014, NEUROSURG FOCUS, V36, DOI 10.3171/2014.3.FOCUS13541
   Gilad R, 2008, SPINE J, V8, P911, DOI 10.1016/j.spinee.2007.10.035
   Glassman SD, 2005, SPINE, V30, P2024, DOI 10.1097/01.brs.0000179086.30449.96
   Glassman SD, 2005, SPINE, V30, P682, DOI 10.1097/01.brs.0000155425.04536.f7
   Jalai CM, 2017, SPINE, V42, P653, DOI 10.1097/BRS.0000000000001863
   Jang JS, 2009, SPINE, V34, P280, DOI 10.1097/BRS.0b013e318191e792
   Lafage R, 2016, SPINE, V41, P62, DOI 10.1097/BRS.0000000000001171
   Lafage V, 2008, SPINE, V33, P1572, DOI 10.1097/BRS.0b013e31817886a2
   Lafage V, 2012, EUR SPINE J, V21, P698, DOI 10.1007/s00586-011-1967-3
   Lafage V, 2012, SPINE, V37, pE180, DOI 10.1097/BRS.0b013e318225b926
   Lafage V, 2009, SPINE, V34, pE599, DOI 10.1097/BRS.0b013e3181aad219
   Le Huec J C, 2011, Eur Spine J, V20 Suppl 5, P564, DOI 10.1007/s00586-011-1940-1
   Masquefa T, 2015, ORTHOP TRAUMATOL-SUR, V101, P655, DOI 10.1016/j.otsr.2015.07.013
   Moal Bertrand, 2014, Spine Deform, V2, P219, DOI 10.1016/j.jspd.2014.01.003
   Obeid I, 2015, EUR SPINE J, V24, P1191, DOI 10.1007/s00586-014-3738-4
   Obeid Ibrahim, 2011, Eur Spine J, V20 Suppl 5, P681, DOI 10.1007/s00586-011-1936-x
   Rillardon L, 2003, REV CHIR ORTHOP, V89, P218
   Roussouly P., 2011, EUR SPINE J S5, V20, P578, DOI [10.1007/s00586-011-1924-1, DOI 10.1007/S00586-011-1924-1]
   Schwab F, 2006, SPINE, V31, pE959, DOI 10.1097/01.brs.0000248126.96737.0f
   Schwab F, 2012, SPINE, V37, P1077, DOI 10.1097/BRS.0b013e31823e15e2
   Schwab FJ, 2013, SPINE, V38, pE803, DOI 10.1097/BRS.0b013e318292b7b9
   Schwab FJ, 2012, J NEUROSURG-SPINE, V16, P539, DOI 10.3171/2012.2.SPINE11120
   Smith JS, 2009, SPINE, V34, P1693, DOI 10.1097/BRS.0b013e3181ac5fcd
   Vira S, 2015, 22 INT M ADV SPIN TE
   Yagi M, 2011, SPINE, V36, pE60, DOI 10.1097/BRS.0b013e3181eeaee2
   1997, REV CHIR ORTHOP REPA, V83, P22
   2010, SPINE, V35, P989, DOI DOI 10.1097/BRS.0B013E3181BDCAA4
NR 36
TC 4
Z9 5
U1 0
U2 1
PU INT SOC ADVANCEMENT SPINE SURGERY-ISASS
PI AURORA
PA 2397 WATERBURY CIRCLE, STE 1, AURORA, CA 60504 USA
EI 2211-4599
J9 INT J SPINE SURG
JI Int. J. Spine Surg.
PD APR 1
PY 2019
VL 13
IS 2
BP 205
EP 214
DI 10.14444/6028
PG 10
WC Surgery
WE Emerging Sources Citation Index (ESCI)
SC Surgery
GA HY5BX
UT WOS:000468143400014
PM 31131222
OA gold, Green Published
DA 2022-05-03
ER

PT J
AU Shah, I
   Wang, C
   Jain, N
   Formanek, B
   Buser, Z
   Wang, JC
AF Shah, Ishan
   Wang, Christopher
   Jain, Nick
   Formanek, Blake
   Buser, Zorica
   Wang, Jeffrey C.
TI Postoperative complications in adult spinal deformity patients with a
   mental illness undergoing reconstructive thoracic or thoracolumbar spine
   surgery
SO SPINE JOURNAL
LA English
DT Article
DE Adult Spinal Deformity; Complications; Depression; Pearl Diver; Thoracic
   spine; Thoracolumbar spine
ID CLINICAL-OUTCOMES; DEPRESSION; FUSION; HEALTH; SCOLIOSIS; MORTALITY;
   INFECTION; IMPACT; PAIN
AB BACKGROUND CONTEXT: Previous studies have found an association between mental illness and poor outcomes in spine surgery, but little is known about the effects of depression and/or anxiety on the adult spinal deformity population. In addition, most relevant studies exclusively focused on the lumbar spine and had relatively small patient sizes.
   PURPOSE: The aim of this study was to investigate whether adult spinal deformity patients with depression and/or anxiety have an increased risk of postoperative complications and reoperation following posterior thoracolumbar spinal surgery.
   STUDY DESIGN/SETTING: Retrospective database study.
   METHODS: Adult patients (over 18 years of age) with a diagnosis of spinal deformity undergoing any reconstructive thoracic or thoracolumbar spinal procedure with a posterior approach between 2007 and 2015 Q2 were identified using Current Procedural Terminology codes to query the Pearl Diver patient record database (Pearl Diver Technologies, West Conshohocken, PA, USA). The database includes records of approximately 18 million patients across the United States having Humana insurance. Further selection of patients with depression and/or anxiety and their associated postoperative complications were identified using ICD-9 and ICD-10 diagnosis codes (International Classification of Diseases 9th-10th edition). The mental illness cohort was matched to a control group according to age, sex, and Charlson Comorbidity Index. Patient data was analyzed for reoperation rates and incidence of common postoperative complications.
   RESULTS: Multilevel posterolateral fusion was the most common included posterior thoracic reconstructive surgery. The mental illness cohort (n = 327) had significantly increased rates of infection (odds ratio [OR] = 1.743, p =.022) and respiratory complications (OR = 1.492, p =.02) at the 90-day postoperative period. The rates of incision and drainage (OR = 1.379, p =.475) and pneumonia (OR = 1.22, p =.573) were increased in the mental illness cohort at the 90-day postoperative period, but not significantly. There were no significant differences in complication and reoperation rates at 1-year postoperatively.
   CONCLUSIONS: Patients with spinal deformity and pre-existing depression and/or anxiety treated with a posterior thoracolumbar reconstructive spinal surgery had significantly elevated risk of postoperative infections and respiratory complications when compared with the control group. (c) 2018 Elsevier Inc. All rights reserved.
C1 [Shah, Ishan; Wang, Christopher; Jain, Nick; Formanek, Blake; Buser, Zorica; Wang, Jeffrey C.] Univ Southern Calif, Keck Sch Med, Dept Orthoped Surg, 1450 Biggy St,NRT 4513, Los Angeles, CA 90033 USA.
C3 University of Southern California
RP Buser, Z (通讯作者)，Univ Southern Calif, Keck Sch Med, Dept Orthoped Surg, 1540 Alcazar St,CHP 207, Los Angeles, CA 90033 USA.
EM zbuser@usc.edu
FU Baxter Foundation Student Research Fellowship Program
FX The authors would like to thank Xiao Chen for review of the final
   manuscript and syntax edits. Departmental funds and Baxter Foundation
   Student Research Fellowship Program
CR Adogwa O, 2016, WORLD NEUROSURG, V88, P625, DOI 10.1016/j.wneu.2015.11.014
   Adogwa O, 2012, SPINE J, V12, P179, DOI 10.1016/j.spinee.2011.08.014
   Anderson JT, 2015, SPINE, V40, P748, DOI 10.1097/BRS.0000000000000863
   Bakhsheshian J, 2017, J NEUROSURG-SPINE, V26, P116, DOI 10.3171/2016.5.SPINE151428
   Baron EM, 2006, SPINE, V31, pS106, DOI 10.1097/01.brs.0000232713.69342.df
   Bet PM, 2015, J CLIN PSYCHIAT, V76, pE1114, DOI 10.4088/JCP.14m09001
   Bozic KJ, 2012, CLIN ORTHOP RELAT R, V470, P130, DOI 10.1007/s11999-011-2043-3
   Chang SM, 2003, J NEUROSURG, V98, P1175, DOI 10.3171/jns.2003.98.6.1175
   Charlson M, 2014, PLOS ONE, V9, DOI 10.1371/journal.pone.0112479
   Daubs MD, 2007, SPINE, V32, P2238, DOI 10.1097/BRS.0b013e31814cf24a
   Doering LV, 2007, ALTERN THER HEALTH M, V13, P18
   Drazin D, 2011, NEUROSURG FOCUS, V31, DOI 10.3171/2011.7.FOCUS11145
   Epker J, 2001, CLIN J PAIN, V17, P200, DOI 10.1097/00002508-200109000-00003
   Gabel BC, 2016, GLOB SPINE J, V6, P296, DOI 10.1055/s-0036-1582232
   Ganocy TK, 2003, SRS M QUEB CIT QUEB
   Ghoneim MM, 2016, BMC SURG, V16, DOI 10.1186/s12893-016-0120-y
   Gussous Y, 2018, GLOB SPINE J, V8, P17, DOI 10.1177/2192568217696692
   Hassanzadeh H, 2012, ORTHOPEDICS, V35, pE927, DOI 10.3928/01477447-20120525-37
   Jules-Elysee Kethy, 2004, Spine J, V4, P312
   Lapp MA, 2001, SPINE, V26, P973, DOI 10.1097/00007632-200104150-00025
   Menendez ME, 2014, SPINE, V39, pE111, DOI 10.1097/BRS.0000000000000064
   Rajaee SS, 2014, BONE JOINT J, V96B, P807, DOI 10.1302/0301-620X.96B6.31149
   Resnick DK, 1998, NEUROSURGERY, V43, P796, DOI 10.1097/00006123-199810000-00041
   Schwab F, 2005, SPINE, V30, P1082, DOI 10.1097/01.brs.0000160842.43482.cd
   Schwab F, 2003, SPINE, V28, P602, DOI 10.1097/00007632-200303150-00016
   Shaffrey CI, 2014, NEUROSURG FOCUS, V36, DOI 10.3171/2014.3.FOCUS14115
   Sinikallio S, 2011, SPINE, V36, P677, DOI 10.1097/BRS.0b013e3181dcaf4a
   Smith JS, 2015, J NEUROSURG-SPINE, V23, P349, DOI 10.3171/2014.12.SPINE14777
   Sutherland AM, 2014, CAN J ANESTH, V61, P27, DOI 10.1007/s12630-013-0062-0
   Theologis AA, 2016, J NEUROSURG-SPINE, V25, P477, DOI 10.3171/2016.2.SPINE15980
   Trief PM, 2006, SPINE, V31, P823, DOI 10.1097/01.brs.0000206362.03950.5b
   Wahlman M, 2014, EUR SPINE J, V23, P129, DOI 10.1007/s00586-013-2896-0
   Ward N, 2015, SURGERY, V158, P420, DOI 10.1016/j.surg.2015.03.050
   Whitmore RG, 2014, SPINE J, V14, P31, DOI 10.1016/j.spinee.2013.03.011
   Xu RS, 2009, J NEUROSURG-SPINE, V11, P272, DOI 10.3171/2009.3.SPINE08621
   Youssef JA, 2013, GLOB SPINE J, V3, P51, DOI 10.1055/s-0032-1326950
   Zhao L, 2017, BMC PULM MED, V17, DOI 10.1186/s12890-017-0452-0
NR 37
TC 4
Z9 4
U1 0
U2 1
PU ELSEVIER SCIENCE INC
PI NEW YORK
PA STE 800, 230 PARK AVE, NEW YORK, NY 10169 USA
SN 1529-9430
EI 1878-1632
J9 SPINE J
JI Spine Journal
PD APR
PY 2019
VL 19
IS 4
BP 662
EP 669
DI 10.1016/j.spinee.2018.10.003
PG 8
WC Clinical Neurology; Orthopedics
WE Science Citation Index Expanded (SCI-EXPANDED); Social Science Citation Index (SSCI)
SC Neurosciences & Neurology; Orthopedics
GA HP9VW
UT WOS:000462042100014
PM 30296575
DA 2022-05-03
ER

PT J
AU Vazifehdan, F
   Karantzoulis, VG
   Igoumenou, VG
AF Vazifehdan, Farzam
   Karantzoulis, Vasilios G.
   Igoumenou, Vasilios G.
TI Sagittal alignment assessment after short-segment lumbar fusion for
   degenerative disc disease
SO INTERNATIONAL ORTHOPAEDICS
LA English
DT Article
DE Lumbar interbody fusion; PEEK; Titanium; Degenerative disc disease; Disc
   herniation; Sagittal alignment
ID ADULT SPINAL DEFORMITY; INTERBODY FUSION; RISK-FACTORS; SPINOPELVIC
   PARAMETERS; PELVIC INCIDENCE; FOLLOW-UP; ADJACENT; SURGERY; LORDOSIS;
   PREDICTION
AB Purpose To investigate whether differences in spinopelvic parameters, and especially spinopelvic alignment, could be associated with adjacent segment disease (ASD) or pseudarthrosis after short-segment lumbar fusion.
   Methods Retrospective study of patients offered mono- or bisegmental transforaminal lumbar interbody fusion (TLIF) with polyetheretherketone (PEEK) or titanium cages, due to degenerative disease. Of 419 patients, 32 (7.6%) presented pseudarthrosis (nonunion group), 29 (6.9%) developed symptomatic ASD (ASD group), and 358 patients (85.5%) showed evidence of uncomplicated fusion (control group). Standard spinopelvic parameters were measured in all patients before and after surgery. The differences of the values within the parameters (triangle values) were also calculated. A comparative analysis within and among groups was performed. Patients were also analyzed by cage characteristics (large vs small, titanium vs PEEK).
   Results All studied parameters changed significantly after surgery both in the control and ASD group, while in the nonunion group, only LL and PI-LL changed significantly (PI-LL increased from 10 +/- 11 degrees to 14 +/- 10 degrees, p=0.008). Patients in the nonunion group presented greater SS before and after surgery, greater PI-LL after surgery, and higher PI, while ASD patients presented greater absolute mean triangle PT value. Age, size, and type of cage were not related to fusion, nonunion, or ASD.
   Conclusions Greater SS, greater PI, and a PI-LL mismatch greater than 10 degrees are associated with failed bony fusion, while ASD is related to a greater difference between the pre-operative and post-operative values of PT. Neither the type nor the size of cage seem to have a significant impact on either solid bony fusion, nonunion, or ASD rates. Thus, we recommend on the study of patients' sagittal alignment in the pre-operative setting even when treating patients with short-segment lumbar interbody fusion.
C1 [Vazifehdan, Farzam; Karantzoulis, Vasilios G.; Igoumenou, Vasilios G.] Diakonie Klinikum Stuttgart, Paulinenhilfe, Spine Ctr Stuttgart, Stuttgart, Germany.
   [Igoumenou, Vasilios G.] Natl & Kapodistrian Univ Athens, Sch Med, Dept Orthopaed 1, Athens, Greece.
C3 Athens Medical School; National & Kapodistrian University of Athens
RP Igoumenou, VG (通讯作者)，Diakonie Klinikum Stuttgart, Paulinenhilfe, Spine Ctr Stuttgart, Stuttgart, Germany.; Igoumenou, VG (通讯作者)，Natl & Kapodistrian Univ Athens, Sch Med, Dept Orthopaed 1, Athens, Greece.
EM vasigou@med.uoa.gr
RI Igoumenou, Vasileios/N-1851-2019
OI Igoumenou, Vasileios/0000-0003-2922-3980
CR Alentado VJ, 2016, SPINE, V41, P1167, DOI 10.1097/BRS.0000000000001493
   Baek SW, 2013, INT ORTHOP, V37, P1973, DOI 10.1007/s00264-013-2000-8
   Banno T, 2017, SPINE, V42, pE1024, DOI 10.1097/BRS.0000000000002047
   Boulay C, 2006, EUR SPINE J, V15, P415, DOI 10.1007/s00586-005-0984-5
   Bouloussa H, 2017, INT ORTHOP, V41, P2091, DOI 10.1007/s00264-017-3555-6
   Chen XL, 2016, INT ORTHOP, V40, P1275, DOI 10.1007/s00264-016-3199-y
   Cho KJ, 2010, SPINE, V35, P1595, DOI 10.1097/BRS.0b013e3181bdad89
   Cho WJ, 2013, J NEUROSURG-SPINE, V19, P445, DOI 10.3171/2013.6.SPINE121129
   Chun DS, 2015, NEUROSURG FOCUS, V39, DOI 10.3171/2015.7.FOCUS15292
   Djurasovic Mladen O, 2008, Orthopedics, V31, P546
   DUVALBEAUPERE G, 1992, ANN BIOMED ENG, V20, P451, DOI 10.1007/BF02368136
   Geiger EV, 2007, INT ORTHOP, V31, P253, DOI 10.1007/s00264-006-0157-0
   Hara M, 2015, NEUROL MED-CHIR, V55, P547, DOI 10.2176/nmc.oa.2014-0402
   Hyun SJ, 2017, SPINE, V42, P1859, DOI 10.1097/BRS.0000000000002250
   Korres D, 2017, INT ORTHOP, V41, P2627, DOI 10.1007/s00264-017-3527-x
   Lafage V, 2012, SPINE, V37, pE180, DOI 10.1097/BRS.0b013e318225b926
   Le Huec JC, 2015, INT ORTHOP, V39, P87, DOI 10.1007/s00264-014-2516-6
   Lee CS, 2014, EUR SPINE J, V23, P192, DOI 10.1007/s00586-013-2895-1
   Lee JC, 2014, SPINE, V39, pE339, DOI 10.1097/BRS.0000000000000164
   Legaye J, 1998, Eur Spine J, V7, P99, DOI 10.1007/s005860050038
   Matsumoto T, 2017, J NEUROSURG-SPINE, V26, P435, DOI 10.3171/2016.9.SPINE16232
   Mehta Vivek A, 2015, Neurosurgery, V76 Suppl 1, pS42, DOI 10.1227/01.neu.0000462077.50830.1a
   Mobbs Ralph J, 2015, J Spine Surg, V1, P2, DOI 10.3978/j.issn.2414-469X.2015.10.05
   Nemoto O, 2014, EUR SPINE J, V23, P2150, DOI 10.1007/s00586-014-3466-9
   Pettine KA, 2017, INT ORTHOP, V41, P2097, DOI 10.1007/s00264-017-3560-9
   Rothenfluh DA, 2015, EUR SPINE J, V24, P1251, DOI 10.1007/s00586-014-3454-0
   Schwab FJ, 2013, SPINE, V38, pE803, DOI 10.1097/BRS.0b013e318292b7b9
   Seaman S, 2017, J CLIN NEUROSCI, V44, P23, DOI 10.1016/j.jocn.2017.06.062
   Tanida S, 2016, SPINE, V41, pE1216, DOI 10.1097/BRS.0000000000001605
   Tao SW, 2018, INT ORTHOP, V42, P583, DOI 10.1007/s00264-017-3723-8
   Virk SS, 2014, ORTHOPEDICS, V37, P547, DOI 10.3928/01477447-20140728-08
   von Wrangel C, 2017, J NEUROL SURG PART A, V78, P556, DOI 10.1055/s-0037-1604284
   Zhang D, 2018, INT ORTHOP, V42, P567, DOI 10.1007/s00264-018-3806-1
NR 33
TC 10
Z9 11
U1 0
U2 6
PU SPRINGER
PI NEW YORK
PA ONE NEW YORK PLAZA, SUITE 4600, NEW YORK, NY, UNITED STATES
SN 0341-2695
EI 1432-5195
J9 INT ORTHOP
JI Int. Orthop.
PD APR
PY 2019
VL 43
IS 4
SI SI
BP 891
EP 898
DI 10.1007/s00264-018-4222-2
PG 8
WC Orthopedics
WE Science Citation Index Expanded (SCI-EXPANDED)
SC Orthopedics
GA HR2NZ
UT WOS:000462975000018
PM 30392043
DA 2022-05-03
ER

PT J
AU Walker, CT
   Farber, SH
   Cole, TS
   Xu, DS
   Godzik, J
   Whiting, AC
   Hartman, C
   Porter, RW
   Turner, JD
   Uribe, J
AF Walker, Corey T.
   Farber, S. Harrison
   Cole, Tyler S.
   Xu, David S.
   Godzik, Jakub
   Whiting, Alexander C.
   Hartman, Cory
   Porter, Randall W.
   Turner, Jay D.
   Uribe, Juan
TI Complications for minimally invasive lateral interbody arthrodesis: a
   systematic review and meta-analysis comparing prepsoas and transpsoas
   approaches
SO JOURNAL OF NEUROSURGERY-SPINE
LA English
DT Review
DE minimally invasive; lateral interbody; transpsoas; prepsoas; antepsoas;
   arthrodesis; complications; subsidence; pseudarthrosis; oblique lateral;
   extreme lateral; direct lateral; lumbar
ID ADULT DEGENERATIVE SCOLIOSIS; CLINICAL-OUTCOMES; POSTOPERATIVE
   COMPLICATIONS; RADIOGRAPHIC ASSESSMENT; ANTEROLATERAL APPROACH;
   PARASPINAL MUSCLES; LOCAL DENERVATION; FUSION SURGERY; LUMBAR SPINE;
   INJURY
AB OBJECTIVE Minimally invasive anterolateral retroperitoneal approaches for lumbar interbody arthrodesis have distinct advantages attractive to spine surgeons. Prepsoas or transpsoas trajectories can be employed with differing complication profiles because of the inherent anatomical differences encountered in each approach. The evidence comparing them remains limited because of poor quality data. Here, the authors sought to systematically review the available literature and perform a meta-analysis comparing the two techniques.
   METHODS A systematic review and meta-analysis was performed according to the Preferred Reporting Items for Systematic Reviews and Meta-Analyses (PRISMA) guidelines. A database search was used to identify eligible studies. Prepsoas and transpsoas studies were compiled, and each study was assessed for inclusion criteria. Complication rates were recorded and compared between approach groups. Studies incorporating an analysis of postoperative subsidence and pseudarthrosis rates were also assessed and compared.
   RESULTS For the prepsoas studies, 20 studies for the complications analysis and 8 studies for the pseudarthrosis outcomes analysis were included. For the transpsoas studies, 39 studies for the complications analysis and 19 studies for the pseudarthrosis outcomes analysis were included. For the complications analysis, 1874 patients treated via the prepsoas approach and 4607 treated with the transpsoas approach were included. In the transpsoas group, there was a higher rate of transient sensory symptoms (21.7% vs 8.7%, p = 0.002), transient hip flexor weakness (19.7% vs 5.7%, p < 0.001), and permanent neurological weakness (2.8% vs 1.0%, p = 0.005). A higher rate of sympathetic nerve injury was seen in the prepsoas group (5.4% vs 0.0%, p = 0.03). Of the nonneurological complications, major vascular injury was significantly higher in the prepsoas approach (1.8% vs 0.4%, p = 0.01). There was no difference in urological or peritoneal/bowel injury, postoperative ileus, or hematomas (all p > 0.05). A higher infection rate was noted for the transpsoas group (3.1% vs 1.1%, p = 0.01). With regard to postoperative fusion outcomes, similar rates of subsidence (12.2% prepsoas vs 13.8% transpsoas, p = 0.78) and pseudarthrosis (9.9% vs 7.5%, respectively, p = 0.57) were seen between the groups at the last follow-up.
   CONCLUSIONS Complication rates vary for the prepsoas and transpsoas approaches owing to the variable retroperitoneal anatomy encountered during surgical dissection. While the risks of a lasting motor deficit and transient sensory disturbances are higher for the transpsoas approach, there is a reciprocal reduction in the risks of major vascular injury and sympathetic nerve injury. These results can facilitate informed decision-making and tailored surgical planning regarding the choice of minimally invasive anterolateral access to the spine.
C1 [Walker, Corey T.; Farber, S. Harrison; Cole, Tyler S.; Xu, David S.; Godzik, Jakub; Whiting, Alexander C.; Hartman, Cory; Porter, Randall W.; Turner, Jay D.; Uribe, Juan] St Josephs Hosp, Barrow Neurol Inst, Dept Neurosurg, Phoenix, AZ USA.
C3 Barrow Neurological Institute; St. Joseph's Hospital and Medical Center
RP Walker, CT (通讯作者)，St Josephs Hosp, Barrow Neurol Inst, Phoenix, AZ 85013 USA.
EM corey.walker@barrowbrainandspine.com
OI Whiting, Alexander/0000-0002-4585-5219; Cole, Tyler/0000-0003-3165-6048;
   Walker, Christopher/0000-0002-1819-7388
FU Barrow Neurological Foundation
FX This study was supported by the Barrow Neurological Foundation.
CR Abbasi H, 2017, CUREUS, V9, DOI 10.7759/cureus.1389
   Abe K, 2017, SPINE, V42, P55, DOI 10.1097/BRS.0000000000001650
   Ahmadian A, 2013, J NEUROSURG-SPINE, V19, P314, DOI 10.3171/2013.6.SPINE1340
   Ahmadian A, 2015, J CLIN NEUROSCI, V22, P740, DOI 10.1016/j.jocn.2014.08.036
   Aichmair A, 2013, SPINE, V38, pE1483, DOI 10.1097/BRS.0b013e3182a3d1b4
   Alimi M, 2014, J NEUROSURG-SPINE, V20, P623, DOI 10.3171/2014.1.SPINE13569
   Anand N, 2013, J NEUROSURG-SPINE, V18, P18, DOI 10.3171/2012.9.SPINE12659
   Cahill KS, 2012, J NEUROSURG-SPINE, V17, P227, DOI 10.3171/2012.5.SPINE1288
   Castro C, 2014, CLIN ORTHOP RELAT R, V472, P1776, DOI 10.1007/s11999-013-3263-5
   Choudhri TF, 2014, J NEUROSURG-SPINE, V21, P23, DOI 10.3171/2014.4.SPINE14267
   Chun DS, 2015, NEUROSURG FOCUS, V39, DOI 10.3171/2015.7.FOCUS15292
   Dakwar E, 2011, NEUROSURG FOCUS, V31, DOI 10.3171/2011.7.FOCUS11164
   Dakwar E, 2010, NEUROSURG FOCUS, V28, DOI 10.3171/2010.1.FOCUS09282
   DiGiorgio AM, 2017, NEUROSURG FOCUS, V43, DOI 10.3171/2017.5.FOCUS17168
   Dominguez I, 2017, Rev Esp Cir Ortop Traumatol, V61, P8, DOI 10.1016/j.recot.2016.09.001
   Du Jerry Y, 2017, J Spine Surg, V3, P330, DOI 10.21037/jss.2017.06.17
   Formica M, 2014, EUR SPINE J, V23, pS684, DOI 10.1007/s00586-014-3545-y
   Fujibayashi S, 2017, J ORTHOP SCI, V22, P420, DOI 10.1016/j.jos.2017.01.009
   Fujibayashi S, 2015, SPINE, V40, pE175, DOI 10.1097/BRS.0000000000000703
   Gragnaniello Cristian, 2016, J Spine Surg, V2, P256, DOI 10.21037/jss.2016.11.02
   Grimm BD, 2016, CLIN SPINE SURG, V29, pE151, DOI 10.1097/BSD.0000000000000121
   Heo DH, 2017, NEUROSURG FOCUS, V43, DOI 10.3171/2017.5.FOCUS17196
   Hynes R, 2014, 14 ANN C INT SOC ADV
   Isaacs RE, 2010, SPINE, V35, pS322, DOI 10.1097/BRS.0b013e3182022e04
   Jin J, 2018, CLIN SPINE SURG, V31, P31, DOI 10.1097/BSD.0000000000000474
   Joseph JR, 2015, NEUROSURG FOCUS, V39, DOI 10.3171/2015.7.FOCUS15278
   Kepler CK, 2011, J SPINAL DISORD TECH, V24, P363, DOI 10.1097/BSD.0b013e3181fee8b6
   Khajavi K, 2015, EUR SPINE J, V24, pS322, DOI 10.1007/s00586-015-3840-2
   Khajavi K, 2014, EUR SPINE J, V23, P1215, DOI 10.1007/s00586-014-3246-6
   Kim JS., 2016, NEUROSURGERY, V63, P190, DOI [10.1227/01.neu.0000489803.65103.84, DOI 10.1227/01.NEU.0000489803.65103.84, DOI 10.1227/01.neu.0000489803.65103.84]
   Kim Ju Seong, 2012, Korean J Spine, V9, P176, DOI 10.14245/kjs.2012.9.3.176
   Kim KT, 2018, NEUROSURG REV, V41, P355, DOI 10.1007/s10143-017-0927-8
   Knight RQ, 2009, J SPINAL DISORD TECH, V22, P34, DOI 10.1097/BSD.0b013e3181679b8a
   Kotwal S, 2015, J SPINAL DISORD TECH, V28, P119, DOI 10.1097/BSD.0b013e3182706ce7
   Kubota Go, 2017, BMC Res Notes, V10, P193, DOI 10.1186/s13104-017-2509-9
   Kueper J, 2015, EUR SPINE J, V24, P800, DOI 10.1007/s00586-015-3796-2
   Le TV, 2013, SPINE, V38, pE13, DOI 10.1097/BRS.0b013e318278417c
   Le TV, 2012, SPINE, V37, P1268, DOI 10.1097/BRS.0b013e3182458b2f
   Lee HJ, 2017, WORLD NEUROSURG, V102, DOI 10.1016/j.wneu.2017.04.038
   Lee YS, 2014, J KOREAN NEUROSURG S, V56, P469, DOI 10.3340/jkns.2014.56.6.469
   Lee YS, 2014, J KOREAN NEUROSURG S, V55, P248, DOI 10.3340/jkns.2014.55.5.248
   Lykissas MG, 2014, SPINE J, V14, P749, DOI 10.1016/j.spinee.2013.06.066
   Malham GM, 2016, GLOB SPINE J, V6, P472, DOI 10.1055/s-0035-1569055
   Malham GM, 2012, SCI WORLD J, DOI 10.1100/2012/246989
   Marchi L, 2013, J NEUROSURG-SPINE, V19, P110, DOI 10.3171/2013.4.SPINE12319
   Mayer HM, 1997, SPINE, V22, P691, DOI 10.1097/00007632-199703150-00023
   Mehren C, 2016, CLIN ORTHOP RELAT R, V474, P2020, DOI 10.1007/s11999-016-4883-3
   Miller JD, 2015, J NEUROSURG-SPINE, V22, P219, DOI 10.3171/2014.8.SPINE14725
   Moher D, 2009, PLOS MED, V6, DOI 10.1371/journal.pmed.1000097
   Moller DJ, 2011, NEUROSURG FOCUS, V31, DOI 10.3171/2011.7.FOCUS11137
   Na Young Cheol, 2012, Korean J Spine, V9, P187, DOI 10.14245/kjs.2012.9.3.187
   Ohtori S, 2015, YONSEI MED J, V56, P1051, DOI 10.3349/ymj.2015.56.4.1051
   Ozgur Burak M, 2010, SAS J, V4, P41, DOI 10.1016/j.esas.2010.03.005
   Patel NP, 2010, CLIN NEUROL NEUROSUR, V112, P853, DOI 10.1016/j.clineuro.2010.07.008
   Phillips FM, 2013, SPINE, V38, P1853, DOI 10.1097/BRS.0b013e3182a43f0b
   Pumberger M, 2012, EUR SPINE J, V21, P1192, DOI 10.1007/s00586-011-2087-9
   Rodgers WB, 2011, SPINE, V36, P26, DOI 10.1097/BRS.0b013e3181e1040a
   Rodgers WB, 2010, J SPINAL DISORD TECH, V23, P393, DOI 10.1097/BSD.0b013e3181b31729
   Saraph V, 2004, EUR SPINE J, V13, P425, DOI 10.1007/s00586-004-0722-4
   Sato J, 2017, EUR SPINE J, V26, P671, DOI 10.1007/s00586-015-4170-0
   Sharma AK, 2011, J SPINAL DISORD TECH, V24, P242, DOI 10.1097/BSD.0b013e3181ecf995
   SIHVONEN T, 1993, SPINE, V18, P575, DOI 10.1097/00007632-199304000-00009
   Silvestre C, 2012, ASIAN SPINE J, V6, P89, DOI 10.4184/asj.2012.6.2.89
   Sofianos DA, 2012, CLIN ORTHOP RELAT R, V470, P1621, DOI 10.1007/s11999-011-2088-3
   Tatsumi R, 2015, EUR SPINE J, V24, pS372, DOI 10.1007/s00586-014-3708-x
   Tessitore E, 2017, J CLIN NEUROSCI, V36, P76, DOI 10.1016/j.jocn.2016.10.001
   Tohmeh AG, 2014, SPINE, V39, pE1582, DOI 10.1097/BRS.0000000000000645
   Uribe JS, 2015, EUR SPINE J, V24, pS386, DOI 10.1007/s00586-015-3806-4
   Uribe JS, 2015, EUR SPINE J, V24, pS378, DOI 10.1007/s00586-015-3871-8
   Uribe JS, 2010, J NEUROSURG-SPINE, V13, P260, DOI 10.3171/2010.3.SPINE09766
   Waddell B, 2014, OCHSNER J, V14, P23
   Wang MY, 2014, J NEUROSURG-SPINE, V21, P861, DOI 10.3171/2014.8.SPINE13841
   Woods KRM, 2017, SPINE J, V17, P545, DOI 10.1016/j.spinee.2016.10.026
   Xu DS, 2018, ANN TRANSL MED, V6, DOI 10.21037/atm.2018.03.24
   Zhang YH, 2017, GLOB SPINE J, V7, P657, DOI 10.1177/2192568217716149
   Zoidl G, 2003, CLIN NEUROPATHOL, V22, P71
   2015, ASIAN SPINE J, V9, P565, DOI DOI 10.4184/ASJ.2015.9.4.565
   2012, J NEUROSURG-SPINE, V16, P302, DOI DOI 10.3171/2011.11.SPINE11653
NR 78
TC 51
Z9 56
U1 2
U2 19
PU AMER ASSOC NEUROLOGICAL SURGEONS
PI ROLLING MEADOWS
PA 5550 MEADOWBROOK DRIVE, ROLLING MEADOWS, IL 60008 USA
SN 1547-5654
EI 1547-5646
J9 J NEUROSURG-SPINE
JI J. Neurosurg.-Spine
PD APR
PY 2019
VL 30
IS 4
BP 446
EP 460
DI 10.3171/2018.9.SPINE18800
PG 15
WC Clinical Neurology; Surgery
WE Science Citation Index Expanded (SCI-EXPANDED)
SC Neurosciences & Neurology; Surgery
GA HU9IW
UT WOS:000465609100006
PM 30684932
DA 2022-05-03
ER

PT J
AU Yamagata, T
   Chataigner, H
   Longis, PM
   Takami, T
   Delecrin, J
AF Yamagata, Toru
   Chataigner, Herve
   Longis, Pierre-Marie
   Takami, Toshihiro
   Delecrin, Joel
TI Posterior instrumented fusion surgery for adult spinal deformity:
   Correction rate and total balance
SO JOURNAL OF CRANIOVERTEBRAL JUNCTION AND SPINE
LA English
DT Article
DE Adult spinal deformity; posterior instrumented fusion surgery; sagittal
   balance; split tilt angle
ID LATERAL INTERBODY FUSION; SAGITTAL BALANCE; LUMBAR; PARAMETERS;
   SCOLIOSIS; CLASSIFICATION; MANAGEMENT; IMBALANCE; IMPACT
AB Background: The primary radiological goal of surgery for adult spinal deformity (ASD) is the restoration of lumbar lordosis (LL). Radiological parameters were analyzed to determine the surgical indications for ASD using posterior side-loading spinal instrumentation system.
   Materials and Methods: This retrospective study included 31 patients of ASD who underwent posterior instrumented fusion surgery. Imaging parameters included spinal tilt angle (STA), LL, and thoracic kyphosis (TK). The ideal LL was estimated based on the normal value.
   Results: Of 16 patients with sagittal imbalance, 10 patients demonstrated sagittal balance postoperatively. All six patients with frontal imbalance showed frontal balance postoperatively. STA improvement well correlated with change of LL. On univariate analysis. preoperative TK was significantly associated with preoperative sagittal imbalance and postoperative lack of LL with postoperative sagittal imbalance.
   Conclusions: The surgical concept of ASD focusing on correction of LL was demonstrated. Although the surgery of ASD is still challenging, posterior instrumented fusion surgery using posterior side-loading system may be well applied for mild or moderate ASD without hyper-TK.The posterior side-loading system is practical and can be one of the surgical choices.
C1 [Yamagata, Toru; Takami, Toshihiro] Osaka City Univ, Dept Neurosurg, Grad Sch Med, Osaka, Japan.
   [Chataigner, Herve] Besancon Hosp, Dept Orthopaed Surg, Besancon, France.
   [Yamagata, Toru; Longis, Pierre-Marie; Delecrin, Joel] Nantes Univ Hosp, Dept Orthopaed Surg, Nantes, France.
C3 Osaka City University; Nantes Universite; CHU de Nantes
RP Yamagata, T (通讯作者)，Osaka City Univ, Grad Sch Med, Dept Neurosurg, Abeno Ku, 1-4-3 Asahi Machi, Osaka 5458585, Japan.
EM punchdrunkard830@yahoo.co.jp
RI Takami, Toshihiro/AAF-7239-2019
CR Aebi M, 2005, EUR SPINE J, V14, P925, DOI 10.1007/s00586-005-1053-9
   Baghdadi YMK, 2014, SPINE, V39, pE166, DOI 10.1097/BRS.0000000000000073
   Barrey C, 2013, EUR SPINE J, V22, pS834, DOI 10.1007/s00586-013-3030-z
   Berjano P, 2014, EUR SPINE J, V23, P1815, DOI 10.1007/s00586-014-3219-9
   Blondel B, 2012, NEUROSURGERY, V71, P341, DOI 10.1227/NEU.0b013e31825d20c0
   Bradford DS, 1999, SPINE, V24, P2617, DOI 10.1097/00007632-199912150-00009
   Glassman SD, 2005, SPINE, V30, P2024, DOI 10.1097/01.brs.0000179086.30449.96
   Glassman SD, 2005, SPINE, V30, P682, DOI 10.1097/01.brs.0000155425.04536.f7
   Isaacs RE, 2010, SPINE, V35, pS322, DOI 10.1097/BRS.0b013e3182022e04
   Jang JS, 2009, SPINE, V34, P280, DOI 10.1097/BRS.0b013e318191e792
   Johnson RD, 2013, J CLIN NEUROSCI, V20, P576, DOI 10.1016/j.jocn.2012.05.032
   Kotwal S, 2015, J SPINAL DISORD TECH, V28, P119, DOI 10.1097/BSD.0b013e3182706ce7
   Legaye J, 1998, Eur Spine J, V7, P99, DOI 10.1007/s005860050038
   Lowe T, 2006, SPINE, V31, pS119, DOI 10.1097/01.brs.0000232709.48446.be
   Mac-Thiong Jean-Marc, 2011, Eur Spine J, V20 Suppl 5, P586, DOI 10.1007/s00586-011-1925-0
   Oskouian RJ, 2006, NEUROSURG CLIN N AM, V17, P299, DOI 10.1016/j.nec.2006.05.002
   Phan Kevin, 2016, J Spine Surg, V2, P89, DOI 10.21037/jss.2016.06.07
   Ploumis A, 2007, SPINE J, V7, P428, DOI 10.1016/j.spinee.2006.07.015
   Ramieri A, 2017, EUR SPINE J, V26, P442, DOI 10.1007/s00586-017-5042-6
   Schroerlucke SR, 2014, CLIN ORTHOP RELAT R, V472, P2826, DOI 10.1007/s11999-014-3711-x
   Schwab F, 2014, NEUROSURGERY, V74, P112, DOI 10.1227/NEU.0000000000000182o
   Schwab F, 2010, SPINE, V35, P2224, DOI 10.1097/BRS.0b013e3181ee6bd4
   Schwab FJ, 2013, SPINE, V38, pE803, DOI 10.1097/BRS.0b013e318292b7b9
   SWANK S, 1981, J BONE JOINT SURG AM, V63, P268, DOI 10.2106/00004623-198163020-00013
   Than KD, 2011, NEUROSURG FOCUS, V31, DOI 10.3171/2011.7.FOCUS11141
NR 25
TC 0
Z9 0
U1 0
U2 0
PU WOLTERS KLUWER MEDKNOW PUBLICATIONS
PI MUMBAI
PA WOLTERS KLUWER INDIA PVT LTD , A-202, 2ND FLR, QUBE, C T S  NO 1498A-2
   VILLAGE MAROL, ANDHERI EAST, MUMBAI, 400059, INDIA
SN 0974-8237
EI 0976-9285
J9 J CRANIOVERTEBRAL JU
JI J. Craniovertebral Junction Spine
PD APR-JUN
PY 2019
VL 10
IS 2
BP 100
EP 107
DI 10.4103/jcvjs.JCVJS_42_19
PG 8
WC Otorhinolaryngology
WE Emerging Sources Citation Index (ESCI)
SC Otorhinolaryngology
GA IJ0ZE
UT WOS:000475627700005
PM 31402830
OA gold, Green Published
DA 2022-05-03
ER

PT J
AU Bassani, T
   Casaroli, G
   Galbusera, F
AF Bassani, Tito
   Casaroli, Gloria
   Galbusera, Fabio
TI Dependence of lumbar loads on spinopelvic sagittal alignment: An
   evaluation based on musculoskeletal modeling
SO PLOS ONE
LA English
DT Article
ID LOW-BACK-PAIN; ADULT SPINAL DEFORMITY; RADIOGRAPHIC PARAMETERS; BALANCE;
   PELVIS; JOINT; BIOMECHANICS; PRESSURE; KYPHOSIS; MUSCLES
AB Still little is known about how spinopelvic alignment affects spinal load distribution. Musculoskeletal modeling can potentially help to discover associations between spine alignment and risk factors of spinal disorders (e.g. disc herniation, vertebral fracture, spondylolisthesis, low back pain). The present study exploited the AnyBody full-body musculoskeletal model to assess the relation between lumbar loads and spinopelvic alignment in the sagittal plane. The model was evaluated in the standing position. The simulated postures were set using spinopelvic parameters gleaned from the literature and characterizing the healthy adult population. The parameters were: sagittal vertical axis, Roussouly lumbar type, sacral slope, and pelvic incidence. A total of 2772 configurations were simulated based on the following measurements: compression force and anterior shear at levels L4L5 and L5S1; multifidus, longissimus spinae, and rectus abdominis muscle forces. Changes in global sagittal alignment, lumbar typology, and sacral inclination, but not in pelvic incidence, were found to affect intervertebral loads in the lumbar spine and spinal muscle activation. Considering these changes would be advantageous for clinical evaluation, due to the recognized relation between altered loads and risk of disc herniation, vertebral fracture, spondylolisthesis, and low back pain. Musculoskeletal modeling proved to be a valuable biomechanical tool to non-invasively investigate the relation between internal loads and anatomical parameters.
C1 [Bassani, Tito; Casaroli, Gloria; Galbusera, Fabio] IRCCS Ist Ortoped Galeazzi, Milan, Italy.
C3 IRCCS Istituto Ortopedico Galeazzi
RP Bassani, T (通讯作者)，IRCCS Ist Ortoped Galeazzi, Milan, Italy.
EM tito.bassani@grupposandonato.it
RI Galbusera, Fabio/J-8618-2016; Bassani, Tito/B-2050-2017
OI Galbusera, Fabio/0000-0003-1826-9190; Bassani, Tito/0000-0003-3312-1565
FU Italian Ministry of HealthMinistry of Health, Italy [GR-2011-02351464]
FX The work has been funded by the Italian Ministry of Health, grant
   GR-2011-02351464, to FG. The funders had no role in study design, data
   collection and analysis, decision to publish, or preparation of the
   manuscript.
CR Arshad R, 2016, MED ENG PHYS, V38, P333, DOI 10.1016/j.medengphy.2016.01.013
   Barrey C, 2011, EUR SPINE J, V20, P626, DOI DOI 10.1007/S00586-011-1930-3
   Bassani T, 2017, J BIOMECH, V58, P89, DOI 10.1016/j.jbiomech.2017.04.025
   Bassani T, 2017, FRONT BIOENG BIOTECH, V5, DOI 10.3389/fbioe.2017.00001
   BRINCKMANN P, 1986, SPINE, V11, P149, DOI 10.1097/00007632-198603000-00009
   Bruno AG, 2015, J BIOMECH ENG-T ASME, V137, DOI 10.1115/1.4030408
   Costi JJ, 2007, J BIOMECH, V40, P2457, DOI 10.1016/j.jbiomech.2006.11.006
   Damsgaard M, 2006, SIMUL MODEL PRACT TH, V14, P1100, DOI 10.1016/j.simpat.2006.09.001
   de Zee M, 2007, J BIOMECH, V40, P1219, DOI 10.1016/j.jbiomech.2006.05.030
   DUVALBEAUPERE G, 1992, ANN BIOMED ENG, V20, P451, DOI 10.1007/BF02368136
   El-Rich M, 2009, COMPUT METHOD BIOMEC, V12, P13, DOI 10.1080/10255840802069823
   Freeman MD, 2010, PM&R, V2, P142, DOI 10.1016/j.pmrj.2009.11.006
   Galbusera F, 2014, J ORTHOP RES, V32, P537, DOI 10.1002/jor.22569
   Galbusera F, 2013, CLIN BIOMECH, V28, P370, DOI 10.1016/j.clinbiomech.2013.02.006
   Glassman SD, 2005, SPINE, V30, P2024, DOI 10.1097/01.brs.0000179086.30449.96
   Glassman SD, 2005, SPINE, V30, P682, DOI 10.1097/01.brs.0000155425.04536.f7
   Hansen L, 2006, SPINE, V31, P1888, DOI 10.1097/01.brs.0000229232.66090.58
   Hatakeyama K., 2011, AKITA J MED, V37, P135
   Heuer F, 2008, J BIOMECH, V41, P1086, DOI 10.1016/j.jbiomech.2007.11.019
   Hu PP, 2016, ASIAN SPINE J, V10, P282, DOI 10.4184/asj.2016.10.2.282
   Iencean SM, 2000, ACTA NEUROCHIR, V142, P669, DOI 10.1007/s007010070111
   Ignasiak D, 2016, J BIOMECH, V49, P3074, DOI 10.1016/j.jbiomech.2016.07.006
   JACKSON RP, 1994, SPINE, V19, P1611, DOI 10.1097/00007632-199407001-00010
   Keller Tony S, 2005, Spine J, V5, P297, DOI 10.1016/j.spinee.2004.10.050
   Lafage V, 2009, SPINE, V34, pE599, DOI 10.1097/BRS.0b013e3181aad219
   Legaye J, 1998, Eur Spine J, V7, P99, DOI 10.1007/s005860050038
   Myers ER, 1997, SPINE, V22, p25S, DOI 10.1097/00007632-199712151-00005
   NISSAN M, 1986, J BIOMECH, V19, P753, DOI 10.1016/0021-9290(86)90198-3
   Pearsall DJ, 1996, ANN BIOMED ENG, V24, P198, DOI 10.1007/BF02667349
   Pellet N, 2011, Eur Spine J, V20 Suppl 5, P647, DOI 10.1007/s00586-011-1933-0
   Popovich JM, 2013, SPINE J, V13, P1581, DOI 10.1016/j.spinee.2013.04.011
   Ranger TA, 2017, SPINE J, V17, P1729, DOI 10.1016/j.spinee.2017.07.002
   Rasmussen J, 2001, J BIOMECH, V34, P409, DOI 10.1016/S0021-9290(00)00191-3
   Rothenfluh DA, 2015, EUR SPINE J, V24, P1251, DOI 10.1007/s00586-014-3454-0
   Roussouly P, 2005, SPINE, V30, P346, DOI 10.1097/01.brs.0000152379.54463.65
   Roux C, 2010, J BONE MINER RES, V25, P362, DOI 10.1359/jbmr.090727
   Sasaki K, 2017, ASIAN SPINE J, V11, P562, DOI 10.4184/asj.2017.11.4.562
   Schwab FJ, 2002, SPINE, V27, P387, DOI 10.1097/00007632-200202150-00012
   Schwab F, 2010, SPINE, V35, P2224, DOI 10.1097/BRS.0b013e3181ee6bd4
   Schwab FJ, 2008, SPINE, V33, P2243, DOI 10.1097/BRS.0b013e31817d1d4e
   Schwab FJ, 2013, SPINE, V38, pE803, DOI 10.1097/BRS.0b013e318292b7b9
   Senteler M, 2017, J ORTHOP RES, V35, P131, DOI 10.1002/jor.23357
   Senteler M, 2014, EUR SPINE J, V23, P1384, DOI 10.1007/s00586-013-3132-7
   STAGNARA P, 1982, SPINE, V7, P335, DOI 10.1097/00007632-198207000-00003
   TROUP JDG, 1976, CLIN ORTHOP RELAT R, P59
NR 45
TC 13
Z9 13
U1 1
U2 6
PU PUBLIC LIBRARY SCIENCE
PI SAN FRANCISCO
PA 1160 BATTERY STREET, STE 100, SAN FRANCISCO, CA 94111 USA
SN 1932-6203
J9 PLOS ONE
JI PLoS One
PD MAR 18
PY 2019
VL 14
IS 3
AR e0207997
DI 10.1371/journal.pone.0207997
PG 18
WC Multidisciplinary Sciences
WE Science Citation Index Expanded (SCI-EXPANDED)
SC Science & Technology - Other Topics
GA HP1JR
UT WOS:000461423500005
PM 30883563
OA Green Published, gold, Green Submitted
DA 2022-05-03
ER

PT J
AU Anand, N
   Agrawal, A
   Burger, EL
   Ferrero, E
   Fogelson, JL
   Kaito, T
   LaGrone, MO
   Le Huec, JC
   Lee, JH
   Mudiyam, R
   Sasao, Y
   Sembrano, JN
   Trobisch, PD
   Yang, SH
AF Anand, Neel
   Agrawal, Aniruddh
   Burger, Evalina L.
   Ferrero, Emmanuelle
   Fogelson, Jeremy L.
   Kaito, Takashi
   LaGrone, Michael O.
   Le Huec, Jean-Charles
   Lee, Jung-Hee
   Mudiyam, Ram
   Sasao, Yutaka
   Sembrano, Jonathan N.
   Trobisch, Per D.
   Yang, Shu-Hua
TI The Prevalence of the Use of MIS Techniques in the Treatment of Adult
   Spinal Deformity (ASD) Amongst Members of the Scoliosis Research Society
   (SRS) in 2016
SO SPINE DEFORMITY
LA English
DT Article
DE Minimally invasive spine surgery; Adult spinal deformity; MIS prevalence
   rates
AB Study DesignElectronic survey administered to Scoliosis Research Society members.ObjectiveTo determine the prevalence of minimally invasive surgery (MIS) techniques for the treatment of adult spinal deformity.Summary of Background DataThere is a paucity of data available on the practice pattern, prevalence of minimally invasive spine surgery, and the preferred minimally invasive techniques in the treatment of adult spine deformity.MethodsAn electronic nine-question survey regarding individual usage pattern of minimally invasive spine surgery techniques was administered in 2016 to the members of the Scoliosis Research Society. Determinants included complexity in condition of patient population, prevalence of use of minimally invasive techniques in the surgeon's practice, prevalence of use of a particular MIS technique, strategy elected during surgery, adoption of staging of procedures and timing between staging of procedures.ResultsA total of 357 surgeons responded (61.3% response rate), and 154 (43.1%) of the respondents said that they use MIS as a part of their surgical treatment of adult spinal deformity. However, of these 154 respondents, 67 (43.5%) said that their MIS usage in deformity practice was between 1% and 20%. Only 11 (7.2%) said that they used MIS 81% to 100% of the time. The top MIS approaches that surgeons chose were MIS lateral lumbar interbody fusion 109 (70.59%) and MIS percutaneous screws 91 (58.8%).ConclusionsThe low rate of adoption of these techniques among the SRS members may be due to the false perception that there is not enough data to support that MIS techniques are better. This and the fact that a practitioner needs to be facile at different MIS techniques may be the true impediment to the adoption of MIS techniques in the treatment of ASD.Level of EvidenceLevel IV.
C1 [Anand, Neel] Cedars Sinai Med Ctr, Spine Trauma, Los Angeles, CA 90048 USA.
   [Agrawal, Aniruddh] Topiwalla Natl Med Coll, Mumbai, Maharashtra, India.
   [Burger, Evalina L.] Univ Colorado, Dept Orthopaed UC Denver, Boulder, CO 80309 USA.
   [Ferrero, Emmanuelle] Hosp Special Surg, Orthopaed Surg, New York, NY 10021 USA.
   [Fogelson, Jeremy L.] Mayo Clin, Rochester, MN USA.
   [Kaito, Takashi] Hyogo Coll Med, Dept Radiol, Nishinomiya, Hyogo, Japan.
   [Le Huec, Jean-Charles] Pellegrin Univ Hosp, Dept Spine Surg, Bordeaux, France.
   [Lee, Jung-Hee] Kyung Hee Univ, Kyung Hee Hosp, Coll Med, Dept Orthopaed Surg, Seoul, South Korea.
   [Sasao, Yutaka] St Marianna Univ, Dept Orthopaed Surg, Sch Med, Kawasaki, Kanagawa, Japan.
   [Sembrano, Jonathan N.] Univ Minnesota, Dept Orthopaed Surg, Minneapolis, MN 55455 USA.
   [Trobisch, Per D.] NYU, Dept Orthopaed Surg, Langone Med Ctr Hosp Joint Dis, New York, NY USA.
   [Yang, Shu-Hua] Natl Taiwan Univ Hosp, Dept Orthopaed, Taipei, Taiwan.
   [Yang, Shu-Hua] Natl Taiwan Univ, Coll Med, Taipei, Taiwan.
C3 Cedars Sinai Medical Center; Topiwala National Medical College & B Y L
   Nair Charitable Hospital; University of Colorado System; University of
   Colorado Boulder; Mayo Clinic; Hyogo College of Medicine; CHU Bordeaux;
   Kyung Hee University; Saint Marianna University; University of Minnesota
   System; University of Minnesota Twin Cities; New York University;
   National Taiwan University; National Taiwan University Hospital;
   National Taiwan University
RP Anand, N (通讯作者)，Cedars Sinai Med Ctr, Spine Ctr, 444 S San Vicente Blvd,900, Los Angeles, CA 90048 USA.
EM neelanand@mac.com
OI YANG, SHU-HUA/0000-0002-9879-0164; Agrawal,
   Aniruddh/0000-0003-2737-9607; Lee, Jung-Hee/0000-0002-1755-526X
CR Anand N., 2017, SPINE DEFORM, V5, P213, DOI DOI 10.1016/j.jspd.2016.12.005
   Anand N, 2017, NEUROSURGERY, V81, P733, DOI 10.1093/neuros/nyx353
   Anand Neel, 2016, Spine Deform, V4, P78, DOI 10.1016/j.jspd.2015.08.002
   Anand N, 2014, CLIN ORTHOP RELAT R, V472, P1762, DOI 10.1007/s11999-014-3565-2
   Anand N, 2014, NEUROSURG CLIN N AM, V25, P361, DOI 10.1016/j.nec.2013.12.014
   Anand N, 2013, SPINE, V38, P1566, DOI 10.1097/BRS.0b013e31829cb67a
   Anand N, 2010, NEUROSURG FOCUS, V28, DOI 10.3171/2010.1.FOCUS09278
   Bach K, 2014, CLIN ORTHOP RELAT R, V472, P1749, DOI 10.1007/s11999-013-3441-5
   Battie MC, 2006, J BONE JOINT SURG AM, V88A, P3, DOI 10.2106/JBJS.E.01313
   CARTER OD, 1987, INT J EPIDEMIOL, V16, P537, DOI 10.1093/ije/16.4.537
   Gupta MC, 2003, ORTHOP CLIN N AM, V34, P269, DOI 10.1016/S0030-5898(03)00029-4
   Hamilton DK, 2016, EUR SPINE J, V25, P2605, DOI 10.1007/s00586-016-4443-2
   Kanter AS, 2016, SPINE, V41, pS59, DOI 10.1097/BRS.0000000000001481
   Kim KT, 2006, SPINE, V31, P712, DOI 10.1097/01.brs.0000202533.05906.ea
   McGirt MJ, 2011, J NEUROSURG-SPINE, V14, P771, DOI 10.3171/2011.1.SPINE10571
   Mobbs RJ, 2012, J CLIN NEUROSCI, V19, P829, DOI 10.1016/j.jocn.2011.10.004
   NILSONNE U, 1968, ACTA ORTHOP SCAND, V39, P456, DOI 10.3109/17453676808989663
   Park P, 2015, J NEUROSURG-SPINE, V22, P374, DOI 10.3171/2014.9.SPINE131004
   Parker SL, 2011, MINIM INVAS NEUROSUR, V54, P33, DOI 10.1055/s-0030-1269904
   PERENNOU D, 1994, SPINE, V19, P123, DOI 10.1097/00007632-199401001-00001
   Schwab F, 2005, SPINE, V30, P1082, DOI 10.1097/01.brs.0000160842.43482.cd
   Seng CS, 2013, SPINE, V38, P2049, DOI 10.1097/BRS.0b013e3182a8212d
   Starkweather AR, 2008, J NEUROSCI NURS, V40, P32, DOI 10.1097/01376517-200802000-00006
   Uribe JS, 2014, NEUROSURG FOCUS, V36, DOI 10.3171/2014.3.FOCUS13534
   Webb Jonathan, 2008, SAS J, V2, P145
   Yen CP, 2016, CURR REV MUSCULOSKE, V9, P309, DOI 10.1007/s12178-016-9355-6
NR 26
TC 3
Z9 5
U1 0
U2 1
PU SPRINGER
PI NEW YORK
PA ONE NEW YORK PLAZA, SUITE 4600, NEW YORK, NY, UNITED STATES
SN 2212-134X
EI 2212-1358
J9 SPINE DEFORM
JI Spine Deform.
PD MAR
PY 2019
VL 7
IS 2
BP 319
EP 324
DI 10.1016/j.jspd.2018.08.014
PG 6
WC Clinical Neurology; Orthopedics
WE Emerging Sources Citation Index (ESCI)
SC Neurosciences & Neurology; Orthopedics
GA VK2WR
UT WOS:000671879700019
DA 2022-05-03
ER

PT J
AU Arutyunyan, GG
AF Arutyunyan, Grigoriy G.
TI Cost-Effectiveness in Adult Spinal Deformity Surgery (vol 83, pg 597,
   2018)
SO NEUROSURGERY
LA English
DT Correction
CR Arutyunyan GG, 2018, NEUROSURGERY, V83, P597, DOI 10.1093/neuros/nyx575
NR 1
TC 0
Z9 0
U1 0
U2 0
PU OXFORD UNIV PRESS INC
PI CARY
PA JOURNALS DEPT, 2001 EVANS RD, CARY, NC 27513 USA
SN 0148-396X
EI 1524-4040
J9 NEUROSURGERY
JI Neurosurgery
PD MAR
PY 2019
VL 84
IS 3
BP 815
EP 815
DI 10.1093/neuros/nyy567
PG 1
WC Clinical Neurology; Surgery
WE Science Citation Index Expanded (SCI-EXPANDED)
SC Neurosciences & Neurology; Surgery
GA HO1AC
UT WOS:000460636600078
OA Bronze
DA 2022-05-03
ER

PT J
AU Bari, TJ
   Hallager, DW
   Tondevold, N
   Karbo, T
   Hansen, LV
   Dahl, B
   Gehrchen, M
AF Bari, Tanvir Johanning
   Hallager, Dennis Winge
   Tondevold, Niklas
   Karbo, Ture
   Hansen, Lars Valentin
   Dahl, Benny
   Gehrchen, Martin
TI Moderate Interrater and Substantial Intrarater Reproducibility of the
   Roussouly Classification System in Patients With Adult Spinal Deformity
SO SPINE DEFORMITY
LA English
DT Article
DE Roussouly; Classification; Reproducibility of results; Observer
   variation; Spine; Adult; Scoliosis; Kyphosis; Sagittal alignment
AB Study Design: Reproducibility study of a classification system.
   Objectives: To provide the inter- and intrarater reproducibility of the Roussouly Classification System in a single-center prospective cohort of patients referred for Adult Spinal Deformity.
   Summary of Background Data: The Roussouly Classification System was developed to describe the variation in sagittal spine shape in normal individuals. A recent study suggests that patients' spine types could influence the outcome following spinal surgery. The utility of a classification system depends largely on its reproducibility.
   Methods: Sixty-four consecutive patients were included in a blinded test-retest setting using digital radiographs. All ratings were performed by four spine surgeons with different levels of experience. There was a 14-day interval between the two reading sessions. Inter- and intrarater reproducibility was calculated using Fleiss Kappa and crude agreement percentages.
   Results: We found moderate interrater (kappa = 0.60) and substantial intrarater (kappa = 0.68) reproducibility. All 4 raters agreed on the Roussouly type in 47% of the cases. The most experienced rater had significantly higher intrarater reliability compared to the least experienced rater (kappa = 0.57 vs 0.78). The two most experienced raters also had the highest crude agreement percentage (75%); however, they also had a significant difference in distribution of spine types.
   Conclusion: The current study presents moderate interrater and substantial intrarater reliability of the Roussouly Classification System. These findings are acceptable and comparable to previous results of reproducibility for a classification system in patients with Adult Spinal Deformity. Additional studies are requested to validate these findings as well as to further investigate the impact of the classification system on outcome following surgery. (C) 2018 Scoliosis Research Society. All rights reserved.
C1 [Bari, Tanvir Johanning; Hallager, Dennis Winge; Tondevold, Niklas; Karbo, Ture; Hansen, Lars Valentin; Gehrchen, Martin] Rigshosp, Dept Orthoped Surg, Spine Unit, Blegdamsvej 9, DK-2100 Copenhagen, Denmark.
   [Dahl, Benny] Texas Childrens Hosp, Dept Orthoped & Scoliosis Surg, One Baylor Plaza, Houston, TX 77030 USA.
   [Dahl, Benny] Baylor Coll Med, One Baylor Plaza, Houston, TX 77030 USA.
C3 League of European Research Universities - LERU; University of
   Copenhagen; Rigshospitalet; Baylor College of Medicine; Baylor College
   of Medicine
RP Bari, TJ (通讯作者)，Rigshosp, Dept Orthoped Surg, Spine Unit, Blegdamsvej 9, DK-2100 Copenhagen, Denmark.
EM bari.tanvir@gmail.com
RI Hallager, Dennis/Q-9315-2019; Bari, Tanvir Johanning/AAC-4786-2020
OI Hallager, Dennis/0000-0002-7439-5485; Bari, Tanvir
   Johanning/0000-0003-0513-7316
CR Ames CP, 2012, J NEUROSURG-SPINE, V16, P547, DOI 10.3171/2012.2.SPINE11320
   Aubin CE, 2011, SPINE, V36, pE780, DOI 10.1097/BRS.0b013e3181f0825a
   Barrey C, 2011, EUR SPINE J, V20, P626, DOI DOI 10.1007/S00586-011-1930-3
   COHEN J, 1968, PSYCHOL BULL, V70, P213, DOI 10.1037/h0026256
   de Vet HCW, 2006, J CLIN EPIDEMIOL, V59, P1033, DOI 10.1016/j.jclinepi.2005.10.015
   FLEISS JL, 1971, PSYCHOL BULL, V76, P378, DOI 10.1037/h0031619
   Gisev N, 2013, RES SOC ADMIN PHARM, V9, P330, DOI 10.1016/j.sapharm.2012.04.004
   Gwet K, 2002, STAT METHODS INTERRA, V2, P9
   Horton WC, 2005, SPINE, V30, P427, DOI 10.1097/01.brs.0000153698.94091.f8
   Kottner J, 2011, INT J NURS STUD, V48, P661, DOI 10.1016/j.ijnurstu.2011.01.016
   LANDIS JR, 1977, BIOMETRICS, V33, P159, DOI 10.2307/2529310
   Laouissat F, 2016, ORTHOP TRAUMATOL-SUR, V102, P765, DOI 10.1016/j.otsr.2016.05.012
   Laouissat F, 2018, EUR SPINE J, V27, P2002, DOI 10.1007/s00586-017-5111-x
   Liu Y, 2013, SPINE, V38, P902, DOI 10.1097/BRS.0b013e318280c478
   Maillot C, 2015, EUR SPINE J, V24, P1574, DOI 10.1007/s00586-015-3817-1
   Nielsen Dennis H, 2014, Spine Deform, V2, P40, DOI 10.1016/j.jspd.2013.09.005
   Roussouly P, 2005, SPINE, V30, P346, DOI 10.1097/01.brs.0000152379.54463.65
   Schwab F, 2012, SPINE, V37, P1077, DOI 10.1097/BRS.0b013e31823e15e2
   Schwab F, 2010, SPINE, V35, P2224, DOI 10.1097/BRS.0b013e3181ee6bd4
   Sim J, 2005, PHYS THER, V85, P257
NR 20
TC 4
Z9 4
U1 0
U2 0
PU SPRINGER
PI NEW YORK
PA ONE NEW YORK PLAZA, SUITE 4600, NEW YORK, NY, UNITED STATES
SN 2212-134X
EI 2212-1358
J9 SPINE DEFORM
JI Spine Deform.
PD MAR
PY 2019
VL 7
IS 2
BP 312
EP 318
DI 10.1016/j.jspd.2018.08.009
PG 7
WC Clinical Neurology; Orthopedics
WE Emerging Sources Citation Index (ESCI)
SC Neurosciences & Neurology; Orthopedics
GA VK2WR
UT WOS:000671879700018
DA 2022-05-03
ER

PT J
AU Bari, TJ
   Ohrt-Nissen, S
   Hansen, LV
   Dahl, B
   Gehrchen, M
AF Bari, Tanvir Johanning
   Ohrt-Nissen, Soren
   Hansen, Lars Valentin
   Dahl, Benny
   Gehrchen, Martin
TI Ability of the Global Alignment and Proportion Score to Predict
   Mechanical Failure Following Adult Spinal Deformity Surgery-Validation
   in 149 Patients With Two-Year Follow-up
SO SPINE DEFORMITY
LA English
DT Article
DE Adult spinal deformity; Classification; Validation studies;
   Postoperative complications; Sagittal alignment; Reproducibility of
   results; Spinal fusion; Radiography
AB Study DesignRetrospective analysis of prospectively collected data.ObjectivesTo validate the Global Alignment and Proportion (GAP) score in a single-center cohort of adult spinal deformity (ASD) patients.Summary of Background DataSurgical treatment for ASD is associated with a high risk of mechanical failure and consequent revision surgery. To improve prediction of mechanical complications, the GAP score was developed with promising results. Development was based on the assumption that not all patients would benefit from the same fixed radiographic targets as pelvic incidence is an individual, morphological parameter that greatly influences the sagittal curves of the spine.MethodsIn a validation study of the GAP score, patients undergoing ASD surgery with four or more levels of instrumentation were consecutively included at a tertiary spine unit. Patients were followed for a minimum of two years. Pre- and postoperative GAP score and categories were calculated for all patients, and the association with mechanical failure and revision surgery was analyzed.ResultsA total of 149 patients with a mean age of 57.4 years were included. Overall, the rates of mechanical failure and revision surgery were 51% and 35% respectively. The area under the curve (AUC) using receiver operating characteristic was classified as "no or low discriminatory power" for the GAP score in predicting either outcome (AUC = 0.50 and 0.49, respectively). Similarly, there were no significant associations between GAP categories and the occurrence of mechanical failure or revision surgery when using Cochran-Armitage test of trend (p = .28 for mechanical failure and p = .58 for revision surgery).ConclusionsIn a consecutive series of surgically treated ASD patients, we found no significant association between postoperative GAP score and mechanical failure or revision surgery. Despite minor limitations in similarities to the original study cohort, further validation studies or adjustments to the original scoring system are proposed.Level of EvidenceLevel II.
C1 [Bari, Tanvir Johanning; Ohrt-Nissen, Soren; Hansen, Lars Valentin; Gehrchen, Martin] Univ Hosp Copenhagen, Spine Unit, Dept Orthoped Surg, DK-2100 Copenhagen, Denmark.
   [Dahl, Benny] Texas Childrens Hosp, Dept Orthoped & Scoliosis Surg, Houston, TX 77030 USA.
   [Dahl, Benny] Baylor Coll Med, Houston, TX 77030 USA.
C3 League of European Research Universities - LERU; University of
   Copenhagen; Baylor College of Medicine; Baylor College of Medicine
RP Bari, TJ (通讯作者)，Rigshosp, Dept Orthoped Surg, Spine Unit, Blegdamsvej 9, DK-2100 Copenhagen, Denmark.
EM bari.tanvir@gmail.com
RI Bari, Tanvir Johanning/AAC-4786-2020
OI Bari, Tanvir Johanning/0000-0003-0513-7316
CR ARMITAGE P, 1955, BIOMETRICS, V11, P375, DOI 10.2307/3001775
   Baldus C, 2008, SPINE, V33, P2214, DOI 10.1097/BRS.0b013e31817c0466
   Bess S, 2009, SPINE, V34, P2186, DOI 10.1097/BRS.0b013e3181b05146
   Blamoutier A, 2012, ORTHOP TRAUMATOL-SUR, V98, P528, DOI 10.1016/j.otsr.2012.04.014
   Boulay C, 2006, EUR SPINE J, V15, P415, DOI 10.1007/s00586-005-0984-5
   Bridwell KH, 2009, SPINE, V34, P2171, DOI 10.1097/BRS.0b013e3181a8fdc8
   Charosky S, 2012, SPINE, V37, P693, DOI 10.1097/BRS.0b013e31822ff5c1
   COCHRAN WG, 1954, BIOMETRICS, V10, P417, DOI 10.2307/3001616
   Edwards CC, 2004, SPINE, V29, P1996, DOI 10.1097/01.brs.0000138272.54896.33
   Faraggi D, 2002, STAT MED, V21, P3093, DOI 10.1002/sim.1228
   Grzybowski M, 1997, ACAD EMERG MED, V4, P818, DOI 10.1111/j.1553-2712.1997.tb03793.x
   Hallager DW, 2017, SPINE, V42, pE855, DOI 10.1097/BRS.0000000000001996
   Hallager DW, 2016, SPINE, V41, pE589, DOI 10.1097/BRS.0000000000001355
   HANLEY JA, 1982, RADIOLOGY, V143, P29, DOI 10.1148/radiology.143.1.7063747
   Hart RA, 2013, NEUROSURG CLIN N AM, V24, P213, DOI 10.1016/j.nec.2013.01.001
   Howe CR, 2011, SPINE, V36, P1397, DOI 10.1097/BRS.0b013e3181f453e2
   Inoue S, 2015, J ORTHOP SCI, V20, P609, DOI 10.1007/s00776-015-0729-1
   Karstensen S, 2016, SPINE J, V16, P146, DOI 10.1016/j.spinee.2015.09.051
   Kim DK, 2017, J KOREAN NEUROSURG S, V60, P174, DOI 10.3340/jkns.2016.0707.014
   Kim YJ, 2006, J BONE JOINT SURG AM, V88A, P721, DOI 10.2106/JBJS.E.00550
   Lafage V, 2009, SPINE, V34, pE599, DOI 10.1097/BRS.0b013e3181aad219
   Legaye J, 1998, Eur Spine J, V7, P99, DOI 10.1007/s005860050038
   Maillot C, 2015, EUR SPINE J, V24, P1574, DOI 10.1007/s00586-015-3817-1
   Nicholls FH, 2017, SPINE, V42, P1693, DOI 10.1097/BRS.0000000000002209
   Passias PG, 2016, J BONE JOINT SURG AM, V98, P536, DOI 10.2106/JBJS.14.01126
   Pellise F, 2015, EUR SPINE J, V24, P3, DOI 10.1007/s00586-014-3542-1
   Schwab F, 2012, SPINE, V37, P1077, DOI 10.1097/BRS.0b013e31823e15e2
   Sciubba Daniel M, 2015, Spine Deform, V3, P575, DOI 10.1016/j.jspd.2015.04.005
   Shashank VG., 2018, NEUROSURGERY, V28, P1
   Smith JS, 2017, J NEUROSURG-SPINE, V27, P444, DOI 10.3171/2016.10.SPINE16849
   Smith JS, 2011, SPINE, V36, P817, DOI 10.1097/BRS.0b013e3181e21783
   Wang H, 2017, WORLD NEUROSURG, V101, P405, DOI 10.1016/j.wneu.2017.02.013
   Yasuda Tatsuya, 2017, J Spine Surg, V3, P204, DOI 10.21037/jss.2017.06.04
   Yilgor C, 2017, J BONE JOINT SURG AM, V99, DOI 10.2106/JBJS.16.01594
NR 34
TC 26
Z9 28
U1 0
U2 0
PU SPRINGER
PI NEW YORK
PA ONE NEW YORK PLAZA, SUITE 4600, NEW YORK, NY, UNITED STATES
SN 2212-134X
EI 2212-1358
J9 SPINE DEFORM
JI Spine Deform.
PD MAR
PY 2019
VL 7
IS 2
BP 331
EP 337
DI 10.1016/j.jspd.2018.08.002
PG 7
WC Clinical Neurology; Orthopedics
WE Emerging Sources Citation Index (ESCI)
SC Neurosciences & Neurology; Orthopedics
GA VK2WR
UT WOS:000671879700021
DA 2022-05-03
ER

PT J
AU Cheung, ZB
   Chen, DH
   White, SJW
   Kim, JS
   Cho, SK
AF Cheung, Zoe B.
   Chen, Daniel H.
   White, Samuel J. W.
   Kim, Jun S.
   Cho, Samuel K.
TI Anterior Column Realignment in Adult Spinal Deformity: A Case Report and
   Review of the Literature
SO WORLD NEUROSURGERY
LA English
DT Review
DE Adult spinal deformity; Anterior longitudinal ligament release; Anterior
   column realignment; Lateral lumber interbody fusion; Minimally invasive;
   Sagittal balance
ID RETROPERITONEAL TRANSPSOAS APPROACH; LONGITUDINAL LIGAMENT RELEASE;
   SAGITTAL BALANCE; OSTEOTOMIES; COMPLICATIONS; OUTCOMES
AB OBJECTIVE: Anterior column realignment (ACR) is a new emerging minimally invasive surgical technique for adult spinal deformity (ASD) that has the potential to provide similar corrective ability to traditional posterior approaches. This article reviews the current literature on the clinical efficacy and safety of ACR and illustrates an additional use of this technique in a case of sagittal imbalance after posterior spinal fusion with segmental instrumentation.
   METHODS: We performed a literature search of all published ACR reports using PubMed, including only clinical studies describing the ACR technique and reporting radiographic and/or clinical outcomes.
   RESULTS: Thirteen studies were included. Improvement in lumbar lordosis after ACR ranged from 12.7 degrees to 39 degrees, and increases in focal segmental lordosis at each ACR level ranged from 1 degrees to 34 degrees. Good clinical and functional outcomes have consistently been reported after ACR. The complication rate has been comparable to or lower than traditional posterior-based techniques. We also illustrate the use of ACR in a patient with sagittal imbalance after a prior posterior instrumented spinal fusion. ACR in combination with a posterior osteotomy allowed for the induction of lordosis by cantilevering of rods and compression of pedicle screws.
   CONCLUSIONS: Radiographic and clinical outcomes after ACR have been promising so far. In addition to primary ASD surgery, ACR can also be effectively used in cases with prior posterior instrumented spinal fusion to correct sagittal imbalance.
C1 [Cheung, Zoe B.; Chen, Daniel H.; White, Samuel J. W.; Kim, Jun S.; Cho, Samuel K.] Icahn Sch Med Mt Sinai, Dept Orthopaed Surg, New York, NY 10029 USA.
C3 Icahn School of Medicine at Mount Sinai
RP Cho, SK (通讯作者)，Icahn Sch Med Mt Sinai, Dept Orthopaed Surg, New York, NY 10029 USA.
EM samuel.cho@mountsinai.org
RI Kim, Jun Sup/ABB-5046-2021; Cheung, Zoe B./AAG-4511-2020
OI Kim, Jun Sup/0000-0002-6114-2673; Cheung, Zoe B./0000-0002-0189-5390;
   Cho, Samuel/0000-0001-7511-2486
CR Agur A. M. R., 2012, GRANTS ATLAS ANATOMY
   Akbarnia BA, 2014, J SPINAL DISORD TECH, V27, P29, DOI 10.1097/BSD.0b013e318287bdc1
   Anand N, 2014, NEUROSURG FOCUS, V36, DOI 10.3171/2014.3.FOCUS13585
   Arslan M, 2011, NEUROSURGERY, V68, DOI 10.1227/NEU.0b013e318205e307
   Beckman JM, 2016, OPER NEUROSURG, V12, P214, DOI 10.1227/NEU.0000000000001203
   Berjano P, 2015, EUR SPINE J, V24, pS451, DOI 10.1007/s00586-015-3962-6
   Berjano P, 2015, EUR SPINE J, V24, pS433, DOI 10.1007/s00586-015-3930-1
   Berjano P, 2015, EUR SPINE J, V24, pS49, DOI 10.1007/s00586-014-3670-7
   Bianco K, 2014, NEUROSURG FOCUS, V36, DOI 10.3171/2014.2.FOCUS1422
   Bridwell KH, 2003, SPINE, V28, P2093, DOI 10.1097/01.BRS.0000090891.60232.70
   Deukmedjian AR, 2012, J NEUROSURG-SPINE, V16, P615, DOI 10.3171/2012.3.SPINE1210
   Deukmedjian AR, 2013, NEUROSURG FOCUS, V35, DOI 10.3171/2013.5.FOCUS13173
   Deukmedjian AR, 2012, SCI WORLD J, DOI 10.1100/2012/789698
   Deukmedjian AR, 2012, J NEUROSURG-SPINE, V17, P530, DOI 10.3171/2012.8.SPINE12432
   Dorward IG, 2014, SPINE, V39, P870, DOI 10.1097/BRS.0000000000000302
   Dorward IG, 2010, NEUROSURG FOCUS, V28, DOI 10.3171/2009.12.FOCUS09259
   Gill JB, 2008, J BONE JOINT SURG AM, V90A, P2509, DOI 10.2106/JBJS.H.00081
   Glassman SD, 2005, SPINE, V30, P2024, DOI 10.1097/01.brs.0000179086.30449.96
   Haque RM, 2014, NEUROSURG FOCUS, V36, DOI 10.3171/2014.3.FOCUS1424
   Hosseini P, 2017, NEUROSURG FOCUS, V43, DOI 10.3171/2017.8.FOCUS17423
   Kelly MP, 2014, NEUROSURG FOCUS, V36, DOI 10.3171/2014.2.FOCUS1419
   Leveque JC, 2017, NEUROSURG FOCUS, V43, DOI 10.3171/2017.5.FOCUS17195
   Manwaring JC, 2014, J NEUROSURG-SPINE, V20, P515, DOI 10.3171/2014.2.SPINE1347
   Mundis GM, 2017, WORLD NEUROSURG, V105, P249, DOI 10.1016/j.wneu.2017.05.122
   Murray G, 2015, EUR SPINE J, V24, pS397, DOI 10.1007/s00586-015-3894-1
   Ozgur Burak M, 2006, Spine J, V6, P435, DOI 10.1016/j.spinee.2005.08.012
   Pimenta Luiz, 2015, Eur J Orthop Surg Traumatol, V25 Suppl 1, pS29, DOI 10.1007/s00590-015-1642-1
   Sansur CA, 2011, SPINE, V36, pE593, DOI 10.1097/BRS.0b013e3182059bfd
   Smith JS, 2017, J NEUROSURG-SPINE, V27, P444, DOI 10.3171/2016.10.SPINE16849
   Smith JS, 2011, SPINE, V36, P958, DOI 10.1097/BRS.0b013e3181eabb26
   Turner JD, 2015, EUR SPINE J, V24, pS427, DOI 10.1007/s00586-015-3842-0
NR 31
TC 3
Z9 3
U1 0
U2 3
PU ELSEVIER SCIENCE INC
PI NEW YORK
PA STE 800, 230 PARK AVE, NEW YORK, NY 10169 USA
SN 1878-8750
EI 1878-8769
J9 WORLD NEUROSURG
JI World Neurosurg.
PD MAR
PY 2019
VL 123
BP E379
EP E386
DI 10.1016/j.wneu.2018.11.174
PG 8
WC Clinical Neurology; Surgery
WE Science Citation Index Expanded (SCI-EXPANDED)
SC Neurosciences & Neurology; Surgery
GA HR2II
UT WOS:000462958400044
PM 30500589
DA 2022-05-03
ER

PT J
AU Elsamadicy, AA
   Lubkin, DT
   Sergesketter, AR
   Adil, SM
   Charalambous, LT
   Drysdale, N
   Williamson, T
   Camara-Quintana, J
   Abd-El-Barr, MM
   Goodwin, CR
   Karikari, IO
AF Elsamadicy, Aladine A.
   Lubkin, David T.
   Sergesketter, Amanda R.
   Adil, Syed M.
   Charalambous, Lefko T.
   Drysdale, Nicolas
   Williamson, Theresa
   Camara-Quintana, Joaquin
   Abd-El-Barr, Muhammad M.
   Goodwin, C. Rory
   Karikari, Isaac O.
TI Rate of instrumentation changes on postoperative and follow-up
   radiographs after primary complex spinal fusion (five or more levels)
   for adult deformity correction
SO JOURNAL OF NEUROSURGERY-SPINE
LA English
DT Article
DE spinal fusion; radiographs; postoperative imaging; deformity
ID UTILITY; DECOMPRESSION; ARTHROPLASTY; SURGERY; RISE
AB OBJECTIVE In the United States, healthcare expenditures have been soaring at a concerning rate. There has been an excessive use of postoperative radiographs after spine surgery and this has been a target for hospitals to reduce unnecessary costs. However, there are only limited data identifying the rate of instrumentation changes on radiographs after complex spine surgery involving >= 5-level fusions.
   METHODS The medical records of 136 adult (>= 18 years old) patients with spine deformity undergoing elective, primary complex spinal fusion (>= 5 levels) for deformity correction at a major academic institution between 2010 and 2015 were reviewed. Patient demographics, comorbidities, and intra-and postoperative complication rates were collected for each patient. The authors reviewed the first 5 subsequent postoperative and follow-up radiographs, and determined whether revision of surgery was performed within 5 years postoperatively. The primary outcome investigated in this study was the rate of hardware changes on follow-up radiographs.
   RESULTS The majority of patients were female, with a mean age of 53.8 +/- 20.0 years and a body mass index of 27.3 +/- 6.2 kg/m(2) (parametric data are expressed as the mean +/- SD). The median number of fusion levels was 9 (interquartile range 7-13), with a mean length of surgery of 327.8 +/- 124.7 minutes and an estimated blood loss of 1312.1 +/- 1269.2 ml. The mean length of hospital stay was 6.6 +/- 3.9 days, with a 30-day readmission rate of 14.0%. Postoperative and follow-up change in stability on radiographs (days from operation) included: image 1 (4.6 +/- 9.3 days) 0.0%; image 2 (51.7 +/- 49.9 days) 3.0%; image 3 (142.1 +/- 179.8 days) 5.6%; image 4 (277.3 +/- 272.5 days) 11.3%; and image 5 (463.1 +/- 525.9 days) 15.7%. The 3rd year after surgery had the highest rate of hardware revision (5.55%), followed by the 2nd year (4.68%), and the 1st year (4.54%).
   CONCLUSIONS This study suggests that the rate of instrumentation changes on radiographs increases over time, with no changes occurring at the first postoperative image. In an era of cost-conscious healthcare, fewer orders for early radiographs after complex spinal fusions (>= 5 levels) may not impact patient care and can reduce the overall use of healthcare resources.
C1 [Elsamadicy, Aladine A.; Camara-Quintana, Joaquin] Yale Univ, Sch Med, Dept Neurosurg, New Haven, CT USA.
   [Lubkin, David T.; Sergesketter, Amanda R.; Adil, Syed M.; Charalambous, Lefko T.; Drysdale, Nicolas; Williamson, Theresa; Abd-El-Barr, Muhammad M.; Goodwin, C. Rory; Karikari, Isaac O.] Duke Univ, Med Ctr, Dept Neurosurg, Durham, NC USA.
C3 Yale University; Duke University
RP Elsamadicy, AA (通讯作者)，Yale Univ, Sch Med, New Haven, CT 06510 USA.
EM elsamadicy.aladine@gmail.com
RI Adil, Syed/S-5553-2019; Charalambous, Lefko Theo/ABG-8263-2021
OI Adil, Syed/0000-0002-2322-5478; Abd-El-Barr,
   Muhammad/0000-0001-7151-2861
CR Ailon T, 2018, WORLD NEUROSURG, V117, pE1, DOI 10.1016/j.wneu.2018.04.127
   Benveniste RJ, 2014, J NEURO-ONCOL, V118, P363, DOI 10.1007/s11060-014-1440-3
   Blizzard DJ, 2012, SPINE, V37, P1904, DOI 10.1097/BRS.0b013e31825bcce3
   Deyo RA, 2004, NEW ENGL J MED, V350, P722, DOI 10.1056/NEJMsb031771
   Fuchs VR, 2008, NEW ENGL J MED, V359, P1749, DOI 10.1056/NEJMp0807432
   Glaser D, 2000, J ARTHROPLASTY, V15, P475, DOI 10.1054/arth.2000.4338
   Hamilton DK, 2017, WORLD NEUROSURG, V106, P905, DOI [10.1016/J.WNEU.2017.07.061, 10.1016/j.wneu.2017.07.061]
   Hendee WR, 2010, RADIOLOGY, V257, P240, DOI 10.1148/radiol.10100063
   Iglehart JK, 2006, NEW ENGL J MED, V354, P2822, DOI 10.1056/NEJMhpr061219
   Iglehart JK, 2009, NEW ENGL J MED, V360, P1030, DOI 10.1056/NEJMhpr0808703
   Levin David C, 2004, J Am Coll Radiol, V1, P169, DOI 10.1016/j.jacr.2003.12.009
   Longenecker AS, 2017, J ARTHROPLASTY, V32, P1431, DOI 10.1016/j.arth.2016.11.033
   Molinari RW, 2012, SPINE J, V12, P559, DOI 10.1016/j.spinee.2012.06.005
   Moskal J T, 1998, Am J Knee Surg, V11, P89
   Qaseem A, 2012, ANN INTERN MED, V156, P147, DOI 10.7326/0003-4819-156-2-201201170-00011
   Rajaee SS, 2012, SPINE, V37, P67, DOI 10.1097/BRS.0b013e31820cccfb
   Rao VM, 2012, ANN INTERN MED, V157, P574, DOI 10.7326/0003-4819-157-8-201210160-00535
   Romero NC, 2009, SPINE, V34, P1578, DOI 10.1097/BRS.0b013e3181a972b2
   Schubert GA, 2013, SPINE, V38, pE1263, DOI 10.1097/BRS.0b013e31829fc6a6
   Thorpe KE, 2005, HEALTH AFFAIR, V24, P1436, DOI 10.1377/hlthaff.24.6.1436
   Thorpe KE, 2006, PUBLIC HEALTH, V120, P1002, DOI 10.1016/j.puhe.2006.09.001
   Ververeli PA, 1996, J ARTHROPLASTY, V11, P277, DOI 10.1016/S0883-5403(96)80078-7
   Yamato Y, 2018, J NEUROSURG-SPINE, V29, P59, DOI 10.3171/2017.9.SPINE17525
   Zampolin R, 2014, NEUROIMAG CLIN N AM, V24, P269, DOI 10.1016/j.nic.2014.01.004
NR 24
TC 1
Z9 1
U1 0
U2 2
PU AMER ASSOC NEUROLOGICAL SURGEONS
PI ROLLING MEADOWS
PA 5550 MEADOWBROOK DRIVE, ROLLING MEADOWS, IL 60008 USA
SN 1547-5654
EI 1547-5646
J9 J NEUROSURG-SPINE
JI J. Neurosurg.-Spine
PD MAR
PY 2019
VL 30
IS 3
BP 376
EP 381
DI 10.3171/2018.9.SPINE18686
PG 6
WC Clinical Neurology; Surgery
WE Science Citation Index Expanded (SCI-EXPANDED)
SC Neurosciences & Neurology; Surgery
GA HQ5JS
UT WOS:000462447900011
PM 30641841
DA 2022-05-03
ER

PT J
AU Ferrero, E
   Lafage, R
   Diebo, BG
   Challier, V
   Ilharreborde, B
   Schwab, F
   Skalli, W
   Guigui, P
   Lafage, V
AF Ferrero, Emmanuelle
   Lafage, Renaud
   Diebo, Bassel G.
   Challier, Vincent
   Ilharreborde, Brice
   Schwab, Frank
   Skalli, Wafa
   Guigui, Pierre
   Lafage, Virginie
TI Tridimensional Analysis of Rotatory Subluxation and Sagittal Spinopelvic
   Alignment in the Setting of Adult Spinal Deformity (vol 5, pg 255, 2017)
SO SPINE DEFORMITY
LA English
DT Correction
AB The authors regret that one of the co-author's name was misspelt as "Brice Illharreborde, MD, PhD'" in the proof. However, the name should be spelled as "Brice Ilharreborde, MD, PhD'".
C1 [Ferrero, Emmanuelle; Lafage, Renaud; Diebo, Bassel G.; Challier, Vincent; Schwab, Frank; Lafage, Virginie] Hosp Special Surg, Orthopaed Surg, 535 E 70th St, New York, NY 10021 USA.
   [Ferrero, Emmanuelle; Guigui, Pierre] Hop Europeen Georges Pompidou, Orthopaed Surg, 20 Rue Leblanc, F-75015 Paris, France.
   [Ilharreborde, Brice] Robert Debre Hosp, Orthopaed Surg, 48 Bd Serurier, F-75019 Paris, France.
   [Skalli, Wafa] Arts & Metiers ParisTech, Lab Biomecan, 151 Blvd Hop, F-75013 Paris, France.
C3 Assistance Publique Hopitaux Paris (APHP); Hopital Universitaire
   Europeen Georges-Pompidou - APHP; UDICE-French Research Universities;
   Universite de Paris; Assistance Publique Hopitaux Paris (APHP); Hopital
   Universitaire Robert-Debre - APHP; UDICE-French Research Universities;
   Universite de Paris; Arts et Metiers Institute of Technology; heSam
   Universite; Conservatoire National Arts & Metiers (CNAM)
RP Ferrero, E (通讯作者)，Paris V Univ, Hop Europeen Georges Pompidou, AP HP, 20 Rue Leblanc, F-75908 Paris 15, France.
EM Emmanuelle.ferrero@gmail.com
RI Diebo, Bassel G./G-8835-2015; Lafage, Virginie/E-7747-2010
OI Diebo, Bassel G./0000-0002-7835-2263; Lafage,
   Virginie/0000-0002-0119-7111
CR Ferrero E, 2017, SPINE DEFORM, V5, P255
NR 1
TC 0
Z9 0
U1 0
U2 0
PU SPRINGER
PI NEW YORK
PA ONE NEW YORK PLAZA, SUITE 4600, NEW YORK, NY, UNITED STATES
SN 2212-134X
EI 2212-1358
J9 SPINE DEFORM
JI Spine Deform.
PD MAR
PY 2019
VL 7
IS 2
BP 379
EP 379
DI 10.1016/j.jspd.2018.09.005
PG 1
WC Clinical Neurology; Orthopedics
WE Emerging Sources Citation Index (ESCI)
SC Neurosciences & Neurology; Orthopedics
GA VK2WR
UT WOS:000671879700030
PM 30660239
DA 2022-05-03
ER

PT J
AU Hori, Y
   Matsumura, A
   Namikawa, T
   Kato, M
   Takahashi, S
   Ohyama, S
   Ozaki, T
   Yabu, A
   Nakamura, H
AF Hori, Yusuke
   Matsumura, Akira
   Namikawa, Takashi
   Kato, Minori
   Takahashi, Shinji
   Ohyama, Shoichiro
   Ozaki, Tomonori
   Yabu, Akito
   Nakamura, Hiroaki
TI Does sagittal imbalance impact the surgical outcomes of short-segment
   fusion for lumbar spinal stenosis associated with degenerative lumbar
   scoliosis?
SO JOURNAL OF ORTHOPAEDIC SCIENCE
LA English
DT Article
ID DEFORMITY SURGERY; ADULT SCOLIOSIS; COMPLICATIONS; RATES
AB Background: The degenerative lumbar scoliosis (DLS) patients who mainly complained about neurogenic claudication due to spinal canal stenosis are well-indicated for short segment fusion (SSF) at the affecting levels. However, it is unclear whether we should consider global sagittal balance or not. The aim of this study was to evaluate the impact of sagittal balance on the surgical outcomes of degenerative lumbar scoliosis (DLS) patients who underwent SSF.
   Methods: We retrospectively reviewed 70 DLS patients who underwent SSF (less than 3 levels) and could be followed for at least 2 years. The PI-LL, PT, SVA, and T1 pelvic angle (TPA) were measured using standing whole spine X-rays preoperatively (PreO) and at final follow-up (FFU). Surgical outcomes were assessed with the improvement in Japanese Orthopaedic Association score (JOAs) for low back pain (LBP), and the level of LBP was measured using the visual analogue scale (LBP-VAS). We analysed the relationships between the radiographic parameters and the surgical outcomes.
   Results: We divided the patients into the three groups (poor/fair/good) based on the JOAs. The analysis with the Jonckheere-Terpstra trend test indicated that the following radiographic parameters had a significant trend with surgical outcomes in each group: (poor/fair/good; p value); PreO PI-LL (26/20/17 degrees; P = 0.04), SVA (46/75/35.5 mm; P = 0.02), TPA (28/27/23 degrees; p = 0.04), FFU PI-LL (33/25/8.5 degrees; P = 0.004), SVA (93/90.5/32.5 mm; P = 0.001), and TPA (33/29/25 degrees; P = 0.007). Additionally, LBP-VAS had a significant correlation between the three groups at final follow-up (P = 0.004). There were significant correlations between improvement in JOAs and PI-LL, SVA, and TPA both PreO and at FFU (P < 0.05).
   Conclusions: Sagittal spinal imbalance and spinopelvic malalignment significantly impact the surgical outcomes of SSF for DLS. Preoperative evaluation of spinopelvic alignment and sagittal balance is of critical importance when SSF are performed for DLS patients. (c) 2018 Published by Elsevier B.V. on behalf of The Japanese Orthopaedic Association.
C1 [Hori, Yusuke; Matsumura, Akira; Namikawa, Takashi; Kato, Minori; Ohyama, Shoichiro; Ozaki, Tomonori; Yabu, Akito] Osaka City Gen Hosp, Dept Orthopaed Surg, Osaka, Japan.
   [Takahashi, Shinji; Nakamura, Hiroaki] Osaka City Univ, Dept Orthopaed Surg, Grad Sch Med, Osaka, Japan.
C3 Osaka City General Hospital; Osaka City University
RP Matsumura, A (通讯作者)，Osaka City Gen Hosp, Dept Orthopaed Surg, Miyakojima Ku, 2-13-22 Miyakojimahondori, Osaka 5340021, Japan.
EM amatsumura@med.osaka-cu.ac.jp
RI Takahashi, Shinji/ABC-5330-2020
OI Takahashi, Shinji/0000-0002-6906-5406; OHYAMA,
   SHOICHIRO/0000-0002-7707-189X
CR Acosta FL, 2011, J NEUROSURG-SPINE, V15, P667, DOI 10.3171/2011.7.SPINE10640
   Aebi M, 2005, EUR SPINE J, V14, P925, DOI 10.1007/s00586-005-1053-9
   Bridwell KH, 2009, SPINE, V34, P2171, DOI 10.1097/BRS.0b013e3181a8fdc8
   Brodke DS, 2013, SPINE, V38, P2287, DOI 10.1097/BRS.0000000000000068
   Cho KJ, 2008, EUR SPINE J, V17, P650, DOI 10.1007/s00586-008-0615-z
   Daffner SD, 2003, AM J ORTHOP BELLE ME, V32, P82
   Daubs MD, 2007, SPINE, V32, P2238, DOI 10.1097/BRS.0b013e31814cf24a
   Di Silvestre M, 2014, SPINE J, V14, P1, DOI 10.1016/j.spinee.2012.10.023
   Faldini C, 2015, EUR SPINE J, V24, pS887, DOI 10.1007/s00586-015-4266-6
   Glassman SD, 2005, SPINE, V30, P2024, DOI 10.1097/01.brs.0000179086.30449.96
   Gupta MC, 2003, ORTHOP CLIN N AM, V34, P269, DOI 10.1016/S0030-5898(03)00029-4
   Heary RF, 2008, NEUROSURGERY, V63, pA69, DOI 10.1227/01.NEU.0000320426.59061.79
   Kasliwal MK, 2012, J NEUROSURG-SPINE, V17, P128, DOI 10.3171/2012.4.SPINE12130
   Kebaish KM, 2011, SPINE, V36, P731, DOI 10.1097/BRS.0b013e3181e9f120
   Kleinstueck FS, 2016, EUR SPINE J, V25, P2649, DOI 10.1007/s00586-014-3484-7
   Koerner JD, 2015, JBJS REV, V3, DOI 10.2106/JBJS.RVW.N.00061
   Kotwal Suhel, 2011, HSS J, V7, P257
   Ploumis A, 2007, SPINE J, V7, P428, DOI 10.1016/j.spinee.2006.07.015
   Scheer JK, 2015, J NEUROSURG-SPINE, V22, P540, DOI 10.3171/2014.10.SPINE14475
   Schwab F, 2003, SPINE, V28, P602, DOI 10.1097/00007632-200303150-00016
   Schwab F, 2009, SPINE, V34, P1828, DOI 10.1097/BRS.0b013e3181a13c08
   Soroceanu A, 2015, SPINE, V40, P1414, DOI 10.1097/BRS.0000000000001020
   Taneichi H, 2006, J NEUROSURG-SPINE, V4, P198, DOI 10.3171/spi.2006.4.3.198
   Transfeldt EE, 2010, SPINE, V35, P1872, DOI 10.1097/BRS.0b013e3181ce63a2
   Tribus Clifford B, 2003, J Am Acad Orthop Surg, V11, P174
   Urrutia J, 2011, SPINE, V36, P737, DOI 10.1097/BRS.0b013e3181db7456
   Vaccaro AR, 2000, ORTHOPEDICS, V23, P260
   Wang GH, 2015, EUR SPINE J, V24, P1792, DOI 10.1007/s00586-015-3942-x
   Yadla S, 2010, NEUROSURG FOCUS, V28, DOI 10.3171/2009.12.FOCUS09254
   Youssef JA, 2013, GLOB SPINE J, V3, P51, DOI 10.1055/s-0032-1326950
NR 30
TC 7
Z9 8
U1 0
U2 5
PU ELSEVIER SCIENCE BV
PI AMSTERDAM
PA PO BOX 211, 1000 AE AMSTERDAM, NETHERLANDS
SN 0949-2658
EI 1436-2023
J9 J ORTHOP SCI
JI J. Orthop. Sci.
PD MAR
PY 2019
VL 24
IS 2
BP 224
EP 229
DI 10.1016/j.jos.2018.10.005
PG 6
WC Orthopedics
WE Science Citation Index Expanded (SCI-EXPANDED)
SC Orthopedics
GA HO1JS
UT WOS:000460662100007
PM 30391135
DA 2022-05-03
ER

PT J
AU Kyoh, Y
AF Kyoh, Yoshinori
TI Minimally Invasive Endoscopic-Assisted Lateral Lumbar Interbody Fusion:
   Technical Report and Preliminary Results
SO NEUROSPINE
LA English
DT Article
DE Lateral lumbar interbody fusion; Endoscopy; Discectomy; Degenerative
   scoliosis; Stenosis; Spondylolisthesis
AB Objective: Lateral lumbar interbody fusion (LLIF) is a highly useful lumbar fusion surgical technique for degenerative spinal disease. However, many complications have already been reported. The purpose of this study is to report the concept, surgical technique, and clinical results of the first 70 consecutive cases treated with a safer and minimally invasive endoscopic-assisted LLIF (ELLIF).
   Methods: This retrospective study included 70 cases involving 106 segments in which ELLIF was used to treat degenerative spinal disease. We examined the clinical progress, complications and analyzed radiographic images. Regarding the fusion rate, 49 cases involving 72 segments whose follow-up period was more than 7 months were evaluated.
   Results: The mean of preoperative Numerical Rating Scale (NRS) was 7.0 and postoperative NRS was 1.4. Postoperative NRS had a significant correlation with the number of fusion segments (p = 0.028). The mean of preoperative disc space height, foraminal height, sagittal rotation angle, whole lumbar lordosis and sagittal translation distance were 3.3 mm, 14.3 mm, 2.4 degrees, 9.7 degrees, and 3.2 mm, respectively. Postoperative values were 9.4 mm, 17.9 mm, -4.9 degrees, 36.3 degrees, and 0.7 mm. The fusion rate was 79.2%. Complications included, transient psoas muscle weakness 1, sensory disturbance in the thigh 2, retroperitoneal injury 1, postoperative ileus possibly involving a retroperitoneal injury 1, and cage migration 4.
   Conclusion: Using the ELLIF in the degenerative spinal disease, we obtained good radiological reduction and good clinical results. Our study confirms that ELLIF is safer and provides better results for degenerative spinal disease. However, the issue of cage migration remains to be resolved.
C1 [Kyoh, Yoshinori] Kyoh Orthopaed & Neurosurg Clin, 54 Misono Cho, Amagasaki, Hyogo 6600861, Japan.
RP Kyoh, Y (通讯作者)，Kyoh Orthopaed & Neurosurg Clin, 54 Misono Cho, Amagasaki, Hyogo 6600861, Japan.
EM yhkang@kyoh-clinic.com
CR Abe K, 2017, SPINE, V42, P55, DOI 10.1097/BRS.0000000000001650
   Assina R, 2014, J NEUROSURG-SPINE, V21, P794, DOI 10.3171/2014.7.SPINE131146
   Balsano M, 2015, EUR SPINE J, V24, pS405, DOI 10.1007/s00586-015-3881-6
   Fogel GR, 2008, SPINE J, V8, P570, DOI 10.1016/j.spinee.2007.03.013
   Fujimori T, 2015, GLOB SPINE J, V5, P102, DOI 10.1055/s-0034-1396432
   Heo DH, 2017, NEUROSURG FOCUS, V43, DOI 10.3171/2017.5.FOCUS17146
   Kanemura T, 2017, SPINE SURG RELAT RES, V1, P107, DOI 10.22603/ssrr.1.2017-0008
   Lee SH, 2017, BIOMED RES INT, V2017, DOI 10.1155/2017/3731983
   Nakamura H, 2000, J AM COLL SURGEONS, V191, P686, DOI 10.1016/S1072-7515(00)00716-X
   Wakita Hiromasa, 2015, BMC Res Notes, V8, P126, DOI 10.1186/s13104-015-1087-y
NR 10
TC 5
Z9 5
U1 0
U2 0
PU KOREAN SPINAL NEUROSURGERY SOC
PI SEOUL
PA ND #407, DONG-A VILLATE 2 TOWN, 350, SEOCHO-DAERO, SEOCHO-GU, SEOUL,
   06631, SOUTH KOREA
SN 2586-6583
EI 2586-6591
J9 NEUROSPINE
JI Neurospine
PD MAR
PY 2019
VL 16
IS 1
BP 72
EP 81
DI 10.14245/ns.1938024.012
PG 10
WC Clinical Neurology; Surgery
WE Science Citation Index Expanded (SCI-EXPANDED)
SC Neurosciences & Neurology; Surgery
GA HQ8FO
UT WOS:000462659800011
PM 31618808
OA Green Published, gold, Green Submitted
DA 2022-05-03
ER

PT J
AU Lee, PC
   Erdman, A
   Ledonio, C
   Larson, AN
   Polly, D
AF Lee, Po-Chih
   Erdman, Arthur
   Ledonio, Charles
   Larson, A. Noelle
   Polly, David
TI Thoracic Volumes Correlated With Pulmonary Function Tests in Adult
   Scoliosis Patients Following Different Treatments in Adolescence
SO JOURNAL OF MEDICAL DEVICES-TRANSACTIONS OF THE ASME
LA English
DT Article
DE thoracic volume; scoliosis; Cobb angle; pulmonary function
AB In this paper, a previously developed medical software using orthogonal frontal and lateral X-rays is employed to reconstruct the rib cage and thoracic volume for scoliosis patients. The thoracic volumes of ten adult scoliosis patients with different treatments during their adolescence are followed up. This study provides an evidence that thoracic volume measurement can be used to infer the pulmonary function for spine deformity patients with moderate to severe scoliosis Cobb angle. Based on the calculation of the thoracic volumes in scoliosis patients, we correlate the parameters in the pulmonary function test to the measured thoracic volume through our software. The findings show the strong correlation between total lung capacity and the thoracic volume, and a significant correlation between the vital capacity/residual volume and the thoracic volume. An interpretation of the findings, limitation, and the future application are pointed out.
C1 [Lee, Po-Chih; Erdman, Arthur] Univ Minnesota, Dept Mech Engn, Earl E Bakken Med Devices Ctr, Minneapolis, MN 55455 USA.
   [Ledonio, Charles] Innovat Surg Designs Inc, Wayne, PA 19087 USA.
   [Larson, A. Noelle] Mayo Clin, Dept Orthoped Surg, Rochester, MN 55905 USA.
   [Polly, David] Univ Minnesota, Dept Orthopaed Surg, Minneapolis, MN 55454 USA.
C3 University of Minnesota System; University of Minnesota Twin Cities;
   Mayo Clinic; University of Minnesota System; University of Minnesota
   Twin Cities
RP Erdman, A (通讯作者)，Univ Minnesota, Dept Mech Engn, Earl E Bakken Med Devices Ctr, Minneapolis, MN 55455 USA.
EM leex6846@umn.edu; agerdman@umn.edu; cledonio@innovativesd.net;
   larson.noelle@mayo.edu; pollydw@umn.edu
RI Larson, A. Noelle/AAC-7158-2019; Polly, David/AAT-5202-2020
OI Polly, David/0000-0001-7572-6584
CR ALBERT RK, 1999, COMPREHENSIVE RESP M
   Illes T, 2012, INT ORTHOP, V36, P1325, DOI 10.1007/s00264-012-1512-y
   Johnston CE, 2011, SPINE, V36, P1096, DOI 10.1097/BRS.0b013e3181f8c931
   Kumar V., 2007, ROBBINS BASIC PATHOL, Veighth
   Ledonio CGT, 2017, J ORTHOP RES, V35, P175, DOI 10.1002/jor.23304
   Lee PC, 2016, J MED DEVICES, V10, DOI 10.1115/1.4033849
   Pellegrino R, 2005, EUR RESPIR J, V26, P948, DOI 10.1183/09031936.05.00035205
NR 7
TC 0
Z9 0
U1 0
U2 5
PU ASME
PI NEW YORK
PA TWO PARK AVE, NEW YORK, NY 10016-5990 USA
SN 1932-6181
EI 1932-619X
J9 J MED DEVICES
JI J. Med. Devices
PD MAR
PY 2019
VL 13
IS 1
AR 014503
DI 10.1115/1.4041634
PG 4
WC Engineering, Biomedical
WE Science Citation Index Expanded (SCI-EXPANDED)
SC Engineering
GA HJ8BZ
UT WOS:000457422700012
DA 2022-05-03
ER

PT J
AU Lu, X
   Forte, AJ
   Sawh-Martinez, R
   Wu, R
   Cabrejo, R
   Steinbacher, DM
   Alperovich, M
   Alonso, N
   Persing, JA
AF Lu, X.
   Forte, A. J.
   Sawh-Martinez, R.
   Wu, R.
   Cabrejo, R.
   Steinbacher, D. M.
   Alperovich, M.
   Alonso, N.
   Persing, J. A.
TI Orbit, zygoma, and maxilla growth patterns in Crouzon syndrome
SO INTERNATIONAL JOURNAL OF ORAL AND MAXILLOFACIAL SURGERY
LA English
DT Article
DE Crouzon syndrome; orbit; zygoma; maxilla; midface
ID DISTRACTION OSTEOGENESIS; FACIAL GROWTH; CRANIAL BASE; APERT;
   ADVANCEMENT; DYSMORPHOLOGY; OSTEOTOMY; EXPANSION; MIDFACE
AB The facial malformations of Crouzon syndrome involve the entire cranioorbito-zygomatic region. The detailed sequence of changes in orbit, zygoma, and maxilla over time, the mutual influence among these three anatomical structures, and their relationship with the cranial base were studied to determine the sequence and timing of deformity. Preoperative CT scans of 36 patients with Crouzon syndrome (mean age 10.84 +/- 14.70 years; 14 male, 22 female) and CT scans of 54 control subjects (mean age 8.53 +/- 13.22 years; 29 male, 25 female) were divided into five subgroups by age: 0-6 months, 6 months-2 years, 2-6 years, 6-18 years, and 18-62 years. Craniofacial morphometric cephalometrics were analyzed using Materialise software. Crouzon orbit anteroposterior length was shorter before 6 months (P = 0.021) and remained shorter into adulthood (P < 0.001). Globe projection was greater across all age subgroups (P < 0.001), reaching a peak at 6 months to 2 years (P < 0.001). The increased medial orbital width was the most remarkable and persistent secondary deformity (P < 0.001). The zygoma anterior protrusion was retruded before 6 months of age (P < 0.001), but then improved gradually. The width of maxilla was greater by 24% in the Crouzon cohort (P < 0.001), with a difference of 16% before 6 months (P = 0.024), and was developed earlier than the shortened anteroposterior length. Crouzon high and shallow orbital walls are distinctive. Maxillary widening developed before the malformation of sphenoid. The anteroposterior position of zygoma is likely a principal deformity, rather than a reflection of the intrinsic shape of the bone.
C1 [Lu, X.] Peking Union Med Coll, Plast Surg Hosp, Chinese Acad Med Sci, Beijing, Peoples R China.
   [Forte, A. J.] Mayo Clin Florida, Div Plast & Reconstruct Surg, Jacksonville, FL USA.
   [Sawh-Martinez, R.; Wu, R.; Cabrejo, R.; Steinbacher, D. M.; Alperovich, M.; Persing, J. A.] Yale Sch Med, Sect Plast & Reconstruct Surg, 330 Cedar St,3rd Floor Boardman Bldg, New Haven, CT 06520 USA.
   [Alonso, N.] Univ Sao Paulo, Dept Plast Surg, Sao Paulo, Brazil.
C3 Chinese Academy of Medical Sciences - Peking Union Medical College;
   Peking Union Medical College; Plastic Surgery Hospital - CAMS; Mayo
   Clinic; Yale University; Universidade de Sao Paulo
RP Persing, JA (通讯作者)，Yale Sch Med, Sect Plast & Reconstruct Surg, 330 Cedar St,3rd Floor Boardman Bldg, New Haven, CT 06520 USA.
EM john.persing@yale.edu
RI Alonso, Nivaldo/AAB-4570-2021; Alonso, Nivaldo/D-2711-2012; Forte,
   Antonio Jorge/I-2970-2019; Sawh-Martinez, Rajendra/AAF-4842-2021
OI Alonso, Nivaldo/0000-0003-1532-9610; Forte, Antonio
   Jorge/0000-0003-2004-7538; Lu, Xiaona/0000-0003-2038-7399;
   Sawh-Martinez, Rajendra/0000-0002-8363-3529
CR Babler W J, 1982, Prog Clin Biol Res, V101, P333
   BABLER WJ, 1982, J NEUROSURG, V57, P535, DOI 10.3171/jns.1982.57.4.0535
   Balyen L, 2017, Oman J Ophthalmol, V10, P120, DOI 10.4103/0974-620X.209111
   BURDI AR, 1986, CLEFT PALATE J, V23, P28
   CARR M, 1992, CLEFT PALATE-CRAN J, V29, P129, DOI 10.1597/1545-1569(1992)029<0129:COZMFS>2.3.CO;2
   Chang JT, 2015, J CRANIOFAC SURG, V26, P1988, DOI 10.1097/SCS.0000000000001974
   Coll G, 2015, NEUROSURGERY, V76, P571, DOI 10.1227/NEU.0000000000000676
   ENLOW DH, 1966, AMER J ORTHODONTICS, V52, P283, DOI 10.1016/0002-9416(66)90169-2
   Forte AJ, 2015, PLAST RECONSTR SURG, V136, P1054, DOI 10.1097/PRS.0000000000001693
   Forte AJ, 2014, PLAST RECONSTR SURG, V134, P285, DOI 10.1097/PRS.0000000000000360
   GOLDBERG JS, 1981, J ORAL SURG, V39, P489
   Gray TL, 2005, OPHTHALMOLOGY, V112, P1129, DOI 10.1016/j.ophtha.2004.12.037
   Hopper RA, 2018, J ORAL MAXIL SURG, V76, DOI 10.1016/j.joms.2018.04.023
   Imai K, 2013, J CRANIOFAC SURG, V24, P191, DOI 10.1097/SCS.0b013e3182668581
   Kang M, 2016, ANN PLAS SURG, V76, P51, DOI 10.1097/SAP.0000000000000548
   Ko EWC, 2012, INT J ORAL MAX SURG, V41, P20, DOI 10.1016/j.ijom.2011.09.012
   Komuro Y, 2011, J CRANIOFAC SURG, V22, P269, DOI 10.1097/SCS.0b013e3181f7dc08
   Kreiborg S, 1981, Scand J Plast Reconstr Surg Suppl, V18, P1
   Kreiborg S, 2010, J CRANIOFAC SURG, V21, P1354, DOI 10.1097/SCS.0b013e3181ef2b53
   Kuroda S, 2011, AM J ORTHOD DENTOFAC, V140, P550, DOI 10.1016/j.ajodo.2009.12.038
   Laure B, 2014, J CRANIO MAXILL SURG, V42, pE335, DOI 10.1016/j.jcms.2014.01.030
   Lu XN, 2018, PRS-GLOB OPEN, V6, DOI 10.1097/GOX.0000000000001963
   Nie XG, 2005, ACTA ODONTOL SCAND, V63, P127, DOI 10.1080/00016350510019847
   Nishimoto S, 2008, J CRANIOFAC SURG, V19, P1622, DOI 10.1097/SCS.0b013e31818b494e
   Nout E, 2008, INT J ORAL MAX SURG, V37, P781, DOI 10.1016/j.ijom.2008.04.006
   Pfaff MJ, 2013, J PLAST RECONSTR AES, V66, P1096, DOI 10.1016/j.bjps.2013.04.025
   Rosenberg P, 1997, PLAST RECONSTR SURG, V99, P1396, DOI 10.1097/00006534-199704001-00030
   Tay YC, 2013, J CRANIOFAC SURG, V24, pE253, DOI 10.1097/SCS.0b013e3182869f40
   WAITZMAN AA, 1992, CLEFT PALATE-CRAN J, V29, P118, DOI 10.1597/1545-1569(1992)029<0118:CSMBOC>2.3.CO;2
   Weiss AH, 2015, INVEST OPHTH VIS SCI, V56, P4394, DOI 10.1167/iovs.14-15645
   Williams SE, 2014, CLIN ANAT, V27, P408, DOI 10.1002/ca.22194
   Wiltfang J, 2002, BRIT J ORAL MAX SURG, V40, P473, DOI 10.1016/S0266435602002474
NR 32
TC 8
Z9 8
U1 0
U2 1
[truncated: 4,026,265 more chars]
